# Supplementary material for: Large-scale genomic analysis of jumbo phages: coevolution, genome architecture, and host interaction mechanisms
Source: Anim Microbiome. 2026 Feb 24;8:32. doi: 10.1186/s42523-026-00534-z (PMC13037316; doi:10.1186/s42523-026-00534-z)
Supplement: Supplementary file 5 — Supplementary Material 5: Additional file 3: Table S2. The summarized numbers of viruses, phages, and jumbo phages identified in each study [file 42523_2026_534_MOESM5_ESM.xlsx]

## Sheet: Sheet1
Table S2. The summarized numbers of viruses, phages, and jumbo phages identified in each study
Genome tyoe	Datasets	Studies	Countries or Oceans	Habitats	The Detailed source of samples	The number of study samples	The number of viral contigs (No filter)	The number of viral contigs (VGD)	The number of phage contigs (PGD)	The number of >= 200kbp bacteriophage contigs (JPGD)	The number of < 200kbp bacteriophage contigs (CPGD)
assembled contigs	RVD	Yan (2023)		Rumen	rumen	975	397180	235909	130217	868	129349
assembled contigs	PVD	Mi (2023)		Pig guts	pig guts	4650	3219413	341103	170233	241	169992
contigs megahit	PGV	self-constructed pig gut virome dataset		Pig guts	pig guts	195	2064264	857609	495434	1314	494120
contigs megahit	other-pigs	seven pig gut virome datasets (Xiao (2016);Gaio (2021);Jensen (2023);Joyce (2019);Holman (2021);Gaire (2022);Holman (2023))		Pig guts	pig guts	200+42+27+16+27+12+32	442287	439221	213128	231	212897
assembled contigs	VBMGOD	Shkoporov (2022)		Non-human primates (Pig guts+Human guts)	domestic pig and rhesus macaque guts	271	107681	13806	7934	20	7914
assembled contigs	WGVD	Gao (2024)	China	Non-human primates	wild gibbons	139	109027	63668	39760	138	39622
assembled contigs	DeVoC	Espen (2021)	Danish	Human guts	Human guts	254	12986	4567	3246	0	3246
assembled contigs	GPD	Camarillo-Guerrero (2021)		Human guts	Human guts	28060	142809	102456	85161	86	85075
assembled contigs	GVD	Gregory (2020)		Human guts	Human guts	2697	33242	14007	9707	22	9685
assembled contigs	HuVirDB	Soto-Perez (2019)		Human guts	Human guts	2086	39757841	31715	18915	4	18911
assembled contigs	MGV	Nayfach (2021)		Human guts	Human guts	11810	189680	188147	149992	710	149282
assembled contigs	CHVD	Tisza (2021)		Human guts	Human guts	5461	45033	29286	24538	91	24447
assembled contigs	HGV	Shkoporov (2019)		Human guts	Human guts	120	57721	2734	1793	4	1789
assembled contigs	TPHGD	Benler (2021)		Human guts	Human guts	5742	3758	3177	1086	3	1083
assembled contigs	JapVD	Nishijima (2022)		Human guts	Human guts	4198	4709	4307	4244	10	4234
assembled contigs	CeDGV	Johansen (2023)		Human guts	Human guts	234	5251	2895	2711	8	2703
assembled contigs	EHIG	Shah (2023)		Human guts	Human guts	647	10021	6284	5390	4	5386
assembled contigs	MPGD	Devoto (2019)		Human guts	Human guts	40	15	15	15	15	0
assembled contigs	BTCHG	Guerin (2018)		Human guts	Human guts	702	249	249	236	0	236
assembled contigs	DuGD	Gulyaeva (2021)		Human guts	Human guts	1950	1556	1554	1399	0	1399
assembled contigs	CPGD	Yutin (2021)		Human guts	Human guts	5742	673	673	596	0	596
assembled contigs	HadzaGD	Carter (2023)		Human guts	Human guts	351	43282	43225	34029	530	33499
assembled contigs	CHGV	Chen (2024)		Human guts	Human guts	135	97660	20082	17169	49	17120
assembled contigs	INGD	Lou (2023)		Human guts	Human guts	819	8424	5666	5559	12	5547
assembled contigs	ELGV	Zeng (2024)		Human guts	Human guts	8130	7947	74520	61401	18	61383
assembled contigs	ARHGD	Li (2022)		Human guts	Human guts	3971	1279	146	126	0	126
assembled contigs	ASVD	Fan (2023)		Soil and lake sediments	activated sludge	8	85114	28162	15292	17	15275
assembled contigs	LSVD	Braga (2022)		Soil and lake sediments	lake sediments	120	14114	115	64	2	62
assembled contigs	GBVB	ter Horst (2023)		Soil and lake sediments	fresh- and saltwater wetlands	63	12689	5608	2617	1	2616
assembled contigs	FRPD	Chen (2020)		Freshwater and meltwater	freshwater	190	27	27	27	10	17
assembled contigs	COFRD	Chen (2024)		Freshwater and meltwater	freshwater	231	12118	10746	7237	200	7037
assembled contigs	GGV	Liu (2023)		Freshwater and meltwater	snow, ice, meltwater and cryoconite	187	10840	3805	2228	7	2221
assembled contigs	GOV	Roux (2016)	Over two locations	Ocean	Ocean	90	298383	81559	49853	1	49852
assembled contigs	DESea	Li (2021)		Ocean	Ocean	28	2885	1655	766	0	766
assembled contigs	VDSea	Peng (2023)		Ocean	Ocean	16	338	242	140	2	138
assembled contigs	MTVGD	Yi (2023)		Ocean	Ocean	NA	12918	4744	3062	5	3057
assembled contigs	UVAB	Coutinho (2019)		Unknown	Unknown	NA	195698	146722	27356	116	27240
assembled contigs	EVP	Paez-Espino (2016)		Unknown	Unknown	3042	125842	106655	64915	126	64789
assembled contigs	CLEVD	Al-Shayeb (2020)		Unknown	Unknown	NA	361	337	317	299	18
assembled contigs	ARUVD	Medvedeva (2023)		Unknown	Unknown	NA	282	136	93	0	93
assembled contigs	Refdb	IMGVR-Refseq-Genbank-NR(IGNR)		Refdb	Unknown	NA	12116411	6729701	4235104	5590	4229514
							59652008	9607235	5893090	10754	5882336
