# Supplementary material for: Large-scale genomic analysis of jumbo phages: coevolution, genome architecture, and host interaction mechanisms
Source: Anim Microbiome. 2026 Feb 24;8:32. doi: 10.1186/s42523-026-00534-z (PMC13037316; doi:10.1186/s42523-026-00534-z)
Supplement: Supplementary file 6 — Supplementary Material 6: Additional file 4: Table S3. The detailed information on genome length, completeness, lifestyle, taxonomy, and genetic codes for 10,754 jumbo phage genomes in the JPGD [file 42523_2026_534_MOESM6_ESM.xlsx]

## Sheet: Sheet1
Table S3 The detailed information of genome length, completeness, lifestyle, taxonomy, genetic codes, and BUSCO ratios for 10,754 jumbo phage genomes in the JPGD.
contig_id	contig_length	checkv_quality	miuvig_quality	completeness	lifestyle	taxonomy	gene codes	BUSCO ratios
Proviruses_Ang_other-pigs_seq_11107	324098	High-quality	High-quality	96.19	temperate	Viruses;Duplodnaviria;Heunggongvirae;Uroviricota;Caudoviricetes	11	0.00550964
Proviruses_Ang_other-pigs_seq_11126	274148	Medium-quality	Genome-fragment	88.89	temperate	Viruses;Duplodnaviria;Heunggongvirae;Uroviricota;Caudoviricetes	11	0.0149813
Proviruses_Ang_other-pigs_seq_11176	207206	High-quality	High-quality	92.61	temperate	Viruses;Duplodnaviria;Heunggongvirae;Uroviricota;Caudoviricetes	11	0.00571429
Proviruses_Ang_other-pigs_seq_11227	206068	Medium-quality	Genome-fragment	87.49	temperate	Viruses;Duplodnaviria;Heunggongvirae;Uroviricota;Caudoviricetes	11	0.0136986
Proviruses_Ang_other-pigs_seq_11235	232379	High-quality	High-quality	97.06	temperate	Viruses;Duplodnaviria;Heunggongvirae;Uroviricota;Caudoviricetes	11	0.00735294
Proviruses_Ang_other-pigs_seq_11238	258087	Medium-quality	Genome-fragment	76.96	temperate	Viruses;Duplodnaviria;Heunggongvirae;Uroviricota;Caudoviricetes	11	0.013245
Proviruses_Ang_other-pigs_seq_11257	413981	High-quality	High-quality	95.79	temperate	Viruses;Duplodnaviria;Heunggongvirae;Uroviricota;Caudoviricetes	11	0.00980392
Proviruses_Ang_other-pigs_seq_11279	218341	High-quality	High-quality	91.52	temperate	Viruses;Duplodnaviria;Heunggongvirae;Uroviricota;Caudoviricetes	11	0.00757576
Proviruses_Ang_PVD_seq_9582	233860	High-quality	High-quality	95.62	temperate	Viruses;Duplodnaviria;Heunggongvirae;Uroviricota;Caudoviricetes	11	0.0155039
Proviruses_Ang_PVD_seq_9592	315233	High-quality	High-quality	90.77	temperate	Viruses;Duplodnaviria;Heunggongvirae;Uroviricota;Caudoviricetes	11	0.00946372
Proviruses_Ang_PVD_seq_9637	362749	High-quality	High-quality	93.63	temperate	Viruses;Duplodnaviria;Heunggongvirae;Uroviricota;Caudoviricetes	11	0.00966184
Proviruses_Ang_RVD_seq_9900	259756	Medium-quality	Genome-fragment	81.88	temperate	Viruses;Duplodnaviria;Heunggongvirae;Uroviricota;Caudoviricetes	11	0.0102041
Proviruses_Fam_COFRD_seq_11334	354195	Medium-quality	Genome-fragment	89.49	temperate	Viruses;Duplodnaviria;Heunggongvirae;Uroviricota;Caudoviricetes	11	0.012766
Proviruses_Fam_COFRD_seq_11335	207328	High-quality	High-quality	98.26	temperate	Viruses;Duplodnaviria;Heunggongvirae;Uroviricota;Caudoviricetes	11	0.0206897
Proviruses_Fam_COFRD_seq_11336	335804	Medium-quality	Genome-fragment	88.45	temperate	Viruses;Duplodnaviria;Heunggongvirae;Uroviricota;Caudoviricetes	11	0.00945626
Proviruses_Fam_COFRD_seq_11337	364474	High-quality	High-quality	94.81	temperate	Viruses;Duplodnaviria;Heunggongvirae;Uroviricota;Caudoviricetes	11	0.00626305
Proviruses_Fam_COFRD_seq_11338	416994	High-quality	High-quality	97.46	temperate	Viruses;Duplodnaviria;Heunggongvirae;Uroviricota;Caudoviricetes	11	0.0130933
Proviruses_Fam_COFRD_seq_11339	378552	High-quality	High-quality	92.68	temperate	Viruses;Duplodnaviria;Heunggongvirae;Uroviricota;Caudoviricetes	11	0.0115741
Proviruses_Fam_COFRD_seq_11340	327061	Medium-quality	Genome-fragment	85.53	temperate	Viruses;Duplodnaviria;Heunggongvirae;Uroviricota;Caudoviricetes	11	0.0071599
Proviruses_Fam_COFRD_seq_11341	211575	Medium-quality	Genome-fragment	68.3	temperate	Viruses;Duplodnaviria;Heunggongvirae;Uroviricota;Caudoviricetes	11	0.010274
Proviruses_Fam_COFRD_seq_11342	354929	High-quality	High-quality	91.38	temperate	Viruses;Duplodnaviria;Heunggongvirae;Uroviricota;Caudoviricetes	11	0.00843882
Proviruses_Fam_FRPD_seq_6608	348196	High-quality	High-quality	90.99	temperate	Viruses;Duplodnaviria;Heunggongvirae;Uroviricota;Caudoviricetes	11	0.0113379
Proviruses_Hug_CHGV_seq_6000	382260	High-quality	High-quality	95.46	temperate	Viruses;Duplodnaviria;Heunggongvirae;Uroviricota;Caudoviricetes	11	0.00398406
Proviruses_Hug_CHGV_seq_6001	208041	High-quality	High-quality	94.29	temperate	Viruses;Duplodnaviria;Heunggongvirae;Uroviricota;Caudoviricetes	11	0.00660066
Proviruses_Hug_CHGV_seq_6017	211788	High-quality	High-quality	93.85	temperate	Viruses;Duplodnaviria;Heunggongvirae;Uroviricota;Caudoviricetes	11	0.00647249
Proviruses_Hug_CHGV_seq_6018	211766	High-quality	High-quality	93.27	temperate	Viruses;Duplodnaviria;Heunggongvirae;Uroviricota;Caudoviricetes	11	0.0041841
Proviruses_Hug_CHGV_seq_6019	215961	High-quality	High-quality	96.27	temperate	Viruses;Duplodnaviria;Heunggongvirae;Uroviricota;Caudoviricetes	11	0.00746269
Proviruses_Hug_CHGV_seq_6037	385254	High-quality	High-quality	95.26	temperate	Viruses;Duplodnaviria;Heunggongvirae;Uroviricota;Caudoviricetes	11	0.00390625
Proviruses_Hug_CHGV_seq_6038	240588	Medium-quality	Genome-fragment	78.88	temperate	Viruses;Duplodnaviria;Heunggongvirae;Uroviricota;Caudoviricetes	11	0.0103448
Proviruses_Hug_CHGV_seq_6039	208925	High-quality	High-quality	93.13	temperate	Viruses;Duplodnaviria;Heunggongvirae;Uroviricota;Caudoviricetes	11	0.00325733
Proviruses_Hug_CHVD_seq_6070	238677	Medium-quality	Genome-fragment	82.63	temperate	Viruses;Duplodnaviria;Heunggongvirae;Uroviricota;Caudoviricetes	11	0.0205761
Proviruses_Hug_CHVD_seq_6081	226704	High-quality	High-quality	96.03	temperate	Viruses;Duplodnaviria;Heunggongvirae;Uroviricota;Caudoviricetes	11	0.0112782
Proviruses_Hug_CHVD_seq_6082	222213	Medium-quality	Genome-fragment	77.82	temperate	Viruses;Duplodnaviria;Heunggongvirae;Uroviricota;Caudoviricetes	11	0.00480769
Proviruses_Hug_CHVD_seq_6121	261696	Medium-quality	Genome-fragment	89.52	temperate	Viruses;Duplodnaviria;Heunggongvirae;Uroviricota;Caudoviricetes	11	0.00401606
Proviruses_Hug_GPD_seq_6654	275579	Medium-quality	Genome-fragment	88.75	temperate	Viruses;Duplodnaviria;Heunggongvirae;Uroviricota;Caudoviricetes	11	0.00316456
Proviruses_Hug_GPD_seq_6669	280303	High-quality	High-quality	97.98	temperate	Viruses;Duplodnaviria;Heunggongvirae;Uroviricota;Caudoviricetes	11	0
Proviruses_Hug_GPD_seq_6684	206089	High-quality	High-quality	93.77	temperate	Viruses;Duplodnaviria;Heunggongvirae;Uroviricota;Caudoviricetes	11	0.00974026
Proviruses_Hug_GVD_seq_6730	227091	High-quality	High-quality	93.75	temperate	Viruses;Duplodnaviria;Heunggongvirae;Uroviricota;Caudoviricetes	11	0.011583
Proviruses_Hug_HadzaGD_seq_7012	213059	High-quality	High-quality	94.32	temperate	Viruses;Duplodnaviria;Heunggongvirae;Uroviricota;Caudoviricetes	11	0.00326797
Proviruses_Hug_INGD_seq_7329	208080	High-quality	High-quality	93.54	temperate	Viruses;Duplodnaviria;Heunggongvirae;Uroviricota;Caudoviricetes	11	0.00682594
Proviruses_Hug_JapVD_seq_7330	367975	High-quality	High-quality	93.58	temperate	Viruses;Duplodnaviria;Heunggongvirae;Uroviricota;Caudoviricetes	11	0.00756144
Proviruses_Hug_JapVD_seq_7331	374874	High-quality	High-quality	95.61	temperate	Viruses;Duplodnaviria;Heunggongvirae;Uroviricota;Caudoviricetes	11	0.011257
Proviruses_Hug_MGV_seq_7351	394319	High-quality	High-quality	97.07	temperate	Viruses;Duplodnaviria;Heunggongvirae;Uroviricota;Caudoviricetes	11	0.0120968
Proviruses_Hug_MGV_seq_7352	273805	High-quality	High-quality	99.77	temperate	Viruses;Duplodnaviria;Heunggongvirae;Uroviricota;Caudoviricetes	11	0
Proviruses_Hug_MGV_seq_7353	214415	High-quality	High-quality	93.14	temperate	Viruses;Duplodnaviria;Heunggongvirae;Uroviricota;Caudoviricetes	11	0.0164609
Proviruses_Hug_MGV_seq_7761	236590	High-quality	High-quality	96.51	temperate	Viruses;Duplodnaviria;Heunggongvirae;Uroviricota;Caudoviricetes	11	0.00299401
Proviruses_Hug_MGV_seq_7911	284074	Medium-quality	Genome-fragment	86.13	temperate	Viruses;Duplodnaviria;Heunggongvirae;Uroviricota;Caudoviricetes	11	0.0027248
Proviruses_Hug_MGV_seq_8084	274861	Medium-quality	Genome-fragment	73.23	temperate	Viruses;Duplodnaviria;Heunggongvirae;Uroviricota;Caudoviricetes	11	0.0117647
Proviruses_Ref_Refdb_seq_1032	234674	Medium-quality	Genome-fragment	85.49	temperate	Viruses;Duplodnaviria;Heunggongvirae;Uroviricota;Caudoviricetes	11	0.0147059
Proviruses_Ref_Refdb_seq_1044	213747	High-quality	High-quality	92.49	temperate	Viruses;Duplodnaviria;Heunggongvirae;Uroviricota;Caudoviricetes	11	0.00716846
Proviruses_Ref_Refdb_seq_1055	236190	Medium-quality	Genome-fragment	72.45	temperate	Viruses;Duplodnaviria;Heunggongvirae;Uroviricota;Caudoviricetes	11	0.00958466
Proviruses_Ref_Refdb_seq_1140	516331	High-quality	High-quality	99.7	temperate	Viruses;Duplodnaviria;Heunggongvirae;Uroviricota;Caudoviricetes	11	0.00981595
Proviruses_Ref_Refdb_seq_1151	286383	Medium-quality	Genome-fragment	82.74	temperate	Viruses;Duplodnaviria;Heunggongvirae;Uroviricota;Caudoviricetes	11	0.0153846
Proviruses_Ref_Refdb_seq_1243	327012	Medium-quality	Genome-fragment	86.19	temperate	Viruses;Duplodnaviria;Heunggongvirae;Uroviricota;Caudoviricetes	11	0.0159453
Proviruses_Ref_Refdb_seq_1271	293321	High-quality	High-quality	98.81	temperate	Viruses;Duplodnaviria;Heunggongvirae;Uroviricota;Caudoviricetes	11	0.00600601
Proviruses_Ref_Refdb_seq_1273	297357	Medium-quality	Genome-fragment	80.01	temperate	Viruses;Duplodnaviria;Heunggongvirae;Uroviricota;Caudoviricetes	11	0.0173913
Proviruses_Ref_Refdb_seq_1324	250233	Medium-quality	Genome-fragment	73.94	temperate	Viruses;Duplodnaviria;Heunggongvirae;Uroviricota;Caudoviricetes	11	0.0096463
Proviruses_Ref_Refdb_seq_134	333551	Medium-quality	Genome-fragment	88.71	temperate	Viruses;Duplodnaviria;Heunggongvirae;Uroviricota;Caudoviricetes	11	0.0136054
Proviruses_Ref_Refdb_seq_1344	256487	High-quality	High-quality	97.5	temperate	Viruses;Duplodnaviria;Heunggongvirae;Uroviricota;Caudoviricetes	11	0.0106007
Proviruses_Ref_Refdb_seq_1383	204957	Medium-quality	Genome-fragment	86.42	temperate	Viruses;Duplodnaviria;Heunggongvirae;Uroviricota;Caudoviricetes	11	0.018018
Proviruses_Ref_Refdb_seq_1390	330532	Medium-quality	Genome-fragment	85.51	temperate	Viruses;Duplodnaviria;Heunggongvirae;Uroviricota;Caudoviricetes	11	0.0104167
Proviruses_Ref_Refdb_seq_1397	327716	Medium-quality	Genome-fragment	86.45	temperate	Viruses;Duplodnaviria;Heunggongvirae;Uroviricota;Caudoviricetes	11	0.013089
Proviruses_Ref_Refdb_seq_1405	309020	Medium-quality	Genome-fragment	83.06	temperate	Viruses;Duplodnaviria;Heunggongvirae;Uroviricota;Caudoviricetes	11	0.0132979
Proviruses_Ref_Refdb_seq_1420	358213	High-quality	High-quality	91.05	temperate	Viruses;Duplodnaviria;Heunggongvirae;Uroviricota;Caudoviricetes	11	0.0160183
Proviruses_Ref_Refdb_seq_1505	284074	Medium-quality	Genome-fragment	86.13	temperate	Viruses;Duplodnaviria;Heunggongvirae;Uroviricota;Caudoviricetes	11	0.00273224
Proviruses_Ref_Refdb_seq_1543	252404	Medium-quality	Genome-fragment	87.73	temperate	Viruses;Duplodnaviria;Heunggongvirae;Uroviricota;Caudoviricetes	11	0.0135593
Proviruses_Ref_Refdb_seq_1544	200755	Medium-quality	Genome-fragment	87.39	temperate	Viruses;Duplodnaviria;Heunggongvirae;Uroviricota;Caudoviricetes	11	0.0138249
Proviruses_Ref_Refdb_seq_1647	357945	Medium-quality	Genome-fragment	89.34	temperate	Viruses;Duplodnaviria;Heunggongvirae;Uroviricota;Caudoviricetes	11	0.0138249
Proviruses_Ref_Refdb_seq_1648	378875	High-quality	High-quality	94.13	temperate	Viruses;Duplodnaviria;Heunggongvirae;Uroviricota;Caudoviricetes	11	0.00877193
Proviruses_Ref_Refdb_seq_165	315541	Medium-quality	Genome-fragment	85.1	temperate	Viruses;Duplodnaviria;Heunggongvirae;Uroviricota;Caudoviricetes	11	0.00970874
Proviruses_Ref_Refdb_seq_166	216834	High-quality	High-quality	91.82	temperate	Viruses;Duplodnaviria;Heunggongvirae;Uroviricota;Caudoviricetes	11	0.00961538
Proviruses_Ref_Refdb_seq_1707	323070	High-quality	High-quality	96.72	temperate	Viruses;Duplodnaviria;Heunggongvirae;Uroviricota;Caudoviricetes	11	0.004158
Proviruses_Ref_Refdb_seq_1787	212835	Medium-quality	Genome-fragment	68.71	temperate	Viruses;Duplodnaviria;Heunggongvirae;Uroviricota;Caudoviricetes	11	0.0103448
Proviruses_Ref_Refdb_seq_1802	216843	Medium-quality	Genome-fragment	74.44	temperate	Viruses;Duplodnaviria;Heunggongvirae;Uroviricota;Caudoviricetes	11	0.00847458
Proviruses_Ref_Refdb_seq_1922	388223	High-quality	High-quality	98.34	temperate	Viruses;Duplodnaviria;Heunggongvirae;Uroviricota;Caudoviricetes	11	0.00784929
Proviruses_Ref_Refdb_seq_1942	208833	High-quality	High-quality	94.45	temperate	Viruses;Duplodnaviria;Heunggongvirae;Uroviricota;Caudoviricetes	11	0.00265957
Proviruses_Ref_Refdb_seq_1984	249276	Medium-quality	Genome-fragment	75.19	temperate	Viruses;Duplodnaviria;Heunggongvirae;Uroviricota;Caudoviricetes	11	0.00315457
Proviruses_Ref_Refdb_seq_202	567134	High-quality	High-quality	100	temperate	Viruses;Duplodnaviria;Heunggongvirae;Uroviricota;Caudoviricetes	11	0.022113
Proviruses_Ref_Refdb_seq_203	311366	High-quality	High-quality	97.23	temperate	Viruses;Duplodnaviria;Heunggongvirae;Uroviricota;Caudoviricetes	11	0.00257732
Proviruses_Ref_Refdb_seq_2034	262297	Medium-quality	Genome-fragment	77.39	temperate	Viruses;Duplodnaviria;Heunggongvirae;Uroviricota;Caudoviricetes	11	0.00974026
Proviruses_Ref_Refdb_seq_2035	284952	High-quality	High-quality	95.4	temperate	Viruses;Duplodnaviria;Heunggongvirae;Uroviricota;Caudoviricetes	11	0.00294985
Proviruses_Ref_Refdb_seq_2073	331845	Medium-quality	Genome-fragment	87.08	temperate	Viruses;Duplodnaviria;Heunggongvirae;Uroviricota;Caudoviricetes	11	0.0129534
Proviruses_Ref_Refdb_seq_2098	212313	Medium-quality	Genome-fragment	70.25	temperate	Viruses;Duplodnaviria;Heunggongvirae;Uroviricota;Caudoviricetes	11	0.0155642
Proviruses_Ref_Refdb_seq_2105	209572	High-quality	High-quality	91.43	temperate	Viruses;Duplodnaviria;Heunggongvirae;Uroviricota;Caudoviricetes	11	0.012987
Proviruses_Ref_Refdb_seq_2129	241363	Medium-quality	Genome-fragment	70.73	temperate	Viruses;Duplodnaviria;Heunggongvirae;Uroviricota;Caudoviricetes	11	0.00719424
Proviruses_Ref_Refdb_seq_2166	204559	Medium-quality	Genome-fragment	86.1	temperate	Viruses;Duplodnaviria;Heunggongvirae;Uroviricota;Caudoviricetes	11	0.00561798
Proviruses_Ref_Refdb_seq_2167	252192	High-quality	High-quality	90.15	temperate	Viruses;Duplodnaviria;Heunggongvirae;Uroviricota;Caudoviricetes	11	0.00813008
Proviruses_Ref_Refdb_seq_2201	215887	High-quality	High-quality	92.79	temperate	Viruses;Duplodnaviria;Heunggongvirae;Uroviricota;Caudoviricetes	11	0.0057971
Proviruses_Ref_Refdb_seq_2309	223020	High-quality	High-quality	98.16	temperate	Viruses;Duplodnaviria;Heunggongvirae;Uroviricota;Caudoviricetes	11	0.00328947
Proviruses_Ref_Refdb_seq_2322	249810	Medium-quality	Genome-fragment	81.63	temperate	Viruses;Duplodnaviria;Heunggongvirae;Uroviricota;Caudoviricetes	11	0.0120482
Proviruses_Ref_Refdb_seq_2347	251205	High-quality	High-quality	95.35	temperate	Viruses;Duplodnaviria;Heunggongvirae;Uroviricota;Caudoviricetes	11	0
Proviruses_Ref_Refdb_seq_2470	217194	Medium-quality	Genome-fragment	75.49	temperate	Viruses;Duplodnaviria;Heunggongvirae;Uroviricota;Caudoviricetes	11	0.00900901
Proviruses_Ref_Refdb_seq_2501	251105	High-quality	High-quality	99.3	temperate	Viruses;Duplodnaviria;Heunggongvirae;Uroviricota;Caudoviricetes	11	0
Proviruses_Ref_Refdb_seq_2559	355062	High-quality	High-quality	97.63	temperate	Viruses;Duplodnaviria;Heunggongvirae;Uroviricota;Caudoviricetes	11	0.00445434
Proviruses_Ref_Refdb_seq_2576	347796	High-quality	High-quality	97.83	temperate	Viruses;Duplodnaviria;Heunggongvirae;Uroviricota;Caudoviricetes	11	0.00819672
Proviruses_Ref_Refdb_seq_2660	407507	High-quality	High-quality	99.12	temperate	Viruses;Duplodnaviria;Heunggongvirae;Uroviricota;Caudoviricetes	11	0.00941915
Proviruses_Ref_Refdb_seq_2690	340093	Medium-quality	Genome-fragment	88.18	temperate	Viruses;Duplodnaviria;Heunggongvirae;Uroviricota;Caudoviricetes	11	0.00700935
Proviruses_Ref_Refdb_seq_2691	328786	Medium-quality	Genome-fragment	87.73	temperate	Viruses;Duplodnaviria;Heunggongvirae;Uroviricota;Caudoviricetes	11	0.00614754
Proviruses_Ref_Refdb_seq_27	242054	Medium-quality	Genome-fragment	73.02	temperate	Viruses;Duplodnaviria;Heunggongvirae;Uroviricota;Caudoviricetes	11	0.0117647
Proviruses_Ref_Refdb_seq_2704	209460	Medium-quality	Genome-fragment	88.09	temperate	Viruses;Duplodnaviria;Heunggongvirae;Uroviricota;Caudoviricetes	11	0.00664452
Proviruses_Ref_Refdb_seq_2705	224600	High-quality	High-quality	93.5	temperate	Viruses;Duplodnaviria;Heunggongvirae;Uroviricota;Caudoviricetes	11	0.00282486
Proviruses_Ref_Refdb_seq_279	228138	High-quality	High-quality	92.71	temperate	Viruses;Duplodnaviria;Heunggongvirae;Uroviricota;Caudoviricetes	11	0
Proviruses_Ref_Refdb_seq_28	234588	Medium-quality	Genome-fragment	71.73	temperate	Viruses;Duplodnaviria;Heunggongvirae;Uroviricota;Caudoviricetes	11	0.00851064
Proviruses_Ref_Refdb_seq_2812	272757	High-quality	High-quality	93.98	temperate	Viruses;Duplodnaviria;Heunggongvirae;Uroviricota;Caudoviricetes	11	0.00290698
Proviruses_Ref_Refdb_seq_2817	225718	Medium-quality	Genome-fragment	84.28	temperate	Viruses;Duplodnaviria;Heunggongvirae;Uroviricota;Caudoviricetes	11	0.016835
Proviruses_Ref_Refdb_seq_2852	200864	Medium-quality	Genome-fragment	86.5	temperate	Viruses;Duplodnaviria;Heunggongvirae;Uroviricota;Caudoviricetes	11	0
Proviruses_Ref_Refdb_seq_2905	345685	Medium-quality	Genome-fragment	88.52	temperate	Viruses;Duplodnaviria;Heunggongvirae;Uroviricota;Caudoviricetes	11	0.00819672
Proviruses_Ref_Refdb_seq_2924	204443	Medium-quality	Genome-fragment	66.19	temperate	Viruses;Duplodnaviria;Heunggongvirae;Uroviricota;Caudoviricetes	11	0.00465116
Proviruses_Ref_Refdb_seq_293	360119	High-quality	High-quality	91.27	temperate	Viruses;Duplodnaviria;Heunggongvirae;Uroviricota;Caudoviricetes	11	0.0071599
Proviruses_Ref_Refdb_seq_2956	382846	High-quality	High-quality	96.3	temperate	Viruses;Duplodnaviria;Heunggongvirae;Uroviricota;Caudoviricetes	11	0.00389864
Proviruses_Ref_Refdb_seq_2965	213739	High-quality	High-quality	95.79	temperate	Viruses;Duplodnaviria;Heunggongvirae;Uroviricota;Caudoviricetes	11	0.00338983
Proviruses_Ref_Refdb_seq_2966	211958	Medium-quality	Genome-fragment	85.31	temperate	Viruses;Duplodnaviria;Heunggongvirae;Uroviricota;Caudoviricetes	11	0.00865801
Proviruses_Ref_Refdb_seq_2967	278506	High-quality	High-quality	97.66	temperate	Viruses;Duplodnaviria;Heunggongvirae;Uroviricota;Caudoviricetes	11	0.00552486
Proviruses_Ref_Refdb_seq_2974	276926	High-quality	High-quality	94.19	temperate	Viruses;Duplodnaviria;Heunggongvirae;Uroviricota;Caudoviricetes	11	0.00576369
Proviruses_Ref_Refdb_seq_2992	226256	High-quality	High-quality	96.26	temperate	Viruses;Duplodnaviria;Heunggongvirae;Uroviricota;Caudoviricetes	11	0.0110294
Proviruses_Ref_Refdb_seq_3000	223361	Medium-quality	Genome-fragment	83.6	temperate	Viruses;Duplodnaviria;Heunggongvirae;Uroviricota;Caudoviricetes	11	0.0168919
Proviruses_Ref_Refdb_seq_3087	306609	Medium-quality	Genome-fragment	81.99	temperate	Viruses;Duplodnaviria;Heunggongvirae;Uroviricota;Caudoviricetes	11	0.00990099
Proviruses_Ref_Refdb_seq_3109	203439	High-quality	High-quality	93.83	temperate	Viruses;Duplodnaviria;Heunggongvirae;Uroviricota;Caudoviricetes	11	0.00487805
Proviruses_Ref_Refdb_seq_3115	221408	High-quality	High-quality	96.92	temperate	Viruses;Duplodnaviria;Heunggongvirae;Uroviricota;Caudoviricetes	11	0.00993377
Proviruses_Ref_Refdb_seq_3119	348633	High-quality	High-quality	90.52	temperate	Viruses;Duplodnaviria;Heunggongvirae;Uroviricota;Caudoviricetes	11	0.0122549
Proviruses_Ref_Refdb_seq_3146	205449	Medium-quality	Genome-fragment	73.33	temperate	Viruses;Duplodnaviria;Heunggongvirae;Uroviricota;Caudoviricetes	11	0.00555556
Proviruses_Ref_Refdb_seq_3154	278997	Medium-quality	Genome-fragment	79.55	temperate	Viruses;Duplodnaviria;Heunggongvirae;Uroviricota;Caudoviricetes	11	0.0117302
Proviruses_Ref_Refdb_seq_3161	232972	Medium-quality	Genome-fragment	85.33	temperate	Viruses;Duplodnaviria;Heunggongvirae;Uroviricota;Caudoviricetes	11	0
Proviruses_Ref_Refdb_seq_3177	332111	High-quality	High-quality	99.15	temperate	Viruses;Duplodnaviria;Heunggongvirae;Uroviricota;Caudoviricetes	11	0.00359066
Proviruses_Ref_Refdb_seq_321	261249	High-quality	High-quality	97.69	temperate	Viruses;Duplodnaviria;Heunggongvirae;Uroviricota;Caudoviricetes	11	0.00591716
Proviruses_Ref_Refdb_seq_3212	458987	High-quality	High-quality	99.59	temperate	Viruses;Duplodnaviria;Heunggongvirae;Uroviricota;Caudoviricetes	11	0.00947867
Proviruses_Ref_Refdb_seq_3213	266042	High-quality	High-quality	96.66	temperate	Viruses;Duplodnaviria;Heunggongvirae;Uroviricota;Caudoviricetes	11	0.00574713
Proviruses_Ref_Refdb_seq_328	302037	High-quality	High-quality	95.44	temperate	Viruses;Duplodnaviria;Heunggongvirae;Uroviricota;Caudoviricetes	11	0.00546448
Proviruses_Ref_Refdb_seq_3311	356708	High-quality	High-quality	92.52	temperate	Viruses;Duplodnaviria;Heunggongvirae;Uroviricota;Caudoviricetes	11	0.00243902
Proviruses_Ref_Refdb_seq_3331	347763	High-quality	High-quality	90.94	temperate	Viruses;Duplodnaviria;Heunggongvirae;Uroviricota;Caudoviricetes	11	0.00900901
Proviruses_Ref_Refdb_seq_3332	318622	High-quality	High-quality	98.12	temperate	Viruses;Duplodnaviria;Heunggongvirae;Uroviricota;Caudoviricetes	11	0.0108401
Proviruses_Ref_Refdb_seq_3363	217189	High-quality	High-quality	91.86	temperate	Viruses;Duplodnaviria;Heunggongvirae;Uroviricota;Caudoviricetes	11	0.00958466
Proviruses_Ref_Refdb_seq_3377	205551	High-quality	High-quality	94.73	temperate	Viruses;Duplodnaviria;Heunggongvirae;Uroviricota;Caudoviricetes	11	0.00364964
Proviruses_Ref_Refdb_seq_3404	222100	Medium-quality	Genome-fragment	89.79	temperate	Viruses;Duplodnaviria;Heunggongvirae;Uroviricota;Caudoviricetes	11	0.00682594
Proviruses_Ref_Refdb_seq_3441	358214	High-quality	High-quality	91.05	temperate	Viruses;Duplodnaviria;Heunggongvirae;Uroviricota;Caudoviricetes	11	0.0159453
Proviruses_Ref_Refdb_seq_3580	209444	Medium-quality	Genome-fragment	88.08	temperate	Viruses;Duplodnaviria;Heunggongvirae;Uroviricota;Caudoviricetes	11	0.00677966
Proviruses_Ref_Refdb_seq_3605	249224	Medium-quality	Genome-fragment	86.13	temperate	Viruses;Duplodnaviria;Heunggongvirae;Uroviricota;Caudoviricetes	11	0.0083682
Proviruses_Ref_Refdb_seq_3612	262715	High-quality	High-quality	97.26	temperate	Viruses;Duplodnaviria;Heunggongvirae;Uroviricota;Caudoviricetes	11	0.00352113
Proviruses_Ref_Refdb_seq_362	355976	High-quality	High-quality	90.33	temperate	Viruses;Duplodnaviria;Heunggongvirae;Uroviricota;Caudoviricetes	11	0.00721154
Proviruses_Ref_Refdb_seq_3620	354862	Medium-quality	Genome-fragment	89.56	temperate	Viruses;Duplodnaviria;Heunggongvirae;Uroviricota;Caudoviricetes	11	0.016055
Proviruses_Ref_Refdb_seq_3621	215073	Medium-quality	Genome-fragment	80.55	temperate	Viruses;Duplodnaviria;Heunggongvirae;Uroviricota;Caudoviricetes	11	0.00574713
Proviruses_Ref_Refdb_seq_3627	633943	High-quality	High-quality	98	temperate	Viruses;Duplodnaviria;Heunggongvirae;Uroviricota;Caudoviricetes	11	0.00849257
Proviruses_Ref_Refdb_seq_363	283671	Medium-quality	Genome-fragment	84.57	temperate	Viruses;Duplodnaviria;Heunggongvirae;Uroviricota;Caudoviricetes	11	0.00615385
Proviruses_Ref_Refdb_seq_3695	407900	High-quality	High-quality	99.12	temperate	Viruses;Duplodnaviria;Heunggongvirae;Uroviricota;Caudoviricetes	11	0.00772798
Proviruses_Ref_Refdb_seq_3704	202776	Medium-quality	Genome-fragment	86.62	temperate	Viruses;Duplodnaviria;Heunggongvirae;Uroviricota;Caudoviricetes	11	0.00925926
Proviruses_Ref_Refdb_seq_3727	225820	Medium-quality	Genome-fragment	86.7	temperate	Viruses;Duplodnaviria;Heunggongvirae;Uroviricota;Caudoviricetes	11	0.015873
Proviruses_Ref_Refdb_seq_3734	256929	Medium-quality	Genome-fragment	87.98	temperate	Viruses;Duplodnaviria;Heunggongvirae;Uroviricota;Caudoviricetes	11	0.0115385
Proviruses_Ref_Refdb_seq_3755	415151	High-quality	High-quality	99.6	temperate	Viruses;Duplodnaviria;Heunggongvirae;Uroviricota;Caudoviricetes	11	0.0169811
Proviruses_Ref_Refdb_seq_3788	314058	High-quality	High-quality	98.62	temperate	Viruses;Duplodnaviria;Heunggongvirae;Uroviricota;Caudoviricetes	11	0.00972763
Proviruses_Ref_Refdb_seq_3806	208436	High-quality	High-quality	98.45	temperate	Viruses;Duplodnaviria;Heunggongvirae;Uroviricota;Caudoviricetes	11	0.0163043
Proviruses_Ref_Refdb_seq_3871	234026	Medium-quality	Genome-fragment	89.54	temperate	Viruses;Duplodnaviria;Heunggongvirae;Uroviricota;Caudoviricetes	11	0
Proviruses_Ref_Refdb_seq_3883	447247	High-quality	High-quality	99.51	temperate	Viruses;Duplodnaviria;Heunggongvirae;Uroviricota;Caudoviricetes	11	0.0144404
Proviruses_Ref_Refdb_seq_3889	208937	Medium-quality	Genome-fragment	69.24	temperate	Viruses;Duplodnaviria;Heunggongvirae;Uroviricota;Caudoviricetes	11	0.00869565
Proviruses_Ref_Refdb_seq_399	372283	High-quality	High-quality	97.89	temperate	Viruses;Duplodnaviria;Heunggongvirae;Uroviricota;Caudoviricetes	11	0.00993377
Proviruses_Ref_Refdb_seq_401	242856	Medium-quality	Genome-fragment	75.31	temperate	Viruses;Duplodnaviria;Heunggongvirae;Uroviricota;Caudoviricetes	11	0.00694444
Proviruses_Ref_Refdb_seq_4032	354885	High-quality	High-quality	91.37	temperate	Viruses;Duplodnaviria;Heunggongvirae;Uroviricota;Caudoviricetes	11	0.00843882
Proviruses_Ref_Refdb_seq_4033	350097	Medium-quality	Genome-fragment	86.42	temperate	Viruses;Duplodnaviria;Heunggongvirae;Uroviricota;Caudoviricetes	11	0.00934579
Proviruses_Ref_Refdb_seq_4062	202265	Medium-quality	Genome-fragment	71.49	temperate	Viruses;Duplodnaviria;Heunggongvirae;Uroviricota;Caudoviricetes	11	0.0165289
Proviruses_Ref_Refdb_seq_4074	358025	High-quality	High-quality	93.1	temperate	Viruses;Duplodnaviria;Heunggongvirae;Uroviricota;Caudoviricetes	11	0.0138889
Proviruses_Ref_Refdb_seq_4108	394319	High-quality	High-quality	97.07	temperate	Viruses;Duplodnaviria;Heunggongvirae;Uroviricota;Caudoviricetes	11	0.012
Proviruses_Ref_Refdb_seq_4114	214469	Medium-quality	Genome-fragment	74.07	temperate	Viruses;Duplodnaviria;Heunggongvirae;Uroviricota;Caudoviricetes	11	0.0185185
Proviruses_Ref_Refdb_seq_4115	503939	Medium-quality	Genome-fragment	88.01	temperate	Viruses;Duplodnaviria;Heunggongvirae;Uroviricota;Caudoviricetes	11	0.0149083
Proviruses_Ref_Refdb_seq_4140	337848	Medium-quality	Genome-fragment	88	temperate	Viruses;Duplodnaviria;Heunggongvirae;Uroviricota;Caudoviricetes	11	0.0107527
Proviruses_Ref_Refdb_seq_4147	406682	High-quality	High-quality	95.62	temperate	Viruses;Duplodnaviria;Heunggongvirae;Uroviricota;Caudoviricetes	11	0.00814664
Proviruses_Ref_Refdb_seq_4152	237711	Medium-quality	Genome-fragment	83.03	temperate	Viruses;Duplodnaviria;Heunggongvirae;Uroviricota;Caudoviricetes	11	0.00478469
Proviruses_Ref_Refdb_seq_4179	263163	Medium-quality	Genome-fragment	80.25	temperate	Viruses;Duplodnaviria;Heunggongvirae;Uroviricota;Caudoviricetes	11	0.0142349
Proviruses_Ref_Refdb_seq_4180	426066	High-quality	High-quality	97.72	temperate	Viruses;Duplodnaviria;Heunggongvirae;Uroviricota;Caudoviricetes	11	0.00815661
Proviruses_Ref_Refdb_seq_4183	253121	Medium-quality	Genome-fragment	64.8	temperate	Viruses;Duplodnaviria;Heunggongvirae;Uroviricota;Caudoviricetes	11	0.0241379
Proviruses_Ref_Refdb_seq_42	322356	Medium-quality	Genome-fragment	85.56	temperate	Viruses;Duplodnaviria;Heunggongvirae;Uroviricota;Caudoviricetes	11	0.00847458
Proviruses_Ref_Refdb_seq_43	265807	High-quality	High-quality	96.31	temperate	Viruses;Duplodnaviria;Heunggongvirae;Uroviricota;Caudoviricetes	11	0.0288462
Proviruses_Ref_Refdb_seq_4326	216192	High-quality	High-quality	94.93	temperate	Viruses;Duplodnaviria;Heunggongvirae;Uroviricota;Caudoviricetes	11	0.00714286
Proviruses_Ref_Refdb_seq_4374	282022	Medium-quality	Genome-fragment	79.62	temperate	Viruses;Duplodnaviria;Heunggongvirae;Uroviricota;Caudoviricetes	11	0.016129
Proviruses_Ref_Refdb_seq_4398	520746	High-quality	High-quality	99.89	temperate	Viruses;Duplodnaviria;Heunggongvirae;Uroviricota;Caudoviricetes	11	0.0109546
Proviruses_Ref_Refdb_seq_4406	355021	High-quality	High-quality	91.43	temperate	Viruses;Duplodnaviria;Heunggongvirae;Uroviricota;Caudoviricetes	11	0.0134228
Proviruses_Ref_Refdb_seq_4412	250259	Medium-quality	Genome-fragment	71.74	temperate	Viruses;Duplodnaviria;Heunggongvirae;Uroviricota;Caudoviricetes	11	0.0141343
Proviruses_Ref_Refdb_seq_4426	243935	High-quality	High-quality	95.27	temperate	Viruses;Duplodnaviria;Heunggongvirae;Uroviricota;Caudoviricetes	11	0.00493827
Proviruses_Ref_Refdb_seq_4448	282939	High-quality	High-quality	95.26	temperate	Viruses;Duplodnaviria;Heunggongvirae;Uroviricota;Caudoviricetes	11	0.0125313
Proviruses_Ref_Refdb_seq_4458	329854	Medium-quality	Genome-fragment	86.98	temperate	Viruses;Duplodnaviria;Heunggongvirae;Uroviricota;Caudoviricetes	11	0.0118483
Proviruses_Ref_Refdb_seq_4476	336753	High-quality	High-quality	97.7	temperate	Viruses;Duplodnaviria;Heunggongvirae;Uroviricota;Caudoviricetes	11	0.0116009
Proviruses_Ref_Refdb_seq_4621	319346	High-quality	High-quality	98.13	temperate	Viruses;Duplodnaviria;Heunggongvirae;Uroviricota;Caudoviricetes	11	0.0108992
Proviruses_Ref_Refdb_seq_4691	255761	High-quality	High-quality	97.48	temperate	Viruses;Duplodnaviria;Heunggongvirae;Uroviricota;Caudoviricetes	11	0.0107527
Proviruses_Ref_Refdb_seq_4698	224993	Medium-quality	Genome-fragment	72.15	temperate	Viruses;Duplodnaviria;Heunggongvirae;Uroviricota;Caudoviricetes	11	0.00826446
Proviruses_Ref_Refdb_seq_4742	326360	Medium-quality	Genome-fragment	85.04	temperate	Viruses;Duplodnaviria;Heunggongvirae;Uroviricota;Caudoviricetes	11	0.0118483
Proviruses_Ref_Refdb_seq_4769	274861	Medium-quality	Genome-fragment	73.23	temperate	Viruses;Duplodnaviria;Heunggongvirae;Uroviricota;Caudoviricetes	11	0.0117302
Proviruses_Ref_Refdb_seq_477	355985	High-quality	High-quality	90.33	temperate	Viruses;Duplodnaviria;Heunggongvirae;Uroviricota;Caudoviricetes	11	0.00721154
Proviruses_Ref_Refdb_seq_4774	214633	Medium-quality	Genome-fragment	64.26	temperate	Viruses;Duplodnaviria;Heunggongvirae;Uroviricota;Caudoviricetes	11	0.0136986
Proviruses_Ref_Refdb_seq_4788	209613	Medium-quality	Genome-fragment	88.13	temperate	Viruses;Duplodnaviria;Heunggongvirae;Uroviricota;Caudoviricetes	11	0.010101
Proviruses_Ref_Refdb_seq_4810	319059	Medium-quality	Genome-fragment	84.05	temperate	Viruses;Duplodnaviria;Heunggongvirae;Uroviricota;Caudoviricetes	11	0.00997506
Proviruses_Ref_Refdb_seq_4978	340624	Medium-quality	Genome-fragment	87	temperate	Viruses;Duplodnaviria;Heunggongvirae;Uroviricota;Caudoviricetes	11	0.00869565
Proviruses_Ref_Refdb_seq_5004	221548	Medium-quality	Genome-fragment	67.44	temperate	Viruses;Duplodnaviria;Heunggongvirae;Uroviricota;Caudoviricetes	11	0.00396825
Proviruses_Ref_Refdb_seq_5005	265081	High-quality	High-quality	95.54	temperate	Viruses;Duplodnaviria;Heunggongvirae;Uroviricota;Caudoviricetes	11	0.00307692
Proviruses_Ref_Refdb_seq_5018	205905	High-quality	High-quality	96.06	temperate	Viruses;Duplodnaviria;Heunggongvirae;Uroviricota;Caudoviricetes	11	0.0045045
Proviruses_Ref_Refdb_seq_5022	333968	High-quality	High-quality	95.07	temperate	Viruses;Duplodnaviria;Heunggongvirae;Uroviricota;Caudoviricetes	11	0.0177384
Proviruses_Ref_Refdb_seq_5023	289863	High-quality	High-quality	92.25	temperate	Viruses;Duplodnaviria;Heunggongvirae;Uroviricota;Caudoviricetes	11	0.00505051
Proviruses_Ref_Refdb_seq_5047	294129	Medium-quality	Genome-fragment	82.69	temperate	Viruses;Duplodnaviria;Heunggongvirae;Uroviricota;Caudoviricetes	11	0.013587
Proviruses_Ref_Refdb_seq_5065	201171	Medium-quality	Genome-fragment	78.52	temperate	Viruses;Duplodnaviria;Heunggongvirae;Uroviricota;Caudoviricetes	11	0.00980392
Proviruses_Ref_Refdb_seq_5076	310238	Medium-quality	Genome-fragment	87.57	temperate	Viruses;Duplodnaviria;Heunggongvirae;Uroviricota;Caudoviricetes	11	0.00815217
Proviruses_Ref_Refdb_seq_5097	248742	Medium-quality	Genome-fragment	73.83	temperate	Viruses;Duplodnaviria;Heunggongvirae;Uroviricota;Caudoviricetes	11	0.0113314
Proviruses_Ref_Refdb_seq_5175	233684	High-quality	High-quality	97.41	temperate	Viruses;Duplodnaviria;Heunggongvirae;Uroviricota;Caudoviricetes	11	0.0112782
Proviruses_Ref_Refdb_seq_5209	206644	Medium-quality	Genome-fragment	84.01	temperate	Viruses;Duplodnaviria;Heunggongvirae;Uroviricota;Caudoviricetes	11	0
Proviruses_Ref_Refdb_seq_534	335355	Medium-quality	Genome-fragment	86.7	temperate	Viruses;Duplodnaviria;Heunggongvirae;Uroviricota;Caudoviricetes	11	0.00714286
Proviruses_Ref_Refdb_seq_5384	335135	Medium-quality	Genome-fragment	88.89	temperate	Viruses;Duplodnaviria;Heunggongvirae;Uroviricota;Caudoviricetes	11	0.0138568
Proviruses_Ref_Refdb_seq_5385	204848	Medium-quality	Genome-fragment	87.91	temperate	Viruses;Duplodnaviria;Heunggongvirae;Uroviricota;Caudoviricetes	11	0.00662252
Proviruses_Ref_Refdb_seq_5395	593061	High-quality	High-quality	98.43	temperate	Viruses;Duplodnaviria;Heunggongvirae;Uroviricota;Caudoviricetes	11	0.00704225
Proviruses_Ref_Refdb_seq_5411	405998	High-quality	High-quality	95.6	temperate	Viruses;Duplodnaviria;Heunggongvirae;Uroviricota;Caudoviricetes	11	0.00824742
Proviruses_Ref_Refdb_seq_5467	242496	Medium-quality	Genome-fragment	70.82	temperate	Viruses;Duplodnaviria;Heunggongvirae;Uroviricota;Caudoviricetes	11	0.00769231
Proviruses_Ref_Refdb_seq_5539	207432	Medium-quality	Genome-fragment	88.02	temperate	Viruses;Duplodnaviria;Heunggongvirae;Uroviricota;Caudoviricetes	11	0.00290698
Proviruses_Ref_Refdb_seq_5549	246315	Complete	High-quality	100	temperate	Viruses;Duplodnaviria;Heunggongvirae;Uroviricota;Caudoviricetes	11	0
Proviruses_Ref_Refdb_seq_5574	368371	High-quality	High-quality	94.27	temperate	Viruses;Duplodnaviria;Heunggongvirae;Uroviricota;Caudoviricetes	11	0.00963391
Proviruses_Ref_Refdb_seq_56	295605	High-quality	High-quality	99.04	temperate	Viruses;Duplodnaviria;Heunggongvirae;Uroviricota;Caudoviricetes	11	0.00643087
Proviruses_Ref_Refdb_seq_5604	340751	High-quality	High-quality	97.46	temperate	Viruses;Duplodnaviria;Heunggongvirae;Uroviricota;Caudoviricetes	11	0.0203046
Proviruses_Ref_Refdb_seq_5631	211986	High-quality	High-quality	93.93	temperate	Viruses;Duplodnaviria;Heunggongvirae;Uroviricota;Caudoviricetes	11	0.00584795
Proviruses_Ref_Refdb_seq_574	270933	Medium-quality	Genome-fragment	76.69	temperate	Viruses;Duplodnaviria;Heunggongvirae;Uroviricota;Caudoviricetes	11	0.00653595
Proviruses_Ref_Refdb_seq_5794	294707	Medium-quality	Genome-fragment	87.87	temperate	Viruses;Duplodnaviria;Heunggongvirae;Uroviricota;Caudoviricetes	11	0.0102828
Proviruses_Ref_Refdb_seq_5836	302638	High-quality	High-quality	95.7	temperate	Viruses;Duplodnaviria;Heunggongvirae;Uroviricota;Caudoviricetes	11	0.00198413
Proviruses_Ref_Refdb_seq_5872	316633	Medium-quality	Genome-fragment	85.72	temperate	Viruses;Duplodnaviria;Heunggongvirae;Uroviricota;Caudoviricetes	11	0.00733496
Proviruses_Ref_Refdb_seq_5877	246890	High-quality	High-quality	99	temperate	Viruses;Duplodnaviria;Heunggongvirae;Uroviricota;Caudoviricetes	11	0
Proviruses_Ref_Refdb_seq_5958	226499	Medium-quality	Genome-fragment	79.77	temperate	Viruses;Duplodnaviria;Heunggongvirae;Uroviricota;Caudoviricetes	11	0
Proviruses_Ref_Refdb_seq_5963	345363	Medium-quality	Genome-fragment	89.56	temperate	Viruses;Duplodnaviria;Heunggongvirae;Uroviricota;Caudoviricetes	11	0.0112108
Proviruses_Ref_Refdb_seq_5977	337213	Medium-quality	Genome-fragment	87.89	temperate	Viruses;Duplodnaviria;Heunggongvirae;Uroviricota;Caudoviricetes	11	0.0127932
Proviruses_Ref_Refdb_seq_629	295494	Medium-quality	Genome-fragment	84.31	temperate	Viruses;Duplodnaviria;Heunggongvirae;Uroviricota;Caudoviricetes	11	0.0101523
Proviruses_Ref_Refdb_seq_683	319338	High-quality	High-quality	98.13	temperate	Viruses;Duplodnaviria;Heunggongvirae;Uroviricota;Caudoviricetes	11	0.0108696
Proviruses_Ref_Refdb_seq_711	207140	Medium-quality	Genome-fragment	87.92	temperate	Viruses;Duplodnaviria;Heunggongvirae;Uroviricota;Caudoviricetes	11	0.00290698
Proviruses_Ref_Refdb_seq_712	316311	High-quality	High-quality	97.13	temperate	Viruses;Duplodnaviria;Heunggongvirae;Uroviricota;Caudoviricetes	11	0.00524934
Proviruses_Ref_Refdb_seq_713	383236	High-quality	High-quality	96.33	temperate	Viruses;Duplodnaviria;Heunggongvirae;Uroviricota;Caudoviricetes	11	0.00392157
Proviruses_Ref_Refdb_seq_752	223143	High-quality	High-quality	93.21	temperate	Viruses;Duplodnaviria;Heunggongvirae;Uroviricota;Caudoviricetes	11	0.0144928
Proviruses_Ref_Refdb_seq_772	273805	High-quality	High-quality	99.77	temperate	Viruses;Duplodnaviria;Heunggongvirae;Uroviricota;Caudoviricetes	11	0
Proviruses_Ref_Refdb_seq_799	253238	Medium-quality	Genome-fragment	88.01	temperate	Viruses;Duplodnaviria;Heunggongvirae;Uroviricota;Caudoviricetes	11	0.0135135
Proviruses_Ref_Refdb_seq_800	335277	Medium-quality	Genome-fragment	87.6	temperate	Viruses;Duplodnaviria;Heunggongvirae;Uroviricota;Caudoviricetes	11	0.0153061
Proviruses_Ref_Refdb_seq_823	309794	Medium-quality	Genome-fragment	82.74	temperate	Viruses;Duplodnaviria;Heunggongvirae;Uroviricota;Caudoviricetes	11	0.0103093
Proviruses_Ref_Refdb_seq_862	207500	Medium-quality	Genome-fragment	89.95	temperate	Viruses;Duplodnaviria;Heunggongvirae;Uroviricota;Caudoviricetes	11	0.00348432
Proviruses_Ref_Refdb_seq_876	262338	High-quality	High-quality	95.82	temperate	Viruses;Duplodnaviria;Heunggongvirae;Uroviricota;Caudoviricetes	11	0.00527704
Proviruses_Ref_Refdb_seq_889	277985	High-quality	High-quality	96.25	temperate	Viruses;Duplodnaviria;Heunggongvirae;Uroviricota;Caudoviricetes	11	0.00393701
Proviruses_Ref_Refdb_seq_909	220985	Medium-quality	Genome-fragment	86.35	temperate	Viruses;Duplodnaviria;Heunggongvirae;Uroviricota;Caudoviricetes	11	0.0233333
Proviruses_Ref_Refdb_seq_966	234074	High-quality	High-quality	90.53	temperate	Viruses;Duplodnaviria;Heunggongvirae;Uroviricota;Caudoviricetes	11	0.00898204
Proviruses_Ref_Refdb_seq_99	204770	Medium-quality	Genome-fragment	83.94	temperate	Viruses;Duplodnaviria;Heunggongvirae;Uroviricota;Caudoviricetes	11	0
Proviruses_Ref_Refdb_seq_991	206054	Medium-quality	Genome-fragment	70.28	temperate	Viruses;Duplodnaviria;Heunggongvirae;Uroviricota;Caudoviricetes	11	0.0042735
Proviruses_Unk_CLEVD_seq_6122	187542	Medium-quality	Genome-fragment	85.32	temperate	Viruses;Duplodnaviria;Heunggongvirae;Uroviricota;Caudoviricetes	11	0.00704225
Proviruses_Unk_CLEVD_seq_6123	236735	Medium-quality	Genome-fragment	70.98	temperate	Viruses;Duplodnaviria;Heunggongvirae;Uroviricota;Caudoviricetes	11	0.00763359
Proviruses_Unk_CLEVD_seq_6124	331562	Medium-quality	Genome-fragment	86.34	temperate	Viruses;Duplodnaviria;Heunggongvirae;Uroviricota;Caudoviricetes	11	0.0111359
Proviruses_Unk_CLEVD_seq_6125	330359	Medium-quality	Genome-fragment	86.44	temperate	Viruses;Duplodnaviria;Heunggongvirae;Uroviricota;Caudoviricetes	11	0.00479616
Proviruses_Unk_CLEVD_seq_6126	187506	Medium-quality	Genome-fragment	69.94	temperate	Viruses;Duplodnaviria;Heunggongvirae;Uroviricota;Caudoviricetes	11	0.00411523
Proviruses_Unk_CLEVD_seq_6127	313215	Medium-quality	Genome-fragment	80.55	temperate	Viruses;Duplodnaviria;Heunggongvirae;Uroviricota;Caudoviricetes	11	0.0115207
Proviruses_Unk_CLEVD_seq_6129	313215	Medium-quality	Genome-fragment	80.55	temperate	Viruses;Duplodnaviria;Heunggongvirae;Uroviricota;Caudoviricetes	11	0.0115207
Proviruses_Unk_CLEVD_seq_6130	201295	High-quality	High-quality	92.79	temperate	Viruses;Duplodnaviria;Heunggongvirae;Uroviricota;Caudoviricetes	11	0.00829876
Proviruses_Unk_CLEVD_seq_6131	206120	High-quality	High-quality	90.23	temperate	Viruses;Duplodnaviria;Heunggongvirae;Uroviricota;Caudoviricetes	11	0.00316456
Proviruses_Unk_CLEVD_seq_6132	403255	High-quality	High-quality	99.95	temperate	Viruses;Duplodnaviria;Heunggongvirae;Uroviricota;Caudoviricetes	11	0.00610998
Proviruses_Unk_CLEVD_seq_6134	222601	High-quality	High-quality	95.78	temperate	Viruses;Duplodnaviria;Heunggongvirae;Uroviricota;Caudoviricetes	11	0.0124481
Proviruses_Unk_CLEVD_seq_6135	208929	Medium-quality	Genome-fragment	72.97	temperate	Viruses;Duplodnaviria;Heunggongvirae;Uroviricota;Caudoviricetes	11	0.00497512
Proviruses_Unk_EVP_seq_6476	204559	Medium-quality	Genome-fragment	86.1	temperate	Viruses;Duplodnaviria;Heunggongvirae;Uroviricota;Caudoviricetes	11	0.00558659
Proviruses_Unk_EVP_seq_6477	261249	High-quality	High-quality	97.69	temperate	Viruses;Duplodnaviria;Heunggongvirae;Uroviricota;Caudoviricetes	11	0.00581395
Proviruses_Unk_EVP_seq_6568	224202	High-quality	High-quality	95.91	temperate	Viruses;Duplodnaviria;Heunggongvirae;Uroviricota;Caudoviricetes	11	0.00884956
Viruses_Ang_other-pigs_seq_11103	257618	Complete	High-quality	100	temperate	Viruses;Duplodnaviria;Heunggongvirae;Uroviricota;Caudoviricetes	11	0.030888
Viruses_Ang_other-pigs_seq_11104	378779	Complete	High-quality	100	temperate	Viruses;Duplodnaviria;Heunggongvirae;Uroviricota;Caudoviricetes	11	0.00991736
Viruses_Ang_other-pigs_seq_11105	270392	Complete	High-quality	100	temperate	Viruses;Duplodnaviria;Heunggongvirae;Uroviricota;Caudoviricetes	11	0.0162602
Viruses_Ang_other-pigs_seq_11106	325702	Medium-quality	Genome-fragment	87.74	virulent	Viruses;Duplodnaviria;Heunggongvirae;Uroviricota;Caudoviricetes	11	0.00847458
Viruses_Ang_other-pigs_seq_11108	226063	Medium-quality	Genome-fragment	77.31	virulent	Viruses;Duplodnaviria;Heunggongvirae;Uroviricota;Caudoviricetes	11	0.00877193
Viruses_Ang_other-pigs_seq_11109	221620	Medium-quality	Genome-fragment	76.72	virulent	Viruses;Duplodnaviria;Heunggongvirae;Uroviricota;Caudoviricetes	11	0.00469484
Viruses_Ang_other-pigs_seq_11110	250117	Medium-quality	Genome-fragment	86.58	temperate	Viruses;Duplodnaviria;Heunggongvirae;Uroviricota;Caudoviricetes	11	0.0243902
Viruses_Ang_other-pigs_seq_11111	243147	High-quality	High-quality	90.8	virulent	Viruses;Duplodnaviria;Heunggongvirae;Uroviricota;Caudoviricetes	11	0.00452489
Viruses_Ang_other-pigs_seq_11112	263237	High-quality	High-quality	91.51	virulent	Viruses;Duplodnaviria;Heunggongvirae;Uroviricota;Caudoviricetes	11	0.00746269
Viruses_Ang_other-pigs_seq_11113	216041	Complete	High-quality	100	temperate	Viruses;Duplodnaviria;Heunggongvirae;Uroviricota;Caudoviricetes	15	0
Viruses_Ang_other-pigs_seq_11114	249452	Complete	High-quality	100	virulent	Viruses;Duplodnaviria;Heunggongvirae;Uroviricota;Caudoviricetes	11	0.00454545
Viruses_Ang_other-pigs_seq_11115	223251	High-quality	High-quality	93.71	temperate	Viruses;Duplodnaviria;Heunggongvirae;Uroviricota;Caudoviricetes	11	0
Viruses_Ang_other-pigs_seq_11116	290575	Medium-quality	Genome-fragment	88.19	virulent	Viruses;Duplodnaviria;Heunggongvirae;Uroviricota;Caudoviricetes	11	0.00958466
Viruses_Ang_other-pigs_seq_11117	222086	Medium-quality	Genome-fragment	78.42	virulent	Viruses;Duplodnaviria;Heunggongvirae;Uroviricota;Caudoviricetes	11	0.00980392
Viruses_Ang_other-pigs_seq_11118	215601	Complete	High-quality	100	uncertain	Viruses;Duplodnaviria;Heunggongvirae;Uroviricota;Caudoviricetes	11	0.00348432
Viruses_Ang_other-pigs_seq_11119	222181	Medium-quality	Genome-fragment	78.45	virulent	Viruses;Duplodnaviria;Heunggongvirae;Uroviricota;Caudoviricetes	11	0.0097561
Viruses_Ang_other-pigs_seq_11120	200845	Medium-quality	Genome-fragment	71.52	virulent	Viruses;Duplodnaviria;Heunggongvirae;Uroviricota;Caudoviricetes	11	0.01
Viruses_Ang_other-pigs_seq_11122	200235	Medium-quality	Genome-fragment	71.51	virulent	Viruses;Duplodnaviria;Heunggongvirae;Uroviricota;Caudoviricetes	11	0.0189573
Viruses_Ang_other-pigs_seq_11123	241961	Complete	High-quality	100	virulent	Viruses;Duplodnaviria;Heunggongvirae;Uroviricota;Caudoviricetes	11	0.016129
Viruses_Ang_other-pigs_seq_11124	209163	Complete	High-quality	100	virulent	Viruses;Duplodnaviria;Heunggongvirae;Uroviricota;Caudoviricetes	11	0.0138889
Viruses_Ang_other-pigs_seq_11125	216873	Complete	High-quality	100	virulent	Viruses;Duplodnaviria;Heunggongvirae;Uroviricota;Caudoviricetes	11	0.00772201
Viruses_Ang_other-pigs_seq_11127	231739	Complete	High-quality	100	virulent	Viruses;Duplodnaviria;Heunggongvirae;Uroviricota;Caudoviricetes	11	0
Viruses_Ang_other-pigs_seq_11128	290241	Complete	High-quality	100	virulent	Viruses;Duplodnaviria;Heunggongvirae;Uroviricota;Caudoviricetes	11	0.00864553
Viruses_Ang_other-pigs_seq_11129	215697	Medium-quality	Genome-fragment	85.39	virulent	Viruses;Duplodnaviria;Heunggongvirae;Uroviricota;Caudoviricetes	11	0.00364964
Viruses_Ang_other-pigs_seq_11130	247163	Complete	High-quality	100	virulent	Viruses;Duplodnaviria;Heunggongvirae;Uroviricota;Caudoviricetes	11	0.00462963
Viruses_Ang_other-pigs_seq_11131	218732	High-quality	High-quality	93.56	virulent	Viruses;Duplodnaviria;Heunggongvirae;Uroviricota;Caudoviricetes	15	0
Viruses_Ang_other-pigs_seq_11132	268983	High-quality	High-quality	98.92	temperate	Viruses;Duplodnaviria;Heunggongvirae;Uroviricota;Caudoviricetes	11	0.0186335
Viruses_Ang_other-pigs_seq_11133	246785	Medium-quality	Genome-fragment	87.16	virulent	Viruses;Duplodnaviria;Heunggongvirae;Uroviricota;Caudoviricetes	11	0.00796813
Viruses_Ang_other-pigs_seq_11134	386291	High-quality	High-quality	91.77	virulent	Viruses;Duplodnaviria;Heunggongvirae;Uroviricota;Caudoviricetes	11	0.00945626
Viruses_Ang_other-pigs_seq_11135	249451	Complete	High-quality	100	virulent	Viruses;Duplodnaviria;Heunggongvirae;Uroviricota;Caudoviricetes	11	0.00454545
Viruses_Ang_other-pigs_seq_11136	224977	Medium-quality	Genome-fragment	78.18	virulent	Viruses;Duplodnaviria;Heunggongvirae;Uroviricota;Caudoviricetes	11	0.00478469
Viruses_Ang_other-pigs_seq_11137	200764	Complete	High-quality	100	virulent	Viruses;Duplodnaviria;Heunggongvirae;Uroviricota;Caudoviricetes	15	0
Viruses_Ang_other-pigs_seq_11138	242675	High-quality	High-quality	91.31	virulent	Viruses;Duplodnaviria;Heunggongvirae;Uroviricota;Caudoviricetes	11	0
Viruses_Ang_other-pigs_seq_11139	235941	Complete	High-quality	100	virulent	Viruses;Duplodnaviria;Heunggongvirae;Uroviricota;Caudoviricetes	11	0.00401606
Viruses_Ang_other-pigs_seq_11140	246557	Complete	High-quality	100	uncertain	Viruses;Duplodnaviria;Heunggongvirae;Uroviricota;Caudoviricetes	11	0.0127119
Viruses_Ang_other-pigs_seq_11141	227190	Medium-quality	Genome-fragment	80.62	virulent	Viruses;Duplodnaviria;Heunggongvirae;Uroviricota;Caudoviricetes	11	0.0044843
Viruses_Ang_other-pigs_seq_11142	215262	Medium-quality	Genome-fragment	76.24	virulent	Viruses;Duplodnaviria;Heunggongvirae;Uroviricota;Caudoviricetes	11	0
Viruses_Ang_other-pigs_seq_11143	217160	Medium-quality	Genome-fragment	83.34	virulent	Viruses;Duplodnaviria;Heunggongvirae;Uroviricota;Caudoviricetes	11	0
Viruses_Ang_other-pigs_seq_11144	218245	Medium-quality	Genome-fragment	87.12	virulent	Viruses;Duplodnaviria;Heunggongvirae;Uroviricota;Caudoviricetes	11	0.0276498
Viruses_Ang_other-pigs_seq_11145	234728	High-quality	High-quality	94.2	temperate	Viruses;Duplodnaviria;Heunggongvirae;Uroviricota;Caudoviricetes	11	0.0077821
Viruses_Ang_other-pigs_seq_11146	237059	Complete	High-quality	100	temperate	Viruses;Duplodnaviria;Heunggongvirae;Uroviricota;Caudoviricetes	11	0.0167364
Viruses_Ang_other-pigs_seq_11147	232469	Complete	High-quality	100	virulent	Viruses;Duplodnaviria;Heunggongvirae;Uroviricota;Caudoviricetes	11	0.00956938
Viruses_Ang_other-pigs_seq_11148	214140	Medium-quality	Genome-fragment	76.02	virulent	Viruses;Duplodnaviria;Heunggongvirae;Uroviricota;Caudoviricetes	11	0
Viruses_Ang_other-pigs_seq_11149	201024	High-quality	High-quality	96.15	virulent	Viruses;Duplodnaviria;Heunggongvirae;Uroviricota;Caudoviricetes	11	0.0108696
Viruses_Ang_other-pigs_seq_11150	268742	High-quality	High-quality	92.09	virulent	Viruses;Duplodnaviria;Heunggongvirae;Uroviricota;Caudoviricetes	11	0.00271739
Viruses_Ang_other-pigs_seq_11151	225030	Medium-quality	Genome-fragment	79.68	virulent	Viruses;Duplodnaviria;Heunggongvirae;Uroviricota;Caudoviricetes	11	0.0143541
Viruses_Ang_other-pigs_seq_11152	205268	Medium-quality	Genome-fragment	74.03	virulent	Viruses;Duplodnaviria;Heunggongvirae;Uroviricota;Caudoviricetes	11	0.00425532
Viruses_Ang_other-pigs_seq_11153	447449	High-quality	High-quality	93.16	virulent	Viruses;Duplodnaviria;Heunggongvirae;Uroviricota;Caudoviricetes	11	0.00729927
Viruses_Ang_other-pigs_seq_11154	232208	Medium-quality	Genome-fragment	80.47	virulent	Viruses;Duplodnaviria;Heunggongvirae;Uroviricota;Caudoviricetes	11	0
Viruses_Ang_other-pigs_seq_11155	284526	Complete	High-quality	100	virulent	Viruses;Duplodnaviria;Heunggongvirae;Uroviricota;Caudoviricetes	11	0.00301205
Viruses_Ang_other-pigs_seq_11156	219540	Medium-quality	Genome-fragment	77.65	virulent	Viruses;Duplodnaviria;Heunggongvirae;Uroviricota;Caudoviricetes	11	0.0147059
Viruses_Ang_other-pigs_seq_11157	270730	High-quality	High-quality	93.4	virulent	Viruses;Duplodnaviria;Heunggongvirae;Uroviricota;Caudoviricetes	11	0.00766284
Viruses_Ang_other-pigs_seq_11158	265365	High-quality	High-quality	91.94	virulent	Viruses;Duplodnaviria;Heunggongvirae;Uroviricota;Caudoviricetes	11	0.00917431
Viruses_Ang_other-pigs_seq_11159	212595	High-quality	High-quality	92.33	temperate	Viruses;Duplodnaviria;Heunggongvirae;Uroviricota;Caudoviricetes	15	0.00378788
Viruses_Ang_other-pigs_seq_11160	238224	Medium-quality	Genome-fragment	76.06	virulent	Viruses;Duplodnaviria;Heunggongvirae;Uroviricota;Caudoviricetes	11	0.00743494
Viruses_Ang_other-pigs_seq_11161	203526	Medium-quality	Genome-fragment	72.06	virulent	Viruses;Duplodnaviria;Heunggongvirae;Uroviricota;Caudoviricetes	11	0.0170455
Viruses_Ang_other-pigs_seq_11162	209106	High-quality	High-quality	96.48	virulent	Viruses;Duplodnaviria;Heunggongvirae;Uroviricota;Caudoviricetes	11	0.0102564
Viruses_Ang_other-pigs_seq_11163	209404	Complete	High-quality	100	virulent	Viruses;Duplodnaviria;Heunggongvirae;Uroviricota;Caudoviricetes	11	0.0163043
Viruses_Ang_other-pigs_seq_11164	233470	High-quality	High-quality	91.33	virulent	Viruses;Duplodnaviria;Heunggongvirae;Uroviricota;Caudoviricetes	11	0.00980392
Viruses_Ang_other-pigs_seq_11165	246458	High-quality	High-quality	95.09	virulent	Viruses;Duplodnaviria;Heunggongvirae;Uroviricota;Caudoviricetes	11	0.00662252
Viruses_Ang_other-pigs_seq_11166	221165	Medium-quality	Genome-fragment	78.09	virulent	Viruses;Duplodnaviria;Heunggongvirae;Uroviricota;Caudoviricetes	11	0
Viruses_Ang_other-pigs_seq_11167	209866	Medium-quality	Genome-fragment	88.79	uncertain	Viruses;Duplodnaviria;Heunggongvirae;Uroviricota;Caudoviricetes	11	0.00348432
Viruses_Ang_other-pigs_seq_11168	227675	Complete	High-quality	100	virulent	Viruses;Duplodnaviria;Heunggongvirae;Uroviricota;Caudoviricetes	11	0.00350877
Viruses_Ang_other-pigs_seq_11169	209261	Medium-quality	Genome-fragment	75.72	virulent	Viruses;Duplodnaviria;Heunggongvirae;Uroviricota;Caudoviricetes	11	0.0083682
Viruses_Ang_other-pigs_seq_11170	219664	Medium-quality	Genome-fragment	88.46	virulent	Viruses;Duplodnaviria;Heunggongvirae;Uroviricota;Caudoviricetes	11	0.00361011
Viruses_Ang_other-pigs_seq_11171	247699	Complete	High-quality	100	virulent	Viruses;Duplodnaviria;Heunggongvirae;Uroviricota;Caudoviricetes	11	0.00343643
Viruses_Ang_other-pigs_seq_11172	209514	High-quality	High-quality	92.3	uncertain	Viruses;Duplodnaviria;Heunggongvirae;Uroviricota;Caudoviricetes	11	0.0103627
Viruses_Ang_other-pigs_seq_11173	201550	Medium-quality	Genome-fragment	86.85	virulent	Viruses;Duplodnaviria;Heunggongvirae;Uroviricota;Caudoviricetes	11	0.0111111
Viruses_Ang_other-pigs_seq_11174	253224	Medium-quality	Genome-fragment	86.57	virulent	Viruses;Duplodnaviria;Heunggongvirae;Uroviricota;Caudoviricetes	11	0.00869565
Viruses_Ang_other-pigs_seq_11175	244605	Medium-quality	Genome-fragment	85.25	virulent	Viruses;Duplodnaviria;Heunggongvirae;Uroviricota;Caudoviricetes	11	0.0047619
Viruses_Ang_other-pigs_seq_11177	205008	Medium-quality	Genome-fragment	78.62	virulent	Viruses;Duplodnaviria;Heunggongvirae;Uroviricota;Caudoviricetes	11	0.00497512
Viruses_Ang_other-pigs_seq_11178	207145	Medium-quality	Genome-fragment	72.59	virulent	Viruses;Duplodnaviria;Heunggongvirae;Uroviricota;Caudoviricetes	11	0.0129032
Viruses_Ang_other-pigs_seq_11179	240623	Complete	High-quality	100	virulent	Viruses;Duplodnaviria;Heunggongvirae;Uroviricota;Caudoviricetes	11	0.0168067
Viruses_Ang_other-pigs_seq_11180	267527	High-quality	High-quality	91.52	temperate	Viruses;Duplodnaviria;Heunggongvirae;Uroviricota;Caudoviricetes	11	0.00900901
Viruses_Ang_other-pigs_seq_11181	294305	Medium-quality	Genome-fragment	88.7	virulent	Viruses;Duplodnaviria;Heunggongvirae;Uroviricota;Caudoviricetes	11	0.0135593
Viruses_Ang_other-pigs_seq_11182	252213	Complete	High-quality	100	virulent	Viruses;Duplodnaviria;Heunggongvirae;Uroviricota;Caudoviricetes	11	0.0122449
Viruses_Ang_other-pigs_seq_11183	294427	Medium-quality	Genome-fragment	88.71	virulent	Viruses;Duplodnaviria;Heunggongvirae;Uroviricota;Caudoviricetes	11	0.0135593
Viruses_Ang_other-pigs_seq_11184	328547	Complete	High-quality	100	virulent	Viruses;Duplodnaviria;Heunggongvirae;Uroviricota;Caudoviricetes	11	0.0180723
Viruses_Ang_other-pigs_seq_11185	230106	Medium-quality	Genome-fragment	80.08	virulent	Viruses;Duplodnaviria;Heunggongvirae;Uroviricota;Caudoviricetes	11	0.0097561
Viruses_Ang_other-pigs_seq_11186	249495	Medium-quality	Genome-fragment	85.95	virulent	Viruses;Duplodnaviria;Heunggongvirae;Uroviricota;Caudoviricetes	11	0.00643087
Viruses_Ang_other-pigs_seq_11187	204776	Medium-quality	Genome-fragment	72.32	virulent	Viruses;Duplodnaviria;Heunggongvirae;Uroviricota;Caudoviricetes	11	0.00952381
Viruses_Ang_other-pigs_seq_11188	244007	High-quality	High-quality	98.6	virulent	Viruses;Duplodnaviria;Heunggongvirae;Uroviricota;Caudoviricetes	15	0
Viruses_Ang_other-pigs_seq_11189	311999	High-quality	High-quality	90.7	virulent	Viruses;Duplodnaviria;Heunggongvirae;Uroviricota;Caudoviricetes	11	0.0108696
Viruses_Ang_other-pigs_seq_11190	200050	Medium-quality	Genome-fragment	83.9	virulent	Viruses;Duplodnaviria;Heunggongvirae;Uroviricota;Caudoviricetes	11	0.00813008
Viruses_Ang_other-pigs_seq_11191	216337	Medium-quality	Genome-fragment	74.14	virulent	Viruses;Duplodnaviria;Heunggongvirae;Uroviricota;Caudoviricetes	11	0.0153846
Viruses_Ang_other-pigs_seq_11192	231403	High-quality	High-quality	95.08	virulent	Viruses;Duplodnaviria;Heunggongvirae;Uroviricota;Caudoviricetes	11	0.00547945
Viruses_Ang_other-pigs_seq_11193	243050	High-quality	High-quality	96.09	virulent	Viruses;Duplodnaviria;Heunggongvirae;Uroviricota;Caudoviricetes	15	0.00704225
Viruses_Ang_other-pigs_seq_11194	212523	Medium-quality	Genome-fragment	86.03	virulent	Viruses;Duplodnaviria;Heunggongvirae;Uroviricota;Caudoviricetes	11	0.0119048
Viruses_Ang_other-pigs_seq_11195	203468	Medium-quality	Genome-fragment	70.84	virulent	Viruses;Duplodnaviria;Heunggongvirae;Uroviricota;Caudoviricetes	11	0.0104712
Viruses_Ang_other-pigs_seq_11196	273314	Medium-quality	Genome-fragment	88.91	virulent	Viruses;Duplodnaviria;Heunggongvirae;Uroviricota;Caudoviricetes	11	0.0132013
Viruses_Ang_other-pigs_seq_11197	211378	Complete	High-quality	100	virulent	Viruses;Duplodnaviria;Heunggongvirae;Uroviricota;Caudoviricetes	11	0.0174672
Viruses_Ang_other-pigs_seq_11198	255377	Medium-quality	Genome-fragment	88.62	virulent	Viruses;Duplodnaviria;Heunggongvirae;Uroviricota;Caudoviricetes	11	0.00369004
Viruses_Ang_other-pigs_seq_11199	239961	High-quality	High-quality	97.8	uncertain	Viruses;Duplodnaviria;Heunggongvirae;Uroviricota;Caudoviricetes	11	0.0185185
Viruses_Ang_other-pigs_seq_11200	210094	Medium-quality	Genome-fragment	74.65	virulent	Viruses;Duplodnaviria;Heunggongvirae;Uroviricota;Caudoviricetes	11	0.00578035
Viruses_Ang_other-pigs_seq_11201	354202	High-quality	High-quality	93.84	virulent	Viruses;Duplodnaviria;Heunggongvirae;Uroviricota;Caudoviricetes	11	0.0142518
Viruses_Ang_other-pigs_seq_11202	263796	High-quality	High-quality	91.43	virulent	Viruses;Duplodnaviria;Heunggongvirae;Uroviricota;Caudoviricetes	11	0.00465116
Viruses_Ang_other-pigs_seq_11203	229411	Medium-quality	Genome-fragment	80.6	virulent	Viruses;Duplodnaviria;Heunggongvirae;Uroviricota;Caudoviricetes	11	0.00543478
Viruses_Ang_other-pigs_seq_11204	210963	High-quality	High-quality	93.42	virulent	Viruses;Duplodnaviria;Heunggongvirae;Uroviricota;Caudoviricetes	11	0.017316
Viruses_Ang_other-pigs_seq_11205	216257	Medium-quality	Genome-fragment	84.02	uncertain	Viruses;Duplodnaviria;Heunggongvirae;Uroviricota;Caudoviricetes	11	0.0047619
Viruses_Ang_other-pigs_seq_11206	229460	High-quality	High-quality	98.12	virulent	Viruses;Duplodnaviria;Heunggongvirae;Uroviricota;Caudoviricetes	15	0
Viruses_Ang_other-pigs_seq_11208	239165	Complete	High-quality	100	virulent	Viruses;Duplodnaviria;Heunggongvirae;Uroviricota;Caudoviricetes	11	0.00564972
Viruses_Ang_other-pigs_seq_11209	295401	Complete	High-quality	100	virulent	Viruses;Duplodnaviria;Heunggongvirae;Uroviricota;Caudoviricetes	11	0.00724638
Viruses_Ang_other-pigs_seq_11210	212441	High-quality	High-quality	96.31	temperate	Viruses;Duplodnaviria;Heunggongvirae;Uroviricota;Caudoviricetes	11	0.00306748
Viruses_Ang_other-pigs_seq_11211	240030	High-quality	High-quality	91.22	virulent	Viruses;Duplodnaviria;Heunggongvirae;Uroviricota;Caudoviricetes	11	0.0127389
Viruses_Ang_other-pigs_seq_11212	230307	Medium-quality	Genome-fragment	79.78	virulent	Viruses;Duplodnaviria;Heunggongvirae;Uroviricota;Caudoviricetes	11	0
Viruses_Ang_other-pigs_seq_11213	213273	Medium-quality	Genome-fragment	70.45	virulent	Viruses;Duplodnaviria;Heunggongvirae;Uroviricota;Caudoviricetes	11	0
Viruses_Ang_other-pigs_seq_11214	253626	Complete	High-quality	100	virulent	Viruses;Duplodnaviria;Heunggongvirae;Uroviricota;Caudoviricetes	11	0.0128755
Viruses_Ang_other-pigs_seq_11215	211009	Complete	High-quality	100	virulent	Viruses;Duplodnaviria;Heunggongvirae;Uroviricota;Caudoviricetes	11	0.0174672
Viruses_Ang_other-pigs_seq_11216	273014	Complete	High-quality	100	virulent	Viruses;Duplodnaviria;Heunggongvirae;Uroviricota;Caudoviricetes	11	0.0204778
Viruses_Ang_other-pigs_seq_11217	236006	High-quality	High-quality	96.49	virulent	Viruses;Duplodnaviria;Heunggongvirae;Uroviricota;Caudoviricetes	15	0.00743494
Viruses_Ang_other-pigs_seq_11218	283373	Complete	High-quality	100	virulent	Viruses;Duplodnaviria;Heunggongvirae;Uroviricota;Caudoviricetes	11	0.0060423
Viruses_Ang_other-pigs_seq_11219	250088	Medium-quality	Genome-fragment	89.96	virulent	Viruses;Duplodnaviria;Heunggongvirae;Uroviricota;Caudoviricetes	11	0.00729927
Viruses_Ang_other-pigs_seq_11220	203002	Medium-quality	Genome-fragment	87.03	virulent	Viruses;Duplodnaviria;Heunggongvirae;Uroviricota;Caudoviricetes	11	0.020202
Viruses_Ang_other-pigs_seq_11221	248526	Complete	High-quality	100	virulent	Viruses;Duplodnaviria;Heunggongvirae;Uroviricota;Caudoviricetes	11	0.00456621
Viruses_Ang_other-pigs_seq_11222	230188	Complete	High-quality	100	virulent	Viruses;Duplodnaviria;Heunggongvirae;Uroviricota;Caudoviricetes	11	0.00413223
Viruses_Ang_other-pigs_seq_11223	263309	Complete	High-quality	100	virulent	Viruses;Duplodnaviria;Heunggongvirae;Uroviricota;Caudoviricetes	11	0.0189573
Viruses_Ang_other-pigs_seq_11224	240358	High-quality	High-quality	91.5	virulent	Viruses;Duplodnaviria;Heunggongvirae;Uroviricota;Caudoviricetes	11	0.013468
Viruses_Ang_other-pigs_seq_11225	276564	High-quality	High-quality	98.12	virulent	Viruses;Duplodnaviria;Heunggongvirae;Uroviricota;Caudoviricetes	11	0.00955414
Viruses_Ang_other-pigs_seq_11226	214368	Medium-quality	Genome-fragment	75.69	virulent	Viruses;Duplodnaviria;Heunggongvirae;Uroviricota;Caudoviricetes	11	0.00574713
Viruses_Ang_other-pigs_seq_11228	257135	Complete	High-quality	100	temperate	Viruses;Duplodnaviria;Heunggongvirae;Uroviricota;Caudoviricetes	11	0.0116732
Viruses_Ang_other-pigs_seq_11229	296821	Complete	High-quality	100	uncertain	Viruses;Duplodnaviria;Heunggongvirae;Uroviricota;Caudoviricetes	11	0.0115607
Viruses_Ang_other-pigs_seq_11230	369494	High-quality	High-quality	98.66	uncertain	Viruses;Duplodnaviria;Heunggongvirae;Uroviricota;Caudoviricetes	11	0.0181818
Viruses_Ang_other-pigs_seq_11231	209478	High-quality	High-quality	90.81	virulent	Viruses;Duplodnaviria;Heunggongvirae;Uroviricota;Caudoviricetes	11	0.0177778
Viruses_Ang_other-pigs_seq_11232	225021	High-quality	High-quality	97.87	virulent	Viruses;Duplodnaviria;Heunggongvirae;Uroviricota;Caudoviricetes	11	0.00869565
Viruses_Ang_other-pigs_seq_11233	244320	Complete	High-quality	100	temperate	Viruses;Duplodnaviria;Heunggongvirae;Uroviricota;Caudoviricetes	11	0.00711744
Viruses_Ang_other-pigs_seq_11234	208656	High-quality	High-quality	93.05	virulent	Viruses;Duplodnaviria;Heunggongvirae;Uroviricota;Caudoviricetes	11	0.00873362
Viruses_Ang_other-pigs_seq_11236	247668	High-quality	High-quality	92.93	virulent	Viruses;Duplodnaviria;Heunggongvirae;Uroviricota;Caudoviricetes	11	0.00699301
Viruses_Ang_other-pigs_seq_11237	230789	Medium-quality	Genome-fragment	79.66	virulent	Viruses;Duplodnaviria;Heunggongvirae;Uroviricota;Caudoviricetes	11	0.00952381
Viruses_Ang_other-pigs_seq_11239	210825	High-quality	High-quality	91.05	virulent	Viruses;Duplodnaviria;Heunggongvirae;Uroviricota;Caudoviricetes	90	0.0217391
Viruses_Ang_other-pigs_seq_11240	282889	Complete	High-quality	100	virulent	Viruses;Duplodnaviria;Heunggongvirae;Uroviricota;Caudoviricetes	11	0.00306748
Viruses_Ang_other-pigs_seq_11241	210902	Complete	High-quality	100	virulent	Viruses;Duplodnaviria;Heunggongvirae;Uroviricota;Caudoviricetes	90	0.0218341
Viruses_Ang_other-pigs_seq_11242	210030	Complete	High-quality	100	virulent	Viruses;Duplodnaviria;Heunggongvirae;Uroviricota;Caudoviricetes	11	0.00934579
Viruses_Ang_other-pigs_seq_11243	217502	Complete	High-quality	100	virulent	Viruses;Duplodnaviria;Heunggongvirae;Uroviricota;Caudoviricetes	11	0.0116732
Viruses_Ang_other-pigs_seq_11244	210031	Complete	High-quality	100	virulent	Viruses;Duplodnaviria;Heunggongvirae;Uroviricota;Caudoviricetes	11	0.00934579
Viruses_Ang_other-pigs_seq_11245	284029	High-quality	High-quality	90.72	virulent	Viruses;Duplodnaviria;Heunggongvirae;Uroviricota;Caudoviricetes	11	0.00304878
Viruses_Ang_other-pigs_seq_11246	220563	Medium-quality	Genome-fragment	77.96	virulent	Viruses;Duplodnaviria;Heunggongvirae;Uroviricota;Caudoviricetes	11	0.0102041
Viruses_Ang_other-pigs_seq_11247	213155	Medium-quality	Genome-fragment	75.06	virulent	Viruses;Duplodnaviria;Heunggongvirae;Uroviricota;Caudoviricetes	11	0
Viruses_Ang_other-pigs_seq_11248	344295	High-quality	High-quality	93.02	virulent	Viruses;Duplodnaviria;Heunggongvirae;Uroviricota;Caudoviricetes	11	0.0025974
Viruses_Ang_other-pigs_seq_11249	210902	Complete	High-quality	100	virulent	Viruses;Duplodnaviria;Heunggongvirae;Uroviricota;Caudoviricetes	90	0.0217391
Viruses_Ang_other-pigs_seq_11250	205777	Complete	High-quality	100	virulent	Viruses;Duplodnaviria;Heunggongvirae;Uroviricota;Caudoviricetes	11	0.010989
Viruses_Ang_other-pigs_seq_11251	241983	High-quality	High-quality	90.11	virulent	Viruses;Duplodnaviria;Heunggongvirae;Uroviricota;Caudoviricetes	11	0.00341297
Viruses_Ang_other-pigs_seq_11252	289006	Complete	High-quality	100	virulent	Viruses;Duplodnaviria;Heunggongvirae;Uroviricota;Caudoviricetes	11	0.00898204
Viruses_Ang_other-pigs_seq_11253	205693	Medium-quality	Genome-fragment	68.74	uncertain	Viruses;Duplodnaviria;Heunggongvirae;Uroviricota;Caudoviricetes	11	0.0128205
Viruses_Ang_other-pigs_seq_11254	234424	Medium-quality	Genome-fragment	80.54	virulent	Viruses;Duplodnaviria;Heunggongvirae;Uroviricota;Caudoviricetes	11	0.00862069
Viruses_Ang_other-pigs_seq_11255	247264	Complete	High-quality	100	virulent	Viruses;Duplodnaviria;Heunggongvirae;Uroviricota;Caudoviricetes	11	0.00465116
Viruses_Ang_other-pigs_seq_11256	243246	Medium-quality	Genome-fragment	80.5	virulent	Viruses;Duplodnaviria;Heunggongvirae;Uroviricota;Caudoviricetes	11	0.00363636
Viruses_Ang_other-pigs_seq_11258	206589	Medium-quality	Genome-fragment	70.68	virulent	Viruses;Duplodnaviria;Heunggongvirae;Uroviricota;Caudoviricetes	11	0.015
Viruses_Ang_other-pigs_seq_11259	242966	Medium-quality	Genome-fragment	83.4	virulent	Viruses;Duplodnaviria;Heunggongvirae;Uroviricota;Caudoviricetes	11	0
Viruses_Ang_other-pigs_seq_11260	240255	Complete	High-quality	100	virulent	Viruses;Duplodnaviria;Heunggongvirae;Uroviricota;Caudoviricetes	11	0.00483092
Viruses_Ang_other-pigs_seq_11261	324733	High-quality	High-quality	99.64	virulent	Viruses;Duplodnaviria;Heunggongvirae;Uroviricota;Caudoviricetes	11	0.00928793
Viruses_Ang_other-pigs_seq_11262	241321	Medium-quality	Genome-fragment	82.84	virulent	Viruses;Duplodnaviria;Heunggongvirae;Uroviricota;Caudoviricetes	11	0
Viruses_Ang_other-pigs_seq_11263	274350	Complete	High-quality	100	virulent	Viruses;Duplodnaviria;Heunggongvirae;Uroviricota;Caudoviricetes	11	0.0138504
Viruses_Ang_other-pigs_seq_11264	228420	Complete	High-quality	100	virulent	Viruses;Duplodnaviria;Heunggongvirae;Uroviricota;Caudoviricetes	11	0.00357143
Viruses_Ang_other-pigs_seq_11265	240071	Medium-quality	Genome-fragment	83.95	virulent	Viruses;Duplodnaviria;Heunggongvirae;Uroviricota;Caudoviricetes	11	0.00483092
Viruses_Ang_other-pigs_seq_11266	228555	Complete	High-quality	100	virulent	Viruses;Duplodnaviria;Heunggongvirae;Uroviricota;Caudoviricetes	11	0.00358423
Viruses_Ang_other-pigs_seq_11267	230048	High-quality	High-quality	90.9	virulent	Viruses;Duplodnaviria;Heunggongvirae;Uroviricota;Caudoviricetes	11	0.00343643
Viruses_Ang_other-pigs_seq_11268	241447	Complete	High-quality	100	virulent	Viruses;Duplodnaviria;Heunggongvirae;Uroviricota;Caudoviricetes	11	0
Viruses_Ang_other-pigs_seq_11269	228850	Medium-quality	Genome-fragment	79.27	virulent	Viruses;Duplodnaviria;Heunggongvirae;Uroviricota;Caudoviricetes	11	0.00925926
Viruses_Ang_other-pigs_seq_11270	415316	Complete	High-quality	100	virulent	Viruses;Duplodnaviria;Heunggongvirae;Uroviricota;Caudoviricetes	11	0.00972763
Viruses_Ang_other-pigs_seq_11271	231951	Medium-quality	Genome-fragment	81.26	virulent	Viruses;Duplodnaviria;Heunggongvirae;Uroviricota;Caudoviricetes	11	0
Viruses_Ang_other-pigs_seq_11272	414902	Complete	High-quality	100	virulent	Viruses;Duplodnaviria;Heunggongvirae;Uroviricota;Caudoviricetes	11	0.00978474
Viruses_Ang_other-pigs_seq_11273	267550	High-quality	High-quality	92.7	virulent	Viruses;Duplodnaviria;Heunggongvirae;Uroviricota;Caudoviricetes	11	0.00660066
Viruses_Ang_other-pigs_seq_11274	247264	Complete	High-quality	100	virulent	Viruses;Duplodnaviria;Heunggongvirae;Uroviricota;Caudoviricetes	11	0.00465116
Viruses_Ang_other-pigs_seq_11275	412123	Complete	High-quality	100	virulent	Viruses;Duplodnaviria;Heunggongvirae;Uroviricota;Caudoviricetes	11	0.00982318
Viruses_Ang_other-pigs_seq_11276	242367	Medium-quality	Genome-fragment	83.31	virulent	Viruses;Duplodnaviria;Heunggongvirae;Uroviricota;Caudoviricetes	11	0
Viruses_Ang_other-pigs_seq_11277	206781	Medium-quality	Genome-fragment	84.57	virulent	Viruses;Duplodnaviria;Heunggongvirae;Uroviricota;Caudoviricetes	11	0.00454545
Viruses_Ang_other-pigs_seq_11278	272617	Complete	High-quality	100	virulent	Viruses;Duplodnaviria;Heunggongvirae;Uroviricota;Caudoviricetes	11	0.00325733
Viruses_Ang_other-pigs_seq_11280	368309	High-quality	High-quality	94.22	virulent	Viruses;Duplodnaviria;Heunggongvirae;Uroviricota;Caudoviricetes	11	0.00877193
Viruses_Ang_other-pigs_seq_11281	413506	Complete	High-quality	100	virulent	Viruses;Duplodnaviria;Heunggongvirae;Uroviricota;Caudoviricetes	11	0.00980392
Viruses_Ang_other-pigs_seq_11282	384731	High-quality	High-quality	95.83	virulent	Viruses;Duplodnaviria;Heunggongvirae;Uroviricota;Caudoviricetes	11	0.00646552
Viruses_Ang_other-pigs_seq_11283	280420	Complete	High-quality	100	virulent	Viruses;Duplodnaviria;Heunggongvirae;Uroviricota;Caudoviricetes	11	0.00898204
Viruses_Ang_other-pigs_seq_11284	337344	Complete	High-quality	100	virulent	Viruses;Duplodnaviria;Heunggongvirae;Uroviricota;Caudoviricetes	11	0.00959233
Viruses_Ang_other-pigs_seq_11285	245396	High-quality	High-quality	98.79	virulent	Viruses;Duplodnaviria;Heunggongvirae;Uroviricota;Caudoviricetes	15	0.00657895
Viruses_Ang_other-pigs_seq_11286	418488	Complete	High-quality	100	virulent	Viruses;Duplodnaviria;Heunggongvirae;Uroviricota;Caudoviricetes	11	0.00788955
Viruses_Ang_other-pigs_seq_11287	295416	Complete	High-quality	100	virulent	Viruses;Duplodnaviria;Heunggongvirae;Uroviricota;Caudoviricetes	11	0.0108696
Viruses_Ang_other-pigs_seq_11288	201211	Medium-quality	Genome-fragment	84.46	virulent	Viruses;Duplodnaviria;Heunggongvirae;Uroviricota;Caudoviricetes	11	0.0118343
Viruses_Ang_other-pigs_seq_11289	418463	Complete	High-quality	100	virulent	Viruses;Duplodnaviria;Heunggongvirae;Uroviricota;Caudoviricetes	11	0.00787402
Viruses_Ang_other-pigs_seq_11290	245233	Medium-quality	Genome-fragment	85.9	virulent	Viruses;Duplodnaviria;Heunggongvirae;Uroviricota;Caudoviricetes	11	0.00378788
Viruses_Ang_other-pigs_seq_11291	302100	High-quality	High-quality	92.5	virulent	Viruses;Duplodnaviria;Heunggongvirae;Uroviricota;Caudoviricetes	11	0.0142857
Viruses_Ang_other-pigs_seq_11292	280362	Complete	High-quality	100	virulent	Viruses;Duplodnaviria;Heunggongvirae;Uroviricota;Caudoviricetes	11	0.00906344
Viruses_Ang_other-pigs_seq_11293	292618	High-quality	High-quality	91.35	virulent	Viruses;Duplodnaviria;Heunggongvirae;Uroviricota;Caudoviricetes	11	0.00925926
Viruses_Ang_other-pigs_seq_11294	383801	Complete	High-quality	100	virulent	Viruses;Duplodnaviria;Heunggongvirae;Uroviricota;Caudoviricetes	11	0.0117925
Viruses_Ang_other-pigs_seq_11295	302099	Medium-quality	Genome-fragment	87.77	virulent	Viruses;Duplodnaviria;Heunggongvirae;Uroviricota;Caudoviricetes	11	0.00293255
Viruses_Ang_other-pigs_seq_11296	232024	High-quality	High-quality	91.07	virulent	Viruses;Duplodnaviria;Heunggongvirae;Uroviricota;Caudoviricetes	11	0.00819672
Viruses_Ang_other-pigs_seq_11297	220375	Medium-quality	Genome-fragment	84.99	uncertain	Viruses;Duplodnaviria;Heunggongvirae;Uroviricota;Caudoviricetes	11	0.0100503
Viruses_Ang_other-pigs_seq_11298	249811	Complete	High-quality	100	temperate	Viruses;Duplodnaviria;Heunggongvirae;Uroviricota;Caudoviricetes	11	0.00403226
Viruses_Ang_other-pigs_seq_11299	267684	Complete	High-quality	100	virulent	Viruses;Duplodnaviria;Heunggongvirae;Uroviricota;Caudoviricetes	11	0
Viruses_Ang_other-pigs_seq_11300	266933	High-quality	High-quality	96.69	virulent	Viruses;Duplodnaviria;Heunggongvirae;Uroviricota;Caudoviricetes	11	0.00701754
Viruses_Ang_other-pigs_seq_11301	218611	Medium-quality	Genome-fragment	88.92	virulent	Viruses;Duplodnaviria;Heunggongvirae;Uroviricota;Caudoviricetes	15	0.013289
Viruses_Ang_other-pigs_seq_11302	301626	Medium-quality	Genome-fragment	87.73	virulent	Viruses;Duplodnaviria;Heunggongvirae;Uroviricota;Caudoviricetes	11	0.00295858
Viruses_Ang_other-pigs_seq_11303	217429	Complete	High-quality	100	virulent	Viruses;Duplodnaviria;Heunggongvirae;Uroviricota;Caudoviricetes	15	0.0135593
Viruses_Ang_other-pigs_seq_11304	268022	High-quality	High-quality	96.73	virulent	Viruses;Duplodnaviria;Heunggongvirae;Uroviricota;Caudoviricetes	11	0.00701754
Viruses_Ang_other-pigs_seq_11305	305146	Complete	High-quality	100	virulent	Viruses;Duplodnaviria;Heunggongvirae;Uroviricota;Caudoviricetes	11	0.00735294
Viruses_Ang_other-pigs_seq_11306	257543	Medium-quality	Genome-fragment	72.16	virulent	Viruses;Duplodnaviria;Heunggongvirae;Uroviricota;Caudoviricetes	11	0.00358423
Viruses_Ang_other-pigs_seq_11307	204335	Medium-quality	Genome-fragment	87.12	virulent	Viruses;Duplodnaviria;Heunggongvirae;Uroviricota;Caudoviricetes	11	0.0148515
Viruses_Ang_other-pigs_seq_11308	438540	Complete	High-quality	100	virulent	Viruses;Duplodnaviria;Heunggongvirae;Uroviricota;Caudoviricetes	11	0.00740741
Viruses_Ang_other-pigs_seq_11309	264130	High-quality	High-quality	91.1	virulent	Viruses;Duplodnaviria;Heunggongvirae;Uroviricota;Caudoviricetes	11	0.0101351
Viruses_Ang_other-pigs_seq_11310	250052	Complete	High-quality	100	temperate	Viruses;Duplodnaviria;Heunggongvirae;Uroviricota;Caudoviricetes	11	0.00806452
Viruses_Ang_other-pigs_seq_11311	251270	Medium-quality	Genome-fragment	87.01	temperate	Viruses;Duplodnaviria;Heunggongvirae;Uroviricota;Caudoviricetes	11	0.00803213
Viruses_Ang_other-pigs_seq_11312	235307	Complete	High-quality	100	temperate	Viruses;Duplodnaviria;Heunggongvirae;Uroviricota;Caudoviricetes	11	0.00749064
Viruses_Ang_other-pigs_seq_11313	228709	High-quality	High-quality	100	virulent	Viruses;Duplodnaviria;Heunggongvirae;Uroviricota;Caudoviricetes	11	0.0078125
Viruses_Ang_other-pigs_seq_11314	220146	Medium-quality	Genome-fragment	84.93	uncertain	Viruses;Duplodnaviria;Heunggongvirae;Uroviricota;Caudoviricetes	11	0.01
Viruses_Ang_other-pigs_seq_11315	219312	High-quality	High-quality	93.14	virulent	Viruses;Duplodnaviria;Heunggongvirae;Uroviricota;Caudoviricetes	11	0.00816327
Viruses_Ang_other-pigs_seq_11316	295020	Complete	High-quality	100	virulent	Viruses;Duplodnaviria;Heunggongvirae;Uroviricota;Caudoviricetes	11	0.0103448
Viruses_Ang_other-pigs_seq_11318	379099	Complete	High-quality	100	uncertain	Viruses;Duplodnaviria;Heunggongvirae;Uroviricota;Caudoviricetes	11	0.0127877
Viruses_Ang_other-pigs_seq_11319	295926	Complete	High-quality	100	virulent	Viruses;Duplodnaviria;Heunggongvirae;Uroviricota;Caudoviricetes	11	0.0103093
Viruses_Ang_other-pigs_seq_11320	383666	High-quality	High-quality	99.16	virulent	Viruses;Duplodnaviria;Heunggongvirae;Uroviricota;Caudoviricetes	11	0.00610998
Viruses_Ang_other-pigs_seq_11321	220528	High-quality	High-quality	96.27	virulent	Viruses;Duplodnaviria;Heunggongvirae;Uroviricota;Caudoviricetes	15	0.00714286
Viruses_Ang_other-pigs_seq_11322	382913	Complete	High-quality	100	virulent	Viruses;Duplodnaviria;Heunggongvirae;Uroviricota;Caudoviricetes	11	0.0116822
Viruses_Ang_other-pigs_seq_11323	218508	Medium-quality	Genome-fragment	88.91	virulent	Viruses;Duplodnaviria;Heunggongvirae;Uroviricota;Caudoviricetes	15	0.0133333
Viruses_Ang_other-pigs_seq_11324	382908	Complete	High-quality	100	virulent	Viruses;Duplodnaviria;Heunggongvirae;Uroviricota;Caudoviricetes	11	0.0116822
Viruses_Ang_other-pigs_seq_11325	230847	Complete	High-quality	100	virulent	Viruses;Duplodnaviria;Heunggongvirae;Uroviricota;Caudoviricetes	11	0
Viruses_Ang_other-pigs_seq_11326	291509	High-quality	High-quality	97.46	virulent	Viruses;Duplodnaviria;Heunggongvirae;Uroviricota;Caudoviricetes	11	0.00619195
Viruses_Ang_other-pigs_seq_11327	288613	High-quality	High-quality	97.51	virulent	Viruses;Duplodnaviria;Heunggongvirae;Uroviricota;Caudoviricetes	11	0
Viruses_Ang_other-pigs_seq_11328	238181	Medium-quality	Genome-fragment	83.4	virulent	Viruses;Duplodnaviria;Heunggongvirae;Uroviricota;Caudoviricetes	11	0.00436681
Viruses_Ang_other-pigs_seq_11329	206918	High-quality	High-quality	92.87	virulent	Viruses;Duplodnaviria;Heunggongvirae;Uroviricota;Caudoviricetes	11	0.0176991
Viruses_Ang_other-pigs_seq_11330	313429	Complete	High-quality	100	virulent	Viruses;Duplodnaviria;Heunggongvirae;Uroviricota;Caudoviricetes	11	0.0155763
Viruses_Ang_other-pigs_seq_11331	245587	Medium-quality	Genome-fragment	79.65	virulent	Viruses;Duplodnaviria;Heunggongvirae;Uroviricota;Caudoviricetes	11	0.0222222
Viruses_Ang_other-pigs_seq_11332	225892	Medium-quality	Genome-fragment	75.63	virulent	Viruses;Duplodnaviria;Heunggongvirae;Uroviricota;Caudoviricetes	11	0.0075188
Viruses_Ang_other-pigs_seq_764	353847	High-quality	High-quality	94.41	virulent	Viruses;Duplodnaviria;Heunggongvirae;Uroviricota;Caudoviricetes	11	0.0103359
Viruses_Ang_other-pigs_seq_765	217968	Medium-quality	Genome-fragment	82.79	virulent	Viruses;Duplodnaviria;Heunggongvirae;Uroviricota;Caudoviricetes	11	0.00369004
Viruses_Ang_other-pigs_seq_766	301294	Medium-quality	Genome-fragment	87.7	virulent	Viruses;Duplodnaviria;Heunggongvirae;Uroviricota;Caudoviricetes	11	0.00692042
Viruses_Ang_other-pigs_seq_767	253449	High-quality	High-quality	93.63	virulent	Viruses;Duplodnaviria;Heunggongvirae;Uroviricota;Caudoviricetes	11	0.00348432
Viruses_Ang_PGV_seq_8124	361444	High-quality	High-quality	96.25	virulent	Viruses;Duplodnaviria;Heunggongvirae;Uroviricota;Caudoviricetes	11	0.00231481
Viruses_Ang_PGV_seq_8125	364388	High-quality	High-quality	95.26	virulent	Viruses;Duplodnaviria;Heunggongvirae;Uroviricota;Caudoviricetes	11	0.00826446
Viruses_Ang_PGV_seq_8126	351445	High-quality	High-quality	97.25	virulent	Viruses;Duplodnaviria;Heunggongvirae;Uroviricota;Caudoviricetes	11	0.00241546
Viruses_Ang_PGV_seq_8127	304726	High-quality	High-quality	98.62	virulent	Viruses;Duplodnaviria;Heunggongvirae;Uroviricota;Caudoviricetes	11	0.027972
Viruses_Ang_PGV_seq_8128	265881	High-quality	High-quality	97.62	virulent	Viruses;Duplodnaviria;Heunggongvirae;Uroviricota;Caudoviricetes	15	0.003367
Viruses_Ang_PGV_seq_8129	270753	High-quality	High-quality	93.74	virulent	Viruses;Duplodnaviria;Heunggongvirae;Uroviricota;Caudoviricetes	11	0.0070922
Viruses_Ang_PGV_seq_8130	259500	Complete	High-quality	100	temperate	Viruses;Duplodnaviria;Heunggongvirae;Uroviricota;Caudoviricetes	11	0.0148699
Viruses_Ang_PGV_seq_8131	245971	Medium-quality	Genome-fragment	85.34	virulent	Viruses;Duplodnaviria;Heunggongvirae;Uroviricota;Caudoviricetes	11	0.0119522
Viruses_Ang_PGV_seq_8132	307288	High-quality	High-quality	94.6	virulent	Viruses;Duplodnaviria;Heunggongvirae;Uroviricota;Caudoviricetes	11	0.00859599
Viruses_Ang_PGV_seq_8133	212437	Medium-quality	Genome-fragment	73.43	virulent	Viruses;Duplodnaviria;Heunggongvirae;Uroviricota;Caudoviricetes	11	0.0147059
Viruses_Ang_PGV_seq_8134	379513	High-quality	High-quality	93.99	virulent	Viruses;Duplodnaviria;Heunggongvirae;Uroviricota;Caudoviricetes	11	0.0097561
Viruses_Ang_PGV_seq_8135	258165	High-quality	High-quality	96.15	uncertain	Viruses;Duplodnaviria;Heunggongvirae;Uroviricota;Caudoviricetes	11	0.0235294
Viruses_Ang_PGV_seq_8136	373445	High-quality	High-quality	98.49	virulent	Viruses;Duplodnaviria;Heunggongvirae;Uroviricota;Caudoviricetes	11	0.00681818
Viruses_Ang_PGV_seq_8137	368792	High-quality	High-quality	94.04	virulent	Viruses;Duplodnaviria;Heunggongvirae;Uroviricota;Caudoviricetes	11	0.00501253
Viruses_Ang_PGV_seq_8138	383963	High-quality	High-quality	94.61	uncertain	Viruses;Duplodnaviria;Heunggongvirae;Uroviricota;Caudoviricetes	11	0.00731707
Viruses_Ang_PGV_seq_8139	301654	High-quality	High-quality	99.12	uncertain	Viruses;Duplodnaviria;Heunggongvirae;Uroviricota;Caudoviricetes	11	0.020202
Viruses_Ang_PGV_seq_8140	294087	Medium-quality	Genome-fragment	89.76	virulent	Viruses;Duplodnaviria;Heunggongvirae;Uroviricota;Caudoviricetes	11	0.0116618
Viruses_Ang_PGV_seq_8141	278862	High-quality	High-quality	98.32	virulent	Viruses;Duplodnaviria;Heunggongvirae;Uroviricota;Caudoviricetes	90	0.0216606
Viruses_Ang_PGV_seq_8142	387084	Medium-quality	Genome-fragment	83.12	virulent	Viruses;Duplodnaviria;Heunggongvirae;Uroviricota;Caudoviricetes	11	0.0114416
Viruses_Ang_PGV_seq_8143	309200	High-quality	High-quality	97.36	virulent	Viruses;Duplodnaviria;Heunggongvirae;Uroviricota;Caudoviricetes	11	0.0278746
Viruses_Ang_PGV_seq_8144	354918	High-quality	High-quality	95.27	uncertain	Viruses;Duplodnaviria;Heunggongvirae;Uroviricota;Caudoviricetes	11	0.0075188
Viruses_Ang_PGV_seq_8145	385794	High-quality	High-quality	94.18	virulent	Viruses;Duplodnaviria;Heunggongvirae;Uroviricota;Caudoviricetes	11	0.0127226
Viruses_Ang_PGV_seq_8146	372238	High-quality	High-quality	97.99	virulent	Viruses;Duplodnaviria;Heunggongvirae;Uroviricota;Caudoviricetes	11	0.0021692
Viruses_Ang_PGV_seq_8147	286009	High-quality	High-quality	98.24	virulent	Viruses;Duplodnaviria;Heunggongvirae;Uroviricota;Caudoviricetes	11	0.0230263
Viruses_Ang_PGV_seq_8148	360989	High-quality	High-quality	97.34	virulent	Viruses;Duplodnaviria;Heunggongvirae;Uroviricota;Caudoviricetes	11	0.00453515
Viruses_Ang_PGV_seq_8149	370600	High-quality	High-quality	96.94	virulent	Viruses;Duplodnaviria;Heunggongvirae;Uroviricota;Caudoviricetes	11	0.00229885
Viruses_Ang_PGV_seq_8150	239097	Complete	High-quality	100	virulent	Viruses;Duplodnaviria;Heunggongvirae;Uroviricota;Caudoviricetes	11	0.0135747
Viruses_Ang_PGV_seq_8151	383760	High-quality	High-quality	93.36	virulent	Viruses;Duplodnaviria;Heunggongvirae;Uroviricota;Caudoviricetes	11	0.00234192
Viruses_Ang_PGV_seq_8152	290878	High-quality	High-quality	99.5	temperate	Viruses;Duplodnaviria;Heunggongvirae;Uroviricota;Caudoviricetes	11	0.00588235
Viruses_Ang_PGV_seq_8153	202046	Medium-quality	Genome-fragment	87.32	virulent	Viruses;Duplodnaviria;Heunggongvirae;Uroviricota;Caudoviricetes	11	0.0148515
Viruses_Ang_PGV_seq_8154	238192	Medium-quality	Genome-fragment	82.99	virulent	Viruses;Duplodnaviria;Heunggongvirae;Uroviricota;Caudoviricetes	11	0.00904977
Viruses_Ang_PGV_seq_8155	227999	Medium-quality	Genome-fragment	80.42	virulent	Viruses;Duplodnaviria;Heunggongvirae;Uroviricota;Caudoviricetes	11	0.0049505
Viruses_Ang_PGV_seq_8156	391573	High-quality	High-quality	95.55	virulent	Viruses;Duplodnaviria;Heunggongvirae;Uroviricota;Caudoviricetes	11	0.00860215
Viruses_Ang_PGV_seq_8157	225629	High-quality	High-quality	94.54	virulent	Viruses;Duplodnaviria;Heunggongvirae;Uroviricota;Caudoviricetes	11	0.0130293
Viruses_Ang_PGV_seq_8158	231356	High-quality	High-quality	96.36	virulent	Viruses;Duplodnaviria;Heunggongvirae;Uroviricota;Caudoviricetes	11	0.00921659
Viruses_Ang_PGV_seq_8159	244501	High-quality	High-quality	97.94	virulent	Viruses;Duplodnaviria;Heunggongvirae;Uroviricota;Caudoviricetes	11	0.0182482
Viruses_Ang_PGV_seq_8160	288880	High-quality	High-quality	96.71	virulent	Viruses;Duplodnaviria;Heunggongvirae;Uroviricota;Caudoviricetes	11	0.00802139
Viruses_Ang_PGV_seq_8161	222012	Complete	High-quality	100	virulent	Viruses;Duplodnaviria;Heunggongvirae;Uroviricota;Caudoviricetes	90	0.0159363
Viruses_Ang_PGV_seq_8162	200239	Medium-quality	Genome-fragment	70.2	temperate	Viruses;Duplodnaviria;Heunggongvirae;Uroviricota;Caudoviricetes	11	0
Viruses_Ang_PGV_seq_8163	251086	High-quality	High-quality	98.51	virulent	Viruses;Duplodnaviria;Heunggongvirae;Uroviricota;Caudoviricetes	11	0.0123967
Viruses_Ang_PGV_seq_8164	236155	High-quality	High-quality	94.65	virulent	Viruses;Duplodnaviria;Heunggongvirae;Uroviricota;Caudoviricetes	11	0
Viruses_Ang_PGV_seq_8165	269325	Complete	High-quality	100	virulent	Viruses;Duplodnaviria;Heunggongvirae;Uroviricota;Caudoviricetes	11	0.011583
Viruses_Ang_PGV_seq_8166	294294	Medium-quality	Genome-fragment	77.48	virulent	Viruses;Duplodnaviria;Heunggongvirae;Uroviricota;Caudoviricetes	11	0.00835655
Viruses_Ang_PGV_seq_8167	351741	High-quality	High-quality	91.61	virulent	Viruses;Duplodnaviria;Heunggongvirae;Uroviricota;Caudoviricetes	11	0.0111111
Viruses_Ang_PGV_seq_8168	228081	Medium-quality	Genome-fragment	79.78	virulent	Viruses;Duplodnaviria;Heunggongvirae;Uroviricota;Caudoviricetes	11	0.00938967
Viruses_Ang_PGV_seq_8169	215538	Medium-quality	Genome-fragment	88.69	virulent	Viruses;Duplodnaviria;Heunggongvirae;Uroviricota;Caudoviricetes	11	0.0198413
Viruses_Ang_PGV_seq_8170	299095	High-quality	High-quality	94.77	uncertain	Viruses;Duplodnaviria;Heunggongvirae;Uroviricota;Caudoviricetes	11	0.00779221
Viruses_Ang_PGV_seq_8171	285070	Medium-quality	Genome-fragment	76.38	virulent	Viruses;Duplodnaviria;Heunggongvirae;Uroviricota;Caudoviricetes	11	0.00306748
Viruses_Ang_PGV_seq_8172	414728	High-quality	High-quality	95.12	virulent	Viruses;Duplodnaviria;Heunggongvirae;Uroviricota;Caudoviricetes	11	0.00194932
Viruses_Ang_PGV_seq_8173	397022	High-quality	High-quality	93.39	virulent	Viruses;Duplodnaviria;Heunggongvirae;Uroviricota;Caudoviricetes	11	0.00945626
Viruses_Ang_PGV_seq_8174	285854	High-quality	High-quality	98.3	virulent	Viruses;Duplodnaviria;Heunggongvirae;Uroviricota;Caudoviricetes	11	0.0124481
Viruses_Ang_PGV_seq_8175	257111	High-quality	High-quality	100	virulent	Viruses;Duplodnaviria;Heunggongvirae;Uroviricota;Caudoviricetes;Crassvirales	15	0.0037594
Viruses_Ang_PGV_seq_8176	302867	Medium-quality	Genome-fragment	79.92	uncertain	Viruses;Duplodnaviria;Heunggongvirae;Uroviricota;Caudoviricetes	11	0.00837989
Viruses_Ang_PGV_seq_8177	368043	High-quality	High-quality	99.91	virulent	Viruses;Duplodnaviria;Heunggongvirae;Uroviricota;Caudoviricetes	11	0.0112676
Viruses_Ang_PGV_seq_8178	247550	Medium-quality	Genome-fragment	85.99	virulent	Viruses;Duplodnaviria;Heunggongvirae;Uroviricota;Caudoviricetes	11	0.0114943
Viruses_Ang_PGV_seq_8179	272662	High-quality	High-quality	94.23	temperate	Viruses;Duplodnaviria;Heunggongvirae;Uroviricota;Caudoviricetes	11	0.00996678
Viruses_Ang_PGV_seq_8180	270006	High-quality	High-quality	93.12	virulent	Viruses;Duplodnaviria;Heunggongvirae;Uroviricota;Caudoviricetes	11	0.0179372
Viruses_Ang_PGV_seq_8181	283076	High-quality	High-quality	97.32	virulent	Viruses;Duplodnaviria;Heunggongvirae;Uroviricota;Caudoviricetes	11	0.00611621
Viruses_Ang_PGV_seq_8182	285757	High-quality	High-quality	98.41	temperate	Viruses;Duplodnaviria;Heunggongvirae;Uroviricota;Caudoviricetes	11	0.00671141
Viruses_Ang_PGV_seq_8183	250236	High-quality	High-quality	92.5	uncertain	Viruses;Duplodnaviria;Heunggongvirae;Uroviricota;Caudoviricetes	11	0
Viruses_Ang_PGV_seq_8184	263874	Complete	High-quality	100	virulent	Viruses;Duplodnaviria;Heunggongvirae;Uroviricota;Caudoviricetes	11	0.0198413
Viruses_Ang_PGV_seq_8185	296681	High-quality	High-quality	99.45	virulent	Viruses;Duplodnaviria;Heunggongvirae;Uroviricota;Caudoviricetes	11	0.0107527
Viruses_Ang_PGV_seq_8186	251749	High-quality	High-quality	90.02	virulent	Viruses;Duplodnaviria;Heunggongvirae;Uroviricota;Caudoviricetes	11	0.0116618
Viruses_Ang_PGV_seq_8187	212007	Complete	High-quality	100	temperate	Viruses;Duplodnaviria;Heunggongvirae;Uroviricota;Caudoviricetes	11	0.00675676
Viruses_Ang_PGV_seq_8188	252884	Medium-quality	Genome-fragment	87.51	virulent	Viruses;Duplodnaviria;Heunggongvirae;Uroviricota;Caudoviricetes	11	0.00760456
Viruses_Ang_PGV_seq_8189	228508	Medium-quality	Genome-fragment	79.38	virulent	Viruses;Duplodnaviria;Heunggongvirae;Uroviricota;Caudoviricetes	11	0.0202429
Viruses_Ang_PGV_seq_8190	295098	Medium-quality	Genome-fragment	77.74	virulent	Viruses;Duplodnaviria;Heunggongvirae;Uroviricota;Caudoviricetes	11	0.0142857
Viruses_Ang_PGV_seq_8191	208871	High-quality	High-quality	95.25	temperate	Viruses;Duplodnaviria;Heunggongvirae;Uroviricota;Caudoviricetes	11	0
Viruses_Ang_PGV_seq_8192	261977	High-quality	High-quality	91.8	virulent	Viruses;Duplodnaviria;Heunggongvirae;Uroviricota;Caudoviricetes	11	0.00815217
Viruses_Ang_PGV_seq_8193	203596	High-quality	High-quality	96.29	uncertain	Viruses;Duplodnaviria;Heunggongvirae;Uroviricota;Caudoviricetes	11	0.00314465
Viruses_Ang_PGV_seq_8194	206069	High-quality	High-quality	98.23	virulent	Viruses;Duplodnaviria;Heunggongvirae;Uroviricota;Caudoviricetes	11	0.0138889
Viruses_Ang_PGV_seq_8195	348388	High-quality	High-quality	96.91	virulent	Viruses;Duplodnaviria;Heunggongvirae;Uroviricota;Caudoviricetes	11	0.00744417
Viruses_Ang_PGV_seq_8196	277077	High-quality	High-quality	92.94	virulent	Viruses;Duplodnaviria;Heunggongvirae;Uroviricota;Caudoviricetes	11	0.00806452
Viruses_Ang_PGV_seq_8197	239473	High-quality	High-quality	93.7	uncertain	Viruses;Duplodnaviria;Heunggongvirae;Uroviricota;Caudoviricetes	11	0.00571429
Viruses_Ang_PGV_seq_8198	208818	Complete	High-quality	100	temperate	Viruses;Duplodnaviria;Heunggongvirae;Uroviricota;Caudoviricetes	11	0.00389105
Viruses_Ang_PGV_seq_8199	231894	Medium-quality	Genome-fragment	80.59	virulent	Viruses;Duplodnaviria;Heunggongvirae;Uroviricota;Caudoviricetes	11	0.0132743
Viruses_Ang_PGV_seq_8200	271231	High-quality	High-quality	93.63	virulent	Viruses;Duplodnaviria;Heunggongvirae;Uroviricota;Caudoviricetes	11	0.0114504
Viruses_Ang_PGV_seq_8201	233805	High-quality	High-quality	96.26	temperate	Viruses;Duplodnaviria;Heunggongvirae;Uroviricota;Caudoviricetes	11	0.00983607
Viruses_Ang_PGV_seq_8202	205948	Complete	High-quality	100	temperate	Viruses;Duplodnaviria;Heunggongvirae;Uroviricota;Caudoviricetes	11	0.00389105
Viruses_Ang_PGV_seq_8203	231938	Medium-quality	Genome-fragment	86.99	virulent	Viruses;Duplodnaviria;Heunggongvirae;Uroviricota;Caudoviricetes	11	0.0112108
Viruses_Ang_PGV_seq_8204	235522	Complete	High-quality	100	virulent	Viruses;Duplodnaviria;Heunggongvirae;Uroviricota;Caudoviricetes	11	0.0186916
Viruses_Ang_PGV_seq_8205	212110	Medium-quality	Genome-fragment	84.78	uncertain	Viruses;Duplodnaviria;Heunggongvirae;Uroviricota;Caudoviricetes	11	0.00357143
Viruses_Ang_PGV_seq_8206	370695	High-quality	High-quality	94.96	virulent	Viruses;Duplodnaviria;Heunggongvirae;Uroviricota;Caudoviricetes	11	0.0102669
Viruses_Ang_PGV_seq_8207	224373	Medium-quality	Genome-fragment	87.16	virulent	Viruses;Duplodnaviria;Heunggongvirae;Uroviricota;Caudoviricetes	11	0.00343643
Viruses_Ang_PGV_seq_8208	292989	High-quality	High-quality	93.43	virulent	Viruses;Duplodnaviria;Heunggongvirae;Uroviricota;Caudoviricetes	11	0.00589971
Viruses_Ang_PGV_seq_8209	317161	High-quality	High-quality	91.45	virulent	Viruses;Duplodnaviria;Heunggongvirae;Uroviricota;Caudoviricetes	11	0.00842697
Viruses_Ang_PGV_seq_8210	262281	High-quality	High-quality	90.66	virulent	Viruses;Duplodnaviria;Heunggongvirae;Uroviricota;Caudoviricetes	11	0.0115385
Viruses_Ang_PGV_seq_8211	407756	High-quality	High-quality	92.58	virulent	Viruses;Duplodnaviria;Heunggongvirae;Uroviricota;Caudoviricetes	11	0.00877193
Viruses_Ang_PGV_seq_8212	292686	Complete	High-quality	100	virulent	Viruses;Duplodnaviria;Heunggongvirae;Uroviricota;Caudoviricetes	15	0.00613497
Viruses_Ang_PGV_seq_8213	255309	Medium-quality	Genome-fragment	89.03	virulent	Viruses;Duplodnaviria;Heunggongvirae;Uroviricota;Caudoviricetes	11	0.003663
Viruses_Ang_PGV_seq_8214	239565	High-quality	High-quality	98.07	virulent	Viruses;Duplodnaviria;Heunggongvirae;Uroviricota;Caudoviricetes	11	0
Viruses_Ang_PGV_seq_8215	238846	Medium-quality	Genome-fragment	87.58	virulent	Viruses;Duplodnaviria;Heunggongvirae;Uroviricota;Caudoviricetes	11	0
Viruses_Ang_PGV_seq_8216	277983	High-quality	High-quality	95.29	virulent	Viruses;Duplodnaviria;Heunggongvirae;Uroviricota;Caudoviricetes	11	0.00355872
Viruses_Ang_PGV_seq_8217	251211	Complete	High-quality	100	uncertain	Viruses;Duplodnaviria;Heunggongvirae;Uroviricota;Caudoviricetes	11	0
Viruses_Ang_PGV_seq_8218	215031	Medium-quality	Genome-fragment	86.71	virulent	Viruses;Duplodnaviria;Heunggongvirae;Uroviricota;Caudoviricetes	11	0.00714286
Viruses_Ang_PGV_seq_8219	221253	Medium-quality	Genome-fragment	84.86	virulent	Viruses;Duplodnaviria;Heunggongvirae;Uroviricota;Caudoviricetes	11	0.00342466
Viruses_Ang_PGV_seq_8220	247861	High-quality	High-quality	97.84	virulent	Viruses;Duplodnaviria;Heunggongvirae;Uroviricota;Caudoviricetes	15	0
Viruses_Ang_PGV_seq_8221	218695	High-quality	High-quality	94.47	virulent	Viruses;Duplodnaviria;Heunggongvirae;Uroviricota;Caudoviricetes	11	0.00292398
Viruses_Ang_PGV_seq_8222	225481	Medium-quality	Genome-fragment	89.43	uncertain	Viruses;Duplodnaviria;Heunggongvirae;Uroviricota;Caudoviricetes	11	0.00340136
Viruses_Ang_PGV_seq_8223	242934	Complete	High-quality	100	virulent	Viruses;Duplodnaviria;Heunggongvirae;Uroviricota;Caudoviricetes	11	0.0157068
Viruses_Ang_PGV_seq_8224	211263	High-quality	High-quality	91.2	uncertain	Viruses;Duplodnaviria;Heunggongvirae;Uroviricota;Caudoviricetes	15	0
Viruses_Ang_PGV_seq_8225	204458	Complete	High-quality	100	temperate	Viruses;Duplodnaviria;Heunggongvirae;Uroviricota;Caudoviricetes	11	0.003861
Viruses_Ang_PGV_seq_8226	225226	Medium-quality	Genome-fragment	88.14	virulent	Viruses;Duplodnaviria;Heunggongvirae;Uroviricota;Caudoviricetes	11	0.0102041
Viruses_Ang_PGV_seq_8227	206193	High-quality	High-quality	95.73	virulent	Viruses;Duplodnaviria;Heunggongvirae;Uroviricota;Caudoviricetes;Straboviridae	11	0.00302115
Viruses_Ang_PGV_seq_8228	399311	Complete	High-quality	100	temperate	Viruses;Duplodnaviria;Heunggongvirae;Uroviricota;Caudoviricetes	11	0.0107692
Viruses_Ang_PGV_seq_8229	204956	Complete	High-quality	100	uncertain	Viruses;Duplodnaviria;Heunggongvirae;Uroviricota;Caudoviricetes	11	0.00816327
Viruses_Ang_PGV_seq_8230	255625	Medium-quality	Genome-fragment	89.34	virulent	Viruses;Duplodnaviria;Heunggongvirae;Uroviricota;Caudoviricetes	11	0.0207469
Viruses_Ang_PGV_seq_8231	232935	High-quality	High-quality	96.48	virulent	Viruses;Duplodnaviria;Heunggongvirae;Uroviricota;Caudoviricetes	11	0.0189394
Viruses_Ang_PGV_seq_8232	217958	Complete	High-quality	100	virulent	Viruses;Duplodnaviria;Heunggongvirae;Uroviricota;Caudoviricetes	11	0.00763359
Viruses_Ang_PGV_seq_8233	201673	Medium-quality	Genome-fragment	71.26	virulent	Viruses;Duplodnaviria;Heunggongvirae;Uroviricota;Caudoviricetes	11	0.00995025
Viruses_Ang_PGV_seq_8234	235861	High-quality	High-quality	92.3	uncertain	Viruses;Duplodnaviria;Heunggongvirae;Uroviricota;Caudoviricetes	11	0.00325733
Viruses_Ang_PGV_seq_8235	220638	High-quality	High-quality	98.25	uncertain	Viruses;Duplodnaviria;Heunggongvirae;Uroviricota;Caudoviricetes	15	0.00442478
Viruses_Ang_PGV_seq_8236	259218	High-quality	High-quality	98.81	virulent	Viruses;Duplodnaviria;Heunggongvirae;Uroviricota;Caudoviricetes	11	0
Viruses_Ang_PGV_seq_8237	204522	High-quality	High-quality	99.32	virulent	Viruses;Duplodnaviria;Heunggongvirae;Uroviricota;Caudoviricetes;Crassvirales	11	0
Viruses_Ang_PGV_seq_8238	291351	High-quality	High-quality	91.26	virulent	Viruses;Duplodnaviria;Heunggongvirae;Uroviricota;Caudoviricetes	11	0.0125392
Viruses_Ang_PGV_seq_8239	203156	High-quality	High-quality	94.05	virulent	Viruses;Duplodnaviria;Heunggongvirae;Uroviricota;Caudoviricetes	11	0
Viruses_Ang_PGV_seq_8240	333991	Complete	High-quality	100	virulent	Viruses;Duplodnaviria;Heunggongvirae;Uroviricota;Caudoviricetes	11	0.00266667
Viruses_Ang_PGV_seq_8241	211120	High-quality	High-quality	91.87	uncertain	Viruses;Duplodnaviria;Heunggongvirae;Uroviricota;Caudoviricetes	15	0
Viruses_Ang_PGV_seq_8242	369670	High-quality	High-quality	98.7	virulent	Viruses;Duplodnaviria;Heunggongvirae;Uroviricota;Caudoviricetes	11	0.00251889
Viruses_Ang_PGV_seq_8243	279051	Complete	High-quality	100	virulent	Viruses;Duplodnaviria;Heunggongvirae;Uroviricota;Caudoviricetes	11	0.00704225
Viruses_Ang_PGV_seq_8244	265734	High-quality	High-quality	91.62	virulent	Viruses;Duplodnaviria;Heunggongvirae;Uroviricota;Caudoviricetes	11	0.00754717
Viruses_Ang_PGV_seq_8245	237261	Complete	High-quality	100	virulent	Viruses;Duplodnaviria;Heunggongvirae;Uroviricota;Caudoviricetes	11	0
Viruses_Ang_PGV_seq_8246	245136	High-quality	High-quality	92.46	virulent	Viruses;Duplodnaviria;Heunggongvirae;Uroviricota;Caudoviricetes	11	0.0037037
Viruses_Ang_PGV_seq_8247	253887	High-quality	High-quality	99.61	virulent	Viruses;Duplodnaviria;Heunggongvirae;Uroviricota;Caudoviricetes	90	0
Viruses_Ang_PGV_seq_8248	338224	High-quality	High-quality	91.07	virulent	Viruses;Duplodnaviria;Heunggongvirae;Uroviricota;Caudoviricetes	11	0.0126582
Viruses_Ang_PGV_seq_8249	351318	High-quality	High-quality	91.54	virulent	Viruses;Duplodnaviria;Heunggongvirae;Uroviricota;Caudoviricetes	11	0.00699301
Viruses_Ang_PGV_seq_8250	269671	Medium-quality	Genome-fragment	86.11	virulent	Viruses;Duplodnaviria;Heunggongvirae;Uroviricota;Caudoviricetes	11	0.0119048
Viruses_Ang_PGV_seq_8251	252146	Medium-quality	Genome-fragment	89.68	virulent	Viruses;Duplodnaviria;Heunggongvirae;Uroviricota;Caudoviricetes	11	0.0113636
Viruses_Ang_PGV_seq_8252	269160	High-quality	High-quality	92.9	virulent	Viruses;Duplodnaviria;Heunggongvirae;Uroviricota;Caudoviricetes	11	0.0107143
Viruses_Ang_PGV_seq_8253	257553	Complete	High-quality	100	temperate	Viruses;Duplodnaviria;Heunggongvirae;Uroviricota;Caudoviricetes	11	0.0163934
Viruses_Ang_PGV_seq_8254	270416	High-quality	High-quality	93.5	virulent	Viruses;Duplodnaviria;Heunggongvirae;Uroviricota;Caudoviricetes	11	0.00732601
Viruses_Ang_PGV_seq_8255	257282	High-quality	High-quality	91.18	virulent	Viruses;Duplodnaviria;Heunggongvirae;Uroviricota;Caudoviricetes	11	0.00760456
Viruses_Ang_PGV_seq_8256	271859	High-quality	High-quality	93.58	temperate	Viruses;Duplodnaviria;Heunggongvirae;Uroviricota;Caudoviricetes	11	0.0232558
Viruses_Ang_PGV_seq_8257	261622	High-quality	High-quality	90.16	virulent	Viruses;Duplodnaviria;Heunggongvirae;Uroviricota;Caudoviricetes	11	0
Viruses_Ang_PGV_seq_8258	279378	High-quality	High-quality	96.09	temperate	Viruses;Duplodnaviria;Heunggongvirae;Uroviricota;Caudoviricetes	11	0.00749064
Viruses_Ang_PGV_seq_8259	204429	Medium-quality	Genome-fragment	88.18	virulent	Viruses;Duplodnaviria;Heunggongvirae;Uroviricota;Caudoviricetes	11	0.0124481
Viruses_Ang_PGV_seq_8260	276475	Medium-quality	Genome-fragment	75.2	virulent	Viruses;Duplodnaviria;Heunggongvirae;Uroviricota;Caudoviricetes	11	0.003125
Viruses_Ang_PGV_seq_8261	278742	High-quality	High-quality	96.37	virulent	Viruses;Duplodnaviria;Heunggongvirae;Uroviricota;Caudoviricetes	11	0.00851064
Viruses_Ang_PGV_seq_8262	204931	High-quality	High-quality	98.19	virulent	Viruses;Duplodnaviria;Heunggongvirae;Uroviricota;Caudoviricetes	15	0.00409836
Viruses_Ang_PGV_seq_8263	234444	High-quality	High-quality	94.12	virulent	Viruses;Duplodnaviria;Heunggongvirae;Uroviricota;Caudoviricetes	11	0.0163265
Viruses_Ang_PGV_seq_8264	212389	High-quality	High-quality	92.83	temperate	Viruses;Duplodnaviria;Heunggongvirae;Uroviricota;Caudoviricetes	15	0
Viruses_Ang_PGV_seq_8265	258476	Medium-quality	Genome-fragment	89.41	temperate	Viruses;Duplodnaviria;Heunggongvirae;Uroviricota;Caudoviricetes	11	0.0123967
Viruses_Ang_PGV_seq_8266	418749	High-quality	High-quality	98.96	virulent	Viruses;Duplodnaviria;Heunggongvirae;Uroviricota;Caudoviricetes	11	0.00478469
Viruses_Ang_PGV_seq_8267	285159	High-quality	High-quality	93.68	uncertain	Viruses;Duplodnaviria;Heunggongvirae;Uroviricota;Caudoviricetes	11	0.0106383
Viruses_Ang_PGV_seq_8268	202497	Medium-quality	Genome-fragment	71.82	virulent	Viruses;Duplodnaviria;Heunggongvirae;Uroviricota;Caudoviricetes	11	0.0111732
Viruses_Ang_PGV_seq_8269	200551	High-quality	High-quality	96.13	temperate	Viruses;Duplodnaviria;Heunggongvirae;Uroviricota;Caudoviricetes	11	0.0033557
Viruses_Ang_PGV_seq_8270	223629	High-quality	High-quality	97.53	temperate	Viruses;Duplodnaviria;Heunggongvirae;Uroviricota;Caudoviricetes	11	0.00539084
Viruses_Ang_PGV_seq_8271	249531	Medium-quality	Genome-fragment	87.71	temperate	Viruses;Duplodnaviria;Heunggongvirae;Uroviricota;Caudoviricetes	11	0.00384615
Viruses_Ang_PGV_seq_8272	249056	High-quality	High-quality	90.7	uncertain	Viruses;Duplodnaviria;Heunggongvirae;Uroviricota;Caudoviricetes	15	0.00328947
Viruses_Ang_PGV_seq_8273	242471	Medium-quality	Genome-fragment	85.86	temperate	Viruses;Duplodnaviria;Heunggongvirae;Uroviricota;Caudoviricetes	11	0.00760456
Viruses_Ang_PGV_seq_8274	211492	High-quality	High-quality	93.4	uncertain	Viruses;Duplodnaviria;Heunggongvirae;Uroviricota;Caudoviricetes	15	0.00352113
Viruses_Ang_PGV_seq_8275	227103	Medium-quality	Genome-fragment	79.68	virulent	Viruses;Duplodnaviria;Heunggongvirae;Uroviricota;Caudoviricetes	11	0.00483092
Viruses_Ang_PGV_seq_8276	263567	High-quality	High-quality	91.98	temperate	Viruses;Duplodnaviria;Heunggongvirae;Uroviricota;Caudoviricetes	11	0.00740741
Viruses_Ang_PGV_seq_8277	215177	Medium-quality	Genome-fragment	82.07	uncertain	Viruses;Duplodnaviria;Heunggongvirae;Uroviricota;Caudoviricetes	11	0.00425532
Viruses_Ang_PGV_seq_8278	243306	High-quality	High-quality	94.55	virulent	Viruses;Duplodnaviria;Heunggongvirae;Uroviricota;Caudoviricetes	11	0.00353357
Viruses_Ang_PGV_seq_8279	265970	Medium-quality	Genome-fragment	71.96	virulent	Viruses;Duplodnaviria;Heunggongvirae;Uroviricota;Caudoviricetes	11	0.00993377
Viruses_Ang_PGV_seq_8280	258014	Medium-quality	Genome-fragment	89.09	uncertain	Viruses;Duplodnaviria;Heunggongvirae;Uroviricota;Caudoviricetes	11	0.0187266
Viruses_Ang_PGV_seq_8281	234210	Medium-quality	Genome-fragment	81.26	virulent	Viruses;Duplodnaviria;Heunggongvirae;Uroviricota;Caudoviricetes	11	0.0206612
Viruses_Ang_PGV_seq_8282	239692	High-quality	High-quality	97.64	uncertain	Viruses;Duplodnaviria;Heunggongvirae;Uroviricota;Caudoviricetes	11	0.0189394
Viruses_Ang_PGV_seq_8283	259816	High-quality	High-quality	98.28	uncertain	Viruses;Duplodnaviria;Heunggongvirae;Uroviricota;Caudoviricetes	11	0.0143885
Viruses_Ang_PGV_seq_8284	246469	Medium-quality	Genome-fragment	85.79	virulent	Viruses;Duplodnaviria;Heunggongvirae;Uroviricota;Caudoviricetes	11	0.0131004
Viruses_Ang_PGV_seq_8285	263116	High-quality	High-quality	91.64	virulent	Viruses;Duplodnaviria;Heunggongvirae;Uroviricota;Caudoviricetes	11	0.00374532
Viruses_Ang_PGV_seq_8286	239439	Medium-quality	Genome-fragment	83.45	virulent	Viruses;Duplodnaviria;Heunggongvirae;Uroviricota;Caudoviricetes	11	0.0149254
Viruses_Ang_PGV_seq_8287	255491	Medium-quality	Genome-fragment	88.51	virulent	Viruses;Duplodnaviria;Heunggongvirae;Uroviricota;Caudoviricetes	11	0.0044843
Viruses_Ang_PGV_seq_8288	277465	High-quality	High-quality	95.71	virulent	Viruses;Duplodnaviria;Heunggongvirae;Uroviricota;Caudoviricetes	11	0.0248227
Viruses_Ang_PGV_seq_8289	214065	Medium-quality	Genome-fragment	82.04	virulent	Viruses;Duplodnaviria;Heunggongvirae;Uroviricota;Caudoviricetes	11	0
Viruses_Ang_PGV_seq_8290	301210	High-quality	High-quality	93.11	virulent	Viruses;Duplodnaviria;Heunggongvirae;Uroviricota;Caudoviricetes	11	0.00515464
Viruses_Ang_PGV_seq_8291	250539	Complete	High-quality	100	temperate	Viruses;Duplodnaviria;Heunggongvirae;Uroviricota;Caudoviricetes	11	0.0159363
Viruses_Ang_PGV_seq_8292	206006	Medium-quality	Genome-fragment	89.2	temperate	Viruses;Duplodnaviria;Heunggongvirae;Uroviricota;Caudoviricetes	11	0.00597015
Viruses_Ang_PGV_seq_8293	203242	High-quality	High-quality	95.98	temperate	Viruses;Duplodnaviria;Heunggongvirae;Uroviricota;Caudoviricetes	11	0.00641026
Viruses_Ang_PGV_seq_8294	217414	High-quality	High-quality	96.51	virulent	Viruses;Duplodnaviria;Heunggongvirae;Uroviricota;Caudoviricetes	11	0
Viruses_Ang_PGV_seq_8295	232585	Medium-quality	Genome-fragment	80.69	virulent	Viruses;Duplodnaviria;Heunggongvirae;Uroviricota;Caudoviricetes	11	0.0112994
Viruses_Ang_PGV_seq_8296	357279	High-quality	High-quality	95.53	virulent	Viruses;Duplodnaviria;Heunggongvirae;Uroviricota;Caudoviricetes	11	0.0103627
Viruses_Ang_PGV_seq_8297	351563	Complete	High-quality	100	virulent	Viruses;Duplodnaviria;Heunggongvirae;Uroviricota;Caudoviricetes	11	0.0151515
Viruses_Ang_PGV_seq_8298	258483	Medium-quality	Genome-fragment	87.86	virulent	Viruses;Duplodnaviria;Heunggongvirae;Uroviricota;Caudoviricetes	11	0.00371747
Viruses_Ang_PGV_seq_8299	253156	High-quality	High-quality	92.99	temperate	Viruses;Duplodnaviria;Heunggongvirae;Uroviricota;Caudoviricetes	11	0.0107914
Viruses_Ang_PGV_seq_8300	230473	High-quality	High-quality	100	virulent	Viruses;Duplodnaviria;Heunggongvirae;Uroviricota;Caudoviricetes;Crassvirales	15	0
Viruses_Ang_PGV_seq_8301	247180	Medium-quality	Genome-fragment	85.58	temperate	Viruses;Duplodnaviria;Heunggongvirae;Uroviricota;Caudoviricetes	11	0.0110701
Viruses_Ang_PGV_seq_8302	402552	High-quality	High-quality	98.4	uncertain	Viruses;Duplodnaviria;Heunggongvirae;Uroviricota;Caudoviricetes	11	0.00968523
Viruses_Ang_PGV_seq_8303	306491	Medium-quality	Genome-fragment	89.64	virulent	Viruses;Duplodnaviria;Heunggongvirae;Uroviricota;Caudoviricetes	11	0.0119403
Viruses_Ang_PGV_seq_8304	275224	High-quality	High-quality	93.52	virulent	Viruses;Duplodnaviria;Heunggongvirae;Uroviricota;Caudoviricetes	11	0.00724638
Viruses_Ang_PGV_seq_8305	355675	High-quality	High-quality	94.08	virulent	Viruses;Duplodnaviria;Heunggongvirae;Uroviricota;Caudoviricetes	11	0.00263852
Viruses_Ang_PGV_seq_8306	358188	High-quality	High-quality	91.13	virulent	Viruses;Duplodnaviria;Heunggongvirae;Uroviricota;Caudoviricetes	11	0.0134771
Viruses_Ang_PGV_seq_8307	273481	Complete	High-quality	100	temperate	Viruses;Duplodnaviria;Heunggongvirae;Uroviricota;Caudoviricetes	11	0.00719424
Viruses_Ang_PGV_seq_8308	233771	Medium-quality	Genome-fragment	85.72	virulent	Viruses;Duplodnaviria;Heunggongvirae;Uroviricota;Caudoviricetes	11	0
Viruses_Ang_PGV_seq_8309	274593	High-quality	High-quality	93.11	virulent	Viruses;Duplodnaviria;Heunggongvirae;Uroviricota;Caudoviricetes	11	0.0108696
Viruses_Ang_PGV_seq_8310	217368	Medium-quality	Genome-fragment	76.34	temperate	Viruses;Duplodnaviria;Heunggongvirae;Uroviricota;Caudoviricetes	11	0.00847458
Viruses_Ang_PGV_seq_8311	261568	Medium-quality	Genome-fragment	88.91	virulent	Viruses;Duplodnaviria;Heunggongvirae;Uroviricota;Caudoviricetes	11	0.00381679
Viruses_Ang_PGV_seq_8312	238084	Medium-quality	Genome-fragment	87.33	virulent	Viruses;Duplodnaviria;Heunggongvirae;Uroviricota;Caudoviricetes	11	0
Viruses_Ang_PGV_seq_8313	275223	High-quality	High-quality	93.52	virulent	Viruses;Duplodnaviria;Heunggongvirae;Uroviricota;Caudoviricetes	11	0.00722022
Viruses_Ang_PGV_seq_8314	263620	High-quality	High-quality	95.34	virulent	Viruses;Duplodnaviria;Heunggongvirae;Uroviricota;Caudoviricetes	11	0.0109091
Viruses_Ang_PGV_seq_8315	310636	Complete	High-quality	100	virulent	Viruses;Duplodnaviria;Heunggongvirae;Uroviricota;Caudoviricetes	11	0.0141643
Viruses_Ang_PGV_seq_8316	261700	High-quality	High-quality	90.52	virulent	Viruses;Duplodnaviria;Heunggongvirae;Uroviricota;Caudoviricetes	11	0.0141509
Viruses_Ang_PGV_seq_8317	243124	Medium-quality	Genome-fragment	85.15	uncertain	Viruses;Duplodnaviria;Heunggongvirae;Uroviricota;Caudoviricetes	11	0.0133929
Viruses_Ang_PGV_seq_8318	248590	Complete	High-quality	100	virulent	Viruses;Duplodnaviria;Heunggongvirae;Uroviricota;Caudoviricetes	11	0.00404858
Viruses_Ang_PGV_seq_8319	258755	Medium-quality	Genome-fragment	88.45	virulent	Viruses;Duplodnaviria;Heunggongvirae;Uroviricota;Caudoviricetes	11	0.0133333
Viruses_Ang_PGV_seq_8320	219750	Complete	High-quality	100	temperate	Viruses;Duplodnaviria;Heunggongvirae;Uroviricota;Caudoviricetes	11	0
Viruses_Ang_PGV_seq_8321	203584	Medium-quality	Genome-fragment	81.29	virulent	Viruses;Duplodnaviria;Heunggongvirae;Uroviricota;Caudoviricetes	11	0.014652
Viruses_Ang_PGV_seq_8322	205488	Medium-quality	Genome-fragment	72.51	virulent	Viruses;Duplodnaviria;Heunggongvirae;Uroviricota;Caudoviricetes	11	0.010101
Viruses_Ang_PGV_seq_8323	393323	Complete	High-quality	100	virulent	Viruses;Duplodnaviria;Heunggongvirae;Uroviricota;Caudoviricetes	11	0.00606061
Viruses_Ang_PGV_seq_8324	229956	Complete	High-quality	100	temperate	Viruses;Duplodnaviria;Heunggongvirae;Uroviricota;Caudoviricetes	11	0.0176211
Viruses_Ang_PGV_seq_8325	317466	High-quality	High-quality	94.31	temperate	Viruses;Duplodnaviria;Heunggongvirae;Uroviricota;Caudoviricetes	11	0.0105042
Viruses_Ang_PGV_seq_8326	334977	Medium-quality	Genome-fragment	89.86	uncertain	Viruses;Duplodnaviria;Heunggongvirae;Uroviricota;Caudoviricetes	15	0.010929
Viruses_Ang_PGV_seq_8327	207048	Medium-quality	Genome-fragment	73.16	virulent	Viruses;Duplodnaviria;Heunggongvirae;Uroviricota;Caudoviricetes	11	0.0147059
Viruses_Ang_PGV_seq_8329	223740	High-quality	High-quality	96.36	virulent	Viruses;Duplodnaviria;Heunggongvirae;Uroviricota;Caudoviricetes	11	0.00881057
Viruses_Ang_PGV_seq_8331	290844	Complete	High-quality	100	uncertain	Viruses;Duplodnaviria;Heunggongvirae;Uroviricota;Caudoviricetes	11	0.00793651
Viruses_Ang_PGV_seq_8332	202953	High-quality	High-quality	90.9	uncertain	Viruses;Duplodnaviria;Heunggongvirae;Uroviricota;Caudoviricetes	11	0.00456621
Viruses_Ang_PGV_seq_8333	304311	Medium-quality	Genome-fragment	89.34	virulent	Viruses;Duplodnaviria;Heunggongvirae;Uroviricota;Caudoviricetes	11	0.00711744
Viruses_Ang_PGV_seq_8334	376191	Complete	High-quality	100	virulent	Viruses;Duplodnaviria;Heunggongvirae;Uroviricota;Caudoviricetes	11	0.00445434
Viruses_Ang_PGV_seq_8335	272924	High-quality	High-quality	98.3	virulent	Viruses;Duplodnaviria;Heunggongvirae;Uroviricota;Caudoviricetes	90	0.0210526
Viruses_Ang_PGV_seq_8337	203529	Medium-quality	Genome-fragment	71.47	virulent	Viruses;Duplodnaviria;Heunggongvirae;Uroviricota;Caudoviricetes	11	0.0204082
Viruses_Ang_PGV_seq_8338	330522	Complete	High-quality	100	virulent	Viruses;Duplodnaviria;Heunggongvirae;Uroviricota;Caudoviricetes	11	0.0108401
Viruses_Ang_PGV_seq_8339	289475	Medium-quality	Genome-fragment	76.16	virulent	Viruses;Duplodnaviria;Heunggongvirae;Uroviricota;Caudoviricetes	11	0.0140056
Viruses_Ang_PGV_seq_8340	231089	Complete	High-quality	100	virulent	Viruses;Duplodnaviria;Heunggongvirae;Uroviricota;Caudoviricetes	11	0.0102564
Viruses_Ang_PGV_seq_8341	252042	Complete	High-quality	100	virulent	Viruses;Duplodnaviria;Heunggongvirae;Uroviricota;Caudoviricetes	11	0.0077821
Viruses_Ang_PGV_seq_8342	285084	High-quality	High-quality	98.17	temperate	Viruses;Duplodnaviria;Heunggongvirae;Uroviricota;Caudoviricetes	11	0.00623053
Viruses_Ang_PGV_seq_8343	230864	Complete	High-quality	100	virulent	Viruses;Duplodnaviria;Heunggongvirae;Uroviricota;Caudoviricetes	11	0
Viruses_Ang_PGV_seq_8344	255657	High-quality	High-quality	95.79	uncertain	Viruses;Duplodnaviria;Heunggongvirae;Uroviricota;Caudoviricetes	11	0.024
Viruses_Ang_PGV_seq_8345	306144	Complete	High-quality	100	virulent	Viruses;Duplodnaviria;Heunggongvirae;Uroviricota;Caudoviricetes	11	0.013289
Viruses_Ang_PGV_seq_8346	232920	Complete	High-quality	100	virulent	Viruses;Duplodnaviria;Heunggongvirae;Uroviricota;Caudoviricetes	15	0.00325733
Viruses_Ang_PGV_seq_8347	257266	Complete	High-quality	100	virulent	Viruses;Duplodnaviria;Heunggongvirae;Uroviricota;Caudoviricetes	11	0.0217391
Viruses_Ang_PGV_seq_8348	206990	Complete	High-quality	100	uncertain	Viruses;Duplodnaviria;Heunggongvirae;Uroviricota;Caudoviricetes	11	0.00393701
Viruses_Ang_PGV_seq_8349	200390	Medium-quality	Genome-fragment	71	virulent	Viruses;Duplodnaviria;Heunggongvirae;Uroviricota;Caudoviricetes	11	0
Viruses_Ang_PGV_seq_8350	204739	Medium-quality	Genome-fragment	70.84	virulent	Viruses;Duplodnaviria;Heunggongvirae;Uroviricota;Caudoviricetes	11	0.016129
Viruses_Ang_PGV_seq_8351	254220	Complete	High-quality	100	temperate	Viruses;Duplodnaviria;Heunggongvirae;Uroviricota;Caudoviricetes	11	0.0114504
Viruses_Ang_PGV_seq_8352	229785	Medium-quality	Genome-fragment	80.47	virulent	Viruses;Duplodnaviria;Heunggongvirae;Uroviricota;Caudoviricetes	11	0.00900901
Viruses_Ang_PGV_seq_8353	336860	Complete	High-quality	100	virulent	Viruses;Duplodnaviria;Heunggongvirae;Uroviricota;Caudoviricetes	11	0.00797872
Viruses_Ang_PGV_seq_8354	202799	Medium-quality	Genome-fragment	79.35	virulent	Viruses;Duplodnaviria;Heunggongvirae;Uroviricota;Caudoviricetes	11	0.00436681
Viruses_Ang_PGV_seq_8355	224764	High-quality	High-quality	92.73	virulent	Viruses;Duplodnaviria;Heunggongvirae;Uroviricota;Caudoviricetes	11	0
Viruses_Ang_PGV_seq_8356	227723	Medium-quality	Genome-fragment	88.33	virulent	Viruses;Duplodnaviria;Heunggongvirae;Uroviricota;Caudoviricetes	11	0.00323625
Viruses_Ang_PGV_seq_8357	269354	Medium-quality	Genome-fragment	87.35	virulent	Viruses;Duplodnaviria;Heunggongvirae;Uroviricota;Caudoviricetes	11	0.0108696
Viruses_Ang_PGV_seq_8358	246009	Medium-quality	Genome-fragment	85.21	virulent	Viruses;Duplodnaviria;Heunggongvirae;Uroviricota;Caudoviricetes	11	0.00829876
Viruses_Ang_PGV_seq_8359	215238	Medium-quality	Genome-fragment	74.76	virulent	Viruses;Duplodnaviria;Heunggongvirae;Uroviricota;Caudoviricetes	11	0.0220264
Viruses_Ang_PGV_seq_8360	238808	Medium-quality	Genome-fragment	83.48	virulent	Viruses;Duplodnaviria;Heunggongvirae;Uroviricota;Caudoviricetes	11	0.0239234
Viruses_Ang_PGV_seq_8361	231262	Complete	High-quality	100	virulent	Viruses;Duplodnaviria;Heunggongvirae;Uroviricota;Caudoviricetes	11	0.0210526
Viruses_Ang_PGV_seq_8362	226057	Medium-quality	Genome-fragment	79.26	virulent	Viruses;Duplodnaviria;Heunggongvirae;Uroviricota;Caudoviricetes	11	0.00892857
Viruses_Ang_PGV_seq_8363	230624	Medium-quality	Genome-fragment	81.18	virulent	Viruses;Duplodnaviria;Heunggongvirae;Uroviricota;Caudoviricetes	11	0.0254237
Viruses_Ang_PGV_seq_8364	300578	Medium-quality	Genome-fragment	87.38	virulent	Viruses;Duplodnaviria;Heunggongvirae;Uroviricota;Caudoviricetes	11	0.0114943
Viruses_Ang_PGV_seq_8365	218771	Medium-quality	Genome-fragment	76.51	virulent	Viruses;Duplodnaviria;Heunggongvirae;Uroviricota;Caudoviricetes	11	0.00529101
Viruses_Ang_PGV_seq_8366	286985	Medium-quality	Genome-fragment	77.4	uncertain	Viruses;Duplodnaviria;Heunggongvirae;Uroviricota;Caudoviricetes	11	0.00867052
Viruses_Ang_PGV_seq_8367	233267	Complete	High-quality	100	virulent	Viruses;Duplodnaviria;Heunggongvirae;Uroviricota;Caudoviricetes	11	0.00485437
Viruses_Ang_PGV_seq_8368	241903	Medium-quality	Genome-fragment	84.13	uncertain	Viruses;Duplodnaviria;Heunggongvirae;Uroviricota;Caudoviricetes	11	0.00851064
Viruses_Ang_PGV_seq_8369	283482	Complete	High-quality	100	uncertain	Viruses;Duplodnaviria;Heunggongvirae;Uroviricota;Caudoviricetes	11	0.0181347
Viruses_Ang_PGV_seq_8370	225353	Medium-quality	Genome-fragment	78.55	virulent	Viruses;Duplodnaviria;Heunggongvirae;Uroviricota;Caudoviricetes	11	0.0235849
Viruses_Ang_PGV_seq_8371	302465	High-quality	High-quality	94.76	virulent	Viruses;Duplodnaviria;Heunggongvirae;Uroviricota;Caudoviricetes	11	0.00257069
Viruses_Ang_PGV_seq_8372	254827	Complete	High-quality	100	virulent	Viruses;Duplodnaviria;Heunggongvirae;Uroviricota;Caudoviricetes	11	0.0132159
Viruses_Ang_PGV_seq_8373	274582	Complete	High-quality	100	temperate	Viruses;Duplodnaviria;Heunggongvirae;Uroviricota;Caudoviricetes	11	0.00653595
Viruses_Ang_PGV_seq_8374	274358	Medium-quality	Genome-fragment	73.99	virulent	Viruses;Duplodnaviria;Heunggongvirae;Uroviricota;Caudoviricetes	11	0.0151057
Viruses_Ang_PGV_seq_8375	236179	Complete	High-quality	100	virulent	Viruses;Duplodnaviria;Heunggongvirae;Uroviricota;Caudoviricetes	11	0.0186047
Viruses_Ang_PGV_seq_8376	233598	Complete	High-quality	100	virulent	Viruses;Duplodnaviria;Heunggongvirae;Uroviricota;Caudoviricetes	11	0.0140845
Viruses_Ang_PGV_seq_8377	201649	Medium-quality	Genome-fragment	74.22	virulent	Viruses;Duplodnaviria;Heunggongvirae;Uroviricota;Caudoviricetes	11	0.0121951
Viruses_Ang_PGV_seq_8378	215845	Medium-quality	Genome-fragment	86.63	virulent	Viruses;Duplodnaviria;Heunggongvirae;Uroviricota;Caudoviricetes	15	0.00347222
Viruses_Ang_PGV_seq_8379	203702	Medium-quality	Genome-fragment	71.25	virulent	Viruses;Duplodnaviria;Heunggongvirae;Uroviricota;Caudoviricetes	11	0.0184049
Viruses_Ang_PGV_seq_8380	228060	Complete	High-quality	100	virulent	Viruses;Duplodnaviria;Heunggongvirae;Uroviricota;Caudoviricetes	11	0.0152284
Viruses_Ang_PGV_seq_8381	352302	Complete	High-quality	100	virulent	Viruses;Duplodnaviria;Heunggongvirae;Uroviricota;Caudoviricetes	11	0.0180723
Viruses_Ang_PGV_seq_8382	268983	Complete	High-quality	100	virulent	Viruses;Duplodnaviria;Heunggongvirae;Uroviricota;Caudoviricetes	11	0.012987
Viruses_Ang_PGV_seq_8383	257851	Complete	High-quality	100	virulent	Viruses;Duplodnaviria;Heunggongvirae;Uroviricota;Caudoviricetes	11	0.0204082
Viruses_Ang_PGV_seq_8384	214293	Complete	High-quality	100	uncertain	Viruses;Duplodnaviria;Heunggongvirae;Uroviricota;Caudoviricetes	11	0.00355872
Viruses_Ang_PGV_seq_8385	249733	Medium-quality	Genome-fragment	87.14	virulent	Viruses;Duplodnaviria;Heunggongvirae;Uroviricota;Caudoviricetes	11	0.0122951
Viruses_Ang_PGV_seq_8386	203355	Medium-quality	Genome-fragment	81.4	virulent	Viruses;Duplodnaviria;Heunggongvirae;Uroviricota;Caudoviricetes	11	0.00512821
Viruses_Ang_PGV_seq_8387	215825	Medium-quality	Genome-fragment	74.95	virulent	Viruses;Duplodnaviria;Heunggongvirae;Uroviricota;Caudoviricetes	11	0.0221239
Viruses_Ang_PGV_seq_8388	251030	High-quality	High-quality	96.47	virulent	Viruses;Duplodnaviria;Heunggongvirae;Uroviricota;Caudoviricetes	90	0.0252101
Viruses_Ang_PGV_seq_8389	252717	High-quality	High-quality	98.44	virulent	Viruses;Duplodnaviria;Heunggongvirae;Uroviricota;Caudoviricetes	11	0.0186916
Viruses_Ang_PGV_seq_8390	203754	Medium-quality	Genome-fragment	71.55	virulent	Viruses;Duplodnaviria;Heunggongvirae;Uroviricota;Caudoviricetes	11	0.0203046
Viruses_Ang_PGV_seq_8391	202955	High-quality	High-quality	90.9	uncertain	Viruses;Duplodnaviria;Heunggongvirae;Uroviricota;Caudoviricetes	11	0.00458716
Viruses_Ang_PGV_seq_8392	235117	Complete	High-quality	100	virulent	Viruses;Duplodnaviria;Heunggongvirae;Uroviricota;Caudoviricetes	11	0
Viruses_Ang_PGV_seq_8394	375723	Complete	High-quality	100	virulent	Viruses;Duplodnaviria;Heunggongvirae;Uroviricota;Caudoviricetes	11	0.00444444
Viruses_Ang_PGV_seq_8395	338448	Complete	High-quality	100	virulent	Viruses;Duplodnaviria;Heunggongvirae;Uroviricota;Caudoviricetes	11	0.0106101
Viruses_Ang_PGV_seq_8396	289475	Medium-quality	Genome-fragment	76.16	virulent	Viruses;Duplodnaviria;Heunggongvirae;Uroviricota;Caudoviricetes	11	0.0139665
Viruses_Ang_PGV_seq_8397	261447	Complete	High-quality	100	virulent	Viruses;Duplodnaviria;Heunggongvirae;Uroviricota;Caudoviricetes	11	0.00393701
Viruses_Ang_PGV_seq_8398	204739	Medium-quality	Genome-fragment	70.84	virulent	Viruses;Duplodnaviria;Heunggongvirae;Uroviricota;Caudoviricetes	11	0.016129
Viruses_Ang_PGV_seq_8399	237415	Medium-quality	Genome-fragment	82.46	virulent	Viruses;Duplodnaviria;Heunggongvirae;Uroviricota;Caudoviricetes	11	0.0125
Viruses_Ang_PGV_seq_8400	246135	Medium-quality	Genome-fragment	86.42	temperate	Viruses;Duplodnaviria;Heunggongvirae;Uroviricota;Caudoviricetes	11	0.0147601
Viruses_Ang_PGV_seq_8401	337251	Complete	High-quality	100	virulent	Viruses;Duplodnaviria;Heunggongvirae;Uroviricota;Caudoviricetes	11	0.00795756
Viruses_Ang_PGV_seq_8402	284654	Complete	High-quality	100	temperate	Viruses;Duplodnaviria;Heunggongvirae;Uroviricota;Caudoviricetes	11	0.00621118
Viruses_Ang_PGV_seq_8403	256729	High-quality	High-quality	95.89	uncertain	Viruses;Duplodnaviria;Heunggongvirae;Uroviricota;Caudoviricetes	11	0.0239044
Viruses_Ang_PGV_seq_8404	308273	High-quality	High-quality	99.39	virulent	Viruses;Duplodnaviria;Heunggongvirae;Uroviricota;Caudoviricetes	11	0.013289
Viruses_Ang_PGV_seq_8406	200389	Medium-quality	Genome-fragment	71	virulent	Viruses;Duplodnaviria;Heunggongvirae;Uroviricota;Caudoviricetes	11	0
Viruses_Ang_PGV_seq_8407	257047	Complete	High-quality	100	temperate	Viruses;Duplodnaviria;Heunggongvirae;Uroviricota;Caudoviricetes	11	0.00760456
Viruses_Ang_PGV_seq_8408	202800	Medium-quality	Genome-fragment	79.35	virulent	Viruses;Duplodnaviria;Heunggongvirae;Uroviricota;Caudoviricetes	11	0.00436681
Viruses_Ang_PGV_seq_8409	204384	Medium-quality	Genome-fragment	80.33	virulent	Viruses;Duplodnaviria;Heunggongvirae;Uroviricota;Caudoviricetes	11	0.0114943
Viruses_Ang_PGV_seq_8410	209955	Medium-quality	Genome-fragment	73.97	virulent	Viruses;Duplodnaviria;Heunggongvirae;Uroviricota;Caudoviricetes	11	0.0194175
Viruses_Ang_PGV_seq_8411	226167	Complete	High-quality	100	virulent	Viruses;Duplodnaviria;Heunggongvirae;Uroviricota;Caudoviricetes	11	0
Viruses_Ang_PGV_seq_8412	330235	Medium-quality	Genome-fragment	88.64	virulent	Viruses;Duplodnaviria;Heunggongvirae;Uroviricota;Caudoviricetes	11	0.00625
Viruses_Ang_PGV_seq_8413	373733	Complete	High-quality	100	virulent	Viruses;Duplodnaviria;Heunggongvirae;Uroviricota;Caudoviricetes	11	0.0108401
Viruses_Ang_PGV_seq_8414	218609	Medium-quality	Genome-fragment	76.46	virulent	Viruses;Duplodnaviria;Heunggongvirae;Uroviricota;Caudoviricetes	11	0.00529101
Viruses_Ang_PGV_seq_8415	243505	Complete	High-quality	100	virulent	Viruses;Duplodnaviria;Heunggongvirae;Uroviricota;Caudoviricetes	11	0
Viruses_Ang_PGV_seq_8416	303787	High-quality	High-quality	93.35	virulent	Viruses;Duplodnaviria;Heunggongvirae;Uroviricota;Caudoviricetes	11	0.00824176
Viruses_Ang_PGV_seq_8417	244918	High-quality	High-quality	95.1	virulent	Viruses;Duplodnaviria;Heunggongvirae;Uroviricota;Caudoviricetes	15	0.0070922
Viruses_Ang_PGV_seq_8418	301509	High-quality	High-quality	99.46	virulent	Viruses;Duplodnaviria;Heunggongvirae;Uroviricota;Caudoviricetes	11	0.0262172
Viruses_Ang_PGV_seq_8419	228501	Medium-quality	Genome-fragment	87.47	virulent	Viruses;Duplodnaviria;Heunggongvirae;Uroviricota;Caudoviricetes	11	0.00381679
Viruses_Ang_PGV_seq_8420	247717	Complete	High-quality	100	virulent	Viruses;Duplodnaviria;Heunggongvirae;Uroviricota;Caudoviricetes	11	0.00647249
Viruses_Ang_PGV_seq_8421	282509	High-quality	High-quality	97.23	temperate	Viruses;Duplodnaviria;Heunggongvirae;Uroviricota;Caudoviricetes	11	0.0131579
Viruses_Ang_PGV_seq_8422	231599	Medium-quality	Genome-fragment	78.76	virulent	Viruses;Duplodnaviria;Heunggongvirae;Uroviricota;Caudoviricetes	11	0.0138889
Viruses_Ang_PGV_seq_8423	242714	Medium-quality	Genome-fragment	84.16	virulent	Viruses;Duplodnaviria;Heunggongvirae;Uroviricota;Caudoviricetes	11	0.0152672
Viruses_Ang_PGV_seq_8424	243199	Complete	High-quality	100	virulent	Viruses;Duplodnaviria;Heunggongvirae;Uroviricota;Caudoviricetes	11	0.010101
Viruses_Ang_PGV_seq_8425	227261	Medium-quality	Genome-fragment	79.01	virulent	Viruses;Duplodnaviria;Heunggongvirae;Uroviricota;Caudoviricetes	11	0.0154639
Viruses_Ang_PGV_seq_8426	220256	Medium-quality	Genome-fragment	83.88	virulent	Viruses;Duplodnaviria;Heunggongvirae;Uroviricota;Caudoviricetes	11	0.00338983
Viruses_Ang_PGV_seq_8427	212317	Complete	High-quality	100	virulent	Viruses;Duplodnaviria;Heunggongvirae;Uroviricota;Caudoviricetes	15	0.00357143
Viruses_Ang_PGV_seq_8428	231184	Complete	High-quality	100	virulent	Viruses;Duplodnaviria;Heunggongvirae;Uroviricota;Caudoviricetes	11	0.0208333
Viruses_Ang_PGV_seq_8429	275299	Complete	High-quality	100	virulent	Viruses;Duplodnaviria;Heunggongvirae;Uroviricota;Caudoviricetes	11	0.0110294
Viruses_Ang_PGV_seq_8430	249595	Complete	High-quality	100	temperate	Viruses;Duplodnaviria;Heunggongvirae;Uroviricota;Caudoviricetes	11	0.0189394
Viruses_Ang_PGV_seq_8431	269238	Complete	High-quality	100	virulent	Viruses;Duplodnaviria;Heunggongvirae;Uroviricota;Caudoviricetes	11	0.012987
Viruses_Ang_PGV_seq_8432	247720	Medium-quality	Genome-fragment	86.09	virulent	Viruses;Duplodnaviria;Heunggongvirae;Uroviricota;Caudoviricetes	11	0.0166667
Viruses_Ang_PGV_seq_8433	209826	Medium-quality	Genome-fragment	73.49	virulent	Viruses;Duplodnaviria;Heunggongvirae;Uroviricota;Caudoviricetes	11	0.00531915
Viruses_Ang_PGV_seq_8434	259104	Medium-quality	Genome-fragment	89.99	temperate	Viruses;Duplodnaviria;Heunggongvirae;Uroviricota;Caudoviricetes	11	0.0107143
Viruses_Ang_PGV_seq_8436	252257	Complete	High-quality	100	virulent	Viruses;Duplodnaviria;Heunggongvirae;Uroviricota;Caudoviricetes	11	0.00389105
Viruses_Ang_PGV_seq_8437	237009	Complete	High-quality	100	uncertain	Viruses;Duplodnaviria;Heunggongvirae;Uroviricota;Caudoviricetes	11	0
Viruses_Ang_PGV_seq_8438	271244	Complete	High-quality	100	temperate	Viruses;Duplodnaviria;Heunggongvirae;Uroviricota;Caudoviricetes	11	0.0234114
Viruses_Ang_PGV_seq_8439	203681	Medium-quality	Genome-fragment	71.24	virulent	Viruses;Duplodnaviria;Heunggongvirae;Uroviricota;Caudoviricetes	11	0.0181818
Viruses_Ang_PGV_seq_8440	214264	Medium-quality	Genome-fragment	75.78	virulent	Viruses;Duplodnaviria;Heunggongvirae;Uroviricota;Caudoviricetes	11	0.00858369
Viruses_Ang_PGV_seq_8441	396700	High-quality	High-quality	98.2	temperate	Viruses;Duplodnaviria;Heunggongvirae;Uroviricota;Caudoviricetes	11	0.0122888
Viruses_Ang_PGV_seq_8442	201286	Medium-quality	Genome-fragment	72.9	virulent	Viruses;Duplodnaviria;Heunggongvirae;Uroviricota;Caudoviricetes	11	0.0168539
Viruses_Ang_PGV_seq_8443	274587	High-quality	High-quality	94.97	temperate	Viruses;Duplodnaviria;Heunggongvirae;Uroviricota;Caudoviricetes	11	0.00657895
Viruses_Ang_PGV_seq_8444	218229	Medium-quality	Genome-fragment	77.63	uncertain	Viruses;Duplodnaviria;Heunggongvirae;Uroviricota;Caudoviricetes	11	0.012766
Viruses_Ang_PGV_seq_8445	200561	Complete	High-quality	100	virulent	Viruses;Duplodnaviria;Heunggongvirae;Uroviricota;Caudoviricetes	11	0.00322581
Viruses_Ang_PGV_seq_8446	218774	Medium-quality	Genome-fragment	76.97	virulent	Viruses;Duplodnaviria;Heunggongvirae;Uroviricota;Caudoviricetes	11	0.00884956
Viruses_Ang_PGV_seq_8447	233028	Medium-quality	Genome-fragment	80.95	virulent	Viruses;Duplodnaviria;Heunggongvirae;Uroviricota;Caudoviricetes	11	0.00487805
Viruses_Ang_PGV_seq_8448	267694	Complete	High-quality	100	virulent	Viruses;Duplodnaviria;Heunggongvirae;Uroviricota;Caudoviricetes	11	0.00653595
Viruses_Ang_PGV_seq_8449	269073	Complete	High-quality	100	virulent	Viruses;Duplodnaviria;Heunggongvirae;Uroviricota;Caudoviricetes	11	0.0108696
Viruses_Ang_PGV_seq_8450	253942	Complete	High-quality	100	virulent	Viruses;Duplodnaviria;Heunggongvirae;Uroviricota;Caudoviricetes	15	0.00653595
Viruses_Ang_PGV_seq_8451	236668	Medium-quality	Genome-fragment	82.26	virulent	Viruses;Duplodnaviria;Heunggongvirae;Uroviricota;Caudoviricetes	11	0.0186047
Viruses_Ang_PGV_seq_8452	240819	Complete	High-quality	100	temperate	Viruses;Duplodnaviria;Heunggongvirae;Uroviricota;Caudoviricetes	11	0.0170213
Viruses_Ang_PGV_seq_8453	236691	Complete	High-quality	100	temperate	Viruses;Duplodnaviria;Heunggongvirae;Uroviricota;Caudoviricetes	11	0.015625
Viruses_Ang_PGV_seq_8454	215783	Medium-quality	Genome-fragment	75.14	virulent	Viruses;Duplodnaviria;Heunggongvirae;Uroviricota;Caudoviricetes	11	0.0221239
Viruses_Ang_PGV_seq_8455	244982	Medium-quality	Genome-fragment	69.18	virulent	Viruses;Duplodnaviria;Heunggongvirae;Uroviricota;Caudoviricetes	11	0.00381679
Viruses_Ang_PGV_seq_8456	248686	Medium-quality	Genome-fragment	86.28	temperate	Viruses;Duplodnaviria;Heunggongvirae;Uroviricota;Caudoviricetes	11	0.0114943
Viruses_Ang_PGV_seq_8457	248196	Medium-quality	Genome-fragment	85	virulent	Viruses;Duplodnaviria;Heunggongvirae;Uroviricota;Caudoviricetes	11	0.00881057
Viruses_Ang_PGV_seq_8458	276529	Complete	High-quality	100	temperate	Viruses;Duplodnaviria;Heunggongvirae;Uroviricota;Caudoviricetes	11	0.00675676
Viruses_Ang_PGV_seq_8459	226507	Complete	High-quality	100	virulent	Viruses;Duplodnaviria;Heunggongvirae;Uroviricota;Caudoviricetes	11	0
Viruses_Ang_PGV_seq_8460	202952	High-quality	High-quality	90.9	uncertain	Viruses;Duplodnaviria;Heunggongvirae;Uroviricota;Caudoviricetes	11	0.00456621
Viruses_Ang_PGV_seq_8462	222129	Medium-quality	Genome-fragment	79.26	virulent	Viruses;Duplodnaviria;Heunggongvirae;Uroviricota;Caudoviricetes	11	0.00507614
Viruses_Ang_PGV_seq_8463	311211	Complete	High-quality	100	virulent	Viruses;Duplodnaviria;Heunggongvirae;Uroviricota;Caudoviricetes	11	0.00353357
Viruses_Ang_PGV_seq_8464	257982	High-quality	High-quality	90.07	virulent	Viruses;Duplodnaviria;Heunggongvirae;Uroviricota;Caudoviricetes	11	0.0137931
Viruses_Ang_PGV_seq_8465	263429	High-quality	High-quality	95.04	virulent	Viruses;Duplodnaviria;Heunggongvirae;Uroviricota;Caudoviricetes	11	0.0144092
Viruses_Ang_PGV_seq_8466	253198	Complete	High-quality	100	temperate	Viruses;Duplodnaviria;Heunggongvirae;Uroviricota;Caudoviricetes	11	0
Viruses_Ang_PGV_seq_8467	253933	Complete	High-quality	100	temperate	Viruses;Duplodnaviria;Heunggongvirae;Uroviricota;Caudoviricetes	11	0.0113208
Viruses_Ang_PGV_seq_8468	242034	Medium-quality	Genome-fragment	84.41	virulent	Viruses;Duplodnaviria;Heunggongvirae;Uroviricota;Caudoviricetes	11	0.0211864
Viruses_Ang_PGV_seq_8469	223503	Medium-quality	Genome-fragment	78.6	virulent	Viruses;Duplodnaviria;Heunggongvirae;Uroviricota;Caudoviricetes	11	0.0163265
Viruses_Ang_PGV_seq_8470	248129	Complete	High-quality	100	virulent	Viruses;Duplodnaviria;Heunggongvirae;Uroviricota;Caudoviricetes	11	0.00854701
Viruses_Ang_PGV_seq_8471	209049	Medium-quality	Genome-fragment	85.18	virulent	Viruses;Duplodnaviria;Heunggongvirae;Uroviricota;Caudoviricetes	11	0.00917431
Viruses_Ang_PGV_seq_8472	318360	High-quality	High-quality	99.4	temperate	Viruses;Duplodnaviria;Heunggongvirae;Uroviricota;Caudoviricetes	11	0.00722892
Viruses_Ang_PGV_seq_8473	200390	Medium-quality	Genome-fragment	71	virulent	Viruses;Duplodnaviria;Heunggongvirae;Uroviricota;Caudoviricetes	11	0
Viruses_Ang_PGV_seq_8474	204560	Complete	High-quality	100	virulent	Viruses;Duplodnaviria;Heunggongvirae;Uroviricota;Caudoviricetes	15	0.00696864
Viruses_Ang_PGV_seq_8475	228106	Medium-quality	Genome-fragment	78.99	virulent	Viruses;Duplodnaviria;Heunggongvirae;Uroviricota;Caudoviricetes	11	0.00487805
Viruses_Ang_PGV_seq_8476	293352	Complete	High-quality	100	temperate	Viruses;Duplodnaviria;Heunggongvirae;Uroviricota;Caudoviricetes	11	0.0147601
Viruses_Ang_PGV_seq_8477	247717	Complete	High-quality	100	virulent	Viruses;Duplodnaviria;Heunggongvirae;Uroviricota;Caudoviricetes	11	0.0117647
Viruses_Ang_PGV_seq_8478	280159	Complete	High-quality	100	temperate	Viruses;Duplodnaviria;Heunggongvirae;Uroviricota;Caudoviricetes	11	0.00671141
Viruses_Ang_PGV_seq_8479	228261	Medium-quality	Genome-fragment	78.35	virulent	Viruses;Duplodnaviria;Heunggongvirae;Uroviricota;Caudoviricetes	11	0.00502513
Viruses_Ang_PGV_seq_8480	261983	Complete	High-quality	100	virulent	Viruses;Duplodnaviria;Heunggongvirae;Uroviricota;Caudoviricetes	11	0.00711744
Viruses_Ang_PGV_seq_8481	303387	High-quality	High-quality	94.15	uncertain	Viruses;Duplodnaviria;Heunggongvirae;Uroviricota;Caudoviricetes	11	0.00763359
Viruses_Ang_PGV_seq_8483	276516	Complete	High-quality	100	virulent	Viruses;Duplodnaviria;Heunggongvirae;Uroviricota;Caudoviricetes	11	0.00806452
Viruses_Ang_PGV_seq_8484	239329	Medium-quality	Genome-fragment	83.2	temperate	Viruses;Duplodnaviria;Heunggongvirae;Uroviricota;Caudoviricetes	11	0.0204082
Viruses_Ang_PGV_seq_8485	207105	Medium-quality	Genome-fragment	72.84	virulent	Viruses;Duplodnaviria;Heunggongvirae;Uroviricota;Caudoviricetes	11	0.0265957
Viruses_Ang_PGV_seq_8486	201364	Medium-quality	Genome-fragment	70.09	virulent	Viruses;Duplodnaviria;Heunggongvirae;Uroviricota;Caudoviricetes	11	0.00526316
Viruses_Ang_PGV_seq_8487	376068	High-quality	High-quality	91.48	virulent	Viruses;Duplodnaviria;Heunggongvirae;Uroviricota;Caudoviricetes	11	0.00961538
Viruses_Ang_PGV_seq_8488	362653	Complete	High-quality	100	uncertain	Viruses;Duplodnaviria;Heunggongvirae;Uroviricota;Caudoviricetes	11	0.00872093
Viruses_Ang_PGV_seq_8489	266576	High-quality	High-quality	92.05	virulent	Viruses;Duplodnaviria;Heunggongvirae;Uroviricota;Caudoviricetes	11	0.021645
Viruses_Ang_PGV_seq_8490	238441	Complete	High-quality	100	temperate	Viruses;Duplodnaviria;Heunggongvirae;Uroviricota;Caudoviricetes	11	0.0114068
Viruses_Ang_PGV_seq_8491	203540	Medium-quality	Genome-fragment	80.18	virulent	Viruses;Duplodnaviria;Heunggongvirae;Uroviricota;Caudoviricetes	11	0.0114504
Viruses_Ang_PGV_seq_8492	226475	Complete	High-quality	100	virulent	Viruses;Duplodnaviria;Heunggongvirae;Uroviricota;Caudoviricetes	11	0
Viruses_Ang_PGV_seq_8493	222614	Medium-quality	Genome-fragment	77.38	virulent	Viruses;Duplodnaviria;Heunggongvirae;Uroviricota;Caudoviricetes	11	0.0140845
Viruses_Ang_PGV_seq_8494	259999	High-quality	High-quality	98.52	virulent	Viruses;Duplodnaviria;Heunggongvirae;Uroviricota;Caudoviricetes	11	0.00615385
Viruses_Ang_PGV_seq_8495	327803	High-quality	High-quality	98.79	temperate	Viruses;Duplodnaviria;Heunggongvirae;Uroviricota;Caudoviricetes	11	0.00443459
Viruses_Ang_PGV_seq_8496	276302	Complete	High-quality	100	virulent	Viruses;Duplodnaviria;Heunggongvirae;Uroviricota;Caudoviricetes	11	0.00892857
Viruses_Ang_PGV_seq_8497	224383	Complete	High-quality	100	virulent	Viruses;Duplodnaviria;Heunggongvirae;Uroviricota;Caudoviricetes	11	0.00826446
Viruses_Ang_PGV_seq_8498	254940	Complete	High-quality	100	virulent	Viruses;Duplodnaviria;Heunggongvirae;Uroviricota;Caudoviricetes	11	0.00344828
Viruses_Ang_PGV_seq_8499	236933	Complete	High-quality	100	virulent	Viruses;Duplodnaviria;Heunggongvirae;Uroviricota;Caudoviricetes	11	0.00483092
Viruses_Ang_PGV_seq_8500	249579	Medium-quality	Genome-fragment	86.67	virulent	Viruses;Duplodnaviria;Heunggongvirae;Uroviricota;Caudoviricetes	11	0.0182648
Viruses_Ang_PGV_seq_8501	228146	Complete	High-quality	100	virulent	Viruses;Duplodnaviria;Heunggongvirae;Uroviricota;Caudoviricetes	11	0.0219298
Viruses_Ang_PGV_seq_8502	243156	Medium-quality	Genome-fragment	84.94	virulent	Viruses;Duplodnaviria;Heunggongvirae;Uroviricota;Caudoviricetes	11	0.012987
Viruses_Ang_PGV_seq_8503	247278	Complete	High-quality	100	virulent	Viruses;Duplodnaviria;Heunggongvirae;Uroviricota;Caudoviricetes	11	0.00460829
Viruses_Ang_PGV_seq_8504	230642	Complete	High-quality	100	virulent	Viruses;Duplodnaviria;Heunggongvirae;Uroviricota;Caudoviricetes	11	0.00473934
Viruses_Ang_PGV_seq_8505	228854	Medium-quality	Genome-fragment	79.52	virulent	Viruses;Duplodnaviria;Heunggongvirae;Uroviricota;Caudoviricetes	11	0.00925926
Viruses_Ang_PGV_seq_8506	209824	Medium-quality	Genome-fragment	73.32	virulent	Viruses;Duplodnaviria;Heunggongvirae;Uroviricota;Caudoviricetes	11	0.00534759
Viruses_Ang_PGV_seq_8509	377897	Complete	High-quality	100	virulent	Viruses;Duplodnaviria;Heunggongvirae;Uroviricota;Caudoviricetes	11	0.00851064
Viruses_Ang_PGV_seq_8510	239572	Complete	High-quality	100	virulent	Viruses;Duplodnaviria;Heunggongvirae;Uroviricota;Caudoviricetes	15	0
Viruses_Ang_PGV_seq_8511	217160	Medium-quality	Genome-fragment	75.67	virulent	Viruses;Duplodnaviria;Heunggongvirae;Uroviricota;Caudoviricetes	11	0.0144928
Viruses_Ang_PGV_seq_8512	286245	High-quality	High-quality	97.66	virulent	Viruses;Duplodnaviria;Heunggongvirae;Uroviricota;Caudoviricetes	11	0.0204082
Viruses_Ang_PGV_seq_8513	300874	High-quality	High-quality	91.39	virulent	Viruses;Duplodnaviria;Heunggongvirae;Uroviricota;Caudoviricetes	11	0.00308642
Viruses_Ang_PGV_seq_8514	228843	Complete	High-quality	100	virulent	Viruses;Duplodnaviria;Heunggongvirae;Uroviricota;Caudoviricetes	11	0
Viruses_Ang_PGV_seq_8515	248047	High-quality	High-quality	90.32	uncertain	Viruses;Duplodnaviria;Heunggongvirae;Uroviricota;Caudoviricetes	11	0.00268817
Viruses_Ang_PGV_seq_8516	245342	Medium-quality	Genome-fragment	85.87	virulent	Viruses;Duplodnaviria;Heunggongvirae;Uroviricota;Caudoviricetes	11	0.0083682
Viruses_Ang_PGV_seq_8517	283920	Medium-quality	Genome-fragment	83.48	virulent	Viruses;Duplodnaviria;Heunggongvirae;Uroviricota;Caudoviricetes	11	0.00675676
Viruses_Ang_PGV_seq_8518	280141	High-quality	High-quality	99.45	temperate	Viruses;Duplodnaviria;Heunggongvirae;Uroviricota;Caudoviricetes	11	0
Viruses_Ang_PGV_seq_8519	210077	Medium-quality	Genome-fragment	73.44	virulent	Viruses;Duplodnaviria;Heunggongvirae;Uroviricota;Caudoviricetes	11	0.0170213
Viruses_Ang_PGV_seq_8520	248563	Complete	High-quality	100	virulent	Viruses;Duplodnaviria;Heunggongvirae;Uroviricota;Caudoviricetes	11	0.00813008
Viruses_Ang_PGV_seq_8521	357294	High-quality	High-quality	95.77	virulent	Viruses;Duplodnaviria;Heunggongvirae;Uroviricota;Caudoviricetes	11	0.00902935
Viruses_Ang_PGV_seq_8522	244118	Complete	High-quality	100	temperate	Viruses;Duplodnaviria;Heunggongvirae;Uroviricota;Caudoviricetes	11	0.0114943
Viruses_Ang_PGV_seq_8523	215060	Medium-quality	Genome-fragment	75.41	virulent	Viruses;Duplodnaviria;Heunggongvirae;Uroviricota;Caudoviricetes	11	0.0143541
Viruses_Ang_PGV_seq_8524	285641	Complete	High-quality	100	virulent	Viruses;Duplodnaviria;Heunggongvirae;Uroviricota;Caudoviricetes	11	0.00784314
Viruses_Ang_PGV_seq_8525	202564	Medium-quality	Genome-fragment	70.78	virulent	Viruses;Duplodnaviria;Heunggongvirae;Uroviricota;Caudoviricetes	11	0.0276243
Viruses_Ang_PGV_seq_8526	204660	Complete	High-quality	100	virulent	Viruses;Duplodnaviria;Heunggongvirae;Uroviricota;Caudoviricetes	11	0.00823045
Viruses_Ang_PGV_seq_8527	200389	Medium-quality	Genome-fragment	71	virulent	Viruses;Duplodnaviria;Heunggongvirae;Uroviricota;Caudoviricetes	11	0
Viruses_Ang_PGV_seq_8528	277151	High-quality	High-quality	92.55	uncertain	Viruses;Duplodnaviria;Heunggongvirae;Uroviricota;Caudoviricetes	11	0.00249377
Viruses_Ang_PGV_seq_8529	232135	Medium-quality	Genome-fragment	78.95	virulent	Viruses;Duplodnaviria;Heunggongvirae;Uroviricota;Caudoviricetes	11	0.00414938
Viruses_Ang_PGV_seq_8530	228873	High-quality	High-quality	93.55	virulent	Viruses;Duplodnaviria;Heunggongvirae;Uroviricota;Caudoviricetes	11	0
Viruses_Ang_PGV_seq_8531	224647	Medium-quality	Genome-fragment	86.94	virulent	Viruses;Duplodnaviria;Heunggongvirae;Uroviricota;Caudoviricetes	11	0.00353357
Viruses_Ang_PGV_seq_8532	411657	Complete	High-quality	100	virulent	Viruses;Duplodnaviria;Heunggongvirae;Uroviricota;Caudoviricetes	11	0.00938086
Viruses_Ang_PGV_seq_8533	411652	Complete	High-quality	100	virulent	Viruses;Duplodnaviria;Heunggongvirae;Uroviricota;Caudoviricetes	11	0.0093633
Viruses_Ang_PGV_seq_8534	300097	High-quality	High-quality	93.42	virulent	Viruses;Duplodnaviria;Heunggongvirae;Uroviricota;Caudoviricetes	11	0.0143266
Viruses_Ang_PGV_seq_8536	220031	Complete	High-quality	100	virulent	Viruses;Duplodnaviria;Heunggongvirae;Uroviricota;Caudoviricetes	11	0.0113208
Viruses_Ang_PGV_seq_8537	205381	Complete	High-quality	100	virulent	Viruses;Duplodnaviria;Heunggongvirae;Uroviricota;Caudoviricetes	11	0.00361011
Viruses_Ang_PGV_seq_8538	200389	Medium-quality	Genome-fragment	71	virulent	Viruses;Duplodnaviria;Heunggongvirae;Uroviricota;Caudoviricetes	11	0
Viruses_Ang_PGV_seq_8539	316057	High-quality	High-quality	99.54	virulent	Viruses;Duplodnaviria;Heunggongvirae;Uroviricota;Caudoviricetes	11	0.0145985
Viruses_Ang_PGV_seq_8540	213276	Complete	High-quality	100	virulent	Viruses;Duplodnaviria;Heunggongvirae;Uroviricota;Caudoviricetes	11	0.011583
Viruses_Ang_PGV_seq_8541	223626	Medium-quality	Genome-fragment	78.7	virulent	Viruses;Duplodnaviria;Heunggongvirae;Uroviricota;Caudoviricetes	11	0.0146341
Viruses_Ang_PGV_seq_8542	374830	High-quality	High-quality	96.9	virulent	Viruses;Duplodnaviria;Heunggongvirae;Uroviricota;Caudoviricetes	11	0.00854701
Viruses_Ang_PGV_seq_8543	258918	Complete	High-quality	100	virulent	Viruses;Duplodnaviria;Heunggongvirae;Uroviricota;Caudoviricetes	11	0.0135593
Viruses_Ang_PGV_seq_8544	235281	Complete	High-quality	100	virulent	Viruses;Duplodnaviria;Heunggongvirae;Uroviricota;Caudoviricetes	11	0.0300429
Viruses_Ang_PGV_seq_8545	202126	High-quality	High-quality	96.74	temperate	Viruses;Duplodnaviria;Heunggongvirae;Uroviricota;Caudoviricetes	11	0.00462963
Viruses_Ang_PGV_seq_8546	261814	Complete	High-quality	100	virulent	Viruses;Duplodnaviria;Heunggongvirae;Uroviricota;Caudoviricetes	11	0.00711744
Viruses_Ang_PGV_seq_8547	223100	Medium-quality	Genome-fragment	79.42	virulent	Viruses;Duplodnaviria;Heunggongvirae;Uroviricota;Caudoviricetes	11	0.0106952
Viruses_Ang_PGV_seq_8548	257672	Medium-quality	Genome-fragment	89.66	temperate	Viruses;Duplodnaviria;Heunggongvirae;Uroviricota;Caudoviricetes	11	0
Viruses_Ang_PGV_seq_8549	228415	Medium-quality	Genome-fragment	80.4	temperate	Viruses;Duplodnaviria;Heunggongvirae;Uroviricota;Caudoviricetes	11	0.0128755
Viruses_Ang_PGV_seq_8550	477007	High-quality	High-quality	90.98	uncertain	Viruses;Duplodnaviria;Heunggongvirae;Uroviricota;Caudoviricetes	15	0.00773694
Viruses_Ang_PGV_seq_8551	247718	Complete	High-quality	100	virulent	Viruses;Duplodnaviria;Heunggongvirae;Uroviricota;Caudoviricetes	11	0.0117647
Viruses_Ang_PGV_seq_8552	249838	Complete	High-quality	100	virulent	Viruses;Duplodnaviria;Heunggongvirae;Uroviricota;Caudoviricetes	11	0.0122449
Viruses_Ang_PGV_seq_8553	299886	Complete	High-quality	100	virulent	Viruses;Duplodnaviria;Heunggongvirae;Uroviricota;Caudoviricetes	11	0.0143678
Viruses_Ang_PGV_seq_8554	224294	Complete	High-quality	100	virulent	Viruses;Duplodnaviria;Heunggongvirae;Uroviricota;Caudoviricetes	11	0.00823045
Viruses_Ang_PGV_seq_8555	276302	Complete	High-quality	100	virulent	Viruses;Duplodnaviria;Heunggongvirae;Uroviricota;Caudoviricetes	11	0.00892857
Viruses_Ang_PGV_seq_8556	303559	Medium-quality	Genome-fragment	86.84	virulent	Viruses;Duplodnaviria;Heunggongvirae;Uroviricota;Caudoviricetes	11	0.0100334
Viruses_Ang_PGV_seq_8557	239330	Medium-quality	Genome-fragment	83.2	temperate	Viruses;Duplodnaviria;Heunggongvirae;Uroviricota;Caudoviricetes	11	0.0204082
Viruses_Ang_PGV_seq_8558	257995	Complete	High-quality	100	virulent	Viruses;Duplodnaviria;Heunggongvirae;Uroviricota;Caudoviricetes	11	0.00619195
Viruses_Ang_PGV_seq_8559	226457	Complete	High-quality	100	virulent	Viruses;Duplodnaviria;Heunggongvirae;Uroviricota;Caudoviricetes	11	0
Viruses_Ang_PGV_seq_8560	377893	Complete	High-quality	100	virulent	Viruses;Duplodnaviria;Heunggongvirae;Uroviricota;Caudoviricetes	11	0.00845666
Viruses_Ang_PGV_seq_8561	254913	Complete	High-quality	100	virulent	Viruses;Duplodnaviria;Heunggongvirae;Uroviricota;Caudoviricetes	11	0.00344828
Viruses_Ang_PGV_seq_8562	222850	Medium-quality	Genome-fragment	77.34	virulent	Viruses;Duplodnaviria;Heunggongvirae;Uroviricota;Caudoviricetes	11	0.00465116
Viruses_Ang_PGV_seq_8563	222576	Medium-quality	Genome-fragment	77.36	virulent	Viruses;Duplodnaviria;Heunggongvirae;Uroviricota;Caudoviricetes	11	0.0141509
Viruses_Ang_PGV_seq_8564	245119	High-quality	High-quality	90.34	virulent	Viruses;Duplodnaviria;Heunggongvirae;Uroviricota;Caudoviricetes	11	0.00884956
Viruses_Ang_PGV_seq_8565	248331	Medium-quality	Genome-fragment	85.83	virulent	Viruses;Duplodnaviria;Heunggongvirae;Uroviricota;Caudoviricetes	11	0.018315
Viruses_Ang_PGV_seq_8566	235110	Complete	High-quality	100	virulent	Viruses;Duplodnaviria;Heunggongvirae;Uroviricota;Caudoviricetes	11	0.0131579
Viruses_Ang_PGV_seq_8567	267227	High-quality	High-quality	92.7	virulent	Viruses;Duplodnaviria;Heunggongvirae;Uroviricota;Caudoviricetes	11	0.00732601
Viruses_Ang_PGV_seq_8568	244189	Complete	High-quality	100	virulent	Viruses;Duplodnaviria;Heunggongvirae;Uroviricota;Caudoviricetes	11	0.012931
Viruses_Ang_PGV_seq_8569	217166	Medium-quality	Genome-fragment	75.67	virulent	Viruses;Duplodnaviria;Heunggongvirae;Uroviricota;Caudoviricetes	11	0.0146341
Viruses_Ang_PGV_seq_8570	305913	High-quality	High-quality	94.28	uncertain	Viruses;Duplodnaviria;Heunggongvirae;Uroviricota;Caudoviricetes	11	0.00759013
Viruses_Ang_PGV_seq_8571	229092	Medium-quality	Genome-fragment	79.6	virulent	Viruses;Duplodnaviria;Heunggongvirae;Uroviricota;Caudoviricetes	11	0.00921659
Viruses_Ang_PGV_seq_8572	201470	Medium-quality	Genome-fragment	79.76	virulent	Viruses;Duplodnaviria;Heunggongvirae;Uroviricota;Caudoviricetes	11	0.0115385
Viruses_Ang_PGV_seq_8573	228227	Medium-quality	Genome-fragment	79.64	virulent	Viruses;Duplodnaviria;Heunggongvirae;Uroviricota;Caudoviricetes	11	0.0199005
Viruses_Ang_PGV_seq_8574	217255	Medium-quality	Genome-fragment	76.07	virulent	Viruses;Duplodnaviria;Heunggongvirae;Uroviricota;Caudoviricetes	11	0.015873
Viruses_Ang_PGV_seq_8575	239635	Complete	High-quality	100	virulent	Viruses;Duplodnaviria;Heunggongvirae;Uroviricota;Caudoviricetes	15	0
Viruses_Ang_PGV_seq_8576	276516	Complete	High-quality	100	virulent	Viruses;Duplodnaviria;Heunggongvirae;Uroviricota;Caudoviricetes	11	0.00806452
Viruses_Ang_PGV_seq_8577	230642	Complete	High-quality	100	virulent	Viruses;Duplodnaviria;Heunggongvirae;Uroviricota;Caudoviricetes	11	0.00473934
Viruses_Ang_PGV_seq_8579	229050	Complete	High-quality	100	virulent	Viruses;Duplodnaviria;Heunggongvirae;Uroviricota;Caudoviricetes	11	0
Viruses_Ang_PGV_seq_8580	301591	Complete	High-quality	100	virulent	Viruses;Duplodnaviria;Heunggongvirae;Uroviricota;Caudoviricetes	11	0.00833333
Viruses_Ang_PGV_seq_8582	245156	Complete	High-quality	100	virulent	Viruses;Duplodnaviria;Heunggongvirae;Uroviricota;Caudoviricetes	11	0.0083682
Viruses_Ang_PGV_seq_8583	233119	Complete	High-quality	100	virulent	Viruses;Duplodnaviria;Heunggongvirae;Uroviricota;Caudoviricetes	11	0.00995025
Viruses_Ang_PGV_seq_8584	371811	Complete	High-quality	100	virulent	Viruses;Duplodnaviria;Heunggongvirae;Uroviricota;Caudoviricetes	11	0.0074813
Viruses_Ang_PGV_seq_8585	260375	Medium-quality	Genome-fragment	72.26	virulent	Viruses;Duplodnaviria;Heunggongvirae;Uroviricota;Caudoviricetes	11	0.00343643
Viruses_Ang_PGV_seq_8586	249375	Medium-quality	Genome-fragment	86.45	temperate	Viruses;Duplodnaviria;Heunggongvirae;Uroviricota;Caudoviricetes	11	0.012605
Viruses_Ang_PGV_seq_8587	252566	Medium-quality	Genome-fragment	87.65	virulent	Viruses;Duplodnaviria;Heunggongvirae;Uroviricota;Caudoviricetes	11	0.0220264
Viruses_Ang_PGV_seq_8588	326843	High-quality	High-quality	97.88	virulent	Viruses;Duplodnaviria;Heunggongvirae;Uroviricota;Caudoviricetes	15	0.00941176
Viruses_Ang_PGV_seq_8590	203074	Medium-quality	Genome-fragment	88.28	virulent	Viruses;Duplodnaviria;Heunggongvirae;Uroviricota;Caudoviricetes	11	0
Viruses_Ang_PGV_seq_8591	212154	Medium-quality	Genome-fragment	74.64	virulent	Viruses;Duplodnaviria;Heunggongvirae;Uroviricota;Caudoviricetes	11	0.00574713
Viruses_Ang_PGV_seq_8592	226300	High-quality	High-quality	90.97	virulent	Viruses;Duplodnaviria;Heunggongvirae;Uroviricota;Caudoviricetes	90	0.0254545
Viruses_Ang_PGV_seq_8593	273168	Medium-quality	Genome-fragment	74.2	virulent	Viruses;Duplodnaviria;Heunggongvirae;Uroviricota;Caudoviricetes	11	0.00617284
Viruses_Ang_PGV_seq_8594	267326	High-quality	High-quality	92.41	virulent	Viruses;Duplodnaviria;Heunggongvirae;Uroviricota;Caudoviricetes	11	0.026616
Viruses_Ang_PGV_seq_8595	218658	Medium-quality	Genome-fragment	75.73	virulent	Viruses;Duplodnaviria;Heunggongvirae;Uroviricota;Caudoviricetes	11	0.0103627
Viruses_Ang_PGV_seq_8596	214318	High-quality	High-quality	91.7	uncertain	Viruses;Duplodnaviria;Heunggongvirae;Uroviricota;Caudoviricetes	11	0
Viruses_Ang_PGV_seq_8598	203060	Medium-quality	Genome-fragment	71.09	virulent	Viruses;Duplodnaviria;Heunggongvirae;Uroviricota;Caudoviricetes	11	0.00518135
Viruses_Ang_PGV_seq_8599	217619	High-quality	High-quality	97.84	uncertain	Viruses;Duplodnaviria;Heunggongvirae;Uroviricota;Caudoviricetes	15	0.00409836
Viruses_Ang_PGV_seq_8600	258433	Medium-quality	Genome-fragment	89.23	virulent	Viruses;Duplodnaviria;Heunggongvirae;Uroviricota;Caudoviricetes	11	0.00772201
Viruses_Ang_PGV_seq_8601	246068	Medium-quality	Genome-fragment	85.25	virulent	Viruses;Duplodnaviria;Heunggongvirae;Uroviricota;Caudoviricetes	11	0.00873362
Viruses_Ang_PGV_seq_8602	250144	Medium-quality	Genome-fragment	81.44	virulent	Viruses;Duplodnaviria;Heunggongvirae;Uroviricota;Caudoviricetes	11	0.015873
Viruses_Ang_PGV_seq_8603	273642	Complete	High-quality	100	virulent	Viruses;Duplodnaviria;Heunggongvirae;Uroviricota;Caudoviricetes	11	0.00714286
Viruses_Ang_PGV_seq_8604	377026	High-quality	High-quality	96.94	virulent	Viruses;Duplodnaviria;Heunggongvirae;Uroviricota;Caudoviricetes	11	0.0083682
Viruses_Ang_PGV_seq_8605	233993	Medium-quality	Genome-fragment	83.99	virulent	Viruses;Duplodnaviria;Heunggongvirae;Uroviricota;Caudoviricetes	11	0.00862069
Viruses_Ang_PGV_seq_8606	206677	Complete	High-quality	100	uncertain	Viruses;Duplodnaviria;Heunggongvirae;Uroviricota;Caudoviricetes	11	0
Viruses_Ang_PGV_seq_8607	237771	Complete	High-quality	100	virulent	Viruses;Duplodnaviria;Heunggongvirae;Uroviricota;Caudoviricetes	11	0.0131579
Viruses_Ang_PGV_seq_8608	301621	Complete	High-quality	100	virulent	Viruses;Duplodnaviria;Heunggongvirae;Uroviricota;Caudoviricetes	11	0.0193548
Viruses_Ang_PGV_seq_8609	231484	Complete	High-quality	100	virulent	Viruses;Duplodnaviria;Heunggongvirae;Uroviricota;Caudoviricetes	11	0.0152284
Viruses_Ang_PGV_seq_8610	214717	Medium-quality	Genome-fragment	73.52	virulent	Viruses;Duplodnaviria;Heunggongvirae;Uroviricota;Caudoviricetes	11	0.0152284
Viruses_Ang_PGV_seq_8611	205081	Medium-quality	Genome-fragment	70.41	virulent	Viruses;Duplodnaviria;Heunggongvirae;Uroviricota;Caudoviricetes	11	0.00584795
Viruses_Ang_PGV_seq_8612	263108	High-quality	High-quality	90.65	virulent	Viruses;Duplodnaviria;Heunggongvirae;Uroviricota;Caudoviricetes	11	0
Viruses_Ang_PGV_seq_8613	219466	High-quality	High-quality	92.46	virulent	Viruses;Duplodnaviria;Heunggongvirae;Uroviricota;Caudoviricetes	11	0.011194
Viruses_Ang_PGV_seq_8614	209749	Medium-quality	Genome-fragment	73.32	uncertain	Viruses;Duplodnaviria;Heunggongvirae;Uroviricota;Caudoviricetes	11	0.005
Viruses_Ang_PGV_seq_8615	254399	Complete	High-quality	100	temperate	Viruses;Duplodnaviria;Heunggongvirae;Uroviricota;Caudoviricetes	11	0.0204918
Viruses_Ang_PGV_seq_8616	213795	Medium-quality	Genome-fragment	74.35	virulent	Viruses;Duplodnaviria;Heunggongvirae;Uroviricota;Caudoviricetes	11	0.0176991
Viruses_Ang_PGV_seq_8617	255355	Complete	High-quality	100	uncertain	Viruses;Duplodnaviria;Heunggongvirae;Uroviricota;Caudoviricetes	11	0.0145985
Viruses_Ang_PGV_seq_8618	239554	Complete	High-quality	100	virulent	Viruses;Duplodnaviria;Heunggongvirae;Uroviricota;Caudoviricetes	11	0.00406504
Viruses_Ang_PGV_seq_8619	218698	High-quality	High-quality	95.5	virulent	Viruses;Duplodnaviria;Heunggongvirae;Uroviricota;Caudoviricetes	11	0.0260223
Viruses_Ang_PGV_seq_8620	205766	Medium-quality	Genome-fragment	83.05	virulent	Viruses;Duplodnaviria;Heunggongvirae;Uroviricota;Caudoviricetes	11	0.00512821
Viruses_Ang_PGV_seq_8621	249803	Medium-quality	Genome-fragment	81.42	virulent	Viruses;Duplodnaviria;Heunggongvirae;Uroviricota;Caudoviricetes	11	0.00657895
Viruses_Ang_PGV_seq_8622	288482	High-quality	High-quality	91.13	virulent	Viruses;Duplodnaviria;Heunggongvirae;Uroviricota;Caudoviricetes	11	0.00759494
Viruses_Ang_PGV_seq_8623	217639	Medium-quality	Genome-fragment	86.57	virulent	Viruses;Duplodnaviria;Heunggongvirae;Uroviricota;Caudoviricetes	11	0.00340136
Viruses_Ang_PGV_seq_8624	209520	Medium-quality	Genome-fragment	72.94	virulent	Viruses;Duplodnaviria;Heunggongvirae;Uroviricota;Caudoviricetes	11	0.00578035
Viruses_Ang_PGV_seq_8625	225519	Medium-quality	Genome-fragment	79.57	virulent	Viruses;Duplodnaviria;Heunggongvirae;Uroviricota;Caudoviricetes	11	0.0102564
Viruses_Ang_PGV_seq_8626	258172	Complete	High-quality	100	virulent	Viruses;Duplodnaviria;Heunggongvirae;Uroviricota;Caudoviricetes	11	0.0170213
Viruses_Ang_PGV_seq_8627	258431	Medium-quality	Genome-fragment	85.45	virulent	Viruses;Duplodnaviria;Heunggongvirae;Uroviricota;Caudoviricetes	11	0.003367
Viruses_Ang_PGV_seq_8628	217594	Medium-quality	Genome-fragment	81.75	virulent	Viruses;Duplodnaviria;Heunggongvirae;Uroviricota;Caudoviricetes	11	0.00990099
Viruses_Ang_PGV_seq_8629	212817	Medium-quality	Genome-fragment	86.21	virulent	Viruses;Duplodnaviria;Heunggongvirae;Uroviricota;Caudoviricetes	11	0.00420168
Viruses_Ang_PGV_seq_8630	206451	Medium-quality	Genome-fragment	60.49	virulent	Viruses;Duplodnaviria;Heunggongvirae;Uroviricota;Caudoviricetes	11	0.00462963
Viruses_Ang_PGV_seq_8631	248998	Complete	High-quality	100	temperate	Viruses;Duplodnaviria;Heunggongvirae;Uroviricota;Caudoviricetes	11	0.003861
Viruses_Ang_PGV_seq_8632	274386	High-quality	High-quality	94.25	temperate	Viruses;Duplodnaviria;Heunggongvirae;Uroviricota;Caudoviricetes	11	0.0231023
Viruses_Ang_PGV_seq_8634	222906	Medium-quality	Genome-fragment	81.77	virulent	Viruses;Duplodnaviria;Heunggongvirae;Uroviricota;Caudoviricetes	11	0
Viruses_Ang_PGV_seq_8635	207015	Complete	High-quality	100	virulent	Viruses;Duplodnaviria;Heunggongvirae;Uroviricota;Caudoviricetes	11	0.0141844
Viruses_Ang_PGV_seq_8636	226825	Medium-quality	Genome-fragment	78.58	virulent	Viruses;Duplodnaviria;Heunggongvirae;Uroviricota;Caudoviricetes	11	0.00995025
Viruses_Ang_PGV_seq_8637	268195	High-quality	High-quality	92.97	virulent	Viruses;Duplodnaviria;Heunggongvirae;Uroviricota;Caudoviricetes	11	0.00735294
Viruses_Ang_PGV_seq_8638	203655	Complete	High-quality	100	uncertain	Viruses;Duplodnaviria;Heunggongvirae;Uroviricota;Caudoviricetes	15	0
Viruses_Ang_PGV_seq_8639	290853	High-quality	High-quality	92.73	temperate	Viruses;Duplodnaviria;Heunggongvirae;Uroviricota;Caudoviricetes	11	0.00593472
Viruses_Ang_PGV_seq_8640	270587	Complete	High-quality	100	virulent	Viruses;Duplodnaviria;Heunggongvirae;Uroviricota;Caudoviricetes	11	0.0251046
Viruses_Ang_PGV_seq_8641	223649	Medium-quality	Genome-fragment	78.41	virulent	Viruses;Duplodnaviria;Heunggongvirae;Uroviricota;Caudoviricetes	11	0.0178571
Viruses_Ang_PGV_seq_8642	238975	Medium-quality	Genome-fragment	83.47	temperate	Viruses;Duplodnaviria;Heunggongvirae;Uroviricota;Caudoviricetes	11	0.0245902
Viruses_Ang_PGV_seq_8643	216344	Medium-quality	Genome-fragment	76.85	virulent	Viruses;Duplodnaviria;Heunggongvirae;Uroviricota;Caudoviricetes	11	0.0049505
Viruses_Ang_PGV_seq_8644	285482	High-quality	High-quality	90.15	virulent	Viruses;Duplodnaviria;Heunggongvirae;Uroviricota;Caudoviricetes	11	0.00842697
Viruses_Ang_PGV_seq_8645	214065	Medium-quality	Genome-fragment	80.73	virulent	Viruses;Duplodnaviria;Heunggongvirae;Uroviricota;Caudoviricetes	11	0.00401606
Viruses_Ang_PGV_seq_8646	242029	Complete	High-quality	100	virulent	Viruses;Duplodnaviria;Heunggongvirae;Uroviricota;Caudoviricetes	11	0.00638978
Viruses_Ang_PGV_seq_8647	236567	Complete	High-quality	100	virulent	Viruses;Duplodnaviria;Heunggongvirae;Uroviricota;Caudoviricetes	11	0.0136986
Viruses_Ang_PGV_seq_8648	253847	Medium-quality	Genome-fragment	88.1	virulent	Viruses;Duplodnaviria;Heunggongvirae;Uroviricota;Caudoviricetes	11	0.0165289
Viruses_Ang_PGV_seq_8649	274425	Complete	High-quality	100	temperate	Viruses;Duplodnaviria;Heunggongvirae;Uroviricota;Caudoviricetes	11	0.00666667
Viruses_Ang_PGV_seq_8650	239387	Medium-quality	Genome-fragment	82.72	temperate	Viruses;Duplodnaviria;Heunggongvirae;Uroviricota;Caudoviricetes	11	0.0215517
Viruses_Ang_PGV_seq_8651	245899	Medium-quality	Genome-fragment	85.25	virulent	Viruses;Duplodnaviria;Heunggongvirae;Uroviricota;Caudoviricetes	11	0
Viruses_Ang_PGV_seq_8652	213132	Medium-quality	Genome-fragment	74.13	virulent	Viruses;Duplodnaviria;Heunggongvirae;Uroviricota;Caudoviricetes	11	0.0176211
Viruses_Ang_PGV_seq_8653	249799	Medium-quality	Genome-fragment	85.46	virulent	Viruses;Duplodnaviria;Heunggongvirae;Uroviricota;Caudoviricetes	11	0.0109489
Viruses_Ang_PGV_seq_8654	209206	Medium-quality	Genome-fragment	74.18	virulent	Viruses;Duplodnaviria;Heunggongvirae;Uroviricota;Caudoviricetes	11	0.0309735
Viruses_Ang_PGV_seq_8655	205276	Medium-quality	Genome-fragment	88.76	virulent	Viruses;Duplodnaviria;Heunggongvirae;Uroviricota;Caudoviricetes	11	0.00680272
Viruses_Ang_PGV_seq_8656	246610	Complete	High-quality	100	temperate	Viruses;Duplodnaviria;Heunggongvirae;Uroviricota;Caudoviricetes	11	0.0163265
Viruses_Ang_PGV_seq_8657	239934	Complete	High-quality	100	temperate	Viruses;Duplodnaviria;Heunggongvirae;Uroviricota;Caudoviricetes	11	0
Viruses_Ang_PGV_seq_8658	241756	Complete	High-quality	100	virulent	Viruses;Duplodnaviria;Heunggongvirae;Uroviricota;Caudoviricetes	11	0.00816327
Viruses_Ang_PGV_seq_8659	232081	Complete	High-quality	100	virulent	Viruses;Duplodnaviria;Heunggongvirae;Uroviricota;Caudoviricetes	11	0.0178571
Viruses_Ang_PGV_seq_8660	200399	High-quality	High-quality	91.96	virulent	Viruses;Duplodnaviria;Heunggongvirae;Uroviricota;Caudoviricetes	11	0.0135135
Viruses_Ang_PGV_seq_8661	210786	Medium-quality	Genome-fragment	85.73	uncertain	Viruses;Duplodnaviria;Heunggongvirae;Uroviricota;Caudoviricetes	11	0.0034965
Viruses_Ang_PGV_seq_8662	261803	Complete	High-quality	100	virulent	Viruses;Duplodnaviria;Heunggongvirae;Uroviricota;Caudoviricetes	11	0.00766284
Viruses_Ang_PGV_seq_8663	206534	Medium-quality	Genome-fragment	82.86	temperate	Viruses;Duplodnaviria;Heunggongvirae;Uroviricota;Caudoviricetes	11	0
Viruses_Ang_PGV_seq_8664	259325	Medium-quality	Genome-fragment	87.23	virulent	Viruses;Duplodnaviria;Heunggongvirae;Uroviricota;Caudoviricetes	11	0.010989
Viruses_Ang_PGV_seq_8665	204874	High-quality	High-quality	91.19	uncertain	Viruses;Duplodnaviria;Heunggongvirae;Uroviricota;Caudoviricetes	11	0
Viruses_Ang_PGV_seq_8666	297603	Complete	High-quality	100	virulent	Viruses;Duplodnaviria;Heunggongvirae;Uroviricota;Caudoviricetes	11	0.00299401
Viruses_Ang_PGV_seq_8667	207063	Medium-quality	Genome-fragment	74.76	virulent	Viruses;Duplodnaviria;Heunggongvirae;Uroviricota;Caudoviricetes	11	0.0119048
Viruses_Ang_PGV_seq_8668	241548	Complete	High-quality	100	temperate	Viruses;Duplodnaviria;Heunggongvirae;Uroviricota;Caudoviricetes	11	0.00772201
Viruses_Ang_PGV_seq_8669	271040	High-quality	High-quality	93.85	temperate	Viruses;Duplodnaviria;Heunggongvirae;Uroviricota;Caudoviricetes	11	0.0161812
Viruses_Ang_PGV_seq_8670	217124	High-quality	High-quality	99.8	uncertain	Viruses;Duplodnaviria;Heunggongvirae;Uroviricota;Caudoviricetes	15	0
Viruses_Ang_PGV_seq_8671	260267	High-quality	High-quality	97.23	temperate	Viruses;Duplodnaviria;Heunggongvirae;Uroviricota;Caudoviricetes	11	0.0151515
Viruses_Ang_PGV_seq_8672	225014	Medium-quality	Genome-fragment	78.27	virulent	Viruses;Duplodnaviria;Heunggongvirae;Uroviricota;Caudoviricetes	11	0.0218341
Viruses_Ang_PGV_seq_8673	216158	Medium-quality	Genome-fragment	76.48	virulent	Viruses;Duplodnaviria;Heunggongvirae;Uroviricota;Caudoviricetes	11	0.0111732
Viruses_Ang_PGV_seq_8674	257605	Complete	High-quality	100	virulent	Viruses;Duplodnaviria;Heunggongvirae;Uroviricota;Caudoviricetes	11	0.00840336
Viruses_Ang_PGV_seq_8675	227122	Medium-quality	Genome-fragment	78.61	virulent	Viruses;Duplodnaviria;Heunggongvirae;Uroviricota;Caudoviricetes	11	0.0152284
Viruses_Ang_PGV_seq_8676	322682	Complete	High-quality	100	virulent	Viruses;Duplodnaviria;Heunggongvirae;Uroviricota;Caudoviricetes	11	0.0131926
Viruses_Ang_PGV_seq_8677	255377	Complete	High-quality	100	uncertain	Viruses;Duplodnaviria;Heunggongvirae;Uroviricota;Caudoviricetes	11	0.0145985
Viruses_Ang_PGV_seq_8678	246209	Complete	High-quality	100	virulent	Viruses;Duplodnaviria;Heunggongvirae;Uroviricota;Caudoviricetes	11	0.00796813
Viruses_Ang_PGV_seq_8679	202292	Medium-quality	Genome-fragment	72.34	virulent	Viruses;Duplodnaviria;Heunggongvirae;Uroviricota;Caudoviricetes	11	0.0133333
Viruses_Ang_PGV_seq_8680	227794	Medium-quality	Genome-fragment	77.79	virulent	Viruses;Duplodnaviria;Heunggongvirae;Uroviricota;Caudoviricetes	11	0.014218
Viruses_Ang_PGV_seq_8681	222731	Medium-quality	Genome-fragment	77.49	virulent	Viruses;Duplodnaviria;Heunggongvirae;Uroviricota;Caudoviricetes	11	0.00473934
Viruses_Ang_PGV_seq_8682	202378	Medium-quality	Genome-fragment	87.95	virulent	Viruses;Duplodnaviria;Heunggongvirae;Uroviricota;Caudoviricetes	11	0.00823045
Viruses_Ang_PGV_seq_8683	250335	Medium-quality	Genome-fragment	86.64	virulent	Viruses;Duplodnaviria;Heunggongvirae;Uroviricota;Caudoviricetes	11	0.0139535
Viruses_Ang_PGV_seq_8684	223922	Medium-quality	Genome-fragment	86.3	temperate	Viruses;Duplodnaviria;Heunggongvirae;Uroviricota;Caudoviricetes	11	0.0119522
Viruses_Ang_PGV_seq_8685	292294	Complete	High-quality	100	virulent	Viruses;Duplodnaviria;Heunggongvirae;Uroviricota;Caudoviricetes	11	0.0174419
Viruses_Ang_PGV_seq_8686	266803	High-quality	High-quality	92.43	virulent	Viruses;Duplodnaviria;Heunggongvirae;Uroviricota;Caudoviricetes	11	0.0176056
Viruses_Ang_PGV_seq_8687	225381	Medium-quality	Genome-fragment	84.08	virulent	Viruses;Duplodnaviria;Heunggongvirae;Uroviricota;Caudoviricetes	11	0.003003
Viruses_Ang_PGV_seq_8688	243670	Complete	High-quality	100	uncertain	Viruses;Duplodnaviria;Heunggongvirae;Uroviricota;Caudoviricetes	11	0
Viruses_Ang_PGV_seq_8689	244368	Complete	High-quality	100	virulent	Viruses;Duplodnaviria;Heunggongvirae;Uroviricota;Caudoviricetes	11	0.0149254
Viruses_Ang_PGV_seq_8690	206853	Complete	High-quality	100	virulent	Viruses;Duplodnaviria;Heunggongvirae;Uroviricota;Caudoviricetes	11	0.00757576
Viruses_Ang_PGV_seq_8691	235675	Complete	High-quality	100	virulent	Viruses;Duplodnaviria;Heunggongvirae;Uroviricota;Caudoviricetes	11	0.0135135
Viruses_Ang_PGV_seq_8692	223919	Medium-quality	Genome-fragment	77.73	virulent	Viruses;Duplodnaviria;Heunggongvirae;Uroviricota;Caudoviricetes	11	0.0144231
Viruses_Ang_PGV_seq_8693	242251	Complete	High-quality	100	virulent	Viruses;Duplodnaviria;Heunggongvirae;Uroviricota;Caudoviricetes	11	0.00892857
Viruses_Ang_PGV_seq_8694	252187	Complete	High-quality	100	temperate	Viruses;Duplodnaviria;Heunggongvirae;Uroviricota;Caudoviricetes	11	0.011236
Viruses_Ang_PGV_seq_8695	299349	High-quality	High-quality	91.91	virulent	Viruses;Duplodnaviria;Heunggongvirae;Uroviricota;Caudoviricetes	11	0.0141243
Viruses_Ang_PGV_seq_8696	246553	High-quality	High-quality	95.81	virulent	Viruses;Duplodnaviria;Heunggongvirae;Uroviricota;Caudoviricetes	11	0.00327869
Viruses_Ang_PGV_seq_8697	230496	Medium-quality	Genome-fragment	80.07	temperate	Viruses;Duplodnaviria;Heunggongvirae;Uroviricota;Caudoviricetes	11	0.00403226
Viruses_Ang_PGV_seq_8698	258920	Medium-quality	Genome-fragment	89.4	virulent	Viruses;Duplodnaviria;Heunggongvirae;Uroviricota;Caudoviricetes	11	0.00766284
Viruses_Ang_PGV_seq_8699	259502	Medium-quality	Genome-fragment	87.24	virulent	Viruses;Duplodnaviria;Heunggongvirae;Uroviricota;Caudoviricetes	11	0.0108696
Viruses_Ang_PGV_seq_8700	321547	Complete	High-quality	100	virulent	Viruses;Duplodnaviria;Heunggongvirae;Uroviricota;Caudoviricetes	11	0.013089
Viruses_Ang_PGV_seq_8701	240615	Medium-quality	Genome-fragment	84.79	virulent	Viruses;Duplodnaviria;Heunggongvirae;Uroviricota;Caudoviricetes	11	0.004329
Viruses_Ang_PGV_seq_8702	260388	High-quality	High-quality	90.55	virulent	Viruses;Duplodnaviria;Heunggongvirae;Uroviricota;Caudoviricetes	11	0.00675676
Viruses_Ang_PGV_seq_8703	220794	High-quality	High-quality	96.39	uncertain	Viruses;Duplodnaviria;Heunggongvirae;Uroviricota;Caudoviricetes	11	0.00909091
Viruses_Ang_PGV_seq_8704	245244	Complete	High-quality	100	virulent	Viruses;Duplodnaviria;Heunggongvirae;Uroviricota;Caudoviricetes	11	0
Viruses_Ang_PGV_seq_8705	215719	High-quality	High-quality	96.04	virulent	Viruses;Duplodnaviria;Heunggongvirae;Uroviricota;Caudoviricetes	11	0.00334448
Viruses_Ang_PGV_seq_8706	268263	Complete	High-quality	100	virulent	Viruses;Duplodnaviria;Heunggongvirae;Uroviricota;Caudoviricetes	11	0.00872093
Viruses_Ang_PGV_seq_8707	256497	Medium-quality	Genome-fragment	88.96	virulent	Viruses;Duplodnaviria;Heunggongvirae;Uroviricota;Caudoviricetes	11	0.00743494
Viruses_Ang_PGV_seq_8708	241577	Complete	High-quality	100	virulent	Viruses;Duplodnaviria;Heunggongvirae;Uroviricota;Caudoviricetes	11	0.0120482
Viruses_Ang_PGV_seq_8709	273632	High-quality	High-quality	91.58	virulent	Viruses;Duplodnaviria;Heunggongvirae;Uroviricota;Caudoviricetes	11	0.00326797
Viruses_Ang_PGV_seq_8710	238572	High-quality	High-quality	99.08	virulent	Viruses;Duplodnaviria;Heunggongvirae;Uroviricota;Caudoviricetes	15	0.00829876
Viruses_Ang_PGV_seq_8711	265836	Complete	High-quality	100	virulent	Viruses;Duplodnaviria;Heunggongvirae;Uroviricota;Caudoviricetes	11	0.00815217
Viruses_Ang_PGV_seq_8712	242135	Medium-quality	Genome-fragment	84.82	virulent	Viruses;Duplodnaviria;Heunggongvirae;Uroviricota;Caudoviricetes	11	0.0140187
Viruses_Ang_PGV_seq_8713	215377	Medium-quality	Genome-fragment	75.33	virulent	Viruses;Duplodnaviria;Heunggongvirae;Uroviricota;Caudoviricetes	11	0.00833333
Viruses_Ang_PGV_seq_8714	207665	Complete	High-quality	100	virulent	Viruses;Duplodnaviria;Heunggongvirae;Uroviricota;Caudoviricetes	11	0.00790514
Viruses_Ang_PGV_seq_8716	280617	Medium-quality	Genome-fragment	75.21	virulent	Viruses;Duplodnaviria;Heunggongvirae;Uroviricota;Caudoviricetes	11	0.00967742
Viruses_Ang_PGV_seq_8717	243681	Medium-quality	Genome-fragment	67.11	virulent	Viruses;Duplodnaviria;Heunggongvirae;Uroviricota;Caudoviricetes	11	0.0107527
Viruses_Ang_PGV_seq_8718	234412	Complete	High-quality	100	virulent	Viruses;Duplodnaviria;Heunggongvirae;Uroviricota;Caudoviricetes	11	0.0172414
Viruses_Ang_PGV_seq_8719	210828	Medium-quality	Genome-fragment	74.53	virulent	Viruses;Duplodnaviria;Heunggongvirae;Uroviricota;Caudoviricetes	11	0.0144231
Viruses_Ang_PGV_seq_8720	241242	Complete	High-quality	100	virulent	Viruses;Duplodnaviria;Heunggongvirae;Uroviricota;Caudoviricetes	11	0.0120482
Viruses_Ang_PGV_seq_8721	241771	Complete	High-quality	100	virulent	Viruses;Duplodnaviria;Heunggongvirae;Uroviricota;Caudoviricetes	90	0.0243902
Viruses_Ang_PGV_seq_8722	227340	Medium-quality	Genome-fragment	79.56	virulent	Viruses;Duplodnaviria;Heunggongvirae;Uroviricota;Caudoviricetes	11	0.0159574
Viruses_Ang_PGV_seq_8723	225034	Medium-quality	Genome-fragment	78.46	virulent	Viruses;Duplodnaviria;Heunggongvirae;Uroviricota;Caudoviricetes	11	0.0153061
Viruses_Ang_PGV_seq_8724	207652	Complete	High-quality	100	virulent	Viruses;Duplodnaviria;Heunggongvirae;Uroviricota;Caudoviricetes	11	0.00787402
Viruses_Ang_PGV_seq_8725	261526	High-quality	High-quality	90.2	virulent	Viruses;Duplodnaviria;Heunggongvirae;Uroviricota;Caudoviricetes	11	0.00826446
Viruses_Ang_PGV_seq_8726	280725	Medium-quality	Genome-fragment	75.23	virulent	Viruses;Duplodnaviria;Heunggongvirae;Uroviricota;Caudoviricetes	11	0.0096463
Viruses_Ang_PGV_seq_8728	276262	Complete	High-quality	100	virulent	Viruses;Duplodnaviria;Heunggongvirae;Uroviricota;Caudoviricetes	11	0.00321543
Viruses_Ang_PGV_seq_8729	276671	Complete	High-quality	100	virulent	Viruses;Duplodnaviria;Heunggongvirae;Uroviricota;Caudoviricetes	11	0.00323625
Viruses_Ang_PGV_seq_8730	236019	Medium-quality	Genome-fragment	84.86	virulent	Viruses;Duplodnaviria;Heunggongvirae;Uroviricota;Caudoviricetes	11	0.00934579
Viruses_Ang_PGV_seq_8731	263583	Medium-quality	Genome-fragment	78.19	virulent	Viruses;Duplodnaviria;Heunggongvirae;Uroviricota;Caudoviricetes	11	0.0120968
Viruses_Ang_PGV_seq_8732	245588	Medium-quality	Genome-fragment	85.72	virulent	Viruses;Duplodnaviria;Heunggongvirae;Uroviricota;Caudoviricetes	11	0.0280374
Viruses_Ang_PGV_seq_8734	214560	Medium-quality	Genome-fragment	75.76	virulent	Viruses;Duplodnaviria;Heunggongvirae;Uroviricota;Caudoviricetes	11	0.00581395
Viruses_Ang_PGV_seq_8735	212313	Medium-quality	Genome-fragment	74.92	virulent	Viruses;Duplodnaviria;Heunggongvirae;Uroviricota;Caudoviricetes	11	0.00561798
Viruses_Ang_PGV_seq_8736	229445	Medium-quality	Genome-fragment	79.33	virulent	Viruses;Duplodnaviria;Heunggongvirae;Uroviricota;Caudoviricetes	11	0.010101
Viruses_Ang_PGV_seq_8737	235032	Medium-quality	Genome-fragment	86.31	virulent	Viruses;Duplodnaviria;Heunggongvirae;Uroviricota;Caudoviricetes	11	0.00895522
Viruses_Ang_PGV_seq_8738	204988	High-quality	High-quality	97.11	virulent	Viruses;Duplodnaviria;Heunggongvirae;Uroviricota;Caudoviricetes	11	0.00819672
Viruses_Ang_PGV_seq_8739	215567	High-quality	High-quality	93.2	virulent	Viruses;Duplodnaviria;Heunggongvirae;Uroviricota;Caudoviricetes	11	0.0116732
Viruses_Ang_PGV_seq_8740	214041	Medium-quality	Genome-fragment	73.57	virulent	Viruses;Duplodnaviria;Heunggongvirae;Uroviricota;Caudoviricetes	11	0.00921659
Viruses_Ang_PGV_seq_8741	227279	Medium-quality	Genome-fragment	81.49	virulent	Viruses;Duplodnaviria;Heunggongvirae;Uroviricota;Caudoviricetes	11	0.00840336
Viruses_Ang_PGV_seq_8742	247209	High-quality	High-quality	91.91	virulent	Viruses;Duplodnaviria;Heunggongvirae;Uroviricota;Caudoviricetes	11	0.0141343
Viruses_Ang_PGV_seq_8743	200102	Medium-quality	Genome-fragment	88.05	virulent	Viruses;Duplodnaviria;Heunggongvirae;Uroviricota;Caudoviricetes	11	0.0107527
Viruses_Ang_PGV_seq_8744	219505	Medium-quality	Genome-fragment	77.43	virulent	Viruses;Duplodnaviria;Heunggongvirae;Uroviricota;Caudoviricetes	11	0.00531915
Viruses_Ang_PGV_seq_8745	212670	Complete	High-quality	100	virulent	Viruses;Duplodnaviria;Heunggongvirae;Uroviricota;Caudoviricetes	15	0.00367647
Viruses_Ang_PGV_seq_8746	289587	High-quality	High-quality	99.35	temperate	Viruses;Duplodnaviria;Heunggongvirae;Uroviricota;Caudoviricetes	11	0.00666667
Viruses_Ang_PGV_seq_8747	252964	Medium-quality	Genome-fragment	87.67	temperate	Viruses;Duplodnaviria;Heunggongvirae;Uroviricota;Caudoviricetes	11	0.0245902
Viruses_Ang_PGV_seq_8748	225342	Medium-quality	Genome-fragment	78.08	virulent	Viruses;Duplodnaviria;Heunggongvirae;Uroviricota;Caudoviricetes	11	0.010101
Viruses_Ang_PGV_seq_8749	268906	Complete	High-quality	100	virulent	Viruses;Duplodnaviria;Heunggongvirae;Uroviricota;Caudoviricetes	11	0.00763359
Viruses_Ang_PGV_seq_8750	212060	Medium-quality	Genome-fragment	74.93	virulent	Viruses;Duplodnaviria;Heunggongvirae;Uroviricota;Caudoviricetes	11	0.014218
Viruses_Ang_PGV_seq_8751	282864	High-quality	High-quality	93.68	virulent	Viruses;Duplodnaviria;Heunggongvirae;Uroviricota;Caudoviricetes	11	0.00274725
Viruses_Ang_PGV_seq_8752	234193	Complete	High-quality	100	virulent	Viruses;Duplodnaviria;Heunggongvirae;Uroviricota;Caudoviricetes	11	0.0140187
Viruses_Ang_PGV_seq_8753	210267	Medium-quality	Genome-fragment	74.71	virulent	Viruses;Duplodnaviria;Heunggongvirae;Uroviricota;Caudoviricetes	11	0.0111111
Viruses_Ang_PGV_seq_8754	233814	High-quality	High-quality	91.66	virulent	Viruses;Duplodnaviria;Heunggongvirae;Uroviricota;Caudoviricetes	11	0.00373134
Viruses_Ang_PGV_seq_8755	233210	Medium-quality	Genome-fragment	81.41	virulent	Viruses;Duplodnaviria;Heunggongvirae;Uroviricota;Caudoviricetes	11	0.00518135
Viruses_Ang_PGV_seq_8756	269600	Complete	High-quality	100	virulent	Viruses;Duplodnaviria;Heunggongvirae;Uroviricota;Caudoviricetes	11	0.00436681
Viruses_Ang_PGV_seq_8757	217957	Medium-quality	Genome-fragment	75.3	virulent	Viruses;Duplodnaviria;Heunggongvirae;Uroviricota;Caudoviricetes	11	0
Viruses_Ang_PGV_seq_8758	216640	Medium-quality	Genome-fragment	76.78	virulent	Viruses;Duplodnaviria;Heunggongvirae;Uroviricota;Caudoviricetes	11	0.0108696
Viruses_Ang_PGV_seq_8759	259173	High-quality	High-quality	90.25	virulent	Viruses;Duplodnaviria;Heunggongvirae;Uroviricota;Caudoviricetes	11	0.0122449
Viruses_Ang_PGV_seq_8760	207651	Complete	High-quality	100	virulent	Viruses;Duplodnaviria;Heunggongvirae;Uroviricota;Caudoviricetes	11	0.00790514
Viruses_Ang_PGV_seq_8761	232863	Complete	High-quality	100	uncertain	Viruses;Duplodnaviria;Heunggongvirae;Uroviricota;Caudoviricetes	11	0.00677966
Viruses_Ang_PGV_seq_8762	221240	High-quality	High-quality	97.02	temperate	Viruses;Duplodnaviria;Heunggongvirae;Uroviricota;Caudoviricetes	11	0.00934579
Viruses_Ang_PGV_seq_8763	234547	Medium-quality	Genome-fragment	81.31	virulent	Viruses;Duplodnaviria;Heunggongvirae;Uroviricota;Caudoviricetes	11	0.0134529
Viruses_Ang_PGV_seq_8764	230988	Medium-quality	Genome-fragment	80.65	virulent	Viruses;Duplodnaviria;Heunggongvirae;Uroviricota;Caudoviricetes	11	0.021097
Viruses_Ang_PGV_seq_8765	225065	Medium-quality	Genome-fragment	82.64	virulent	Viruses;Duplodnaviria;Heunggongvirae;Uroviricota;Caudoviricetes	11	0
Viruses_Ang_PGV_seq_8766	219246	Medium-quality	Genome-fragment	86.04	virulent	Viruses;Duplodnaviria;Heunggongvirae;Uroviricota;Caudoviricetes	11	0.0042735
Viruses_Ang_PGV_seq_8767	204017	Medium-quality	Genome-fragment	73.44	virulent	Viruses;Duplodnaviria;Heunggongvirae;Uroviricota;Caudoviricetes	11	0
Viruses_Ang_PGV_seq_8769	230240	Complete	High-quality	100	virulent	Viruses;Duplodnaviria;Heunggongvirae;Uroviricota;Caudoviricetes	11	0.0231481
Viruses_Ang_PGV_seq_8770	226452	Medium-quality	Genome-fragment	79.26	temperate	Viruses;Duplodnaviria;Heunggongvirae;Uroviricota;Caudoviricetes	11	0.0155642
Viruses_Ang_PGV_seq_8771	205119	Medium-quality	Genome-fragment	75.46	virulent	Viruses;Duplodnaviria;Heunggongvirae;Uroviricota;Caudoviricetes	11	0.00947867
Viruses_Ang_PGV_seq_8772	201452	Medium-quality	Genome-fragment	69.14	virulent	Viruses;Duplodnaviria;Heunggongvirae;Uroviricota;Caudoviricetes	11	0.0108696
Viruses_Ang_PGV_seq_8773	203153	Medium-quality	Genome-fragment	73.12	virulent	Viruses;Duplodnaviria;Heunggongvirae;Uroviricota;Caudoviricetes	11	0.00938967
Viruses_Ang_PGV_seq_8774	216920	Medium-quality	Genome-fragment	75.97	virulent	Viruses;Duplodnaviria;Heunggongvirae;Uroviricota;Caudoviricetes	11	0.0141509
Viruses_Ang_PGV_seq_8775	249735	Complete	High-quality	100	virulent	Viruses;Duplodnaviria;Heunggongvirae;Uroviricota;Caudoviricetes	11	0.015873
Viruses_Ang_PGV_seq_8777	200507	Medium-quality	Genome-fragment	70.38	virulent	Viruses;Duplodnaviria;Heunggongvirae;Uroviricota;Caudoviricetes	11	0.00598802
Viruses_Ang_PGV_seq_8778	220339	Medium-quality	Genome-fragment	75.42	virulent	Viruses;Duplodnaviria;Heunggongvirae;Uroviricota;Caudoviricetes	11	0.00529101
Viruses_Ang_PGV_seq_8779	254772	Medium-quality	Genome-fragment	88.7	uncertain	Viruses;Duplodnaviria;Heunggongvirae;Uroviricota;Caudoviricetes	11	0.0158103
Viruses_Ang_PGV_seq_8780	233259	Medium-quality	Genome-fragment	87.95	virulent	Viruses;Duplodnaviria;Heunggongvirae;Uroviricota;Caudoviricetes	11	0.0129032
Viruses_Ang_PGV_seq_8781	228772	Complete	High-quality	100	virulent	Viruses;Duplodnaviria;Heunggongvirae;Uroviricota;Caudoviricetes	11	0.014218
Viruses_Ang_PGV_seq_8782	242362	High-quality	High-quality	92.99	virulent	Viruses;Duplodnaviria;Heunggongvirae;Uroviricota;Caudoviricetes	90	0.0243902
Viruses_Ang_PGV_seq_8783	333889	Complete	High-quality	100	virulent	Viruses;Duplodnaviria;Heunggongvirae;Uroviricota;Caudoviricetes	11	0.00619195
Viruses_Ang_PGV_seq_8784	219446	Medium-quality	Genome-fragment	77.4	virulent	Viruses;Duplodnaviria;Heunggongvirae;Uroviricota;Caudoviricetes	11	0.00526316
Viruses_Ang_PGV_seq_8785	209000	Medium-quality	Genome-fragment	73.47	uncertain	Viruses;Duplodnaviria;Heunggongvirae;Uroviricota;Caudoviricetes	11	0.00507614
Viruses_Ang_PGV_seq_8786	226700	Medium-quality	Genome-fragment	81.63	virulent	Viruses;Duplodnaviria;Heunggongvirae;Uroviricota;Caudoviricetes	11	0.00515464
Viruses_Ang_PGV_seq_8787	241226	Medium-quality	Genome-fragment	83.5	temperate	Viruses;Duplodnaviria;Heunggongvirae;Uroviricota;Caudoviricetes	11	0.0156863
Viruses_Ang_PGV_seq_8788	207210	Medium-quality	Genome-fragment	84	virulent	Viruses;Duplodnaviria;Heunggongvirae;Uroviricota;Caudoviricetes	11	0.017094
Viruses_Ang_PGV_seq_8789	222565	Medium-quality	Genome-fragment	79.33	virulent	Viruses;Duplodnaviria;Heunggongvirae;Uroviricota;Caudoviricetes	11	0.00505051
Viruses_Ang_PGV_seq_8790	228344	Medium-quality	Genome-fragment	81.05	virulent	Viruses;Duplodnaviria;Heunggongvirae;Uroviricota;Caudoviricetes	11	0.00383142
Viruses_Ang_PGV_seq_8791	224011	Medium-quality	Genome-fragment	84.38	virulent	Viruses;Duplodnaviria;Heunggongvirae;Uroviricota;Caudoviricetes	11	0.00392157
Viruses_Ang_PGV_seq_8792	239729	Medium-quality	Genome-fragment	68.31	uncertain	Viruses;Duplodnaviria;Heunggongvirae;Uroviricota;Caudoviricetes	11	0.0103806
Viruses_Ang_PGV_seq_8793	367095	Complete	High-quality	100	virulent	Viruses;Duplodnaviria;Heunggongvirae;Uroviricota;Caudoviricetes	11	0.013986
Viruses_Ang_PGV_seq_8794	243464	Medium-quality	Genome-fragment	83.18	virulent	Viruses;Duplodnaviria;Heunggongvirae;Uroviricota;Caudoviricetes	11	0
Viruses_Ang_PGV_seq_8795	336610	High-quality	High-quality	99.78	virulent	Viruses;Duplodnaviria;Heunggongvirae;Uroviricota;Caudoviricetes	11	0.00862069
Viruses_Ang_PGV_seq_8796	251049	Complete	High-quality	100	virulent	Viruses;Duplodnaviria;Heunggongvirae;Uroviricota;Caudoviricetes	11	0.0143541
Viruses_Ang_PGV_seq_8797	236273	Complete	High-quality	100	virulent	Viruses;Duplodnaviria;Heunggongvirae;Uroviricota;Caudoviricetes	11	0.0142857
Viruses_Ang_PGV_seq_8798	208484	Medium-quality	Genome-fragment	81.33	virulent	Viruses;Duplodnaviria;Heunggongvirae;Uroviricota;Caudoviricetes	11	0.0233463
Viruses_Ang_PGV_seq_8799	291423	High-quality	High-quality	93.28	uncertain	Viruses;Duplodnaviria;Heunggongvirae;Uroviricota;Caudoviricetes	11	0.00462963
Viruses_Ang_PGV_seq_8800	202391	Complete	High-quality	100	temperate	Viruses;Duplodnaviria;Heunggongvirae;Uroviricota;Caudoviricetes	11	0
Viruses_Ang_PGV_seq_8801	269238	Complete	High-quality	100	virulent	Viruses;Duplodnaviria;Heunggongvirae;Uroviricota;Caudoviricetes	11	0.012931
Viruses_Ang_PGV_seq_8802	356447	High-quality	High-quality	96.35	virulent	Viruses;Duplodnaviria;Heunggongvirae;Uroviricota;Caudoviricetes	11	0.0107066
Viruses_Ang_PGV_seq_8803	224726	Medium-quality	Genome-fragment	79.27	virulent	Viruses;Duplodnaviria;Heunggongvirae;Uroviricota;Caudoviricetes	11	0.019685
Viruses_Ang_PGV_seq_8804	246626	Complete	High-quality	100	virulent	Viruses;Duplodnaviria;Heunggongvirae;Uroviricota;Caudoviricetes	11	0.00806452
Viruses_Ang_PGV_seq_8805	259217	Complete	High-quality	100	virulent	Viruses;Duplodnaviria;Heunggongvirae;Uroviricota;Caudoviricetes	11	0.00353357
Viruses_Ang_PGV_seq_8806	287260	High-quality	High-quality	98.44	virulent	Viruses;Duplodnaviria;Heunggongvirae;Uroviricota;Caudoviricetes	11	0.00714286
Viruses_Ang_PGV_seq_8807	269108	High-quality	High-quality	93.12	virulent	Viruses;Duplodnaviria;Heunggongvirae;Uroviricota;Caudoviricetes	11	0.012987
Viruses_Ang_PGV_seq_8808	202328	Medium-quality	Genome-fragment	87.82	virulent	Viruses;Duplodnaviria;Heunggongvirae;Uroviricota;Caudoviricetes	11	0.0106762
Viruses_Ang_PGV_seq_8809	266823	High-quality	High-quality	97.08	virulent	Viruses;Duplodnaviria;Heunggongvirae;Uroviricota;Caudoviricetes	11	0.00689655
Viruses_Ang_PGV_seq_8810	217548	Complete	High-quality	100	virulent	Viruses;Duplodnaviria;Heunggongvirae;Uroviricota;Caudoviricetes	15	0.00411523
Viruses_Ang_PGV_seq_8811	311274	Complete	High-quality	100	virulent	Viruses;Duplodnaviria;Heunggongvirae;Uroviricota;Caudoviricetes	11	0.00609756
Viruses_Ang_PGV_seq_8812	227238	High-quality	High-quality	92.04	virulent	Viruses;Duplodnaviria;Heunggongvirae;Uroviricota;Caudoviricetes	11	0
Viruses_Ang_PGV_seq_8813	287374	High-quality	High-quality	98.42	virulent	Viruses;Duplodnaviria;Heunggongvirae;Uroviricota;Caudoviricetes	11	0.00680272
Viruses_Ang_PGV_seq_8814	277664	High-quality	High-quality	94.19	uncertain	Viruses;Duplodnaviria;Heunggongvirae;Uroviricota;Caudoviricetes	11	0.00261097
Viruses_Ang_PGV_seq_8815	312274	Medium-quality	Genome-fragment	89.47	virulent	Viruses;Duplodnaviria;Heunggongvirae;Uroviricota;Caudoviricetes	11	0.00328947
Viruses_Ang_PGV_seq_8816	220724	Medium-quality	Genome-fragment	76.89	virulent	Viruses;Duplodnaviria;Heunggongvirae;Uroviricota;Caudoviricetes	11	0.0116959
Viruses_Ang_PGV_seq_8817	216185	Complete	High-quality	100	virulent	Viruses;Duplodnaviria;Heunggongvirae;Uroviricota;Caudoviricetes	15	0.00416667
Viruses_Ang_PGV_seq_8818	388951	High-quality	High-quality	98.57	virulent	Viruses;Duplodnaviria;Heunggongvirae;Uroviricota;Caudoviricetes	11	0.0111359
Viruses_Ang_PGV_seq_8819	211104	Medium-quality	Genome-fragment	73.59	virulent	Viruses;Duplodnaviria;Heunggongvirae;Uroviricota;Caudoviricetes	11	0.00877193
Viruses_Ang_PGV_seq_8820	207904	Medium-quality	Genome-fragment	88.33	virulent	Viruses;Duplodnaviria;Heunggongvirae;Uroviricota;Caudoviricetes	11	0.00409836
Viruses_Ang_PGV_seq_8821	248937	High-quality	High-quality	97.17	uncertain	Viruses;Duplodnaviria;Heunggongvirae;Uroviricota;Caudoviricetes	11	0.0151515
Viruses_Ang_PGV_seq_8822	214994	Complete	High-quality	100	uncertain	Viruses;Duplodnaviria;Heunggongvirae;Uroviricota;Caudoviricetes	11	0.00344828
Viruses_Ang_PGV_seq_8823	250007	High-quality	High-quality	92.51	virulent	Viruses;Duplodnaviria;Heunggongvirae;Uroviricota;Caudoviricetes	11	0.0101695
Viruses_Ang_PGV_seq_8824	210566	Complete	High-quality	100	temperate	Viruses;Duplodnaviria;Heunggongvirae;Uroviricota;Caudoviricetes	11	0.00318471
Viruses_Ang_PGV_seq_8825	214036	Complete	High-quality	100	virulent	Viruses;Duplodnaviria;Heunggongvirae;Uroviricota;Caudoviricetes	15	0.00727273
Viruses_Ang_PGV_seq_8826	228567	High-quality	High-quality	90.32	virulent	Viruses;Duplodnaviria;Heunggongvirae;Uroviricota;Caudoviricetes	11	0.0117647
Viruses_Ang_PGV_seq_8827	254372	High-quality	High-quality	93.15	virulent	Viruses;Duplodnaviria;Heunggongvirae;Uroviricota;Caudoviricetes	11	0.0134228
Viruses_Ang_PGV_seq_8828	245227	Complete	High-quality	100	virulent	Viruses;Duplodnaviria;Heunggongvirae;Uroviricota;Caudoviricetes	11	0.012931
Viruses_Ang_PGV_seq_8829	382094	Complete	High-quality	100	virulent	Viruses;Duplodnaviria;Heunggongvirae;Uroviricota;Caudoviricetes	11	0.00879121
Viruses_Ang_PGV_seq_8830	207398	Medium-quality	Genome-fragment	89.29	virulent	Viruses;Duplodnaviria;Heunggongvirae;Uroviricota;Caudoviricetes	11	0.0130435
Viruses_Ang_PGV_seq_8831	223163	Medium-quality	Genome-fragment	79.01	virulent	Viruses;Duplodnaviria;Heunggongvirae;Uroviricota;Caudoviricetes	11	0
Viruses_Ang_PGV_seq_8832	248258	Complete	High-quality	100	virulent	Viruses;Duplodnaviria;Heunggongvirae;Uroviricota;Caudoviricetes	11	0.00958466
Viruses_Ang_PGV_seq_8833	241457	High-quality	High-quality	96.05	temperate	Viruses;Duplodnaviria;Heunggongvirae;Uroviricota;Caudoviricetes	11	0
Viruses_Ang_PGV_seq_8834	238062	Complete	High-quality	100	virulent	Viruses;Duplodnaviria;Heunggongvirae;Uroviricota;Caudoviricetes	11	0.012931
Viruses_Ang_PGV_seq_8835	205166	Medium-quality	Genome-fragment	83.36	virulent	Viruses;Duplodnaviria;Heunggongvirae;Uroviricota;Caudoviricetes	11	0.0112782
Viruses_Ang_PGV_seq_8836	215117	Medium-quality	Genome-fragment	85.56	virulent	Viruses;Duplodnaviria;Heunggongvirae;Uroviricota;Caudoviricetes	11	0.0141509
Viruses_Ang_PGV_seq_8837	213131	Medium-quality	Genome-fragment	75.35	virulent	Viruses;Duplodnaviria;Heunggongvirae;Uroviricota;Caudoviricetes	11	0
Viruses_Ang_PGV_seq_8838	208497	High-quality	High-quality	96.6	temperate	Viruses;Duplodnaviria;Heunggongvirae;Uroviricota;Caudoviricetes	11	0.00377358
Viruses_Ang_PGV_seq_8839	239519	Complete	High-quality	100	virulent	Viruses;Duplodnaviria;Heunggongvirae;Uroviricota;Caudoviricetes	11	0.00398406
Viruses_Ang_PGV_seq_8840	239553	Complete	High-quality	100	virulent	Viruses;Duplodnaviria;Heunggongvirae;Uroviricota;Caudoviricetes	11	0.00398406
Viruses_Ang_PGV_seq_8841	206501	Complete	High-quality	100	virulent	Viruses;Duplodnaviria;Heunggongvirae;Uroviricota;Caudoviricetes	11	0.010453
Viruses_Ang_PGV_seq_8842	225810	Medium-quality	Genome-fragment	79.42	temperate	Viruses;Duplodnaviria;Heunggongvirae;Uroviricota;Caudoviricetes	11	0.0200669
Viruses_Ang_PGV_seq_8843	213147	Complete	High-quality	100	uncertain	Viruses;Duplodnaviria;Heunggongvirae;Uroviricota;Caudoviricetes	11	0.0166113
Viruses_Ang_PGV_seq_8844	379953	Complete	High-quality	100	virulent	Viruses;Duplodnaviria;Heunggongvirae;Uroviricota;Caudoviricetes	11	0.00952381
Viruses_Ang_PGV_seq_8845	243996	Complete	High-quality	100	virulent	Viruses;Duplodnaviria;Heunggongvirae;Uroviricota;Caudoviricetes	11	0.00815217
Viruses_Ang_PGV_seq_8846	243279	Complete	High-quality	100	virulent	Viruses;Duplodnaviria;Heunggongvirae;Uroviricota;Caudoviricetes	11	0.016129
Viruses_Ang_PGV_seq_8847	340376	High-quality	High-quality	95.44	virulent	Viruses;Duplodnaviria;Heunggongvirae;Uroviricota;Caudoviricetes	11	0.0153453
Viruses_Ang_PGV_seq_8848	267304	Complete	High-quality	100	virulent	Viruses;Duplodnaviria;Heunggongvirae;Uroviricota;Caudoviricetes	11	0.0161943
Viruses_Ang_PGV_seq_8850	265666	Complete	High-quality	100	temperate	Viruses;Duplodnaviria;Heunggongvirae;Uroviricota;Caudoviricetes	11	0.00740741
Viruses_Ang_PGV_seq_8851	244441	Complete	High-quality	100	virulent	Viruses;Duplodnaviria;Heunggongvirae;Uroviricota;Caudoviricetes	11	0.00815217
Viruses_Ang_PGV_seq_8852	239554	Complete	High-quality	100	virulent	Viruses;Duplodnaviria;Heunggongvirae;Uroviricota;Caudoviricetes	11	0.00398406
Viruses_Ang_PGV_seq_8853	239554	Complete	High-quality	100	virulent	Viruses;Duplodnaviria;Heunggongvirae;Uroviricota;Caudoviricetes	11	0.004
Viruses_Ang_PGV_seq_8854	239555	Complete	High-quality	100	virulent	Viruses;Duplodnaviria;Heunggongvirae;Uroviricota;Caudoviricetes	11	0.00398406
Viruses_Ang_PGV_seq_8855	239575	Complete	High-quality	100	temperate	Viruses;Duplodnaviria;Heunggongvirae;Uroviricota;Caudoviricetes	11	0.011194
Viruses_Ang_PGV_seq_8856	239555	Complete	High-quality	100	virulent	Viruses;Duplodnaviria;Heunggongvirae;Uroviricota;Caudoviricetes	11	0.00398406
Viruses_Ang_PGV_seq_8857	212108	Complete	High-quality	100	virulent	Viruses;Duplodnaviria;Heunggongvirae;Uroviricota;Caudoviricetes	90	0.00763359
Viruses_Ang_PGV_seq_8858	305287	Low-quality	Genome-fragment	29.06	virulent	Unclassified	11	0.0257511
Viruses_Ang_PGV_seq_8859	218379	Medium-quality	Genome-fragment	86.99	virulent	Viruses;Duplodnaviria;Heunggongvirae;Uroviricota;Caudoviricetes	11	0.00480769
Viruses_Ang_PGV_seq_8860	248001	High-quality	High-quality	93.71	virulent	Viruses;Duplodnaviria;Heunggongvirae;Uroviricota;Caudoviricetes	11	0.0143885
Viruses_Ang_PGV_seq_8861	378135	Complete	High-quality	100	virulent	Viruses;Duplodnaviria;Heunggongvirae;Uroviricota;Caudoviricetes	11	0.0122249
Viruses_Ang_PGV_seq_8862	209932	Medium-quality	Genome-fragment	89.53	virulent	Viruses;Duplodnaviria;Heunggongvirae;Uroviricota;Caudoviricetes	11	0.00384615
Viruses_Ang_PGV_seq_8863	239553	Complete	High-quality	100	virulent	Viruses;Duplodnaviria;Heunggongvirae;Uroviricota;Caudoviricetes	11	0.00398406
Viruses_Ang_PGV_seq_8864	213176	Complete	High-quality	100	uncertain	Viruses;Duplodnaviria;Heunggongvirae;Uroviricota;Caudoviricetes	11	0.0166113
Viruses_Ang_PGV_seq_8865	239554	Complete	High-quality	100	virulent	Viruses;Duplodnaviria;Heunggongvirae;Uroviricota;Caudoviricetes	11	0.00398406
Viruses_Ang_PGV_seq_8866	209048	Complete	High-quality	100	temperate	Viruses;Duplodnaviria;Heunggongvirae;Uroviricota;Caudoviricetes	11	0
Viruses_Ang_PGV_seq_8868	379137	High-quality	High-quality	93.24	virulent	Viruses;Duplodnaviria;Heunggongvirae;Uroviricota;Caudoviricetes	11	0.00954654
Viruses_Ang_PGV_seq_8869	220145	Medium-quality	Genome-fragment	80.74	virulent	Viruses;Duplodnaviria;Heunggongvirae;Uroviricota;Caudoviricetes	11	0
Viruses_Ang_PGV_seq_8870	213697	Medium-quality	Genome-fragment	88.74	virulent	Viruses;Duplodnaviria;Heunggongvirae;Uroviricota;Caudoviricetes	11	0.00387597
Viruses_Ang_PGV_seq_8871	243600	Complete	High-quality	100	virulent	Viruses;Duplodnaviria;Heunggongvirae;Uroviricota;Caudoviricetes	90	0.00974026
Viruses_Ang_PGV_seq_8872	267304	Complete	High-quality	100	virulent	Viruses;Duplodnaviria;Heunggongvirae;Uroviricota;Caudoviricetes	11	0.0161943
Viruses_Ang_PGV_seq_8873	265666	Complete	High-quality	100	temperate	Viruses;Duplodnaviria;Heunggongvirae;Uroviricota;Caudoviricetes	11	0.00743494
Viruses_Ang_PGV_seq_8874	243707	Complete	High-quality	100	virulent	Viruses;Duplodnaviria;Heunggongvirae;Uroviricota;Caudoviricetes	11	0.016129
Viruses_Ang_PGV_seq_8875	257315	Medium-quality	Genome-fragment	88.88	temperate	Viruses;Duplodnaviria;Heunggongvirae;Uroviricota;Caudoviricetes	11	0.0241379
Viruses_Ang_PGV_seq_8876	261227	High-quality	High-quality	97.57	virulent	Viruses;Duplodnaviria;Heunggongvirae;Uroviricota;Caudoviricetes	15	0.00993377
Viruses_Ang_PGV_seq_8877	230607	Medium-quality	Genome-fragment	79.92	virulent	Viruses;Duplodnaviria;Heunggongvirae;Uroviricota;Caudoviricetes	11	0.00980392
Viruses_Ang_PGV_seq_8878	239554	Complete	High-quality	100	virulent	Viruses;Duplodnaviria;Heunggongvirae;Uroviricota;Caudoviricetes	11	0.00398406
Viruses_Ang_PGV_seq_8879	261471	Complete	High-quality	100	temperate	Viruses;Duplodnaviria;Heunggongvirae;Uroviricota;Caudoviricetes	11	0.0075188
Viruses_Ang_PGV_seq_8880	218926	Medium-quality	Genome-fragment	85.85	virulent	Viruses;Duplodnaviria;Heunggongvirae;Uroviricota;Caudoviricetes	11	0.00480769
Viruses_Ang_PGV_seq_8881	247638	Complete	High-quality	100	virulent	Viruses;Duplodnaviria;Heunggongvirae;Uroviricota;Caudoviricetes	11	0.0144404
Viruses_Ang_PGV_seq_8882	243995	Complete	High-quality	100	virulent	Viruses;Duplodnaviria;Heunggongvirae;Uroviricota;Caudoviricetes	90	0.00977199
Viruses_Ang_PGV_seq_8883	239553	Complete	High-quality	100	virulent	Viruses;Duplodnaviria;Heunggongvirae;Uroviricota;Caudoviricetes	11	0.00398406
Viruses_Ang_PGV_seq_8884	261065	High-quality	High-quality	91.58	virulent	Viruses;Duplodnaviria;Heunggongvirae;Uroviricota;Caudoviricetes	11	0.0163399
Viruses_Ang_PGV_seq_8885	235444	Medium-quality	Genome-fragment	82.73	uncertain	Viruses;Duplodnaviria;Heunggongvirae;Uroviricota;Caudoviricetes	11	0.0136364
Viruses_Ang_PGV_seq_8886	243823	High-quality	High-quality	92.18	virulent	Viruses;Duplodnaviria;Heunggongvirae;Uroviricota;Caudoviricetes	90	0.00974026
Viruses_Ang_PGV_seq_8887	296646	Medium-quality	Genome-fragment	89.68	virulent	Viruses;Duplodnaviria;Heunggongvirae;Uroviricota;Caudoviricetes	11	0.00507614
Viruses_Ang_PGV_seq_8888	239554	Complete	High-quality	100	virulent	Viruses;Duplodnaviria;Heunggongvirae;Uroviricota;Caudoviricetes	11	0.00398406
Viruses_Ang_PGV_seq_8889	218650	Medium-quality	Genome-fragment	85.8	virulent	Viruses;Duplodnaviria;Heunggongvirae;Uroviricota;Caudoviricetes	11	0.00480769
Viruses_Ang_PGV_seq_8890	378135	Complete	High-quality	100	virulent	Viruses;Duplodnaviria;Heunggongvirae;Uroviricota;Caudoviricetes	11	0.0122549
Viruses_Ang_PGV_seq_8891	241914	High-quality	High-quality	91.36	temperate	Viruses;Duplodnaviria;Heunggongvirae;Uroviricota;Caudoviricetes	11	0.0110294
Viruses_Ang_PGV_seq_8892	239554	Complete	High-quality	100	virulent	Viruses;Duplodnaviria;Heunggongvirae;Uroviricota;Caudoviricetes	11	0.00398406
Viruses_Ang_PGV_seq_8893	248546	Complete	High-quality	100	virulent	Viruses;Duplodnaviria;Heunggongvirae;Uroviricota;Caudoviricetes	11	0.0143369
Viruses_Ang_PGV_seq_8894	293737	High-quality	High-quality	96.91	virulent	Viruses;Duplodnaviria;Heunggongvirae;Uroviricota;Caudoviricetes	11	0.015625
Viruses_Ang_PGV_seq_8895	239678	High-quality	High-quality	91.03	temperate	Viruses;Duplodnaviria;Heunggongvirae;Uroviricota;Caudoviricetes	11	0.011583
Viruses_Ang_PGV_seq_8896	239555	Complete	High-quality	100	virulent	Viruses;Duplodnaviria;Heunggongvirae;Uroviricota;Caudoviricetes	11	0.00413223
Viruses_Ang_PGV_seq_8897	377991	Complete	High-quality	100	virulent	Viruses;Duplodnaviria;Heunggongvirae;Uroviricota;Caudoviricetes	11	0.0126263
Viruses_Ang_PGV_seq_8898	245353	High-quality	High-quality	92.4	virulent	Viruses;Duplodnaviria;Heunggongvirae;Uroviricota;Caudoviricetes	90	0.00649351
Viruses_Ang_PGV_seq_8899	317233	High-quality	High-quality	99.28	virulent	Viruses;Duplodnaviria;Heunggongvirae;Uroviricota;Caudoviricetes	11	0.0228758
Viruses_Ang_PGV_seq_8900	241275	Complete	High-quality	100	virulent	Viruses;Duplodnaviria;Heunggongvirae;Uroviricota;Caudoviricetes	11	0.00411523
Viruses_Ang_PGV_seq_8901	202315	Medium-quality	Genome-fragment	86.34	virulent	Viruses;Duplodnaviria;Heunggongvirae;Uroviricota;Caudoviricetes	11	0.0169492
Viruses_Ang_PGV_seq_8902	266352	High-quality	High-quality	92.6	temperate	Viruses;Duplodnaviria;Heunggongvirae;Uroviricota;Caudoviricetes	11	0.0179211
Viruses_Ang_PGV_seq_8903	236143	Complete	High-quality	100	uncertain	Viruses;Duplodnaviria;Heunggongvirae;Uroviricota;Caudoviricetes	11	0.0138249
Viruses_Ang_PGV_seq_8904	329597	Complete	High-quality	100	virulent	Viruses;Duplodnaviria;Heunggongvirae;Uroviricota;Caudoviricetes	11	0.00464037
Viruses_Ang_PGV_seq_8905	239554	Complete	High-quality	100	virulent	Viruses;Duplodnaviria;Heunggongvirae;Uroviricota;Caudoviricetes	11	0.00413223
Viruses_Ang_PGV_seq_8906	234126	Complete	High-quality	100	virulent	Viruses;Duplodnaviria;Heunggongvirae;Uroviricota;Caudoviricetes	11	0.00970874
Viruses_Ang_PGV_seq_8907	305546	Complete	High-quality	100	virulent	Viruses;Duplodnaviria;Heunggongvirae;Uroviricota;Caudoviricetes	11	0.0144092
Viruses_Ang_PGV_seq_8908	200412	Medium-quality	Genome-fragment	78.76	virulent	Viruses;Duplodnaviria;Heunggongvirae;Uroviricota;Caudoviricetes	11	0.00442478
Viruses_Ang_PGV_seq_8909	236799	High-quality	High-quality	94.49	virulent	Viruses;Duplodnaviria;Heunggongvirae;Uroviricota;Caudoviricetes	15	0.00740741
Viruses_Ang_PGV_seq_8910	390617	High-quality	High-quality	97.49	temperate	Viruses;Duplodnaviria;Heunggongvirae;Uroviricota;Caudoviricetes	11	0.0124031
Viruses_Ang_PGV_seq_8911	243968	Medium-quality	Genome-fragment	85.13	virulent	Viruses;Duplodnaviria;Heunggongvirae;Uroviricota;Caudoviricetes	11	0.00813008
Viruses_Ang_PGV_seq_8912	295324	High-quality	High-quality	92.86	virulent	Viruses;Duplodnaviria;Heunggongvirae;Uroviricota;Caudoviricetes	11	0.00569801
Viruses_Ang_PGV_seq_8914	256424	Complete	High-quality	100	virulent	Viruses;Duplodnaviria;Heunggongvirae;Uroviricota;Caudoviricetes	11	0.00772201
Viruses_Ang_PGV_seq_8915	228167	High-quality	High-quality	96.35	virulent	Viruses;Duplodnaviria;Heunggongvirae;Uroviricota;Caudoviricetes	15	0.00361011
Viruses_Ang_PGV_seq_8916	244692	Medium-quality	Genome-fragment	85.37	temperate	Viruses;Duplodnaviria;Heunggongvirae;Uroviricota;Caudoviricetes	11	0.0118577
Viruses_Ang_PGV_seq_8917	204737	Medium-quality	Genome-fragment	70.84	virulent	Viruses;Duplodnaviria;Heunggongvirae;Uroviricota;Caudoviricetes	11	0.0160428
Viruses_Ang_PGV_seq_8918	375007	High-quality	High-quality	95.96	virulent	Viruses;Duplodnaviria;Heunggongvirae;Uroviricota;Caudoviricetes	11	0.00628931
Viruses_Ang_PGV_seq_8919	256579	High-quality	High-quality	95.88	uncertain	Viruses;Duplodnaviria;Heunggongvirae;Uroviricota;Caudoviricetes	11	0.0239044
Viruses_Ang_PGV_seq_8920	254181	Complete	High-quality	100	virulent	Viruses;Duplodnaviria;Heunggongvirae;Uroviricota;Caudoviricetes	11	0.00576369
Viruses_Ang_PGV_seq_8921	243883	Complete	High-quality	100	virulent	Viruses;Duplodnaviria;Heunggongvirae;Uroviricota;Caudoviricetes	11	0
Viruses_Ang_PGV_seq_8922	214372	High-quality	High-quality	90.47	virulent	Viruses;Duplodnaviria;Heunggongvirae;Uroviricota;Caudoviricetes	11	0.0123457
Viruses_Ang_PGV_seq_8923	236200	High-quality	High-quality	98.01	virulent	Viruses;Duplodnaviria;Heunggongvirae;Uroviricota;Caudoviricetes	11	0.00460829
Viruses_Ang_PGV_seq_8924	226293	Complete	High-quality	100	virulent	Viruses;Duplodnaviria;Heunggongvirae;Uroviricota;Caudoviricetes	11	0
Viruses_Ang_PGV_seq_8925	215946	Medium-quality	Genome-fragment	74.99	virulent	Viruses;Duplodnaviria;Heunggongvirae;Uroviricota;Caudoviricetes	11	0.0220264
Viruses_Ang_PGV_seq_8926	202762	Complete	High-quality	100	virulent	Viruses;Duplodnaviria;Heunggongvirae;Uroviricota;Caudoviricetes	11	0.00706714
Viruses_Ang_PGV_seq_8927	411228	High-quality	High-quality	96.46	virulent	Viruses;Duplodnaviria;Heunggongvirae;Uroviricota;Caudoviricetes	11	0.0095057
Viruses_Ang_PGV_seq_8928	201484	Medium-quality	Genome-fragment	89.72	virulent	Viruses;Duplodnaviria;Heunggongvirae;Uroviricota;Caudoviricetes	11	0.00436681
Viruses_Ang_PGV_seq_8929	287081	Medium-quality	Genome-fragment	77.42	uncertain	Viruses;Duplodnaviria;Heunggongvirae;Uroviricota;Caudoviricetes	11	0.00867052
Viruses_Ang_PGV_seq_8930	269238	Complete	High-quality	100	virulent	Viruses;Duplodnaviria;Heunggongvirae;Uroviricota;Caudoviricetes	11	0.0130435
Viruses_Ang_PGV_seq_8931	203683	Medium-quality	Genome-fragment	71.24	virulent	Viruses;Duplodnaviria;Heunggongvirae;Uroviricota;Caudoviricetes	11	0.0184049
Viruses_Ang_PGV_seq_8932	406020	Complete	High-quality	100	virulent	Viruses;Duplodnaviria;Heunggongvirae;Uroviricota;Caudoviricetes	15	0.0113122
Viruses_Ang_PGV_seq_8933	210458	Medium-quality	Genome-fragment	77.98	virulent	Viruses;Duplodnaviria;Heunggongvirae;Uroviricota;Caudoviricetes	11	0.00947867
Viruses_Ang_PGV_seq_8934	300190	Medium-quality	Genome-fragment	85.94	virulent	Viruses;Duplodnaviria;Heunggongvirae;Uroviricota;Caudoviricetes	11	0.0138122
Viruses_Ang_PGV_seq_8935	236178	Complete	High-quality	100	virulent	Viruses;Duplodnaviria;Heunggongvirae;Uroviricota;Caudoviricetes	11	0.0186047
Viruses_Ang_PGV_seq_8936	201250	Medium-quality	Genome-fragment	77.45	virulent	Viruses;Duplodnaviria;Heunggongvirae;Uroviricota;Caudoviricetes	11	0.00793651
Viruses_Ang_PGV_seq_8937	269359	Low-quality	Genome-fragment	27.09	virulent	Unclassified	11	0.0275229
Viruses_Ang_PGV_seq_8938	215972	Medium-quality	Genome-fragment	75.25	virulent	Viruses;Duplodnaviria;Heunggongvirae;Uroviricota;Caudoviricetes	11	0.0222222
Viruses_Ang_PGV_seq_8941	375723	Complete	High-quality	100	virulent	Viruses;Duplodnaviria;Heunggongvirae;Uroviricota;Caudoviricetes	11	0.00444444
Viruses_Ang_PGV_seq_8942	203529	Medium-quality	Genome-fragment	71.47	virulent	Viruses;Duplodnaviria;Heunggongvirae;Uroviricota;Caudoviricetes	11	0.020202
Viruses_Ang_PGV_seq_8943	257943	High-quality	High-quality	96.01	uncertain	Viruses;Duplodnaviria;Heunggongvirae;Uroviricota;Caudoviricetes	11	0.0238095
Viruses_Ang_PGV_seq_8944	259848	Medium-quality	Genome-fragment	89.55	virulent	Viruses;Duplodnaviria;Heunggongvirae;Uroviricota;Caudoviricetes	11	0.00393701
Viruses_Ang_PGV_seq_8945	203120	Medium-quality	Genome-fragment	74.95	virulent	Viruses;Duplodnaviria;Heunggongvirae;Uroviricota;Caudoviricetes	11	0.00588235
Viruses_Ang_PGV_seq_8946	223522	High-quality	High-quality	96.08	virulent	Viruses;Duplodnaviria;Heunggongvirae;Uroviricota;Caudoviricetes	15	0.00364964
Viruses_Ang_PGV_seq_8947	254219	Complete	High-quality	100	temperate	Viruses;Duplodnaviria;Heunggongvirae;Uroviricota;Caudoviricetes	11	0.0114943
Viruses_Ang_PGV_seq_8948	205106	Medium-quality	Genome-fragment	70.97	virulent	Viruses;Duplodnaviria;Heunggongvirae;Uroviricota;Caudoviricetes	11	0.0159574
Viruses_Ang_PGV_seq_8949	237290	Complete	High-quality	100	virulent	Viruses;Duplodnaviria;Heunggongvirae;Uroviricota;Caudoviricetes	11	0.0124481
Viruses_Ang_PGV_seq_8950	218814	Medium-quality	Genome-fragment	80.08	virulent	Viruses;Duplodnaviria;Heunggongvirae;Uroviricota;Caudoviricetes	11	0.00888889
Viruses_Ang_PGV_seq_8951	242398	Complete	High-quality	100	virulent	Viruses;Duplodnaviria;Heunggongvirae;Uroviricota;Caudoviricetes	11	0
Viruses_Ang_PGV_seq_8952	227191	Medium-quality	Genome-fragment	78.99	virulent	Viruses;Duplodnaviria;Heunggongvirae;Uroviricota;Caudoviricetes	11	0.0154639
Viruses_Ang_PGV_seq_8953	254181	Complete	High-quality	100	virulent	Viruses;Duplodnaviria;Heunggongvirae;Uroviricota;Caudoviricetes	11	0.00576369
Viruses_Ang_PGV_seq_8954	300276	Complete	High-quality	100	virulent	Viruses;Duplodnaviria;Heunggongvirae;Uroviricota;Caudoviricetes	11	0.0145773
Viruses_Ang_PGV_seq_8955	247781	High-quality	High-quality	94.07	virulent	Viruses;Duplodnaviria;Heunggongvirae;Uroviricota;Caudoviricetes	11	0.00655738
Viruses_Ang_PGV_seq_8956	246931	Complete	High-quality	100	virulent	Viruses;Duplodnaviria;Heunggongvirae;Uroviricota;Caudoviricetes	11	0.00790514
Viruses_Ang_PGV_seq_8957	223436	Medium-quality	Genome-fragment	78.02	virulent	Viruses;Duplodnaviria;Heunggongvirae;Uroviricota;Caudoviricetes	11	0.00473934
Viruses_Ang_PGV_seq_8958	220203	Complete	High-quality	100	virulent	Viruses;Duplodnaviria;Heunggongvirae;Uroviricota;Caudoviricetes	11	0.00338983
Viruses_Ang_PGV_seq_8959	247194	Complete	High-quality	100	virulent	Viruses;Duplodnaviria;Heunggongvirae;Uroviricota;Caudoviricetes	11	0.00806452
Viruses_Ang_PGV_seq_8960	226159	Complete	High-quality	100	virulent	Viruses;Duplodnaviria;Heunggongvirae;Uroviricota;Caudoviricetes	11	0
Viruses_Ang_PGV_seq_8961	340224	Complete	High-quality	100	virulent	Viruses;Duplodnaviria;Heunggongvirae;Uroviricota;Caudoviricetes	11	0.00263158
Viruses_Ang_PGV_seq_8962	231860	Medium-quality	Genome-fragment	78.77	virulent	Viruses;Duplodnaviria;Heunggongvirae;Uroviricota;Caudoviricetes	11	0.0139535
Viruses_Ang_PGV_seq_8963	275296	Complete	High-quality	100	virulent	Viruses;Duplodnaviria;Heunggongvirae;Uroviricota;Caudoviricetes	11	0.0110294
Viruses_Ang_PGV_seq_8964	269329	Low-quality	Genome-fragment	27.09	virulent	Unclassified	11	0.0275229
Viruses_Ang_PGV_seq_8965	258698	Medium-quality	Genome-fragment	89.62	virulent	Viruses;Duplodnaviria;Heunggongvirae;Uroviricota;Caudoviricetes	11	0.0203252
Viruses_Ang_PGV_seq_8966	223569	Complete	High-quality	100	virulent	Viruses;Duplodnaviria;Heunggongvirae;Uroviricota;Caudoviricetes	11	0.00749064
Viruses_Ang_PGV_seq_8967	211688	Medium-quality	Genome-fragment	73.66	virulent	Viruses;Duplodnaviria;Heunggongvirae;Uroviricota;Caudoviricetes	11	0.010582
Viruses_Ang_PGV_seq_8970	269238	Complete	High-quality	100	virulent	Viruses;Duplodnaviria;Heunggongvirae;Uroviricota;Caudoviricetes	11	0.012987
Viruses_Ang_PGV_seq_8971	237009	Complete	High-quality	100	uncertain	Viruses;Duplodnaviria;Heunggongvirae;Uroviricota;Caudoviricetes	11	0
Viruses_Ang_PGV_seq_8972	259851	Complete	High-quality	100	temperate	Viruses;Duplodnaviria;Heunggongvirae;Uroviricota;Caudoviricetes	11	0.0105263
Viruses_Ang_PGV_seq_8973	235049	Complete	High-quality	100	virulent	Viruses;Duplodnaviria;Heunggongvirae;Uroviricota;Caudoviricetes	11	0.0187793
Viruses_Ang_PGV_seq_8974	215891	Medium-quality	Genome-fragment	75.01	virulent	Viruses;Duplodnaviria;Heunggongvirae;Uroviricota;Caudoviricetes	11	0.0221239
Viruses_Ang_PGV_seq_8975	274583	Complete	High-quality	100	temperate	Viruses;Duplodnaviria;Heunggongvirae;Uroviricota;Caudoviricetes	11	0.00653595
Viruses_Ang_PGV_seq_8976	229335	Medium-quality	Genome-fragment	80.13	virulent	Viruses;Duplodnaviria;Heunggongvirae;Uroviricota;Caudoviricetes	11	0.00900901
Viruses_Ang_PGV_seq_8977	251683	High-quality	High-quality	95.93	virulent	Viruses;Duplodnaviria;Heunggongvirae;Uroviricota;Caudoviricetes	15	0.00660066
Viruses_Ang_PGV_seq_8978	212943	Medium-quality	Genome-fragment	75.83	virulent	Viruses;Duplodnaviria;Heunggongvirae;Uroviricota;Caudoviricetes	11	0.0149254
Viruses_Ang_PGV_seq_8979	303479	High-quality	High-quality	100	virulent	Viruses;Duplodnaviria;Heunggongvirae;Uroviricota;Caudoviricetes	11	0.00815217
Viruses_Ang_PGV_seq_8980	233234	Medium-quality	Genome-fragment	81.02	virulent	Viruses;Duplodnaviria;Heunggongvirae;Uroviricota;Caudoviricetes	11	0.00766284
Viruses_Ang_PGV_seq_8981	271300	Complete	High-quality	100	temperate	Viruses;Duplodnaviria;Heunggongvirae;Uroviricota;Caudoviricetes	11	0.0233333
Viruses_Ang_PGV_seq_8982	240819	Complete	High-quality	100	temperate	Viruses;Duplodnaviria;Heunggongvirae;Uroviricota;Caudoviricetes	11	0.0169492
Viruses_Ang_PGV_seq_8983	255744	High-quality	High-quality	93.46	virulent	Viruses;Duplodnaviria;Heunggongvirae;Uroviricota;Caudoviricetes	11	0.00704225
Viruses_Ang_PGV_seq_8984	355489	High-quality	High-quality	96.04	virulent	Viruses;Duplodnaviria;Heunggongvirae;Uroviricota;Caudoviricetes	11	0.00240385
Viruses_Ang_PGV_seq_8985	291836	Complete	High-quality	100	virulent	Viruses;Duplodnaviria;Heunggongvirae;Uroviricota;Caudoviricetes	11	0.00306748
Viruses_Ang_PGV_seq_8986	387345	Complete	High-quality	100	virulent	Viruses;Duplodnaviria;Heunggongvirae;Uroviricota;Caudoviricetes	11	0.0107527
Viruses_Ang_PGV_seq_8988	476919	High-quality	High-quality	90.98	uncertain	Viruses;Duplodnaviria;Heunggongvirae;Uroviricota;Caudoviricetes	15	0.00773694
Viruses_Ang_PGV_seq_8989	248540	Complete	High-quality	100	virulent	Viruses;Duplodnaviria;Heunggongvirae;Uroviricota;Caudoviricetes	11	0.00858369
Viruses_Ang_PGV_seq_8990	226579	Complete	High-quality	100	virulent	Viruses;Duplodnaviria;Heunggongvirae;Uroviricota;Caudoviricetes	11	0
Viruses_Ang_PGV_seq_8991	203698	High-quality	High-quality	93.78	virulent	Viruses;Duplodnaviria;Heunggongvirae;Uroviricota;Caudoviricetes	11	0.012766
Viruses_Ang_PGV_seq_8992	242841	Complete	High-quality	100	virulent	Viruses;Duplodnaviria;Heunggongvirae;Uroviricota;Caudoviricetes	11	0.0212766
Viruses_Ang_PGV_seq_8993	244111	Complete	High-quality	100	virulent	Viruses;Duplodnaviria;Heunggongvirae;Uroviricota;Caudoviricetes	11	0.012931
Viruses_Ang_PGV_seq_8994	222426	Medium-quality	Genome-fragment	77.31	virulent	Viruses;Duplodnaviria;Heunggongvirae;Uroviricota;Caudoviricetes	11	0.0141509
Viruses_Ang_PGV_seq_8995	399362	High-quality	High-quality	91.86	virulent	Viruses;Duplodnaviria;Heunggongvirae;Uroviricota;Caudoviricetes	11	0.00907029
Viruses_Ang_PGV_seq_8997	276516	Complete	High-quality	100	virulent	Viruses;Duplodnaviria;Heunggongvirae;Uroviricota;Caudoviricetes	11	0.00810811
Viruses_Ang_PGV_seq_8998	226392	Complete	High-quality	100	virulent	Viruses;Duplodnaviria;Heunggongvirae;Uroviricota;Caudoviricetes	11	0
Viruses_Ang_PGV_seq_8999	289711	Complete	High-quality	100	virulent	Viruses;Duplodnaviria;Heunggongvirae;Uroviricota;Caudoviricetes	11	0.0111524
Viruses_Ang_PGV_seq_9000	403333	High-quality	High-quality	98.07	virulent	Viruses;Duplodnaviria;Heunggongvirae;Uroviricota;Caudoviricetes	15	0.014433
Viruses_Ang_PGV_seq_9001	238654	High-quality	High-quality	93.56	uncertain	Viruses;Duplodnaviria;Heunggongvirae;Uroviricota;Caudoviricetes	11	0.00887574
Viruses_Ang_PGV_seq_9002	217255	Medium-quality	Genome-fragment	76.07	virulent	Viruses;Duplodnaviria;Heunggongvirae;Uroviricota;Caudoviricetes	11	0.0157068
Viruses_Ang_PGV_seq_9003	257848	High-quality	High-quality	98.46	virulent	Viruses;Duplodnaviria;Heunggongvirae;Uroviricota;Caudoviricetes	11	0.00611621
Viruses_Ang_PGV_seq_9004	303430	High-quality	High-quality	94.15	uncertain	Viruses;Duplodnaviria;Heunggongvirae;Uroviricota;Caudoviricetes	11	0.00761905
Viruses_Ang_PGV_seq_9006	247281	Complete	High-quality	100	virulent	Viruses;Duplodnaviria;Heunggongvirae;Uroviricota;Caudoviricetes	11	0.00460829
Viruses_Ang_PGV_seq_9007	249608	Medium-quality	Genome-fragment	86.21	virulent	Viruses;Duplodnaviria;Heunggongvirae;Uroviricota;Caudoviricetes	11	0.025974
Viruses_Ang_PGV_seq_9008	355827	Complete	High-quality	100	uncertain	Viruses;Duplodnaviria;Heunggongvirae;Uroviricota;Caudoviricetes	11	0.00475059
Viruses_Ang_PGV_seq_9009	265649	Complete	High-quality	100	virulent	Viruses;Duplodnaviria;Heunggongvirae;Uroviricota;Caudoviricetes	11	0.0101351
Viruses_Ang_PGV_seq_9010	229032	Complete	High-quality	100	virulent	Viruses;Duplodnaviria;Heunggongvirae;Uroviricota;Caudoviricetes	11	0
Viruses_Ang_PGV_seq_9011	225308	Medium-quality	Genome-fragment	79.36	uncertain	Viruses;Duplodnaviria;Heunggongvirae;Uroviricota;Caudoviricetes	11	0.014218
Viruses_Ang_PGV_seq_9012	297604	Medium-quality	Genome-fragment	73.24	virulent	Viruses;Duplodnaviria;Heunggongvirae;Uroviricota;Caudoviricetes	11	0.00917431
Viruses_Ang_PGV_seq_9013	265672	Medium-quality	Genome-fragment	79.69	uncertain	Viruses;Duplodnaviria;Heunggongvirae;Uroviricota;Caudoviricetes	11	0.0260223
Viruses_Ang_PGV_seq_9014	212742	Medium-quality	Genome-fragment	74.79	virulent	Viruses;Duplodnaviria;Heunggongvirae;Uroviricota;Caudoviricetes	11	0.0159363
Viruses_Ang_PGV_seq_9015	371818	Complete	High-quality	100	virulent	Viruses;Duplodnaviria;Heunggongvirae;Uroviricota;Caudoviricetes	11	0.00724638
Viruses_Ang_PGV_seq_9016	251648	Medium-quality	Genome-fragment	87.8	virulent	Viruses;Duplodnaviria;Heunggongvirae;Uroviricota;Caudoviricetes	11	0.00337838
Viruses_Ang_PGV_seq_9017	355631	High-quality	High-quality	97.87	uncertain	Viruses;Duplodnaviria;Heunggongvirae;Uroviricota;Caudoviricetes	11	0.0074813
Viruses_Ang_PGV_seq_9018	276100	Complete	High-quality	100	virulent	Viruses;Duplodnaviria;Heunggongvirae;Uroviricota;Caudoviricetes	11	0.0238095
Viruses_Ang_PGV_seq_9020	355145	Complete	High-quality	100	virulent	Viruses;Duplodnaviria;Heunggongvirae;Uroviricota;Caudoviricetes	11	0.0117096
Viruses_Ang_PGV_seq_9021	233118	Complete	High-quality	100	virulent	Viruses;Duplodnaviria;Heunggongvirae;Uroviricota;Caudoviricetes	11	0.00990099
Viruses_Ang_PGV_seq_9023	254172	Medium-quality	Genome-fragment	87.44	virulent	Viruses;Duplodnaviria;Heunggongvirae;Uroviricota;Caudoviricetes	11	0.0104895
Viruses_Ang_PGV_seq_9024	244092	Medium-quality	Genome-fragment	88.78	virulent	Viruses;Duplodnaviria;Heunggongvirae;Uroviricota;Caudoviricetes	11	0.0177936
Viruses_Ang_PGV_seq_9025	291837	Complete	High-quality	100	virulent	Viruses;Duplodnaviria;Heunggongvirae;Uroviricota;Caudoviricetes	11	0.0030303
Viruses_Ang_PGV_seq_9026	244892	Complete	High-quality	100	virulent	Viruses;Duplodnaviria;Heunggongvirae;Uroviricota;Caudoviricetes	11	0.0078125
Viruses_Ang_PGV_seq_9027	327015	Low-quality	Genome-fragment	46.58	uncertain	Viruses;Duplodnaviria;Heunggongvirae;Uroviricota;Caudoviricetes	11	0.021875
Viruses_Ang_PGV_seq_9028	299044	Medium-quality	Genome-fragment	79.93	uncertain	Viruses;Duplodnaviria;Heunggongvirae;Uroviricota;Caudoviricetes	15	0.00319489
Viruses_Ang_PGV_seq_9029	243668	High-quality	High-quality	97.93	virulent	Viruses;Duplodnaviria;Heunggongvirae;Uroviricota;Caudoviricetes	11	0.0183824
Viruses_Ang_PGV_seq_9030	202827	High-quality	High-quality	96.53	virulent	Viruses;Duplodnaviria;Heunggongvirae;Uroviricota;Caudoviricetes	11	0.0046729
Viruses_Ang_PGV_seq_9031	253206	Medium-quality	Genome-fragment	87.8	temperate	Viruses;Duplodnaviria;Heunggongvirae;Uroviricota;Caudoviricetes	11	0
Viruses_Ang_PGV_seq_9032	246417	Medium-quality	Genome-fragment	85.37	temperate	Viruses;Duplodnaviria;Heunggongvirae;Uroviricota;Caudoviricetes	11	0.0150943
Viruses_Ang_PGV_seq_9033	205630	Medium-quality	Genome-fragment	83.04	virulent	Viruses;Duplodnaviria;Heunggongvirae;Uroviricota;Caudoviricetes	11	0.00362319
Viruses_Ang_PGV_seq_9034	302471	Complete	High-quality	100	uncertain	Viruses;Duplodnaviria;Heunggongvirae;Uroviricota;Caudoviricetes	11	0.0033557
Viruses_Ang_PGV_seq_9035	275600	Complete	High-quality	100	virulent	Viruses;Duplodnaviria;Heunggongvirae;Uroviricota;Caudoviricetes	11	0.0243056
Viruses_Ang_PGV_seq_9036	414150	High-quality	High-quality	100	virulent	Viruses;Duplodnaviria;Heunggongvirae;Uroviricota;Caudoviricetes	11	0.0104167
Viruses_Ang_PGV_seq_9037	244180	Complete	High-quality	100	virulent	Viruses;Duplodnaviria;Heunggongvirae;Uroviricota;Caudoviricetes	11	0.012931
Viruses_Ang_PGV_seq_9038	244781	High-quality	High-quality	90.3	virulent	Viruses;Duplodnaviria;Heunggongvirae;Uroviricota;Caudoviricetes	11	0.00879765
Viruses_Ang_PGV_seq_9039	216788	High-quality	High-quality	95.25	temperate	Viruses;Duplodnaviria;Heunggongvirae;Uroviricota;Caudoviricetes	11	0.00332226
Viruses_Ang_PGV_seq_9040	250047	Complete	High-quality	100	virulent	Viruses;Duplodnaviria;Heunggongvirae;Uroviricota;Caudoviricetes	15	0.00353357
Viruses_Ang_PGV_seq_9041	217255	Medium-quality	Genome-fragment	76.07	virulent	Viruses;Duplodnaviria;Heunggongvirae;Uroviricota;Caudoviricetes	11	0.0157895
Viruses_Ang_PGV_seq_9042	217361	Medium-quality	Genome-fragment	82.17	virulent	Viruses;Duplodnaviria;Heunggongvirae;Uroviricota;Caudoviricetes	11	0.00452489
Viruses_Ang_PGV_seq_9044	237929	Medium-quality	Genome-fragment	87.89	virulent	Viruses;Duplodnaviria;Heunggongvirae;Uroviricota;Caudoviricetes	11	0.0123457
Viruses_Ang_PGV_seq_9045	344621	High-quality	High-quality	97.68	virulent	Viruses;Duplodnaviria;Heunggongvirae;Uroviricota;Caudoviricetes	15	0.00987654
Viruses_Ang_PGV_seq_9046	304897	High-quality	High-quality	94.22	uncertain	Viruses;Duplodnaviria;Heunggongvirae;Uroviricota;Caudoviricetes	11	0.00757576
Viruses_Ang_PGV_seq_9047	237121	Medium-quality	Genome-fragment	83.3	virulent	Viruses;Duplodnaviria;Heunggongvirae;Uroviricota;Caudoviricetes	11	0.0131579
Viruses_Ang_PGV_seq_9048	226420	Complete	High-quality	100	virulent	Viruses;Duplodnaviria;Heunggongvirae;Uroviricota;Caudoviricetes	11	0
Viruses_Ang_PGV_seq_9049	275111	High-quality	High-quality	100	virulent	Viruses;Duplodnaviria;Heunggongvirae;Uroviricota;Caudoviricetes	11	0.00606061
Viruses_Ang_PGV_seq_9050	223667	Medium-quality	Genome-fragment	77.61	virulent	Viruses;Duplodnaviria;Heunggongvirae;Uroviricota;Caudoviricetes	11	0.00462963
Viruses_Ang_PGV_seq_9051	204586	Medium-quality	Genome-fragment	71.69	virulent	Viruses;Duplodnaviria;Heunggongvirae;Uroviricota;Caudoviricetes	11	0.015625
Viruses_Ang_PGV_seq_9052	276302	Complete	High-quality	100	virulent	Viruses;Duplodnaviria;Heunggongvirae;Uroviricota;Caudoviricetes	11	0.00890208
Viruses_Ang_PGV_seq_9053	205373	High-quality	High-quality	92.63	virulent	Viruses;Duplodnaviria;Heunggongvirae;Uroviricota;Caudoviricetes	11	0.00363636
Viruses_Ang_PGV_seq_9054	269548	Complete	High-quality	100	virulent	Viruses;Duplodnaviria;Heunggongvirae;Uroviricota;Caudoviricetes	11	0.0260223
Viruses_Ang_PGV_seq_9055	377893	Complete	High-quality	100	virulent	Viruses;Duplodnaviria;Heunggongvirae;Uroviricota;Caudoviricetes	11	0.00849257
Viruses_Ang_PGV_seq_9056	239581	Complete	High-quality	100	virulent	Viruses;Duplodnaviria;Heunggongvirae;Uroviricota;Caudoviricetes	15	0
Viruses_Ang_PGV_seq_9057	257995	Complete	High-quality	100	virulent	Viruses;Duplodnaviria;Heunggongvirae;Uroviricota;Caudoviricetes	11	0.00626959
Viruses_Ang_PGV_seq_9058	239871	Complete	High-quality	100	uncertain	Viruses;Duplodnaviria;Heunggongvirae;Uroviricota;Caudoviricetes	11	0.00892857
Viruses_Ang_PGV_seq_9059	240519	Complete	High-quality	100	virulent	Viruses;Duplodnaviria;Heunggongvirae;Uroviricota;Caudoviricetes	11	0.003663
Viruses_Ang_PGV_seq_9060	313046	High-quality	High-quality	95.46	uncertain	Viruses;Duplodnaviria;Heunggongvirae;Uroviricota;Caudoviricetes	11	0.00452489
Viruses_Ang_PGV_seq_9061	272112	Medium-quality	Genome-fragment	72.83	virulent	Viruses;Duplodnaviria;Heunggongvirae;Uroviricota;Caudoviricetes	11	0.0102041
Viruses_Ang_PGV_seq_9062	208385	Medium-quality	Genome-fragment	74.9	virulent	Viruses;Duplodnaviria;Heunggongvirae;Uroviricota;Caudoviricetes	11	0.0097561
Viruses_Ang_PGV_seq_9063	245176	Medium-quality	Genome-fragment	85.81	virulent	Viruses;Duplodnaviria;Heunggongvirae;Uroviricota;Caudoviricetes	11	0.00840336
Viruses_Ang_PGV_seq_9064	241816	Complete	High-quality	100	virulent	Viruses;Duplodnaviria;Heunggongvirae;Uroviricota;Caudoviricetes	15	0.00353357
Viruses_Ang_PGV_seq_9065	248659	Complete	High-quality	100	virulent	Viruses;Duplodnaviria;Heunggongvirae;Uroviricota;Caudoviricetes	11	0.00813008
Viruses_Ang_PGV_seq_9066	211873	Medium-quality	Genome-fragment	75.66	uncertain	Viruses;Duplodnaviria;Heunggongvirae;Uroviricota;Caudoviricetes	11	0.00966184
Viruses_Ang_PGV_seq_9067	200640	Medium-quality	Genome-fragment	75.81	temperate	Viruses;Duplodnaviria;Heunggongvirae;Uroviricota;Caudoviricetes	11	0.0145631
Viruses_Ang_PGV_seq_9068	275998	High-quality	High-quality	95.4	virulent	Viruses;Duplodnaviria;Heunggongvirae;Uroviricota;Caudoviricetes	11	0.0239044
Viruses_Ang_PGV_seq_9069	229050	Complete	High-quality	100	virulent	Viruses;Duplodnaviria;Heunggongvirae;Uroviricota;Caudoviricetes	11	0
Viruses_Ang_PGV_seq_9070	357295	High-quality	High-quality	95.77	virulent	Viruses;Duplodnaviria;Heunggongvirae;Uroviricota;Caudoviricetes	11	0.00904977
Viruses_Ang_PGV_seq_9071	244121	Complete	High-quality	100	temperate	Viruses;Duplodnaviria;Heunggongvirae;Uroviricota;Caudoviricetes	11	0.0114068
Viruses_Ang_PGV_seq_9072	262076	High-quality	High-quality	91.46	virulent	Viruses;Duplodnaviria;Heunggongvirae;Uroviricota;Caudoviricetes	11	0.0150376
Viruses_Ang_PGV_seq_9073	247713	Complete	High-quality	100	virulent	Viruses;Duplodnaviria;Heunggongvirae;Uroviricota;Caudoviricetes	11	0.0117647
Viruses_Ang_PGV_seq_9074	215060	Medium-quality	Genome-fragment	75.41	virulent	Viruses;Duplodnaviria;Heunggongvirae;Uroviricota;Caudoviricetes	11	0.0144231
Viruses_Ang_PGV_seq_9075	286021	Complete	High-quality	100	virulent	Viruses;Duplodnaviria;Heunggongvirae;Uroviricota;Caudoviricetes	11	0.00775194
Viruses_Ang_PGV_seq_9076	299927	High-quality	High-quality	96.94	virulent	Viruses;Duplodnaviria;Heunggongvirae;Uroviricota;Caudoviricetes	15	0.00771208
Viruses_Ang_PGV_seq_9077	402054	High-quality	High-quality	96.58	virulent	Viruses;Duplodnaviria;Heunggongvirae;Uroviricota;Caudoviricetes	11	0.00961538
Viruses_Ang_PGV_seq_9078	244529	Medium-quality	Genome-fragment	84.33	virulent	Viruses;Duplodnaviria;Heunggongvirae;Uroviricota;Caudoviricetes	11	0.00406504
Viruses_Ang_PGV_seq_9079	252752	Medium-quality	Genome-fragment	87.71	virulent	Viruses;Duplodnaviria;Heunggongvirae;Uroviricota;Caudoviricetes	11	0.0220264
Viruses_Ang_PGV_seq_9080	302444	High-quality	High-quality	97.38	virulent	Viruses;Duplodnaviria;Heunggongvirae;Uroviricota;Caudoviricetes	11	0.00338983
Viruses_Ang_PGV_seq_9081	202885	Medium-quality	Genome-fragment	88.34	virulent	Viruses;Duplodnaviria;Heunggongvirae;Uroviricota;Caudoviricetes	11	0
Viruses_Ang_PGV_seq_9082	252681	Medium-quality	Genome-fragment	87.69	virulent	Viruses;Duplodnaviria;Heunggongvirae;Uroviricota;Caudoviricetes	11	0.0220264
Viruses_Ang_PGV_seq_9083	293634	Medium-quality	Genome-fragment	89.13	virulent	Viruses;Duplodnaviria;Heunggongvirae;Uroviricota;Caudoviricetes	11	0.00302115
Viruses_Ang_PGV_seq_9084	210991	Medium-quality	Genome-fragment	74.26	virulent	Viruses;Duplodnaviria;Heunggongvirae;Uroviricota;Caudoviricetes	11	0.00584795
Viruses_Ang_PGV_seq_9085	267159	High-quality	High-quality	90.73	virulent	Viruses;Duplodnaviria;Heunggongvirae;Uroviricota;Caudoviricetes	11	0.00338983
Viruses_Ang_PGV_seq_9086	266620	High-quality	High-quality	90.7	virulent	Viruses;Duplodnaviria;Heunggongvirae;Uroviricota;Caudoviricetes	11	0.00338983
Viruses_Ang_PGV_seq_9087	246913	Medium-quality	Genome-fragment	86.45	virulent	Viruses;Duplodnaviria;Heunggongvirae;Uroviricota;Caudoviricetes	11	0.0224215
Viruses_Ang_PGV_seq_9088	236515	High-quality	High-quality	92.25	virulent	Viruses;Duplodnaviria;Heunggongvirae;Uroviricota;Caudoviricetes	90	0.0214286
Viruses_Ang_PGV_seq_9089	212382	Medium-quality	Genome-fragment	75.12	virulent	Viruses;Duplodnaviria;Heunggongvirae;Uroviricota;Caudoviricetes	11	0.00543478
Viruses_Ang_PGV_seq_9090	228837	Medium-quality	Genome-fragment	80	virulent	Viruses;Duplodnaviria;Heunggongvirae;Uroviricota;Caudoviricetes	11	0.00787402
Viruses_Ang_PGV_seq_9091	201327	High-quality	High-quality	91.46	temperate	Viruses;Duplodnaviria;Heunggongvirae;Uroviricota;Caudoviricetes	11	0.0185874
Viruses_Ang_PGV_seq_9092	209260	Medium-quality	Genome-fragment	72.62	virulent	Viruses;Duplodnaviria;Heunggongvirae;Uroviricota;Caudoviricetes	11	0.0114504
Viruses_Ang_PGV_seq_9093	236902	Medium-quality	Genome-fragment	81.61	virulent	Viruses;Duplodnaviria;Heunggongvirae;Uroviricota;Caudoviricetes	11	0
Viruses_Ang_PGV_seq_9094	205757	Medium-quality	Genome-fragment	70.34	virulent	Viruses;Duplodnaviria;Heunggongvirae;Uroviricota;Caudoviricetes	11	0
Viruses_Ang_PGV_seq_9095	282608	Complete	High-quality	100	virulent	Viruses;Duplodnaviria;Heunggongvirae;Uroviricota;Caudoviricetes	11	0.016129
Viruses_Ang_PGV_seq_9096	265384	Medium-quality	Genome-fragment	88.38	virulent	Viruses;Duplodnaviria;Heunggongvirae;Uroviricota;Caudoviricetes	11	0.00611621
Viruses_Ang_PGV_seq_9097	225560	Complete	High-quality	100	virulent	Viruses;Duplodnaviria;Heunggongvirae;Uroviricota;Caudoviricetes	11	0.0253623
Viruses_Ang_PGV_seq_9098	200948	Complete	High-quality	100	virulent	Viruses;Duplodnaviria;Heunggongvirae;Uroviricota;Caudoviricetes	11	0.014652
Viruses_Ang_PGV_seq_9099	265773	High-quality	High-quality	91.72	virulent	Viruses;Duplodnaviria;Heunggongvirae;Uroviricota;Caudoviricetes	11	0
Viruses_Ang_PGV_seq_9100	344915	High-quality	High-quality	92.11	uncertain	Viruses;Duplodnaviria;Heunggongvirae;Uroviricota;Caudoviricetes	11	0.002331
Viruses_Ang_PGV_seq_9101	254779	Complete	High-quality	100	virulent	Viruses;Duplodnaviria;Heunggongvirae;Uroviricota;Caudoviricetes	11	0.00361011
Viruses_Ang_PGV_seq_9102	209520	Medium-quality	Genome-fragment	72.94	virulent	Viruses;Duplodnaviria;Heunggongvirae;Uroviricota;Caudoviricetes	11	0.00578035
Viruses_Ang_PGV_seq_9103	279063	Medium-quality	Genome-fragment	75.29	virulent	Viruses;Duplodnaviria;Heunggongvirae;Uroviricota;Caudoviricetes	11	0.00651466
Viruses_Ang_PGV_seq_9104	281827	High-quality	High-quality	93.31	virulent	Viruses;Duplodnaviria;Heunggongvirae;Uroviricota;Caudoviricetes	15	0.01
Viruses_Ang_PGV_seq_9105	239353	Complete	High-quality	100	virulent	Viruses;Duplodnaviria;Heunggongvirae;Uroviricota;Caudoviricetes	11	0.0202429
Viruses_Ang_PGV_seq_9106	223419	Medium-quality	Genome-fragment	78.29	virulent	Viruses;Duplodnaviria;Heunggongvirae;Uroviricota;Caudoviricetes	11	0.00985222
Viruses_Ang_PGV_seq_9107	359321	High-quality	High-quality	94.55	virulent	Viruses;Duplodnaviria;Heunggongvirae;Uroviricota;Caudoviricetes	11	0.00801603
Viruses_Ang_PGV_seq_9108	227624	Medium-quality	Genome-fragment	80.37	virulent	Viruses;Duplodnaviria;Heunggongvirae;Uroviricota;Caudoviricetes	11	0.0046729
Viruses_Ang_PGV_seq_9109	227128	Complete	High-quality	100	virulent	Viruses;Duplodnaviria;Heunggongvirae;Uroviricota;Caudoviricetes	11	0.0102041
Viruses_Ang_PGV_seq_9111	204838	Medium-quality	Genome-fragment	77.7	virulent	Viruses;Duplodnaviria;Heunggongvirae;Uroviricota;Caudoviricetes	11	0
Viruses_Ang_PGV_seq_9112	236997	Medium-quality	Genome-fragment	87.3	temperate	Viruses;Duplodnaviria;Heunggongvirae;Uroviricota;Caudoviricetes	11	0.00411523
Viruses_Ang_PGV_seq_9113	252034	Complete	High-quality	100	virulent	Viruses;Duplodnaviria;Heunggongvirae;Uroviricota;Caudoviricetes	11	0
Viruses_Ang_PGV_seq_9114	215547	Medium-quality	Genome-fragment	76.09	virulent	Viruses;Duplodnaviria;Heunggongvirae;Uroviricota;Caudoviricetes	11	0.00552486
Viruses_Ang_PGV_seq_9115	232165	Medium-quality	Genome-fragment	80.99	virulent	Viruses;Duplodnaviria;Heunggongvirae;Uroviricota;Caudoviricetes	11	0.0153846
Viruses_Ang_PGV_seq_9116	205291	Complete	High-quality	100	virulent	Viruses;Duplodnaviria;Heunggongvirae;Uroviricota;Caudoviricetes	11	0.00692042
Viruses_Ang_PGV_seq_9117	455731	High-quality	High-quality	98.24	virulent	Viruses;Duplodnaviria;Heunggongvirae;Uroviricota;Caudoviricetes	15	0.00761905
Viruses_Ang_PGV_seq_9118	217051	Medium-quality	Genome-fragment	76.02	virulent	Viruses;Duplodnaviria;Heunggongvirae;Uroviricota;Caudoviricetes	11	0.0103627
Viruses_Ang_PGV_seq_9119	322768	High-quality	High-quality	95.7	uncertain	Viruses;Duplodnaviria;Heunggongvirae;Uroviricota;Caudoviricetes	11	0.00697674
Viruses_Ang_PGV_seq_9120	228550	Medium-quality	Genome-fragment	82.87	virulent	Viruses;Duplodnaviria;Heunggongvirae;Uroviricota;Caudoviricetes	11	0.0174825
Viruses_Ang_PGV_seq_9121	254793	Medium-quality	Genome-fragment	87.72	virulent	Viruses;Duplodnaviria;Heunggongvirae;Uroviricota;Caudoviricetes	11	0.0225225
Viruses_Ang_PGV_seq_9122	258404	Complete	High-quality	100	temperate	Viruses;Duplodnaviria;Heunggongvirae;Uroviricota;Caudoviricetes	11	0.0077821
Viruses_Ang_PGV_seq_9123	401028	High-quality	High-quality	96.36	virulent	Viruses;Duplodnaviria;Heunggongvirae;Uroviricota;Caudoviricetes	11	0.00718133
Viruses_Ang_PGV_seq_9124	376140	Complete	High-quality	100	virulent	Viruses;Duplodnaviria;Heunggongvirae;Uroviricota;Caudoviricetes	11	0.00828157
Viruses_Ang_PGV_seq_9125	203341	Medium-quality	Genome-fragment	85.94	virulent	Viruses;Duplodnaviria;Heunggongvirae;Uroviricota;Caudoviricetes	11	0.00507614
Viruses_Ang_PGV_seq_9126	273645	Complete	High-quality	100	virulent	Viruses;Duplodnaviria;Heunggongvirae;Uroviricota;Caudoviricetes	11	0.0070922
Viruses_Ang_PGV_seq_9127	259162	Medium-quality	Genome-fragment	89.48	virulent	Viruses;Duplodnaviria;Heunggongvirae;Uroviricota;Caudoviricetes	11	0.00766284
Viruses_Ang_PGV_seq_9128	289562	Low-quality	Genome-fragment	27.44	virulent	Unclassified	11	0.0215517
Viruses_Ang_PGV_seq_9129	248257	Medium-quality	Genome-fragment	68.31	virulent	Viruses;Duplodnaviria;Heunggongvirae;Uroviricota;Caudoviricetes	15	0.00724638
Viruses_Ang_PGV_seq_9130	248985	Medium-quality	Genome-fragment	86.87	virulent	Viruses;Duplodnaviria;Heunggongvirae;Uroviricota;Caudoviricetes	11	0.0126582
Viruses_Ang_PGV_seq_9132	237775	Complete	High-quality	100	virulent	Viruses;Duplodnaviria;Heunggongvirae;Uroviricota;Caudoviricetes	11	0.0131004
Viruses_Ang_PGV_seq_9133	401590	Complete	High-quality	100	virulent	Viruses;Duplodnaviria;Heunggongvirae;Uroviricota;Caudoviricetes	15	0.0118765
Viruses_Ang_PGV_seq_9134	214094	Complete	High-quality	100	virulent	Viruses;Duplodnaviria;Heunggongvirae;Uroviricota;Caudoviricetes	11	0.0115385
Viruses_Ang_PGV_seq_9135	236567	Complete	High-quality	100	virulent	Viruses;Duplodnaviria;Heunggongvirae;Uroviricota;Caudoviricetes	11	0.0137615
Viruses_Ang_PGV_seq_9136	269803	Medium-quality	Genome-fragment	74.08	virulent	Viruses;Duplodnaviria;Heunggongvirae;Uroviricota;Caudoviricetes	11	0.00325733
Viruses_Ang_PGV_seq_9137	234542	Complete	High-quality	100	virulent	Viruses;Duplodnaviria;Heunggongvirae;Uroviricota;Caudoviricetes	11	0
Viruses_Ang_PGV_seq_9138	252299	Medium-quality	Genome-fragment	87.05	temperate	Viruses;Duplodnaviria;Heunggongvirae;Uroviricota;Caudoviricetes	11	0.0204918
Viruses_Ang_PGV_seq_9139	201663	Medium-quality	Genome-fragment	89.83	uncertain	Viruses;Duplodnaviria;Heunggongvirae;Uroviricota;Caudoviricetes	11	0
Viruses_Ang_PGV_seq_9140	227232	Medium-quality	Genome-fragment	77.92	virulent	Viruses;Duplodnaviria;Heunggongvirae;Uroviricota;Caudoviricetes	11	0.00512821
Viruses_Ang_PGV_seq_9141	241464	Complete	High-quality	100	virulent	Viruses;Duplodnaviria;Heunggongvirae;Uroviricota;Caudoviricetes	11	0.00816327
Viruses_Ang_PGV_seq_9142	209748	Medium-quality	Genome-fragment	73.32	uncertain	Viruses;Duplodnaviria;Heunggongvirae;Uroviricota;Caudoviricetes	11	0.00497512
Viruses_Ang_PGV_seq_9143	320703	High-quality	High-quality	96.73	virulent	Viruses;Duplodnaviria;Heunggongvirae;Uroviricota;Caudoviricetes	15	0.0147059
Viruses_Ang_PGV_seq_9144	255377	Complete	High-quality	100	uncertain	Viruses;Duplodnaviria;Heunggongvirae;Uroviricota;Caudoviricetes	11	0.0144928
Viruses_Ang_PGV_seq_9145	227790	Medium-quality	Genome-fragment	77.79	virulent	Viruses;Duplodnaviria;Heunggongvirae;Uroviricota;Caudoviricetes	11	0.014218
Viruses_Ang_PGV_seq_9146	220019	Medium-quality	Genome-fragment	78.02	virulent	Viruses;Duplodnaviria;Heunggongvirae;Uroviricota;Caudoviricetes	11	0.00497512
Viruses_Ang_PGV_seq_9147	231205	Complete	High-quality	100	virulent	Viruses;Duplodnaviria;Heunggongvirae;Uroviricota;Caudoviricetes	11	0.00429185
Viruses_Ang_PGV_seq_9148	239554	Complete	High-quality	100	virulent	Viruses;Duplodnaviria;Heunggongvirae;Uroviricota;Caudoviricetes	11	0.00404858
Viruses_Ang_PGV_seq_9149	217725	Medium-quality	Genome-fragment	83.05	virulent	Viruses;Duplodnaviria;Heunggongvirae;Uroviricota;Caudoviricetes	11	0.00986842
Viruses_Ang_PGV_seq_9150	235755	Medium-quality	Genome-fragment	82.57	uncertain	Viruses;Duplodnaviria;Heunggongvirae;Uroviricota;Caudoviricetes	11	0.0136364
Viruses_Ang_PGV_seq_9151	230702	Medium-quality	Genome-fragment	80.54	virulent	Viruses;Duplodnaviria;Heunggongvirae;Uroviricota;Caudoviricetes	11	0.00460829
Viruses_Ang_PGV_seq_9152	254699	Complete	High-quality	100	virulent	Viruses;Duplodnaviria;Heunggongvirae;Uroviricota;Caudoviricetes	11	0.00361011
Viruses_Ang_PGV_seq_9154	274580	Complete	High-quality	100	temperate	Viruses;Duplodnaviria;Heunggongvirae;Uroviricota;Caudoviricetes	11	0.0230263
Viruses_Ang_PGV_seq_9155	240735	High-quality	High-quality	93.42	virulent	Viruses;Duplodnaviria;Heunggongvirae;Uroviricota;Caudoviricetes	11	0.00724638
Viruses_Ang_PGV_seq_9156	223820	Medium-quality	Genome-fragment	78.93	virulent	Viruses;Duplodnaviria;Heunggongvirae;Uroviricota;Caudoviricetes	11	0.0139535
Viruses_Ang_PGV_seq_9157	280309	Complete	High-quality	100	virulent	Viruses;Duplodnaviria;Heunggongvirae;Uroviricota;Caudoviricetes	11	0.0058651
Viruses_Ang_PGV_seq_9158	290673	Medium-quality	Genome-fragment	88.79	virulent	Viruses;Duplodnaviria;Heunggongvirae;Uroviricota;Caudoviricetes	11	0.016129
Viruses_Ang_PGV_seq_9159	202262	Medium-quality	Genome-fragment	71.18	virulent	Viruses;Duplodnaviria;Heunggongvirae;Uroviricota;Caudoviricetes	11	0.0152284
Viruses_Ang_PGV_seq_9160	222890	Medium-quality	Genome-fragment	81.76	virulent	Viruses;Duplodnaviria;Heunggongvirae;Uroviricota;Caudoviricetes	11	0
Viruses_Ang_PGV_seq_9161	226721	Medium-quality	Genome-fragment	78.54	virulent	Viruses;Duplodnaviria;Heunggongvirae;Uroviricota;Caudoviricetes	11	0.01
Viruses_Ang_PGV_seq_9162	271779	High-quality	High-quality	93.84	virulent	Viruses;Duplodnaviria;Heunggongvirae;Uroviricota;Caudoviricetes	11	0.0176991
Viruses_Ang_PGV_seq_9163	241809	Medium-quality	Genome-fragment	83.32	virulent	Viruses;Duplodnaviria;Heunggongvirae;Uroviricota;Caudoviricetes	11	0.00487805
Viruses_Ang_PGV_seq_9164	233550	Medium-quality	Genome-fragment	81.54	virulent	Viruses;Duplodnaviria;Heunggongvirae;Uroviricota;Caudoviricetes	11	0.00813008
Viruses_Ang_PGV_seq_9165	268083	High-quality	High-quality	92.94	virulent	Viruses;Duplodnaviria;Heunggongvirae;Uroviricota;Caudoviricetes	11	0.00729927
Viruses_Ang_PGV_seq_9166	210592	Not-determined	Genome-fragment	unknown	virulent	Viruses;Duplodnaviria;Heunggongvirae;Uroviricota;Caudoviricetes	11	0.0163265
Viruses_Ang_PGV_seq_9167	203644	Complete	High-quality	100	uncertain	Viruses;Duplodnaviria;Heunggongvirae;Uroviricota;Caudoviricetes	15	0
Viruses_Ang_PGV_seq_9168	239350	Complete	High-quality	100	virulent	Viruses;Duplodnaviria;Heunggongvirae;Uroviricota;Caudoviricetes	11	0.00333333
Viruses_Ang_PGV_seq_9169	223655	Medium-quality	Genome-fragment	78.42	virulent	Viruses;Duplodnaviria;Heunggongvirae;Uroviricota;Caudoviricetes	11	0.0179372
Viruses_Ang_PGV_seq_9170	232615	Complete	High-quality	100	virulent	Viruses;Duplodnaviria;Heunggongvirae;Uroviricota;Caudoviricetes	11	0.00854701
Viruses_Ang_PGV_seq_9171	236942	Medium-quality	Genome-fragment	87.29	temperate	Viruses;Duplodnaviria;Heunggongvirae;Uroviricota;Caudoviricetes	11	0.00411523
Viruses_Ang_PGV_seq_9172	218506	Complete	High-quality	100	virulent	Viruses;Duplodnaviria;Heunggongvirae;Uroviricota;Caudoviricetes	11	0.003861
Viruses_Ang_PGV_seq_9174	238641	Complete	High-quality	100	virulent	Viruses;Duplodnaviria;Heunggongvirae;Uroviricota;Caudoviricetes	11	0.00716846
Viruses_Ang_PGV_seq_9175	248986	Medium-quality	Genome-fragment	86.87	virulent	Viruses;Duplodnaviria;Heunggongvirae;Uroviricota;Caudoviricetes	11	0.0126582
Viruses_Ang_PGV_seq_9176	332560	Complete	High-quality	100	virulent	Viruses;Duplodnaviria;Heunggongvirae;Uroviricota;Caudoviricetes	11	0.0126582
Viruses_Ang_PGV_seq_9177	259285	Medium-quality	Genome-fragment	89.52	virulent	Viruses;Duplodnaviria;Heunggongvirae;Uroviricota;Caudoviricetes	11	0.00766284
Viruses_Ang_PGV_seq_9178	289561	Low-quality	Genome-fragment	27.44	virulent	Unclassified	11	0.0215517
Viruses_Ang_PGV_seq_9179	273641	Complete	High-quality	100	virulent	Viruses;Duplodnaviria;Heunggongvirae;Uroviricota;Caudoviricetes	11	0.0070922
Viruses_Ang_PGV_seq_9180	237803	Complete	High-quality	100	virulent	Viruses;Duplodnaviria;Heunggongvirae;Uroviricota;Caudoviricetes	11	0.0131579
Viruses_Ang_PGV_seq_9181	257607	Complete	High-quality	100	virulent	Viruses;Duplodnaviria;Heunggongvirae;Uroviricota;Caudoviricetes	11	0.00833333
Viruses_Ang_PGV_seq_9182	246816	Complete	High-quality	100	virulent	Viruses;Duplodnaviria;Heunggongvirae;Uroviricota;Caudoviricetes	11	0.00714286
Viruses_Ang_PGV_seq_9183	257734	High-quality	High-quality	96.94	uncertain	Viruses;Duplodnaviria;Heunggongvirae;Uroviricota;Caudoviricetes	11	0.0153257
Viruses_Ang_PGV_seq_9184	231500	Complete	High-quality	100	virulent	Viruses;Duplodnaviria;Heunggongvirae;Uroviricota;Caudoviricetes	11	0.0151515
Viruses_Ang_PGV_seq_9185	399704	Complete	High-quality	100	virulent	Viruses;Duplodnaviria;Heunggongvirae;Uroviricota;Caudoviricetes	15	0.0119332
Viruses_Ang_PGV_seq_9186	210734	Medium-quality	Genome-fragment	73.68	virulent	Viruses;Duplodnaviria;Heunggongvirae;Uroviricota;Caudoviricetes	11	0.0253807
Viruses_Ang_PGV_seq_9187	205411	Complete	High-quality	100	virulent	Viruses;Duplodnaviria;Heunggongvirae;Uroviricota;Caudoviricetes	11	0.00677966
Viruses_Ang_PGV_seq_9188	221757	Medium-quality	Genome-fragment	77.5	virulent	Viruses;Duplodnaviria;Heunggongvirae;Uroviricota;Caudoviricetes	11	0.0194175
Viruses_Ang_PGV_seq_9189	221209	Medium-quality	Genome-fragment	79.12	temperate	Viruses;Duplodnaviria;Heunggongvirae;Uroviricota;Caudoviricetes	11	0.00851064
Viruses_Ang_PGV_seq_9190	239693	High-quality	High-quality	91.9	temperate	Viruses;Duplodnaviria;Heunggongvirae;Uroviricota;Caudoviricetes	11	0
Viruses_Ang_PGV_seq_9191	220295	Medium-quality	Genome-fragment	78.11	virulent	Viruses;Duplodnaviria;Heunggongvirae;Uroviricota;Caudoviricetes	11	0.005
Viruses_Ang_PGV_seq_9192	270337	Complete	High-quality	100	temperate	Viruses;Duplodnaviria;Heunggongvirae;Uroviricota;Caudoviricetes	11	0.0267559
Viruses_Ang_PGV_seq_9193	274505	Complete	High-quality	100	temperate	Viruses;Duplodnaviria;Heunggongvirae;Uroviricota;Caudoviricetes	11	0.00660066
Viruses_Ang_PGV_seq_9194	325055	High-quality	High-quality	97.35	temperate	Viruses;Duplodnaviria;Heunggongvirae;Uroviricota;Caudoviricetes	11	0.00247525
Viruses_Ang_PGV_seq_9195	214439	Medium-quality	Genome-fragment	74.93	virulent	Viruses;Duplodnaviria;Heunggongvirae;Uroviricota;Caudoviricetes	11	0.0141509
Viruses_Ang_PGV_seq_9196	223633	Medium-quality	Genome-fragment	80.15	virulent	Viruses;Duplodnaviria;Heunggongvirae;Uroviricota;Caudoviricetes	11	0
Viruses_Ang_PGV_seq_9197	210859	Medium-quality	Genome-fragment	77.99	virulent	Viruses;Duplodnaviria;Heunggongvirae;Uroviricota;Caudoviricetes	11	0.004
Viruses_Ang_PGV_seq_9198	209749	Medium-quality	Genome-fragment	73.32	uncertain	Viruses;Duplodnaviria;Heunggongvirae;Uroviricota;Caudoviricetes	11	0.00502513
Viruses_Ang_PGV_seq_9199	433796	Complete	High-quality	100	virulent	Viruses;Duplodnaviria;Heunggongvirae;Uroviricota;Caudoviricetes	15	0.0101215
Viruses_Ang_PGV_seq_9200	241903	Complete	High-quality	100	virulent	Viruses;Duplodnaviria;Heunggongvirae;Uroviricota;Caudoviricetes	11	0.00816327
Viruses_Ang_PGV_seq_9201	247751	Complete	High-quality	100	virulent	Viruses;Duplodnaviria;Heunggongvirae;Uroviricota;Caudoviricetes	11	0.0158103
Viruses_Ang_PGV_seq_9202	262574	Complete	High-quality	100	virulent	Viruses;Duplodnaviria;Heunggongvirae;Uroviricota;Caudoviricetes	11	0
Viruses_Ang_PGV_seq_9203	233069	Complete	High-quality	100	uncertain	Viruses;Duplodnaviria;Heunggongvirae;Uroviricota;Caudoviricetes	11	0.0193798
Viruses_Ang_PGV_seq_9204	232080	Complete	High-quality	100	virulent	Viruses;Duplodnaviria;Heunggongvirae;Uroviricota;Caudoviricetes	11	0.0178571
Viruses_Ang_PGV_seq_9205	246874	Complete	High-quality	100	temperate	Viruses;Duplodnaviria;Heunggongvirae;Uroviricota;Caudoviricetes	11	0.0162602
Viruses_Ang_PGV_seq_9206	231205	Complete	High-quality	100	virulent	Viruses;Duplodnaviria;Heunggongvirae;Uroviricota;Caudoviricetes	11	0.00431034
Viruses_Ang_PGV_seq_9207	250023	Medium-quality	Genome-fragment	88.07	virulent	Viruses;Duplodnaviria;Heunggongvirae;Uroviricota;Caudoviricetes	11	0.0164474
Viruses_Ang_PGV_seq_9208	213024	Medium-quality	Genome-fragment	77.15	virulent	Viruses;Duplodnaviria;Heunggongvirae;Uroviricota;Caudoviricetes	11	0.0112782
Viruses_Ang_PGV_seq_9209	271258	High-quality	High-quality	90.69	virulent	Viruses;Duplodnaviria;Heunggongvirae;Uroviricota;Caudoviricetes	11	0.00900901
Viruses_Ang_PGV_seq_9210	209501	Medium-quality	Genome-fragment	85.47	uncertain	Viruses;Duplodnaviria;Heunggongvirae;Uroviricota;Caudoviricetes	11	0.0035461
Viruses_Ang_PGV_seq_9211	208713	Medium-quality	Genome-fragment	82.98	virulent	Viruses;Duplodnaviria;Heunggongvirae;Uroviricota;Caudoviricetes	11	0.00754717
Viruses_Ang_PGV_seq_9212	208312	Medium-quality	Genome-fragment	72.71	virulent	Viruses;Duplodnaviria;Heunggongvirae;Uroviricota;Caudoviricetes	11	0.0204082
Viruses_Ang_PGV_seq_9213	261782	Complete	High-quality	100	virulent	Viruses;Duplodnaviria;Heunggongvirae;Uroviricota;Caudoviricetes	11	0.00763359
Viruses_Ang_PGV_seq_9214	297411	Complete	High-quality	100	virulent	Viruses;Duplodnaviria;Heunggongvirae;Uroviricota;Caudoviricetes	11	0.003003
Viruses_Ang_PGV_seq_9215	211262	Medium-quality	Genome-fragment	73.97	virulent	Viruses;Duplodnaviria;Heunggongvirae;Uroviricota;Caudoviricetes	11	0.0298507
Viruses_Ang_PGV_seq_9216	208675	Medium-quality	Genome-fragment	73.13	virulent	Viruses;Duplodnaviria;Heunggongvirae;Uroviricota;Caudoviricetes	11	0.0153061
Viruses_Ang_PGV_seq_9217	255377	Complete	High-quality	100	uncertain	Viruses;Duplodnaviria;Heunggongvirae;Uroviricota;Caudoviricetes	11	0.0145985
Viruses_Ang_PGV_seq_9218	350600	High-quality	High-quality	90.72	virulent	Viruses;Duplodnaviria;Heunggongvirae;Uroviricota;Caudoviricetes	11	0.009375
Viruses_Ang_PGV_seq_9219	437878	High-quality	High-quality	100	uncertain	Viruses;Duplodnaviria;Heunggongvirae;Uroviricota;Caudoviricetes	11	0.0167598
Viruses_Ang_PGV_seq_9220	221968	Medium-quality	Genome-fragment	89	virulent	Viruses;Duplodnaviria;Heunggongvirae;Uroviricota;Caudoviricetes	11	0.00392157
Viruses_Ang_PGV_seq_9221	257549	Complete	High-quality	100	virulent	Viruses;Duplodnaviria;Heunggongvirae;Uroviricota;Caudoviricetes	11	0.0083682
Viruses_Ang_PGV_seq_9222	291648	Complete	High-quality	100	virulent	Viruses;Duplodnaviria;Heunggongvirae;Uroviricota;Caudoviricetes	15	0.00645161
Viruses_Ang_PGV_seq_9224	241782	Complete	High-quality	100	temperate	Viruses;Duplodnaviria;Heunggongvirae;Uroviricota;Caudoviricetes	11	0.00769231
Viruses_Ang_PGV_seq_9225	245441	High-quality	High-quality	92.16	virulent	Viruses;Duplodnaviria;Heunggongvirae;Uroviricota;Caudoviricetes	11	0.00566572
Viruses_Ang_PGV_seq_9226	268956	High-quality	High-quality	93.23	temperate	Viruses;Duplodnaviria;Heunggongvirae;Uroviricota;Caudoviricetes	11	0.0163399
Viruses_Ang_PGV_seq_9227	331959	Complete	High-quality	100	virulent	Viruses;Duplodnaviria;Heunggongvirae;Uroviricota;Caudoviricetes	15	0.00930233
Viruses_Ang_PGV_seq_9228	205053	Medium-quality	Genome-fragment	72.93	virulent	Viruses;Duplodnaviria;Heunggongvirae;Uroviricota;Caudoviricetes	11	0.0242718
Viruses_Ang_PGV_seq_9229	216263	Medium-quality	Genome-fragment	77.25	virulent	Viruses;Duplodnaviria;Heunggongvirae;Uroviricota;Caudoviricetes	11	0.0165746
Viruses_Ang_PGV_seq_9230	246373	Complete	High-quality	100	virulent	Viruses;Duplodnaviria;Heunggongvirae;Uroviricota;Caudoviricetes	11	0.00796813
Viruses_Ang_PGV_seq_9231	216159	Medium-quality	Genome-fragment	76.48	virulent	Viruses;Duplodnaviria;Heunggongvirae;Uroviricota;Caudoviricetes	11	0.0111732
Viruses_Ang_PGV_seq_9232	227792	Medium-quality	Genome-fragment	77.79	virulent	Viruses;Duplodnaviria;Heunggongvirae;Uroviricota;Caudoviricetes	11	0.0142857
Viruses_Ang_PGV_seq_9233	227254	Medium-quality	Genome-fragment	78.66	virulent	Viruses;Duplodnaviria;Heunggongvirae;Uroviricota;Caudoviricetes	11	0.0151515
Viruses_Ang_PGV_seq_9234	239554	Complete	High-quality	100	virulent	Viruses;Duplodnaviria;Heunggongvirae;Uroviricota;Caudoviricetes	11	0.00406504
Viruses_Ang_PGV_seq_9235	226543	Medium-quality	Genome-fragment	83.12	virulent	Viruses;Duplodnaviria;Heunggongvirae;Uroviricota;Caudoviricetes	11	0
Viruses_Ang_PGV_seq_9236	208667	Medium-quality	Genome-fragment	82.97	virulent	Viruses;Duplodnaviria;Heunggongvirae;Uroviricota;Caudoviricetes	11	0.0075188
Viruses_Ang_PGV_seq_9237	263739	Medium-quality	Genome-fragment	89.07	virulent	Viruses;Duplodnaviria;Heunggongvirae;Uroviricota;Caudoviricetes	11	0.00934579
Viruses_Ang_PGV_seq_9238	250023	Medium-quality	Genome-fragment	88.07	virulent	Viruses;Duplodnaviria;Heunggongvirae;Uroviricota;Caudoviricetes	11	0.0164474
Viruses_Ang_PGV_seq_9239	261560	Complete	High-quality	100	virulent	Viruses;Duplodnaviria;Heunggongvirae;Uroviricota;Caudoviricetes	11	0.00760456
Viruses_Ang_PGV_seq_9240	243078	Complete	High-quality	100	virulent	Viruses;Duplodnaviria;Heunggongvirae;Uroviricota;Caudoviricetes	11	0.00403226
Viruses_Ang_PGV_seq_9241	206433	Medium-quality	Genome-fragment	82.44	virulent	Viruses;Duplodnaviria;Heunggongvirae;Uroviricota;Caudoviricetes	11	0.00458716
Viruses_Ang_PGV_seq_9242	209198	Medium-quality	Genome-fragment	86.15	virulent	Viruses;Duplodnaviria;Heunggongvirae;Uroviricota;Caudoviricetes	11	0.00649351
Viruses_Ang_PGV_seq_9243	204223	Medium-quality	Genome-fragment	71.15	temperate	Viruses;Duplodnaviria;Heunggongvirae;Uroviricota;Caudoviricetes	11	0.00478469
Viruses_Ang_PGV_seq_9244	239252	High-quality	High-quality	93.43	virulent	Viruses;Duplodnaviria;Heunggongvirae;Uroviricota;Caudoviricetes	15	0.00362319
Viruses_Ang_PGV_seq_9245	522771	Complete	High-quality	100	uncertain	Viruses;Duplodnaviria;Heunggongvirae;Uroviricota;Caudoviricetes	11	0.0141956
Viruses_Ang_PGV_seq_9246	239264	High-quality	High-quality	94.13	virulent	Viruses;Duplodnaviria;Heunggongvirae;Uroviricota;Caudoviricetes	11	0.0118577
Viruses_Ang_PGV_seq_9247	251750	Medium-quality	Genome-fragment	87.42	virulent	Viruses;Duplodnaviria;Heunggongvirae;Uroviricota;Caudoviricetes	11	0.0075188
Viruses_Ang_PGV_seq_9248	236646	Medium-quality	Genome-fragment	82.31	virulent	Viruses;Duplodnaviria;Heunggongvirae;Uroviricota;Caudoviricetes	11	0.0239234
Viruses_Ang_PGV_seq_9249	250048	High-quality	High-quality	98.45	virulent	Viruses;Duplodnaviria;Heunggongvirae;Uroviricota;Caudoviricetes	11	0.0152091
Viruses_Ang_PGV_seq_9250	245244	Complete	High-quality	100	virulent	Viruses;Duplodnaviria;Heunggongvirae;Uroviricota;Caudoviricetes	11	0
Viruses_Ang_PGV_seq_9251	271970	Complete	High-quality	100	virulent	Viruses;Duplodnaviria;Heunggongvirae;Uroviricota;Caudoviricetes	11	0.00655738
Viruses_Ang_PGV_seq_9252	257485	Complete	High-quality	100	uncertain	Viruses;Duplodnaviria;Heunggongvirae;Uroviricota;Caudoviricetes	11	0.00722022
Viruses_Ang_PGV_seq_9253	224621	High-quality	High-quality	90.48	virulent	Viruses;Duplodnaviria;Heunggongvirae;Uroviricota;Caudoviricetes	11	0.0101695
Viruses_Ang_PGV_seq_9254	225040	Medium-quality	Genome-fragment	78.09	virulent	Viruses;Duplodnaviria;Heunggongvirae;Uroviricota;Caudoviricetes	11	0.0144928
Viruses_Ang_PGV_seq_9255	297402	Complete	High-quality	100	virulent	Viruses;Duplodnaviria;Heunggongvirae;Uroviricota;Caudoviricetes	11	0.00793651
Viruses_Ang_PGV_seq_9256	203317	Complete	High-quality	100	virulent	Viruses;Duplodnaviria;Heunggongvirae;Uroviricota;Caudoviricetes	11	0.0199005
Viruses_Ang_PGV_seq_9257	211929	High-quality	High-quality	91.98	uncertain	Viruses;Duplodnaviria;Heunggongvirae;Uroviricota;Caudoviricetes	11	0.0141509
Viruses_Ang_PGV_seq_9258	242674	Complete	High-quality	100	virulent	Viruses;Duplodnaviria;Heunggongvirae;Uroviricota;Caudoviricetes	11	0
Viruses_Ang_PGV_seq_9259	268484	Complete	High-quality	100	virulent	Viruses;Duplodnaviria;Heunggongvirae;Uroviricota;Caudoviricetes	11	0
Viruses_Ang_PGV_seq_9260	276415	High-quality	High-quality	91.74	virulent	Viruses;Duplodnaviria;Heunggongvirae;Uroviricota;Caudoviricetes	11	0.00651466
Viruses_Ang_PGV_seq_9262	216453	Medium-quality	Genome-fragment	76.01	virulent	Viruses;Duplodnaviria;Heunggongvirae;Uroviricota;Caudoviricetes	11	0.0111732
Viruses_Ang_PGV_seq_9263	235386	Complete	High-quality	100	virulent	Viruses;Duplodnaviria;Heunggongvirae;Uroviricota;Caudoviricetes	11	0.0219298
Viruses_Ang_PGV_seq_9264	212545	Medium-quality	Genome-fragment	75.28	virulent	Viruses;Duplodnaviria;Heunggongvirae;Uroviricota;Caudoviricetes	11	0.0113636
Viruses_Ang_PGV_seq_9265	244954	Medium-quality	Genome-fragment	85.7	virulent	Viruses;Duplodnaviria;Heunggongvirae;Uroviricota;Caudoviricetes	11	0.0140845
Viruses_Ang_PGV_seq_9266	200489	Medium-quality	Genome-fragment	83.55	virulent	Viruses;Duplodnaviria;Heunggongvirae;Uroviricota;Caudoviricetes	11	0
Viruses_Ang_PGV_seq_9267	258557	Medium-quality	Genome-fragment	89.45	temperate	Viruses;Duplodnaviria;Heunggongvirae;Uroviricota;Caudoviricetes	11	0.0202429
Viruses_Ang_PGV_seq_9268	275665	Complete	High-quality	100	virulent	Viruses;Duplodnaviria;Heunggongvirae;Uroviricota;Caudoviricetes	11	0.00325733
Viruses_Ang_PGV_seq_9269	255940	Medium-quality	Genome-fragment	89.28	virulent	Viruses;Duplodnaviria;Heunggongvirae;Uroviricota;Caudoviricetes	11	0.0110701
Viruses_Ang_PGV_seq_9270	212045	Complete	High-quality	100	virulent	Viruses;Duplodnaviria;Heunggongvirae;Uroviricota;Caudoviricetes	11	0.00699301
Viruses_Ang_PGV_seq_9271	217836	Medium-quality	Genome-fragment	75.26	virulent	Viruses;Duplodnaviria;Heunggongvirae;Uroviricota;Caudoviricetes	11	0
Viruses_Ang_PGV_seq_9272	227451	Medium-quality	Genome-fragment	79.59	virulent	Viruses;Duplodnaviria;Heunggongvirae;Uroviricota;Caudoviricetes	11	0.0159574
Viruses_Ang_PGV_seq_9274	231940	Medium-quality	Genome-fragment	81.55	virulent	Viruses;Duplodnaviria;Heunggongvirae;Uroviricota;Caudoviricetes	11	0.0215517
Viruses_Ang_PGV_seq_9275	235950	Complete	High-quality	100	virulent	Viruses;Duplodnaviria;Heunggongvirae;Uroviricota;Caudoviricetes	11	0.0174672
Viruses_Ang_PGV_seq_9276	275124	Complete	High-quality	100	temperate	Viruses;Duplodnaviria;Heunggongvirae;Uroviricota;Caudoviricetes	11	0.00914634
Viruses_Ang_PGV_seq_9277	263067	Complete	High-quality	100	virulent	Viruses;Duplodnaviria;Heunggongvirae;Uroviricota;Caudoviricetes	11	0
Viruses_Ang_PGV_seq_9279	271098	Complete	High-quality	100	virulent	Viruses;Duplodnaviria;Heunggongvirae;Uroviricota;Caudoviricetes	11	0.017094
Viruses_Ang_PGV_seq_9280	219140	Medium-quality	Genome-fragment	77.43	virulent	Viruses;Duplodnaviria;Heunggongvirae;Uroviricota;Caudoviricetes	11	0.0151515
Viruses_Ang_PGV_seq_9281	246811	High-quality	High-quality	98.96	temperate	Viruses;Duplodnaviria;Heunggongvirae;Uroviricota;Caudoviricetes	11	0.0282686
Viruses_Ang_PGV_seq_9282	278220	High-quality	High-quality	91.84	virulent	Viruses;Duplodnaviria;Heunggongvirae;Uroviricota;Caudoviricetes	11	0.00319489
Viruses_Ang_PGV_seq_9283	242441	Medium-quality	Genome-fragment	84.21	virulent	Viruses;Duplodnaviria;Heunggongvirae;Uroviricota;Caudoviricetes	11	0.00458716
Viruses_Ang_PGV_seq_9284	290442	High-quality	High-quality	98.63	uncertain	Viruses;Duplodnaviria;Heunggongvirae;Uroviricota;Caudoviricetes	15	0.00364964
Viruses_Ang_PGV_seq_9285	219061	Medium-quality	Genome-fragment	76.59	virulent	Viruses;Duplodnaviria;Heunggongvirae;Uroviricota;Caudoviricetes	11	0.0244898
Viruses_Ang_PGV_seq_9286	254202	Medium-quality	Genome-fragment	89.59	virulent	Viruses;Duplodnaviria;Heunggongvirae;Uroviricota;Caudoviricetes	11	0.00330033
Viruses_Ang_PGV_seq_9287	209552	Medium-quality	Genome-fragment	88.32	virulent	Viruses;Duplodnaviria;Heunggongvirae;Uroviricota;Caudoviricetes	11	0.0107143
Viruses_Ang_PGV_seq_9288	214642	Medium-quality	Genome-fragment	75.78	virulent	Viruses;Duplodnaviria;Heunggongvirae;Uroviricota;Caudoviricetes	11	0.00588235
Viruses_Ang_PGV_seq_9289	274629	Complete	High-quality	100	temperate	Viruses;Duplodnaviria;Heunggongvirae;Uroviricota;Caudoviricetes	11	0.00917431
Viruses_Ang_PGV_seq_9290	236011	Medium-quality	Genome-fragment	84.86	virulent	Viruses;Duplodnaviria;Heunggongvirae;Uroviricota;Caudoviricetes	11	0.00946372
Viruses_Ang_PGV_seq_9291	211237	Medium-quality	Genome-fragment	72.85	virulent	Viruses;Duplodnaviria;Heunggongvirae;Uroviricota;Caudoviricetes	11	0
Viruses_Ang_PGV_seq_9292	255174	Complete	High-quality	100	virulent	Viruses;Duplodnaviria;Heunggongvirae;Uroviricota;Caudoviricetes	11	0.00434783
Viruses_Ang_PGV_seq_9293	258106	Complete	High-quality	100	virulent	Viruses;Duplodnaviria;Heunggongvirae;Uroviricota;Caudoviricetes	11	0.00458716
Viruses_Ang_PGV_seq_9294	219414	Medium-quality	Genome-fragment	83.36	virulent	Viruses;Duplodnaviria;Heunggongvirae;Uroviricota;Caudoviricetes	11	0.003861
Viruses_Ang_PGV_seq_9295	280304	High-quality	High-quality	91.48	virulent	Viruses;Duplodnaviria;Heunggongvirae;Uroviricota;Caudoviricetes	11	0.00322581
Viruses_Ang_PGV_seq_9296	242647	Complete	High-quality	100	virulent	Viruses;Duplodnaviria;Heunggongvirae;Uroviricota;Caudoviricetes	11	0
Viruses_Ang_PGV_seq_9297	226094	Medium-quality	Genome-fragment	79.01	virulent	Viruses;Duplodnaviria;Heunggongvirae;Uroviricota;Caudoviricetes	11	0.0140187
Viruses_Ang_PGV_seq_9298	230206	Medium-quality	Genome-fragment	79.59	virulent	Viruses;Duplodnaviria;Heunggongvirae;Uroviricota;Caudoviricetes	11	0.010101
Viruses_Ang_PGV_seq_9299	209445	Medium-quality	Genome-fragment	88.3	virulent	Viruses;Duplodnaviria;Heunggongvirae;Uroviricota;Caudoviricetes	11	0.0107143
Viruses_Ang_PGV_seq_9300	230307	Medium-quality	Genome-fragment	80.9	virulent	Viruses;Duplodnaviria;Heunggongvirae;Uroviricota;Caudoviricetes	11	0.0140845
Viruses_Ang_PGV_seq_9301	233880	Medium-quality	Genome-fragment	82.86	virulent	Viruses;Duplodnaviria;Heunggongvirae;Uroviricota;Caudoviricetes	11	0.00809717
Viruses_Ang_PGV_seq_9302	259379	High-quality	High-quality	90.01	virulent	Viruses;Duplodnaviria;Heunggongvirae;Uroviricota;Caudoviricetes	11	0.00729927
Viruses_Ang_PGV_seq_9303	321723	High-quality	High-quality	95.17	virulent	Viruses;Duplodnaviria;Heunggongvirae;Uroviricota;Caudoviricetes	11	0.00613497
Viruses_Ang_PGV_seq_9304	275850	Complete	High-quality	100	virulent	Viruses;Duplodnaviria;Heunggongvirae;Uroviricota;Caudoviricetes	11	0.013468
Viruses_Ang_PGV_seq_9305	250587	Medium-quality	Genome-fragment	86.84	virulent	Viruses;Duplodnaviria;Heunggongvirae;Uroviricota;Caudoviricetes	11	0.0137615
Viruses_Ang_PGV_seq_9306	255173	Complete	High-quality	100	virulent	Viruses;Duplodnaviria;Heunggongvirae;Uroviricota;Caudoviricetes	11	0.00434783
Viruses_Ang_PGV_seq_9307	234801	High-quality	High-quality	91.39	virulent	Viruses;Duplodnaviria;Heunggongvirae;Uroviricota;Caudoviricetes	11	0.00588235
Viruses_Ang_PGV_seq_9308	202963	Medium-quality	Genome-fragment	71.55	virulent	Viruses;Duplodnaviria;Heunggongvirae;Uroviricota;Caudoviricetes	11	0.0181818
Viruses_Ang_PGV_seq_9309	231215	High-quality	High-quality	98.29	virulent	Viruses;Duplodnaviria;Heunggongvirae;Uroviricota;Caudoviricetes	11	0.00738007
Viruses_Ang_PGV_seq_9310	219505	Medium-quality	Genome-fragment	77.43	virulent	Viruses;Duplodnaviria;Heunggongvirae;Uroviricota;Caudoviricetes	11	0.00534759
Viruses_Ang_PGV_seq_9311	234238	Complete	High-quality	100	virulent	Viruses;Duplodnaviria;Heunggongvirae;Uroviricota;Caudoviricetes	11	0.0140187
Viruses_Ang_PGV_seq_9312	265486	High-quality	High-quality	91.71	temperate	Viruses;Duplodnaviria;Heunggongvirae;Uroviricota;Caudoviricetes	11	0.0230769
Viruses_Ang_PGV_seq_9313	227565	Medium-quality	Genome-fragment	79.07	virulent	Viruses;Duplodnaviria;Heunggongvirae;Uroviricota;Caudoviricetes	11	0.0149254
Viruses_Ang_PGV_seq_9314	240261	Complete	High-quality	100	virulent	Viruses;Duplodnaviria;Heunggongvirae;Uroviricota;Caudoviricetes	11	0.0128205
Viruses_Ang_PGV_seq_9315	234324	Complete	High-quality	100	virulent	Viruses;Duplodnaviria;Heunggongvirae;Uroviricota;Caudoviricetes	11	0.00873362
Viruses_Ang_PGV_seq_9316	205912	Medium-quality	Genome-fragment	72.99	temperate	Viruses;Duplodnaviria;Heunggongvirae;Uroviricota;Caudoviricetes	11	0.00471698
Viruses_Ang_PGV_seq_9317	224855	Medium-quality	Genome-fragment	78.4	virulent	Viruses;Duplodnaviria;Heunggongvirae;Uroviricota;Caudoviricetes	11	0.0195122
Viruses_Ang_PGV_seq_9318	236012	Medium-quality	Genome-fragment	84.86	virulent	Viruses;Duplodnaviria;Heunggongvirae;Uroviricota;Caudoviricetes	11	0.00949367
Viruses_Ang_PGV_seq_9319	255022	Medium-quality	Genome-fragment	88.86	virulent	Viruses;Duplodnaviria;Heunggongvirae;Uroviricota;Caudoviricetes	11	0.0111524
Viruses_Ang_PGV_seq_9321	235233	Medium-quality	Genome-fragment	80.99	virulent	Viruses;Duplodnaviria;Heunggongvirae;Uroviricota;Caudoviricetes	11	0
Viruses_Ang_PGV_seq_9322	214560	Medium-quality	Genome-fragment	75.76	virulent	Viruses;Duplodnaviria;Heunggongvirae;Uroviricota;Caudoviricetes	11	0.00584795
Viruses_Ang_PGV_seq_9323	207169	Medium-quality	Genome-fragment	72.09	virulent	Viruses;Duplodnaviria;Heunggongvirae;Uroviricota;Caudoviricetes	11	0.00938967
Viruses_Ang_PGV_seq_9325	246471	Medium-quality	Genome-fragment	88.08	virulent	Viruses;Duplodnaviria;Heunggongvirae;Uroviricota;Caudoviricetes	11	0.0142857
Viruses_Ang_PGV_seq_9326	242855	Medium-quality	Genome-fragment	83.66	virulent	Viruses;Duplodnaviria;Heunggongvirae;Uroviricota;Caudoviricetes	11	0
Viruses_Ang_PGV_seq_9327	229445	Medium-quality	Genome-fragment	79.33	virulent	Viruses;Duplodnaviria;Heunggongvirae;Uroviricota;Caudoviricetes	11	0.010101
Viruses_Ang_PGV_seq_9329	212157	High-quality	High-quality	92.64	virulent	Viruses;Duplodnaviria;Heunggongvirae;Uroviricota;Caudoviricetes	11	0.011811
Viruses_Ang_PGV_seq_9330	205117	Complete	High-quality	100	virulent	Viruses;Duplodnaviria;Heunggongvirae;Uroviricota;Caudoviricetes	11	0.00823045
Viruses_Ang_PGV_seq_9331	228737	Complete	High-quality	100	virulent	Viruses;Duplodnaviria;Heunggongvirae;Uroviricota;Caudoviricetes	11	0.0141509
Viruses_Ang_PGV_seq_9332	253467	High-quality	High-quality	96.28	virulent	Viruses;Duplodnaviria;Heunggongvirae;Uroviricota;Caudoviricetes	11	0.013986
Viruses_Ang_PGV_seq_9333	260411	High-quality	High-quality	90.33	virulent	Viruses;Duplodnaviria;Heunggongvirae;Uroviricota;Caudoviricetes	11	0.00738007
Viruses_Ang_PGV_seq_9334	235432	Medium-quality	Genome-fragment	82.71	virulent	Viruses;Duplodnaviria;Heunggongvirae;Uroviricota;Caudoviricetes	11	0.008
Viruses_Ang_PGV_seq_9335	255139	Medium-quality	Genome-fragment	87.45	virulent	Viruses;Duplodnaviria;Heunggongvirae;Uroviricota;Caudoviricetes	11	0.00438596
Viruses_Ang_PGV_seq_9336	261932	Complete	High-quality	100	virulent	Viruses;Duplodnaviria;Heunggongvirae;Uroviricota;Caudoviricetes	11	0.0114068
Viruses_Ang_PGV_seq_9337	251974	Complete	High-quality	100	temperate	Viruses;Duplodnaviria;Heunggongvirae;Uroviricota;Caudoviricetes	11	0.0247934
Viruses_Ang_PGV_seq_9338	225302	Medium-quality	Genome-fragment	78.07	virulent	Viruses;Duplodnaviria;Heunggongvirae;Uroviricota;Caudoviricetes	11	0.0101523
Viruses_Ang_PGV_seq_9339	244688	Medium-quality	Genome-fragment	72.36	virulent	Viruses;Duplodnaviria;Heunggongvirae;Uroviricota;Caudoviricetes	15	0.0128205
Viruses_Ang_PGV_seq_9340	239698	Medium-quality	Genome-fragment	89.21	virulent	Viruses;Duplodnaviria;Heunggongvirae;Uroviricota;Caudoviricetes	11	0.00357143
Viruses_Ang_PGV_seq_9341	247849	Medium-quality	Genome-fragment	87.01	virulent	Viruses;Duplodnaviria;Heunggongvirae;Uroviricota;Caudoviricetes	11	0.015625
Viruses_Ang_PGV_seq_9342	262864	High-quality	High-quality	90.8	virulent	Viruses;Duplodnaviria;Heunggongvirae;Uroviricota;Caudoviricetes	11	0.00772201
Viruses_Ang_PGV_seq_9343	224675	Medium-quality	Genome-fragment	75.49	virulent	Viruses;Duplodnaviria;Heunggongvirae;Uroviricota;Caudoviricetes	15	0.0120968
Viruses_Ang_PGV_seq_9344	277627	Complete	High-quality	100	temperate	Viruses;Duplodnaviria;Heunggongvirae;Uroviricota;Caudoviricetes	11	0.00343643
Viruses_Ang_PGV_seq_9345	227613	Medium-quality	Genome-fragment	79.01	virulent	Viruses;Duplodnaviria;Heunggongvirae;Uroviricota;Caudoviricetes	11	0.014218
Viruses_Ang_PGV_seq_9346	227413	Medium-quality	Genome-fragment	79.58	virulent	Viruses;Duplodnaviria;Heunggongvirae;Uroviricota;Caudoviricetes	11	0.00531915
Viruses_Ang_PGV_seq_9347	219980	Not-determined	Genome-fragment	unknown	virulent	Viruses;Duplodnaviria;Heunggongvirae;Uroviricota;Caudoviricetes	11	0.0152672
Viruses_Ang_PGV_seq_9348	275594	Complete	High-quality	100	virulent	Viruses;Duplodnaviria;Heunggongvirae;Uroviricota;Caudoviricetes	11	0.00326797
Viruses_Ang_PGV_seq_9349	226118	Medium-quality	Genome-fragment	79.18	virulent	Viruses;Duplodnaviria;Heunggongvirae;Uroviricota;Caudoviricetes	11	0.00540541
Viruses_Ang_PGV_seq_9350	296647	High-quality	High-quality	95.18	virulent	Viruses;Duplodnaviria;Heunggongvirae;Uroviricota;Caudoviricetes	15	0.00544959
Viruses_Ang_PGV_seq_9351	207635	Complete	High-quality	100	virulent	Viruses;Duplodnaviria;Heunggongvirae;Uroviricota;Caudoviricetes	11	0.00790514
Viruses_Ang_PGV_seq_9352	219525	Medium-quality	Genome-fragment	76.59	virulent	Viruses;Duplodnaviria;Heunggongvirae;Uroviricota;Caudoviricetes	11	0.0193237
Viruses_Ang_PGV_seq_9353	216145	Medium-quality	Genome-fragment	78.45	virulent	Viruses;Duplodnaviria;Heunggongvirae;Uroviricota;Caudoviricetes	11	0.00843882
Viruses_Ang_PGV_seq_9354	212045	Complete	High-quality	100	virulent	Viruses;Duplodnaviria;Heunggongvirae;Uroviricota;Caudoviricetes	11	0.00696864
Viruses_Ang_PGV_seq_9355	205032	Medium-quality	Genome-fragment	76.41	virulent	Viruses;Duplodnaviria;Heunggongvirae;Uroviricota;Caudoviricetes	11	0.0123967
Viruses_Ang_PGV_seq_9356	239289	Medium-quality	Genome-fragment	88.74	virulent	Viruses;Duplodnaviria;Heunggongvirae;Uroviricota;Caudoviricetes	11	0.0107143
Viruses_Ang_PGV_seq_9357	203078	Medium-quality	Genome-fragment	70.12	virulent	Viruses;Duplodnaviria;Heunggongvirae;Uroviricota;Caudoviricetes	11	0
Viruses_Ang_PGV_seq_9358	205835	High-quality	High-quality	100	virulent	Viruses;Duplodnaviria;Heunggongvirae;Uroviricota;Caudoviricetes	11	0.00384615
Viruses_Ang_PGV_seq_9359	226414	Not-determined	Genome-fragment	unknown	virulent	Viruses;Duplodnaviria;Heunggongvirae;Uroviricota;Caudoviricetes	11	0.0149254
Viruses_Ang_PGV_seq_9360	224582	High-quality	High-quality	90.47	virulent	Viruses;Duplodnaviria;Heunggongvirae;Uroviricota;Caudoviricetes	11	0.0101695
Viruses_Ang_PGV_seq_9361	269955	High-quality	High-quality	93.44	virulent	Viruses;Duplodnaviria;Heunggongvirae;Uroviricota;Caudoviricetes	11	0.00438596
Viruses_Ang_PGV_seq_9363	216604	Medium-quality	Genome-fragment	76.77	virulent	Viruses;Duplodnaviria;Heunggongvirae;Uroviricota;Caudoviricetes	11	0.0108696
Viruses_Ang_PGV_seq_9364	258069	High-quality	High-quality	90.22	virulent	Viruses;Duplodnaviria;Heunggongvirae;Uroviricota;Caudoviricetes	11	0.015444
Viruses_Ang_PGV_seq_9365	293989	Complete	High-quality	100	virulent	Viruses;Duplodnaviria;Heunggongvirae;Uroviricota;Caudoviricetes	11	0.0107527
Viruses_Ang_PGV_seq_9366	207975	Medium-quality	Genome-fragment	87.6	virulent	Viruses;Duplodnaviria;Heunggongvirae;Uroviricota;Caudoviricetes	11	0.00790514
Viruses_Ang_PGV_seq_9367	249041	Medium-quality	Genome-fragment	86.32	temperate	Viruses;Duplodnaviria;Heunggongvirae;Uroviricota;Caudoviricetes	11	0.0120482
Viruses_Ang_PGV_seq_9368	218016	Medium-quality	Genome-fragment	75.32	virulent	Viruses;Duplodnaviria;Heunggongvirae;Uroviricota;Caudoviricetes	11	0
Viruses_Ang_PGV_seq_9369	230323	Complete	High-quality	100	virulent	Viruses;Duplodnaviria;Heunggongvirae;Uroviricota;Caudoviricetes	11	0.0233645
Viruses_Ang_PGV_seq_9370	225053	Medium-quality	Genome-fragment	82.64	virulent	Viruses;Duplodnaviria;Heunggongvirae;Uroviricota;Caudoviricetes	11	0
Viruses_Ang_PGV_seq_9371	205544	Complete	High-quality	100	virulent	Viruses;Duplodnaviria;Heunggongvirae;Uroviricota;Caudoviricetes	11	0.0194175
Viruses_Ang_PGV_seq_9372	408733	High-quality	High-quality	98.32	virulent	Viruses;Duplodnaviria;Heunggongvirae;Uroviricota;Caudoviricetes	15	0.00941176
Viruses_Ang_PGV_seq_9374	217230	Medium-quality	Genome-fragment	76.65	virulent	Viruses;Duplodnaviria;Heunggongvirae;Uroviricota;Caudoviricetes	11	0
Viruses_Ang_PGV_seq_9375	226426	Medium-quality	Genome-fragment	79.25	temperate	Viruses;Duplodnaviria;Heunggongvirae;Uroviricota;Caudoviricetes	11	0.015625
Viruses_Ang_PGV_seq_9376	237361	Medium-quality	Genome-fragment	87.51	virulent	Viruses;Duplodnaviria;Heunggongvirae;Uroviricota;Caudoviricetes	11	0.0122951
Viruses_Ang_PGV_seq_9377	229911	Medium-quality	Genome-fragment	80.76	uncertain	Viruses;Duplodnaviria;Heunggongvirae;Uroviricota;Caudoviricetes	11	0.0170213
Viruses_Ang_PGV_seq_9378	216918	Medium-quality	Genome-fragment	75.97	virulent	Viruses;Duplodnaviria;Heunggongvirae;Uroviricota;Caudoviricetes	11	0.014218
Viruses_Ang_PGV_seq_9379	275468	High-quality	High-quality	91.69	virulent	Viruses;Duplodnaviria;Heunggongvirae;Uroviricota;Caudoviricetes	11	0.00326797
Viruses_Ang_PGV_seq_9380	218869	Medium-quality	Genome-fragment	76.76	virulent	Viruses;Duplodnaviria;Heunggongvirae;Uroviricota;Caudoviricetes	11	0.0100503
Viruses_Ang_PGV_seq_9381	277252	High-quality	High-quality	98.97	virulent	Viruses;Duplodnaviria;Heunggongvirae;Uroviricota;Caudoviricetes	11	0.00396825
Viruses_Ang_PGV_seq_9382	231315	High-quality	High-quality	98.3	virulent	Viruses;Duplodnaviria;Heunggongvirae;Uroviricota;Caudoviricetes	11	0.0075188
Viruses_Ang_PGV_seq_9383	240418	Complete	High-quality	100	virulent	Viruses;Duplodnaviria;Heunggongvirae;Uroviricota;Caudoviricetes	11	0.011811
Viruses_Ang_PGV_seq_9384	233446	Complete	High-quality	100	virulent	Viruses;Duplodnaviria;Heunggongvirae;Uroviricota;Caudoviricetes	11	0.0129032
Viruses_Ang_PGV_seq_9385	208651	Medium-quality	Genome-fragment	71.98	virulent	Viruses;Duplodnaviria;Heunggongvirae;Uroviricota;Caudoviricetes	11	0
Viruses_Ang_PGV_seq_9386	243466	Medium-quality	Genome-fragment	83.78	virulent	Viruses;Duplodnaviria;Heunggongvirae;Uroviricota;Caudoviricetes	11	0
Viruses_Ang_PGV_seq_9387	224258	Medium-quality	Genome-fragment	89.82	virulent	Viruses;Duplodnaviria;Heunggongvirae;Uroviricota;Caudoviricetes	15	0.00847458
Viruses_Ang_PGV_seq_9388	263050	High-quality	High-quality	90.48	virulent	Viruses;Duplodnaviria;Heunggongvirae;Uroviricota;Caudoviricetes	11	0
Viruses_Ang_PGV_seq_9389	245137	Medium-quality	Genome-fragment	84.43	virulent	Viruses;Duplodnaviria;Heunggongvirae;Uroviricota;Caudoviricetes	11	0.00465116
Viruses_Ang_PGV_seq_9390	229024	Medium-quality	Genome-fragment	80.49	virulent	Viruses;Duplodnaviria;Heunggongvirae;Uroviricota;Caudoviricetes	11	0.0139535
Viruses_Ang_PGV_seq_9391	278039	High-quality	High-quality	95.87	temperate	Viruses;Duplodnaviria;Heunggongvirae;Uroviricota;Caudoviricetes	11	0.0185759
Viruses_Ang_PGV_seq_9392	271015	Complete	High-quality	100	virulent	Viruses;Duplodnaviria;Heunggongvirae;Uroviricota;Caudoviricetes	11	0.0259259
Viruses_Ang_PGV_seq_9393	219348	Medium-quality	Genome-fragment	77.37	virulent	Viruses;Duplodnaviria;Heunggongvirae;Uroviricota;Caudoviricetes	11	0.00526316
Viruses_Ang_PGV_seq_9394	220998	Medium-quality	Genome-fragment	76.52	virulent	Viruses;Duplodnaviria;Heunggongvirae;Uroviricota;Caudoviricetes	11	0.0101523
Viruses_Ang_PGV_seq_9395	323218	High-quality	High-quality	100	uncertain	Viruses;Duplodnaviria;Heunggongvirae;Uroviricota;Caudoviricetes	11	0.0144509
Viruses_Ang_PGV_seq_9396	246016	Medium-quality	Genome-fragment	85.48	virulent	Viruses;Duplodnaviria;Heunggongvirae;Uroviricota;Caudoviricetes	11	0.00790514
Viruses_Ang_PGV_seq_9397	259199	Complete	High-quality	100	virulent	Viruses;Duplodnaviria;Heunggongvirae;Uroviricota;Caudoviricetes	11	0.0077821
Viruses_Ang_PGV_seq_9398	272435	High-quality	High-quality	94.31	virulent	Viruses;Duplodnaviria;Heunggongvirae;Uroviricota;Caudoviricetes	11	0.0136986
Viruses_Ang_PGV_seq_9399	211863	Medium-quality	Genome-fragment	74.63	virulent	Viruses;Duplodnaviria;Heunggongvirae;Uroviricota;Caudoviricetes	11	0.0222222
Viruses_Ang_PGV_seq_9400	228567	Complete	High-quality	100	virulent	Viruses;Duplodnaviria;Heunggongvirae;Uroviricota;Caudoviricetes	11	0.0230415
Viruses_Ang_PGV_seq_9401	241236	Medium-quality	Genome-fragment	83.5	temperate	Viruses;Duplodnaviria;Heunggongvirae;Uroviricota;Caudoviricetes	11	0.0156863
Viruses_Ang_PGV_seq_9402	214944	Medium-quality	Genome-fragment	75.43	uncertain	Viruses;Duplodnaviria;Heunggongvirae;Uroviricota;Caudoviricetes	11	0.0049505
Viruses_Ang_PGV_seq_9403	249650	Complete	High-quality	100	virulent	Viruses;Duplodnaviria;Heunggongvirae;Uroviricota;Caudoviricetes	11	0.00398406
Viruses_Ang_PGV_seq_9404	406544	High-quality	High-quality	98.98	virulent	Viruses;Duplodnaviria;Heunggongvirae;Uroviricota;Caudoviricetes	11	0.00529101
Viruses_Ang_PGV_seq_9406	379785	Complete	High-quality	100	virulent	Viruses;Duplodnaviria;Heunggongvirae;Uroviricota;Caudoviricetes	11	0.00982318
Viruses_Ang_PGV_seq_9407	379829	Complete	High-quality	100	virulent	Viruses;Duplodnaviria;Heunggongvirae;Uroviricota;Caudoviricetes	11	0.00982318
Viruses_Ang_PGV_seq_9408	246461	Medium-quality	Genome-fragment	86.82	virulent	Viruses;Duplodnaviria;Heunggongvirae;Uroviricota;Caudoviricetes	11	0.00809717
Viruses_Ang_PGV_seq_9409	246483	Medium-quality	Genome-fragment	85.8	virulent	Viruses;Duplodnaviria;Heunggongvirae;Uroviricota;Caudoviricetes	11	0.00380228
Viruses_Ang_PGV_seq_9410	211935	Medium-quality	Genome-fragment	77.36	virulent	Viruses;Duplodnaviria;Heunggongvirae;Uroviricota;Caudoviricetes	11	0
Viruses_Ang_PGV_seq_9411	247137	Complete	High-quality	100	virulent	Viruses;Duplodnaviria;Heunggongvirae;Uroviricota;Caudoviricetes	15	0.00353357
Viruses_Ang_PGV_seq_9412	248455	High-quality	High-quality	93.76	virulent	Viruses;Duplodnaviria;Heunggongvirae;Uroviricota;Caudoviricetes	11	0.0144404
Viruses_Ang_PGV_seq_9413	246204	Complete	High-quality	100	virulent	Viruses;Duplodnaviria;Heunggongvirae;Uroviricota;Caudoviricetes	11	0.0121951
Viruses_Ang_PGV_seq_9414	277923	Complete	High-quality	100	uncertain	Viruses;Duplodnaviria;Heunggongvirae;Uroviricota;Caudoviricetes	11	0.00261097
Viruses_Ang_PGV_seq_9415	362943	Complete	High-quality	100	virulent	Viruses;Duplodnaviria;Heunggongvirae;Uroviricota;Caudoviricetes	11	0.0118203
Viruses_Ang_PGV_seq_9416	248209	Medium-quality	Genome-fragment	86.27	virulent	Viruses;Duplodnaviria;Heunggongvirae;Uroviricota;Caudoviricetes	11	0.00655738
Viruses_Ang_PGV_seq_9417	389624	High-quality	High-quality	98.59	virulent	Viruses;Duplodnaviria;Heunggongvirae;Uroviricota;Caudoviricetes	11	0.0111607
Viruses_Ang_PGV_seq_9418	200380	Medium-quality	Genome-fragment	81.65	virulent	Viruses;Duplodnaviria;Heunggongvirae;Uroviricota;Caudoviricetes	11	0.0118343
Viruses_Ang_PGV_seq_9419	262437	Complete	High-quality	100	virulent	Viruses;Duplodnaviria;Heunggongvirae;Uroviricota;Caudoviricetes	11	0.00291545
Viruses_Ang_PGV_seq_9420	214519	Complete	High-quality	100	virulent	Viruses;Duplodnaviria;Heunggongvirae;Uroviricota;Caudoviricetes	11	0.00398406
Viruses_Ang_PGV_seq_9421	311271	Complete	High-quality	100	virulent	Viruses;Duplodnaviria;Heunggongvirae;Uroviricota;Caudoviricetes	11	0.00609756
Viruses_Ang_PGV_seq_9422	217816	Medium-quality	Genome-fragment	74.43	virulent	Viruses;Duplodnaviria;Heunggongvirae;Uroviricota;Caudoviricetes	11	0
Viruses_Ang_PGV_seq_9423	227856	Complete	High-quality	100	virulent	Viruses;Duplodnaviria;Heunggongvirae;Uroviricota;Caudoviricetes	11	0.00881057
Viruses_Ang_PGV_seq_9424	216567	Medium-quality	Genome-fragment	74.18	virulent	Viruses;Duplodnaviria;Heunggongvirae;Uroviricota;Caudoviricetes	11	0.00552486
Viruses_Ang_PGV_seq_9425	205399	Medium-quality	Genome-fragment	83.73	virulent	Viruses;Duplodnaviria;Heunggongvirae;Uroviricota;Caudoviricetes	11	0.00404858
Viruses_Ang_PGV_seq_9426	204360	Medium-quality	Genome-fragment	71.85	virulent	Viruses;Duplodnaviria;Heunggongvirae;Uroviricota;Caudoviricetes	11	0.00645161
Viruses_Ang_PGV_seq_9427	390294	High-quality	High-quality	98.59	virulent	Viruses;Duplodnaviria;Heunggongvirae;Uroviricota;Caudoviricetes	11	0.011236
Viruses_Ang_PGV_seq_9428	251349	Medium-quality	Genome-fragment	87.64	virulent	Viruses;Duplodnaviria;Heunggongvirae;Uroviricota;Caudoviricetes	11	0.0185185
Viruses_Ang_PGV_seq_9429	212032	Medium-quality	Genome-fragment	72.68	virulent	Viruses;Duplodnaviria;Heunggongvirae;Uroviricota;Caudoviricetes	11	0
Viruses_Ang_PGV_seq_9430	362943	Complete	High-quality	100	virulent	Viruses;Duplodnaviria;Heunggongvirae;Uroviricota;Caudoviricetes	11	0.0118203
Viruses_Ang_PGV_seq_9431	221016	Complete	High-quality	100	uncertain	Viruses;Duplodnaviria;Heunggongvirae;Uroviricota;Caudoviricetes	11	0.00684932
Viruses_Ang_PGV_seq_9433	246824	Medium-quality	Genome-fragment	86.1	virulent	Viruses;Duplodnaviria;Heunggongvirae;Uroviricota;Caudoviricetes	11	0.0183486
Viruses_Ang_PGV_seq_9434	207230	Complete	High-quality	100	virulent	Viruses;Duplodnaviria;Heunggongvirae;Uroviricota;Caudoviricetes	11	0.00668896
Viruses_Ang_PGV_seq_9435	205178	Medium-quality	Genome-fragment	79.15	virulent	Viruses;Duplodnaviria;Heunggongvirae;Uroviricota;Caudoviricetes	11	0.00943396
Viruses_Ang_PGV_seq_9436	271572	High-quality	High-quality	92.74	virulent	Viruses;Duplodnaviria;Heunggongvirae;Uroviricota;Caudoviricetes	11	0.00833333
Viruses_Ang_PGV_seq_9437	245097	Complete	High-quality	100	virulent	Viruses;Duplodnaviria;Heunggongvirae;Uroviricota;Caudoviricetes	11	0.00390625
Viruses_Ang_PGV_seq_9438	250188	High-quality	High-quality	92.52	virulent	Viruses;Duplodnaviria;Heunggongvirae;Uroviricota;Caudoviricetes	11	0.0102041
Viruses_Ang_PGV_seq_9439	253527	Complete	High-quality	100	virulent	Viruses;Duplodnaviria;Heunggongvirae;Uroviricota;Caudoviricetes	11	0.00775194
Viruses_Ang_PGV_seq_9440	233816	Medium-quality	Genome-fragment	81.52	virulent	Viruses;Duplodnaviria;Heunggongvirae;Uroviricota;Caudoviricetes	11	0.0138249
Viruses_Ang_PGV_seq_9441	254381	Complete	High-quality	100	virulent	Viruses;Duplodnaviria;Heunggongvirae;Uroviricota;Caudoviricetes	11	0.00634921
Viruses_Ang_PGV_seq_9442	248591	High-quality	High-quality	91.51	virulent	Viruses;Duplodnaviria;Heunggongvirae;Uroviricota;Caudoviricetes	11	0.0096463
Viruses_Ang_PGV_seq_9443	201713	Medium-quality	Genome-fragment	74.75	virulent	Viruses;Duplodnaviria;Heunggongvirae;Uroviricota;Caudoviricetes	11	0.00877193
Viruses_Ang_PGV_seq_9444	245445	Medium-quality	Genome-fragment	86.18	virulent	Viruses;Duplodnaviria;Heunggongvirae;Uroviricota;Caudoviricetes	11	0.0124481
Viruses_Ang_PGV_seq_9445	236775	Medium-quality	Genome-fragment	85.07	virulent	Viruses;Duplodnaviria;Heunggongvirae;Uroviricota;Caudoviricetes	11	0.0100671
Viruses_Ang_PGV_seq_9446	219495	Medium-quality	Genome-fragment	84.6	virulent	Viruses;Duplodnaviria;Heunggongvirae;Uroviricota;Caudoviricetes	11	0.00378788
Viruses_Ang_PGV_seq_9447	248060	Complete	High-quality	100	virulent	Viruses;Duplodnaviria;Heunggongvirae;Uroviricota;Caudoviricetes	11	0.0153061
Viruses_Ang_PGV_seq_9448	236472	Medium-quality	Genome-fragment	80.38	virulent	Viruses;Duplodnaviria;Heunggongvirae;Uroviricota;Caudoviricetes	11	0
Viruses_Ang_PGV_seq_9449	285016	Complete	High-quality	100	temperate	Viruses;Duplodnaviria;Heunggongvirae;Uroviricota;Caudoviricetes	11	0.0153846
Viruses_Ang_PGV_seq_9450	256640	Complete	High-quality	100	virulent	Viruses;Duplodnaviria;Heunggongvirae;Uroviricota;Caudoviricetes	15	0
Viruses_Ang_PGV_seq_9451	238151	Medium-quality	Genome-fragment	81.78	virulent	Viruses;Duplodnaviria;Heunggongvirae;Uroviricota;Caudoviricetes	11	0.012931
Viruses_Ang_PGV_seq_9452	292643	High-quality	High-quality	94.91	virulent	Viruses;Duplodnaviria;Heunggongvirae;Uroviricota;Caudoviricetes	15	0.0102041
Viruses_Ang_PGV_seq_9453	397849	Complete	High-quality	100	uncertain	Viruses;Duplodnaviria;Heunggongvirae;Uroviricota;Caudoviricetes	11	0.0139442
Viruses_Ang_PGV_seq_9454	277002	Complete	High-quality	100	virulent	Viruses;Duplodnaviria;Heunggongvirae;Uroviricota;Caudoviricetes	11	0.00849858
Viruses_Ang_PGV_seq_9455	254976	Medium-quality	Genome-fragment	87.06	virulent	Viruses;Duplodnaviria;Heunggongvirae;Uroviricota;Caudoviricetes	11	0.00462963
Viruses_Ang_PGV_seq_9456	291012	Complete	High-quality	100	virulent	Viruses;Duplodnaviria;Heunggongvirae;Uroviricota;Caudoviricetes	11	0.0057971
Viruses_Ang_PGV_seq_9457	271335	Medium-quality	Genome-fragment	72.33	virulent	Viruses;Duplodnaviria;Heunggongvirae;Uroviricota;Caudoviricetes	15	0.0109091
Viruses_Ang_PGV_seq_9458	234061	Complete	High-quality	100	virulent	Viruses;Duplodnaviria;Heunggongvirae;Uroviricota;Caudoviricetes	11	0.0128205
Viruses_Ang_PGV_seq_9459	243707	Complete	High-quality	100	virulent	Viruses;Duplodnaviria;Heunggongvirae;Uroviricota;Caudoviricetes	11	0.016129
Viruses_Ang_PGV_seq_9460	200166	High-quality	High-quality	92.1	temperate	Unclassified	11	0.00359712
Viruses_Ang_PGV_seq_9461	314900	Complete	High-quality	100	virulent	Viruses;Duplodnaviria;Heunggongvirae;Uroviricota;Caudoviricetes	11	0.0102828
Viruses_Ang_PGV_seq_9462	239013	Medium-quality	Genome-fragment	83.04	virulent	Viruses;Duplodnaviria;Heunggongvirae;Uroviricota;Caudoviricetes	11	0.0149254
Viruses_Ang_PGV_seq_9463	239203	Complete	High-quality	100	virulent	Viruses;Duplodnaviria;Heunggongvirae;Uroviricota;Caudoviricetes	11	0.0163934
Viruses_Ang_PGV_seq_9464	230770	Medium-quality	Genome-fragment	79.97	virulent	Viruses;Duplodnaviria;Heunggongvirae;Uroviricota;Caudoviricetes	11	0.00980392
Viruses_Ang_PGV_seq_9465	235209	Medium-quality	Genome-fragment	81.63	temperate	Viruses;Duplodnaviria;Heunggongvirae;Uroviricota;Caudoviricetes	11	0.0118577
Viruses_Ang_PGV_seq_9466	234208	Complete	High-quality	100	virulent	Viruses;Duplodnaviria;Heunggongvirae;Uroviricota;Caudoviricetes	11	0.0128205
Viruses_Ang_PGV_seq_9467	265718	High-quality	High-quality	92.32	temperate	Viruses;Duplodnaviria;Heunggongvirae;Uroviricota;Caudoviricetes	11	0.00746269
Viruses_Ang_PGV_seq_9468	216623	Medium-quality	Genome-fragment	74.22	virulent	Viruses;Duplodnaviria;Heunggongvirae;Uroviricota;Caudoviricetes	11	0.00529101
Viruses_Ang_PGV_seq_9469	243706	Complete	High-quality	100	virulent	Viruses;Duplodnaviria;Heunggongvirae;Uroviricota;Caudoviricetes	11	0.0161943
Viruses_Ang_PGV_seq_9470	314674	Complete	High-quality	100	virulent	Viruses;Duplodnaviria;Heunggongvirae;Uroviricota;Caudoviricetes	11	0.0103093
Viruses_Ang_PGV_seq_9471	411636	Complete	High-quality	100	virulent	Viruses;Duplodnaviria;Heunggongvirae;Uroviricota;Caudoviricetes	11	0.0094518
Viruses_Ang_PGV_seq_9472	238988	Medium-quality	Genome-fragment	83.24	virulent	Viruses;Duplodnaviria;Heunggongvirae;Uroviricota;Caudoviricetes	11	0.0164609
Viruses_Ang_PGV_seq_9473	239013	Medium-quality	Genome-fragment	83.04	virulent	Viruses;Duplodnaviria;Heunggongvirae;Uroviricota;Caudoviricetes	11	0.0149254
Viruses_Ang_PGV_seq_9474	230770	Medium-quality	Genome-fragment	79.97	virulent	Viruses;Duplodnaviria;Heunggongvirae;Uroviricota;Caudoviricetes	11	0.00985222
Viruses_Ang_PGV_seq_9475	218798	Medium-quality	Genome-fragment	85.83	virulent	Viruses;Duplodnaviria;Heunggongvirae;Uroviricota;Caudoviricetes	11	0.00483092
Viruses_Ang_PGV_seq_9477	261880	High-quality	High-quality	91.38	temperate	Viruses;Duplodnaviria;Heunggongvirae;Uroviricota;Caudoviricetes	11	0.00738007
Viruses_Ang_PGV_seq_9478	248543	Complete	High-quality	100	virulent	Viruses;Duplodnaviria;Heunggongvirae;Uroviricota;Caudoviricetes	11	0.0143885
Viruses_Ang_PGV_seq_9479	305390	High-quality	High-quality	93.95	virulent	Viruses;Duplodnaviria;Heunggongvirae;Uroviricota;Caudoviricetes	11	0.0139665
Viruses_Ang_PGV_seq_9480	266354	High-quality	High-quality	92.6	temperate	Viruses;Duplodnaviria;Heunggongvirae;Uroviricota;Caudoviricetes	11	0.0178571
Viruses_Ang_PGV_seq_9481	329741	Complete	High-quality	100	virulent	Viruses;Duplodnaviria;Heunggongvirae;Uroviricota;Caudoviricetes	11	0.00461894
Viruses_Ang_PGV_seq_9482	212316	High-quality	High-quality	95.35	virulent	Viruses;Duplodnaviria;Heunggongvirae;Uroviricota;Caudoviricetes	90	0.00760456
Viruses_Ang_PGV_seq_9483	233314	High-quality	High-quality	92.62	virulent	Viruses;Duplodnaviria;Heunggongvirae;Uroviricota;Caudoviricetes	11	0.00738007
Viruses_Ang_PGV_seq_9484	218245	Medium-quality	Genome-fragment	85.73	virulent	Viruses;Duplodnaviria;Heunggongvirae;Uroviricota;Caudoviricetes	11	0.00483092
Viruses_Ang_PGV_seq_9485	266373	High-quality	High-quality	92.6	temperate	Viruses;Duplodnaviria;Heunggongvirae;Uroviricota;Caudoviricetes	11	0.0179211
Viruses_Ang_PGV_seq_9486	322024	High-quality	High-quality	94.39	virulent	Viruses;Duplodnaviria;Heunggongvirae;Uroviricota;Caudoviricetes	11	0.00678733
Viruses_Ang_PGV_seq_9487	329741	Complete	High-quality	100	virulent	Viruses;Duplodnaviria;Heunggongvirae;Uroviricota;Caudoviricetes	11	0.00461894
Viruses_Ang_PVD_seq_9488	224156	Medium-quality	Genome-fragment	86.49	virulent	Viruses;Duplodnaviria;Heunggongvirae;Uroviricota;Caudoviricetes	11	0.00675676
Viruses_Ang_PVD_seq_9489	303677	High-quality	High-quality	99.24	virulent	Viruses;Duplodnaviria;Heunggongvirae;Uroviricota;Caudoviricetes	11	0
Viruses_Ang_PVD_seq_9490	226098	Medium-quality	Genome-fragment	89.57	virulent	Viruses;Duplodnaviria;Heunggongvirae;Uroviricota;Caudoviricetes	11	0.0103448
Viruses_Ang_PVD_seq_9491	225484	Medium-quality	Genome-fragment	77.12	virulent	Viruses;Duplodnaviria;Heunggongvirae;Uroviricota;Caudoviricetes	11	0.00881057
Viruses_Ang_PVD_seq_9492	263245	High-quality	High-quality	91.51	virulent	Viruses;Duplodnaviria;Heunggongvirae;Uroviricota;Caudoviricetes	11	0.00746269
Viruses_Ang_PVD_seq_9494	221171	High-quality	High-quality	94.4	temperate	Viruses;Duplodnaviria;Heunggongvirae;Uroviricota;Caudoviricetes	11	0.00423729
Viruses_Ang_PVD_seq_9496	290179	Complete	High-quality	100	virulent	Viruses;Duplodnaviria;Heunggongvirae;Uroviricota;Caudoviricetes	11	0.00864553
Viruses_Ang_PVD_seq_9497	210645	Medium-quality	Genome-fragment	75.29	virulent	Viruses;Duplodnaviria;Heunggongvirae;Uroviricota;Caudoviricetes	11	0.00480769
Viruses_Ang_PVD_seq_9498	224899	Medium-quality	Genome-fragment	78.16	virulent	Viruses;Duplodnaviria;Heunggongvirae;Uroviricota;Caudoviricetes	11	0.00480769
Viruses_Ang_PVD_seq_9499	200719	Complete	High-quality	100	virulent	Viruses;Duplodnaviria;Heunggongvirae;Uroviricota;Caudoviricetes	15	0
Viruses_Ang_PVD_seq_9500	246428	Medium-quality	Genome-fragment	86.33	uncertain	Viruses;Duplodnaviria;Heunggongvirae;Uroviricota;Caudoviricetes	11	0.0127119
Viruses_Ang_PVD_seq_9501	265418	High-quality	High-quality	91.95	virulent	Viruses;Duplodnaviria;Heunggongvirae;Uroviricota;Caudoviricetes	11	0.00917431
Viruses_Ang_PVD_seq_9502	233470	High-quality	High-quality	91.33	virulent	Viruses;Duplodnaviria;Heunggongvirae;Uroviricota;Caudoviricetes	11	0.00990099
Viruses_Ang_PVD_seq_9503	224225	Complete	High-quality	100	virulent	Viruses;Duplodnaviria;Heunggongvirae;Uroviricota;Caudoviricetes	11	0.00769231
Viruses_Ang_PVD_seq_9504	247614	Complete	High-quality	100	virulent	Viruses;Duplodnaviria;Heunggongvirae;Uroviricota;Caudoviricetes	11	0.00347222
Viruses_Ang_PVD_seq_9506	324780	High-quality	High-quality	92.07	virulent	Viruses;Duplodnaviria;Heunggongvirae;Uroviricota;Caudoviricetes	11	0.0104439
Viruses_Ang_PVD_seq_9507	231467	High-quality	High-quality	95.09	virulent	Viruses;Duplodnaviria;Heunggongvirae;Uroviricota;Caudoviricetes	11	0.00552486
Viruses_Ang_PVD_seq_9508	202739	High-quality	High-quality	92.51	virulent	Viruses;Duplodnaviria;Heunggongvirae;Uroviricota;Caudoviricetes	15	0.00884956
Viruses_Ang_PVD_seq_9509	211316	Complete	High-quality	100	virulent	Viruses;Duplodnaviria;Heunggongvirae;Uroviricota;Caudoviricetes	11	0.0175439
Viruses_Ang_PVD_seq_9510	210974	High-quality	High-quality	93.42	virulent	Viruses;Duplodnaviria;Heunggongvirae;Uroviricota;Caudoviricetes	11	0.0173913
Viruses_Ang_PVD_seq_9511	218803	Medium-quality	Genome-fragment	74.83	virulent	Viruses;Duplodnaviria;Heunggongvirae;Uroviricota;Caudoviricetes	11	0.00588235
Viruses_Ang_PVD_seq_9512	224271	Medium-quality	Genome-fragment	78.33	virulent	Viruses;Duplodnaviria;Heunggongvirae;Uroviricota;Caudoviricetes	11	0.0219298
Viruses_Ang_PVD_seq_9514	248464	Complete	High-quality	100	virulent	Viruses;Duplodnaviria;Heunggongvirae;Uroviricota;Caudoviricetes	11	0.00458716
Viruses_Ang_PVD_seq_9515	242843	Complete	High-quality	100	virulent	Viruses;Duplodnaviria;Heunggongvirae;Uroviricota;Caudoviricetes	11	0.0154639
Viruses_Ang_PVD_seq_9516	230083	Complete	High-quality	100	virulent	Unclassified	11	0.00413223
Viruses_Ang_PVD_seq_9517	202524	Medium-quality	Genome-fragment	86.18	virulent	Viruses;Duplodnaviria;Heunggongvirae;Uroviricota;Caudoviricetes	11	0.0176991
Viruses_Ang_PVD_seq_9518	236407	Complete	High-quality	100	temperate	Viruses;Duplodnaviria;Heunggongvirae;Uroviricota;Caudoviricetes	11	0.012931
Viruses_Ang_PVD_seq_9519	204093	Complete	High-quality	100	virulent	Viruses;Duplodnaviria;Heunggongvirae;Uroviricota;Caudoviricetes	11	0.0167364
Viruses_Ang_PVD_seq_9520	319557	Complete	High-quality	100	uncertain	Viruses;Duplodnaviria;Heunggongvirae;Uroviricota;Caudoviricetes	11	0.00823045
Viruses_Ang_PVD_seq_9521	409450	Complete	High-quality	100	virulent	Viruses;Duplodnaviria;Heunggongvirae;Uroviricota;Caudoviricetes	15	0.0122699
Viruses_Ang_PVD_seq_9522	200976	Medium-quality	Genome-fragment	82.77	virulent	Viruses;Duplodnaviria;Heunggongvirae;Uroviricota;Caudoviricetes	11	0.00763359
Viruses_Ang_PVD_seq_9523	313511	Complete	High-quality	100	virulent	Viruses;Duplodnaviria;Heunggongvirae;Uroviricota;Caudoviricetes	11	0.0101523
Viruses_Ang_PVD_seq_9524	231858	Medium-quality	Genome-fragment	79.44	virulent	Viruses;Duplodnaviria;Heunggongvirae;Uroviricota;Caudoviricetes	11	0
Viruses_Ang_PVD_seq_9525	241184	Medium-quality	Genome-fragment	84.64	virulent	Viruses;Duplodnaviria;Heunggongvirae;Uroviricota;Caudoviricetes	11	0.00904977
Viruses_Ang_PVD_seq_9526	219611	Medium-quality	Genome-fragment	78.23	virulent	Viruses;Duplodnaviria;Heunggongvirae;Uroviricota;Caudoviricetes	11	0.0103093
Viruses_Ang_PVD_seq_9527	267350	Complete	High-quality	100	virulent	Viruses;Duplodnaviria;Heunggongvirae;Uroviricota;Caudoviricetes	11	0.0181818
Viruses_Ang_PVD_seq_9528	304770	Complete	High-quality	100	virulent	Viruses;Duplodnaviria;Heunggongvirae;Uroviricota;Caudoviricetes	11	0.00318471
Viruses_Ang_PVD_seq_9529	246505	Complete	High-quality	100	temperate	Viruses;Duplodnaviria;Heunggongvirae;Uroviricota;Caudoviricetes	11	0.0162602
Viruses_Ang_PVD_seq_9530	296036	Complete	High-quality	100	virulent	Viruses;Duplodnaviria;Heunggongvirae;Uroviricota;Caudoviricetes	11	0.00754717
Viruses_Ang_PVD_seq_9531	326646	High-quality	High-quality	92.42	virulent	Viruses;Duplodnaviria;Heunggongvirae;Uroviricota;Caudoviricetes	11	0.00568182
Viruses_Ang_PVD_seq_9532	232324	Complete	High-quality	100	virulent	Viruses;Duplodnaviria;Heunggongvirae;Uroviricota;Caudoviricetes	15	0.00378788
Viruses_Ang_PVD_seq_9534	204905	Medium-quality	Genome-fragment	89.1	virulent	Viruses;Duplodnaviria;Heunggongvirae;Uroviricota;Caudoviricetes	11	0.0200803
Viruses_Ang_PVD_seq_9535	206106	Complete	High-quality	100	virulent	Viruses;Duplodnaviria;Heunggongvirae;Uroviricota;Caudoviricetes	11	0.00819672
Viruses_Ang_PVD_seq_9536	300430	High-quality	High-quality	100	uncertain	Viruses;Duplodnaviria;Heunggongvirae;Uroviricota;Caudoviricetes	11	0.0127389
Viruses_Ang_PVD_seq_9537	243457	Complete	High-quality	100	virulent	Viruses;Duplodnaviria;Heunggongvirae;Uroviricota;Caudoviricetes	11	0.00480769
Viruses_Ang_PVD_seq_9538	231666	Medium-quality	Genome-fragment	86.54	virulent	Viruses;Duplodnaviria;Heunggongvirae;Uroviricota;Caudoviricetes	11	0.00632911
Viruses_Ang_PVD_seq_9539	247399	High-quality	High-quality	100	virulent	Viruses;Duplodnaviria;Heunggongvirae;Uroviricota;Caudoviricetes	11	0.00664452
Viruses_Ang_PVD_seq_9540	209914	High-quality	High-quality	100	virulent	Viruses;Duplodnaviria;Heunggongvirae;Uroviricota;Caudoviricetes	15	0
Viruses_Ang_PVD_seq_9541	221219	Medium-quality	Genome-fragment	78.79	virulent	Viruses;Duplodnaviria;Heunggongvirae;Uroviricota;Caudoviricetes	11	0.0105263
Viruses_Ang_PVD_seq_9542	200582	High-quality	High-quality	92.78	virulent	Viruses;Duplodnaviria;Heunggongvirae;Uroviricota;Caudoviricetes	15	0
Viruses_Ang_PVD_seq_9543	201450	Complete	High-quality	100	virulent	Viruses;Duplodnaviria;Heunggongvirae;Uroviricota;Caudoviricetes	15	0.00442478
Viruses_Ang_PVD_seq_9544	202310	High-quality	High-quality	92.41	virulent	Viruses;Duplodnaviria;Heunggongvirae;Uroviricota;Caudoviricetes	11	0
Viruses_Ang_PVD_seq_9545	229280	Complete	High-quality	100	virulent	Viruses;Duplodnaviria;Heunggongvirae;Uroviricota;Caudoviricetes	15	0
Viruses_Ang_PVD_seq_9546	200000	Complete	High-quality	100	virulent	Viruses;Duplodnaviria;Heunggongvirae;Uroviricota;Caudoviricetes	11	0.00833333
Viruses_Ang_PVD_seq_9547	243547	High-quality	High-quality	95.23	virulent	Viruses;Duplodnaviria;Heunggongvirae;Uroviricota;Caudoviricetes	15	0.00714286
Viruses_Ang_PVD_seq_9548	234786	High-quality	High-quality	90.74	virulent	Viruses;Duplodnaviria;Heunggongvirae;Uroviricota;Caudoviricetes	11	0.0115385
Viruses_Ang_PVD_seq_9549	232753	Complete	High-quality	100	virulent	Viruses;Duplodnaviria;Heunggongvirae;Uroviricota;Caudoviricetes	11	0.00682594
Viruses_Ang_PVD_seq_9550	275033	Complete	High-quality	100	temperate	Viruses;Duplodnaviria;Heunggongvirae;Uroviricota;Caudoviricetes	11	0.00917431
Viruses_Ang_PVD_seq_9551	202824	Complete	High-quality	100	virulent	Viruses;Duplodnaviria;Heunggongvirae;Uroviricota;Caudoviricetes	11	0.00813008
Viruses_Ang_PVD_seq_9552	277198	Complete	High-quality	100	virulent	Viruses;Duplodnaviria;Heunggongvirae;Uroviricota;Caudoviricetes	11	0.00611621
Viruses_Ang_PVD_seq_9553	265500	Complete	High-quality	100	virulent	Viruses;Duplodnaviria;Heunggongvirae;Uroviricota;Caudoviricetes	11	0.00452489
Viruses_Ang_PVD_seq_9554	226770	Medium-quality	Genome-fragment	83.26	virulent	Viruses;Duplodnaviria;Heunggongvirae;Uroviricota;Caudoviricetes	11	0
Viruses_Ang_PVD_seq_9555	208435	Medium-quality	Genome-fragment	73.08	temperate	Viruses;Duplodnaviria;Heunggongvirae;Uroviricota;Caudoviricetes	11	0.00869565
Viruses_Ang_PVD_seq_9556	228431	Medium-quality	Genome-fragment	88.59	virulent	Viruses;Duplodnaviria;Heunggongvirae;Uroviricota;Caudoviricetes	11	0.00980392
Viruses_Ang_PVD_seq_9557	243525	Medium-quality	Genome-fragment	85.1	virulent	Viruses;Duplodnaviria;Heunggongvirae;Uroviricota;Caudoviricetes	11	0.0141509
Viruses_Ang_PVD_seq_9558	218120	Complete	High-quality	100	virulent	Viruses;Duplodnaviria;Heunggongvirae;Uroviricota;Caudoviricetes	11	0.00416667
Viruses_Ang_PVD_seq_9559	229109	Complete	High-quality	100	virulent	Viruses;Duplodnaviria;Heunggongvirae;Uroviricota;Caudoviricetes	11	0.00727273
Viruses_Ang_PVD_seq_9560	235322	Medium-quality	Genome-fragment	88.24	virulent	Viruses;Duplodnaviria;Heunggongvirae;Uroviricota;Caudoviricetes	11	0.01
Viruses_Ang_PVD_seq_9561	242666	High-quality	High-quality	93.76	virulent	Viruses;Duplodnaviria;Heunggongvirae;Uroviricota;Caudoviricetes	15	0
Viruses_Ang_PVD_seq_9562	330474	High-quality	High-quality	94.84	temperate	Viruses;Duplodnaviria;Heunggongvirae;Uroviricota;Caudoviricetes	11	0.0255682
Viruses_Ang_PVD_seq_9563	246181	Medium-quality	Genome-fragment	84.3	virulent	Viruses;Duplodnaviria;Heunggongvirae;Uroviricota;Caudoviricetes	11	0.00970874
Viruses_Ang_PVD_seq_9564	219866	High-quality	High-quality	100	virulent	Viruses;Duplodnaviria;Heunggongvirae;Uroviricota;Caudoviricetes	11	0.0103093
Viruses_Ang_PVD_seq_9565	231204	Medium-quality	Genome-fragment	57.15	virulent	Viruses;Duplodnaviria;Heunggongvirae;Uroviricota;Caudoviricetes	11	0.00775194
Viruses_Ang_PVD_seq_9566	208199	Medium-quality	Genome-fragment	73.41	virulent	Viruses;Duplodnaviria;Heunggongvirae;Uroviricota;Caudoviricetes	11	0.0225989
Viruses_Ang_PVD_seq_9567	217326	Medium-quality	Genome-fragment	76.63	virulent	Viruses;Duplodnaviria;Heunggongvirae;Uroviricota;Caudoviricetes	11	0.015544
Viruses_Ang_PVD_seq_9568	206252	Complete	High-quality	100	virulent	Viruses;Duplodnaviria;Heunggongvirae;Uroviricota;Caudoviricetes	11	0.00706714
Viruses_Ang_PVD_seq_9569	202716	Medium-quality	Genome-fragment	76.65	virulent	Viruses;Duplodnaviria;Heunggongvirae;Uroviricota;Caudoviricetes	11	0
Viruses_Ang_PVD_seq_9570	215760	Medium-quality	Genome-fragment	82.49	virulent	Viruses;Duplodnaviria;Heunggongvirae;Uroviricota;Caudoviricetes	11	0.00892857
Viruses_Ang_PVD_seq_9571	356739	Complete	High-quality	100	virulent	Viruses;Duplodnaviria;Heunggongvirae;Uroviricota;Caudoviricetes	11	0.00619835
Viruses_Ang_PVD_seq_9572	222733	Medium-quality	Genome-fragment	77.81	virulent	Viruses;Duplodnaviria;Heunggongvirae;Uroviricota;Caudoviricetes	11	0.0154639
Viruses_Ang_PVD_seq_9573	208226	Complete	High-quality	100	virulent	Viruses;Duplodnaviria;Heunggongvirae;Uroviricota;Caudoviricetes	11	0.0217391
Viruses_Ang_PVD_seq_9574	253883	Medium-quality	Genome-fragment	85.23	virulent	Viruses;Duplodnaviria;Heunggongvirae;Uroviricota;Caudoviricetes	11	0
Viruses_Ang_PVD_seq_9575	204532	Medium-quality	Genome-fragment	72.65	virulent	Viruses;Duplodnaviria;Heunggongvirae;Uroviricota;Caudoviricetes	11	0.00531915
Viruses_Ang_PVD_seq_9576	250759	Complete	High-quality	100	virulent	Viruses;Duplodnaviria;Heunggongvirae;Uroviricota;Caudoviricetes	11	0.015
Viruses_Ang_PVD_seq_9577	225150	Medium-quality	Genome-fragment	78.7	virulent	Viruses;Duplodnaviria;Heunggongvirae;Uroviricota;Caudoviricetes	11	0.0190476
Viruses_Ang_PVD_seq_9578	215706	Medium-quality	Genome-fragment	83.33	virulent	Viruses;Duplodnaviria;Heunggongvirae;Uroviricota;Caudoviricetes	11	0
Viruses_Ang_PVD_seq_9579	209651	Medium-quality	Genome-fragment	76.5	virulent	Viruses;Duplodnaviria;Heunggongvirae;Uroviricota;Caudoviricetes	11	0.00361011
Viruses_Ang_PVD_seq_9580	373222	Complete	High-quality	100	virulent	Viruses;Duplodnaviria;Heunggongvirae;Uroviricota;Caudoviricetes	11	0.0100503
Viruses_Ang_PVD_seq_9581	363673	Complete	High-quality	100	virulent	Viruses;Duplodnaviria;Heunggongvirae;Uroviricota;Caudoviricetes	11	0.00966184
Viruses_Ang_PVD_seq_9583	256083	Medium-quality	Genome-fragment	88.63	virulent	Viruses;Duplodnaviria;Heunggongvirae;Uroviricota;Caudoviricetes	11	0.0130293
Viruses_Ang_PVD_seq_9584	211428	Complete	High-quality	100	virulent	Viruses;Duplodnaviria;Heunggongvirae;Uroviricota;Caudoviricetes	11	0.00515464
Viruses_Ang_PVD_seq_9585	254133	High-quality	High-quality	96.93	virulent	Viruses;Duplodnaviria;Heunggongvirae;Uroviricota;Caudoviricetes	15	0
Viruses_Ang_PVD_seq_9586	249989	Complete	High-quality	100	virulent	Viruses;Duplodnaviria;Heunggongvirae;Uroviricota;Caudoviricetes	90	0.0119048
Viruses_Ang_PVD_seq_9587	256506	Complete	High-quality	100	virulent	Viruses;Duplodnaviria;Heunggongvirae;Uroviricota;Caudoviricetes	11	0.00823045
Viruses_Ang_PVD_seq_9588	232648	Medium-quality	Genome-fragment	82.62	virulent	Viruses;Duplodnaviria;Heunggongvirae;Uroviricota;Caudoviricetes	11	0.00980392
Viruses_Ang_PVD_seq_9589	245653	Complete	High-quality	100	temperate	Viruses;Duplodnaviria;Heunggongvirae;Uroviricota;Caudoviricetes	11	0.0116732
Viruses_Ang_PVD_seq_9590	213135	Complete	High-quality	100	virulent	Viruses;Duplodnaviria;Heunggongvirae;Uroviricota;Caudoviricetes	11	0.017094
Viruses_Ang_PVD_seq_9591	244997	High-quality	High-quality	93.31	virulent	Viruses;Duplodnaviria;Heunggongvirae;Uroviricota;Caudoviricetes	11	0.0107527
Viruses_Ang_PVD_seq_9593	269789	Complete	High-quality	100	virulent	Viruses;Duplodnaviria;Heunggongvirae;Uroviricota;Caudoviricetes	11	0.00544959
Viruses_Ang_PVD_seq_9594	202306	High-quality	High-quality	91.67	temperate	Viruses;Duplodnaviria;Heunggongvirae;Uroviricota;Caudoviricetes	11	0.00746269
Viruses_Ang_PVD_seq_9595	241834	High-quality	High-quality	92.93	virulent	Viruses;Duplodnaviria;Heunggongvirae;Uroviricota;Caudoviricetes	11	0.021097
Viruses_Ang_PVD_seq_9596	210656	Medium-quality	Genome-fragment	79.56	virulent	Viruses;Duplodnaviria;Heunggongvirae;Uroviricota;Caudoviricetes	11	0.00873362
Viruses_Ang_PVD_seq_9597	205912	Complete	High-quality	100	uncertain	Viruses;Duplodnaviria;Heunggongvirae;Uroviricota;Caudoviricetes	15	0
Viruses_Ang_PVD_seq_9598	223824	Medium-quality	Genome-fragment	83.25	virulent	Viruses;Duplodnaviria;Heunggongvirae;Uroviricota;Caudoviricetes	11	0.00636943
Viruses_Ang_PVD_seq_9599	257707	Medium-quality	Genome-fragment	74.68	virulent	Viruses;Duplodnaviria;Heunggongvirae;Uroviricota;Caudoviricetes	11	0.00943396
Viruses_Ang_PVD_seq_9600	328683	High-quality	High-quality	91.86	virulent	Viruses;Duplodnaviria;Heunggongvirae;Uroviricota;Caudoviricetes	11	0.00557103
Viruses_Ang_PVD_seq_9601	337532	Complete	High-quality	100	virulent	Viruses;Duplodnaviria;Heunggongvirae;Uroviricota;Caudoviricetes	11	0.0130208
Viruses_Ang_PVD_seq_9602	211248	Medium-quality	Genome-fragment	87.44	virulent	Viruses;Duplodnaviria;Heunggongvirae;Uroviricota;Caudoviricetes	11	0.00298507
Viruses_Ang_PVD_seq_9603	226498	Complete	High-quality	100	virulent	Viruses;Duplodnaviria;Heunggongvirae;Uroviricota;Caudoviricetes	15	0
Viruses_Ang_PVD_seq_9604	215731	High-quality	High-quality	96.02	temperate	Viruses;Duplodnaviria;Heunggongvirae;Uroviricota;Caudoviricetes	11	0.0106383
Viruses_Ang_PVD_seq_9605	207898	Complete	High-quality	100	virulent	Viruses;Duplodnaviria;Heunggongvirae;Uroviricota;Caudoviricetes	11	0.015873
Viruses_Ang_PVD_seq_9606	328389	High-quality	High-quality	91.44	virulent	Viruses;Duplodnaviria;Heunggongvirae;Uroviricota;Caudoviricetes	11	0.00997506
Viruses_Ang_PVD_seq_9607	235834	Medium-quality	Genome-fragment	88.77	virulent	Viruses;Duplodnaviria;Heunggongvirae;Uroviricota;Caudoviricetes	11	0.00881057
Viruses_Ang_PVD_seq_9608	205149	Complete	High-quality	100	virulent	Viruses;Duplodnaviria;Heunggongvirae;Uroviricota;Caudoviricetes	11	0.00660066
Viruses_Ang_PVD_seq_9609	230639	Complete	High-quality	100	virulent	Viruses;Duplodnaviria;Heunggongvirae;Uroviricota;Caudoviricetes	11	0.0126582
Viruses_Ang_PVD_seq_9610	231508	Medium-quality	Genome-fragment	85.9	virulent	Viruses;Duplodnaviria;Heunggongvirae;Uroviricota;Caudoviricetes	11	0.00806452
Viruses_Ang_PVD_seq_9611	230281	Medium-quality	Genome-fragment	79.98	virulent	Viruses;Duplodnaviria;Heunggongvirae;Uroviricota;Caudoviricetes	11	0.00938967
Viruses_Ang_PVD_seq_9612	235688	Complete	High-quality	100	virulent	Viruses;Duplodnaviria;Heunggongvirae;Uroviricota;Caudoviricetes	11	0.0132159
Viruses_Ang_PVD_seq_9613	290892	Complete	High-quality	100	virulent	Viruses;Duplodnaviria;Heunggongvirae;Uroviricota;Caudoviricetes	11	0.00744417
Viruses_Ang_PVD_seq_9614	265334	Complete	High-quality	100	virulent	Viruses;Duplodnaviria;Heunggongvirae;Uroviricota;Caudoviricetes	11	0.00664452
Viruses_Ang_PVD_seq_9615	205757	Complete	High-quality	100	temperate	Viruses;Duplodnaviria;Heunggongvirae;Uroviricota;Caudoviricetes	11	0
Viruses_Ang_PVD_seq_9616	297410	Complete	High-quality	100	virulent	Viruses;Duplodnaviria;Heunggongvirae;Uroviricota;Caudoviricetes	11	0.0138408
Viruses_Ang_PVD_seq_9617	204662	Medium-quality	Genome-fragment	69.16	virulent	Viruses;Duplodnaviria;Heunggongvirae;Uroviricota;Caudoviricetes	11	0
Viruses_Ang_PVD_seq_9618	269524	Medium-quality	Genome-fragment	83.26	virulent	Viruses;Duplodnaviria;Heunggongvirae;Uroviricota;Caudoviricetes	11	0.010989
Viruses_Ang_PVD_seq_9619	209167	Medium-quality	Genome-fragment	87.39	virulent	Viruses;Duplodnaviria;Heunggongvirae;Uroviricota;Caudoviricetes	11	0.00359712
Viruses_Ang_PVD_seq_9620	247794	High-quality	High-quality	92.03	virulent	Viruses;Duplodnaviria;Heunggongvirae;Uroviricota;Caudoviricetes	11	0.0030303
Viruses_Ang_PVD_seq_9621	208245	Complete	High-quality	100	temperate	Viruses;Duplodnaviria;Heunggongvirae;Uroviricota;Caudoviricetes	11	0.00333333
Viruses_Ang_PVD_seq_9622	377191	High-quality	High-quality	93.7	virulent	Viruses;Duplodnaviria;Heunggongvirae;Uroviricota;Caudoviricetes	11	0.00990099
Viruses_Ang_PVD_seq_9623	242635	Complete	High-quality	100	virulent	Viruses;Duplodnaviria;Heunggongvirae;Uroviricota;Caudoviricetes	11	0.0142857
Viruses_Ang_PVD_seq_9624	245940	High-quality	High-quality	97.62	virulent	Viruses;Duplodnaviria;Heunggongvirae;Uroviricota;Caudoviricetes	11	0.00328947
Viruses_Ang_PVD_seq_9625	284957	High-quality	High-quality	95.64	virulent	Viruses;Duplodnaviria;Heunggongvirae;Uroviricota;Caudoviricetes	11	0.0028169
Viruses_Ang_PVD_seq_9626	241831	Medium-quality	Genome-fragment	83.92	temperate	Viruses;Duplodnaviria;Heunggongvirae;Uroviricota;Caudoviricetes	11	0.00784314
Viruses_Ang_PVD_seq_9627	206323	Medium-quality	Genome-fragment	84.08	virulent	Viruses;Duplodnaviria;Heunggongvirae;Uroviricota;Caudoviricetes	11	0.00790514
Viruses_Ang_PVD_seq_9628	233569	Complete	High-quality	100	uncertain	Viruses;Duplodnaviria;Heunggongvirae;Uroviricota;Caudoviricetes	11	0.00282486
Viruses_Ang_PVD_seq_9629	230221	Complete	High-quality	100	uncertain	Viruses;Duplodnaviria;Heunggongvirae;Uroviricota;Caudoviricetes	11	0.0044843
Viruses_Ang_PVD_seq_9630	341461	High-quality	High-quality	97.39	virulent	Viruses;Duplodnaviria;Heunggongvirae;Uroviricota;Caudoviricetes	11	0.00401606
Viruses_Ang_PVD_seq_9631	208793	Medium-quality	Genome-fragment	85.19	virulent	Viruses;Duplodnaviria;Heunggongvirae;Uroviricota;Caudoviricetes	11	0.00416667
Viruses_Ang_PVD_seq_9632	242931	Complete	High-quality	100	uncertain	Viruses;Duplodnaviria;Heunggongvirae;Uroviricota;Caudoviricetes	11	0.0120482
Viruses_Ang_PVD_seq_9633	215672	Medium-quality	Genome-fragment	86.73	virulent	Viruses;Duplodnaviria;Heunggongvirae;Uroviricota;Caudoviricetes	11	0.00411523
Viruses_Ang_PVD_seq_9634	236269	Complete	High-quality	100	temperate	Viruses;Duplodnaviria;Heunggongvirae;Uroviricota;Caudoviricetes	11	0.0165975
Viruses_Ang_PVD_seq_9635	285777	Medium-quality	Genome-fragment	88.88	virulent	Viruses;Duplodnaviria;Heunggongvirae;Uroviricota;Caudoviricetes	11	0.0030303
Viruses_Ang_PVD_seq_9636	208873	Medium-quality	Genome-fragment	61.04	virulent	Viruses;Duplodnaviria;Heunggongvirae;Uroviricota;Caudoviricetes	15	0.0204918
Viruses_Ang_PVD_seq_9638	247331	High-quality	High-quality	98.76	uncertain	Viruses;Duplodnaviria;Heunggongvirae;Uroviricota;Caudoviricetes	11	0.0171674
Viruses_Ang_PVD_seq_9639	204117	Medium-quality	Genome-fragment	87.7	virulent	Viruses;Duplodnaviria;Heunggongvirae;Uroviricota;Caudoviricetes	11	0.0124481
Viruses_Ang_PVD_seq_9640	230026	Complete	High-quality	100	virulent	Viruses;Duplodnaviria;Heunggongvirae;Uroviricota;Caudoviricetes	11	0.00787402
Viruses_Ang_PVD_seq_9641	216430	High-quality	High-quality	92.45	virulent	Viruses;Duplodnaviria;Heunggongvirae;Uroviricota;Caudoviricetes	90	0.0127119
Viruses_Ang_PVD_seq_9642	238367	Medium-quality	Genome-fragment	81.98	virulent	Viruses;Duplodnaviria;Heunggongvirae;Uroviricota;Caudoviricetes	11	0.0127119
Viruses_Ang_PVD_seq_9644	210982	Medium-quality	Genome-fragment	85.11	virulent	Viruses;Duplodnaviria;Heunggongvirae;Uroviricota;Caudoviricetes	11	0.0166667
Viruses_Ang_PVD_seq_9645	210473	Medium-quality	Genome-fragment	74.24	virulent	Viruses;Duplodnaviria;Heunggongvirae;Uroviricota;Caudoviricetes	11	0.011976
Viruses_Ang_PVD_seq_9646	241643	Medium-quality	Genome-fragment	84.31	virulent	Viruses;Duplodnaviria;Heunggongvirae;Uroviricota;Caudoviricetes	11	0.0166113
Viruses_Ang_PVD_seq_9647	382837	High-quality	High-quality	95.42	virulent	Viruses;Duplodnaviria;Heunggongvirae;Uroviricota;Caudoviricetes	11	0.0105263
Viruses_Ang_PVD_seq_9648	242798	Complete	High-quality	100	virulent	Viruses;Duplodnaviria;Heunggongvirae;Uroviricota;Caudoviricetes	11	0.00666667
Viruses_Ang_PVD_seq_9649	202721	Medium-quality	Genome-fragment	70.87	virulent	Viruses;Duplodnaviria;Heunggongvirae;Uroviricota;Caudoviricetes	11	0.00518135
Viruses_Ang_PVD_seq_9650	202000	Complete	High-quality	100	temperate	Viruses;Duplodnaviria;Heunggongvirae;Uroviricota;Caudoviricetes	11	0.00323625
Viruses_Ang_PVD_seq_9651	255533	High-quality	High-quality	100	virulent	Viruses;Duplodnaviria;Heunggongvirae;Uroviricota;Caudoviricetes	11	0.015873
Viruses_Ang_PVD_seq_9652	228499	Medium-quality	Genome-fragment	87.43	virulent	Viruses;Duplodnaviria;Heunggongvirae;Uroviricota;Caudoviricetes	11	0.005
Viruses_Ang_PVD_seq_9653	361294	Complete	High-quality	100	virulent	Viruses;Duplodnaviria;Heunggongvirae;Uroviricota;Caudoviricetes	11	0.00578035
Viruses_Ang_PVD_seq_9654	355369	High-quality	High-quality	93.92	virulent	Viruses;Duplodnaviria;Heunggongvirae;Uroviricota;Caudoviricetes	11	0.0101266
Viruses_Ang_PVD_seq_9655	228548	Medium-quality	Genome-fragment	81.08	virulent	Viruses;Duplodnaviria;Heunggongvirae;Uroviricota;Caudoviricetes	11	0.00396825
Viruses_Ang_PVD_seq_9656	213646	High-quality	High-quality	92.04	uncertain	Viruses;Duplodnaviria;Heunggongvirae;Uroviricota;Caudoviricetes	15	0
Viruses_Ang_PVD_seq_9657	285979	High-quality	High-quality	91.08	virulent	Viruses;Duplodnaviria;Heunggongvirae;Uroviricota;Caudoviricetes	11	0.00318471
Viruses_Ang_PVD_seq_9658	249077	Complete	High-quality	100	virulent	Viruses;Duplodnaviria;Heunggongvirae;Uroviricota;Caudoviricetes	11	0.00892857
Viruses_Ang_PVD_seq_9659	260540	Complete	High-quality	100	temperate	Viruses;Duplodnaviria;Heunggongvirae;Uroviricota;Caudoviricetes	11	0.00359712
Viruses_Ang_PVD_seq_9660	203593	Medium-quality	Genome-fragment	83.31	uncertain	Viruses;Duplodnaviria;Heunggongvirae;Uroviricota;Caudoviricetes	11	0.00404858
Viruses_Ang_PVD_seq_9661	228210	Complete	High-quality	100	uncertain	Viruses;Duplodnaviria;Heunggongvirae;Uroviricota;Caudoviricetes	11	0.0155039
Viruses_Ang_PVD_seq_9662	210904	Medium-quality	Genome-fragment	74.52	virulent	Viruses;Duplodnaviria;Heunggongvirae;Uroviricota;Caudoviricetes	11	0.0157895
Viruses_Ang_PVD_seq_9663	263217	High-quality	High-quality	90.93	virulent	Viruses;Duplodnaviria;Heunggongvirae;Uroviricota;Caudoviricetes	11	0.0226415
Viruses_Ang_PVD_seq_9664	200071	High-quality	High-quality	96.39	virulent	Viruses;Duplodnaviria;Heunggongvirae;Uroviricota;Caudoviricetes	11	0.0132159
Viruses_Ang_PVD_seq_9665	222884	Complete	High-quality	100	virulent	Viruses;Duplodnaviria;Heunggongvirae;Uroviricota;Caudoviricetes	11	0.0119522
Viruses_Ang_PVD_seq_9666	247312	Complete	High-quality	100	uncertain	Viruses;Duplodnaviria;Heunggongvirae;Uroviricota;Caudoviricetes	11	0.0123077
Viruses_Ang_PVD_seq_9667	346856	High-quality	High-quality	91.1	virulent	Viruses;Duplodnaviria;Heunggongvirae;Uroviricota;Caudoviricetes	11	0.00471698
Viruses_Ang_PVD_seq_9668	258406	Medium-quality	Genome-fragment	83.85	virulent	Viruses;Duplodnaviria;Heunggongvirae;Uroviricota;Caudoviricetes	11	0.00352113
Viruses_Ang_PVD_seq_9669	409260	High-quality	High-quality	100	virulent	Viruses;Duplodnaviria;Heunggongvirae;Uroviricota;Caudoviricetes	11	0.0175055
Viruses_Ang_PVD_seq_9670	209450	High-quality	High-quality	97.65	temperate	Viruses;Duplodnaviria;Heunggongvirae;Uroviricota;Caudoviricetes	11	0.00738007
Viruses_Ang_PVD_seq_9671	355562	Complete	High-quality	100	virulent	Viruses;Duplodnaviria;Heunggongvirae;Uroviricota;Caudoviricetes	11	0.00884956
Viruses_Ang_PVD_seq_9672	351323	High-quality	High-quality	90.25	virulent	Viruses;Duplodnaviria;Heunggongvirae;Uroviricota;Caudoviricetes	11	0.00498753
Viruses_Ang_PVD_seq_9673	223055	High-quality	High-quality	95.59	virulent	Viruses;Duplodnaviria;Heunggongvirae;Uroviricota;Caudoviricetes	11	0.00900901
Viruses_Ang_PVD_seq_9674	283318	Complete	High-quality	100	virulent	Viruses;Duplodnaviria;Heunggongvirae;Uroviricota;Caudoviricetes	11	0.00874636
Viruses_Ang_PVD_seq_9675	246708	Complete	High-quality	100	virulent	Viruses;Duplodnaviria;Heunggongvirae;Uroviricota;Caudoviricetes	11	0.00458716
Viruses_Ang_PVD_seq_9676	216742	Medium-quality	Genome-fragment	78.18	virulent	Viruses;Duplodnaviria;Heunggongvirae;Uroviricota;Caudoviricetes	11	0.0108108
Viruses_Ang_PVD_seq_9677	321635	High-quality	High-quality	93.14	virulent	Viruses;Duplodnaviria;Heunggongvirae;Uroviricota;Caudoviricetes	11	0.00733496
Viruses_Ang_PVD_seq_9678	222165	Medium-quality	Genome-fragment	86.07	uncertain	Viruses;Duplodnaviria;Heunggongvirae;Uroviricota;Caudoviricetes	11	0.00943396
Viruses_Ang_PVD_seq_9679	245865	Complete	High-quality	100	virulent	Viruses;Duplodnaviria;Heunggongvirae;Uroviricota;Caudoviricetes	11	0.00408163
Viruses_Ang_PVD_seq_9680	203250	Medium-quality	Genome-fragment	69.78	virulent	Viruses;Duplodnaviria;Heunggongvirae;Uroviricota;Caudoviricetes	11	0.0108108
Viruses_Ang_PVD_seq_9681	219165	Medium-quality	Genome-fragment	87.94	virulent	Viruses;Duplodnaviria;Heunggongvirae;Uroviricota;Caudoviricetes	11	0.00660066
Viruses_Ang_PVD_seq_9682	232247	Medium-quality	Genome-fragment	79.4	virulent	Viruses;Duplodnaviria;Heunggongvirae;Uroviricota;Caudoviricetes	11	0
Viruses_Ang_PVD_seq_9683	214198	Medium-quality	Genome-fragment	75.21	virulent	Viruses;Duplodnaviria;Heunggongvirae;Uroviricota;Caudoviricetes	11	0.0141509
Viruses_Ang_PVD_seq_9684	207801	Complete	High-quality	100	virulent	Viruses;Duplodnaviria;Heunggongvirae;Uroviricota;Caudoviricetes	11	0.0123457
Viruses_Ang_PVD_seq_9685	254636	Complete	High-quality	100	virulent	Viruses;Duplodnaviria;Heunggongvirae;Uroviricota;Caudoviricetes	11	0.00740741
Viruses_Ang_PVD_seq_9686	201744	Complete	High-quality	100	virulent	Viruses;Duplodnaviria;Heunggongvirae;Uroviricota;Caudoviricetes	11	0.0105634
Viruses_Ang_PVD_seq_9687	209533	Complete	High-quality	100	temperate	Viruses;Duplodnaviria;Heunggongvirae;Uroviricota;Caudoviricetes	11	0
Viruses_Ang_PVD_seq_9689	240873	Complete	High-quality	100	virulent	Viruses;Duplodnaviria;Heunggongvirae;Uroviricota;Caudoviricetes	11	0.00404858
Viruses_Ang_PVD_seq_9690	206791	Complete	High-quality	100	temperate	Viruses;Duplodnaviria;Heunggongvirae;Uroviricota;Caudoviricetes	11	0
Viruses_Ang_PVD_seq_9691	312747	Complete	High-quality	100	uncertain	Viruses;Duplodnaviria;Heunggongvirae;Uroviricota;Caudoviricetes	11	0.00769231
Viruses_Ang_PVD_seq_9692	241342	Medium-quality	Genome-fragment	88.21	virulent	Viruses;Duplodnaviria;Heunggongvirae;Uroviricota;Caudoviricetes	11	0.00597015
Viruses_Ang_PVD_seq_9693	248818	Complete	High-quality	100	virulent	Viruses;Duplodnaviria;Heunggongvirae;Uroviricota;Caudoviricetes	11	0.00740741
Viruses_Ang_PVD_seq_9694	253082	Complete	High-quality	100	virulent	Viruses;Duplodnaviria;Heunggongvirae;Uroviricota;Caudoviricetes	11	0.00609756
Viruses_Ang_PVD_seq_9695	231529	Medium-quality	Genome-fragment	80.01	virulent	Viruses;Duplodnaviria;Heunggongvirae;Uroviricota;Caudoviricetes	11	0.00483092
Viruses_Ang_PVD_seq_9696	234789	Complete	High-quality	100	virulent	Viruses;Duplodnaviria;Heunggongvirae;Uroviricota;Caudoviricetes	11	0
Viruses_Ang_PVD_seq_9697	213558	Complete	High-quality	100	virulent	Viruses;Duplodnaviria;Heunggongvirae;Uroviricota;Caudoviricetes	11	0.00364964
Viruses_Ang_PVD_seq_9698	219448	Medium-quality	Genome-fragment	89.15	virulent	Viruses;Duplodnaviria;Heunggongvirae;Uroviricota;Caudoviricetes	11	0.0103448
Viruses_Ang_PVD_seq_9699	207967	Complete	High-quality	100	virulent	Viruses;Duplodnaviria;Heunggongvirae;Uroviricota;Caudoviricetes	11	0.00749064
Viruses_Ang_PVD_seq_9700	306706	Medium-quality	Genome-fragment	86.2	virulent	Viruses;Duplodnaviria;Heunggongvirae;Uroviricota;Caudoviricetes	11	0.00923077
Viruses_Ang_PVD_seq_9701	202792	Medium-quality	Genome-fragment	78.72	virulent	Viruses;Duplodnaviria;Heunggongvirae;Uroviricota;Caudoviricetes	11	0.00515464
Viruses_Ang_PVD_seq_9702	251722	Medium-quality	Genome-fragment	86.74	virulent	Viruses;Duplodnaviria;Heunggongvirae;Uroviricota;Caudoviricetes	11	0.00442478
Viruses_Ang_PVD_seq_9703	203389	Medium-quality	Genome-fragment	85.48	virulent	Viruses;Duplodnaviria;Heunggongvirae;Uroviricota;Caudoviricetes	11	0.00840336
Viruses_Ang_PVD_seq_9704	216593	Medium-quality	Genome-fragment	76.06	virulent	Viruses;Duplodnaviria;Heunggongvirae;Uroviricota;Caudoviricetes	11	0.0145631
Viruses_Ang_PVD_seq_9705	281678	Complete	High-quality	100	virulent	Viruses;Duplodnaviria;Heunggongvirae;Uroviricota;Caudoviricetes	11	0.00903614
Viruses_Ang_PVD_seq_9706	244648	Complete	High-quality	100	virulent	Viruses;Duplodnaviria;Heunggongvirae;Uroviricota;Caudoviricetes	11	0.00909091
[truncated: 8,756 more rows]
