# Supplementary material for: Large-scale genomic analysis of jumbo phages: coevolution, genome architecture, and host interaction mechanisms
Source: Anim Microbiome. 2026 Feb 24;8:32. doi: 10.1186/s42523-026-00534-z (PMC13037316; doi:10.1186/s42523-026-00534-z)
Supplement: Supplementary file 7 — Supplementary Material 7: Additional file 5: Table S4. The exact P values for co-evaluation of jumbo phage genomes with habitat types in the JPGD [file 42523_2026_534_MOESM7_ESM.xlsx]

## Sheet: Sheet1
Table S4. The exact p values for co-evaluation of jumbo phage genomes with habitat types in the JPGD.
genus_ID	p1	p2	type	genome_num
Viruses_Ang_other-pigs_seq_11157	0.000237945	0.999764	co-evolution	21
Viruses_Ang_other-pigs_seq_11205	0.00202014	0.999111	co-evolution	5
Viruses_Ang_other-pigs_seq_11269	0.295318	0.774299	Not significant	5
Viruses_Ang_other-pigs_seq_11331	0.111665	0.924942	Not significant	5
Viruses_Ang_PGV_seq_8259	0.401294	0.773373	Not significant	4
Viruses_Ang_PGV_seq_8260	0.285883	0.755251	Not significant	6
Viruses_Ang_PGV_seq_8292	0.546846	0.484353	Not significant	7
Viruses_Ang_PGV_seq_8301	0.00114668	0.998969	co-evolution	9
Viruses_Ang_PGV_seq_8317	4.11e-07	1	co-evolution	8
Viruses_Ang_PGV_seq_8381	0.0501048	0.982721	Not significant	4
Viruses_Ang_PGV_seq_8826	5.7e-07	1	co-evolution	10
Viruses_Ang_PGV_seq_8834	0.0150445	0.989524	co-evolution	6
Viruses_Ang_PGV_seq_8877	0.0953496	0.908324	Not significant	11
Viruses_Ang_PGV_seq_8953	4.64e-05	0.999963	co-evolution	8
Viruses_Ang_PGV_seq_9021	1.86e-13	1	co-evolution	14
Viruses_Ang_PGV_seq_9073	0.00469409	0.997625	co-evolution	5
Viruses_Ang_PGV_seq_9091	0.401294	0.773373	Not significant	4
Viruses_Ang_PGV_seq_9396	0.000707532	0.999553	co-evolution	6
Viruses_Ang_PGV_seq_9397	8.62e-55	1	co-evolution	33
Viruses_Ang_PGV_seq_9399	3.12e-47	1	co-evolution	24
Viruses_Ang_PGV_seq_9400	0.0837731	0.946318	Not significant	5
Viruses_Ang_PGV_seq_9413	0.000212275	0.999843	co-evolution	7
Viruses_Ang_PGV_seq_9429	0.00277799	0.998711	co-evolution	5
Viruses_Ang_PGV_seq_9440	2.11e-05	0.999983	co-evolution	8
Viruses_Ang_PGV_seq_9480	0.0234271	0.993514	co-evolution	4
Viruses_Ang_PVD_seq_9536	0.000189481	0.999861	co-evolution	7
Viruses_Ang_PVD_seq_9559	0.0122781	0.988716	co-evolution	9
Viruses_Ang_PVD_seq_9623	0.000942031	0.999391	co-evolution	6
Viruses_Ang_PVD_seq_9628	5.87e-12	1	co-evolution	12
Viruses_Ang_PVD_seq_9639	0.0360991	0.987691	co-evolution	4
Viruses_Ang_PVD_seq_9644	0.0311785	0.981375	co-evolution	5
Viruses_Ang_PVD_seq_9653	0.184344	0.911235	Not significant	4
Viruses_Ang_PVD_seq_9662	0.65344	0.354685	Not significant	11
Viruses_Ang_PVD_seq_9665	0.0296732	0.990789	co-evolution	4
Viruses_Ang_PVD_seq_9683	0.00268708	0.99876	co-evolution	5
Viruses_Ang_RVD_seq_10001	0.0234271	0.993514	co-evolution	4
Viruses_Ang_RVD_seq_10022	0.000296928	0.999718	co-evolution	12
Viruses_Ang_RVD_seq_10085_	0.0532916	0.966293	Not significant	5
Viruses_Ang_RVD_seq_10102	0.129073	0.877699	Not significant	9
Viruses_Ang_RVD_seq_10175	0.0101214	0.994675	co-evolution	5
Viruses_Ang_RVD_seq_10259	0.711605	0.306804	Not significant	8
Viruses_Ang_RVD_seq_10264	0.237275	0.883336	Not significant	4
Viruses_Ang_RVD_seq_10330	0.0119381	0.990281	co-evolution	7
Viruses_Ang_RVD_seq_10398	0.116387	0.927636	Not significant	5
Viruses_Ang_RVD_seq_10478	0.1139	0.96478	Not significant	4
Viruses_Ang_RVD_seq_10521	0.0234271	0.993514	co-evolution	4
Viruses_Ang_RVD_seq_10538	0.128555	0.887129	Not significant	7
Viruses_Ang_RVD_seq_10626	0.812087	0.328953	Not significant	4
Viruses_Ang_RVD_seq_9778	0.914286	0.128571	Not significant	5
Viruses_Ang_RVD_seq_9840	0.000640724	0.999577	co-evolution	6
Viruses_Ang_RVD_seq_9851	0.911235	0.184344	Not significant	4
Viruses_Ang_RVD_seq_9862	3.84e-06	0.999997	co-evolution	8
Viruses_Ang_RVD_seq_9874	5.22e-13	1	co-evolution	13
Viruses_Ang_RVD_seq_9888	9.6e-28	1	co-evolution	19
Viruses_Ang_WGVD_seq_10982	0.0234271	0.993514	co-evolution	4
Viruses_Fam_COFRD_seq_11467	0.00252772	0.997824	co-evolution	8
Viruses_Hug_HadzaGD_seq_7121	1.82e-05	0.999987	co-evolution	7
Viruses_Hug_HadzaGD_seq_7134	5.85e-10	1	co-evolution	15
