# Supplementary material for: Large-scale genomic analysis of jumbo phages: coevolution, genome architecture, and host interaction mechanisms
Source: Anim Microbiome. 2026 Feb 24;8:32. doi: 10.1186/s42523-026-00534-z (PMC13037316; doi:10.1186/s42523-026-00534-z)
Supplement: Supplementary file 8 — Supplementary Material 8: Additional file 6: Table S5. The bacterial hosts of 10,754 jumbo phages in the JPGD [file 42523_2026_534_MOESM8_ESM.xlsx]

## Sheet: Sheet1
Table S5. The bacterial or archaeal hosts of 10,754 jumbo phages in the JPGD.
contig_id	contig_taxonomy	MAGs_contig_id	domain	phylum	class	order	family	genus	species
Proviruses_Ang_PVD_seq_9582	Viruses;Duplodnaviria;Heunggongvirae;Uroviricota;Caudoviricetes	GCA_000155695.1	d__Bacteria	p__Firmicutes_A	c__Clostridia	o__Lachnospirales	f__Lachnospiraceae	g__Butyrivibrio_A	s__Butyrivibrio_A
Proviruses_Ang_PVD_seq_9582	Viruses;Duplodnaviria;Heunggongvirae;Uroviricota;Caudoviricetes	GCA_001803205.1	d__Bacteria	p__Firmicutes_C	c__Negativicutes	o__Selenomonadales	f__Selenomonadaceae	g__Anaerovibrio	s__Anaerovibrio
Proviruses_Ang_PVD_seq_9582	Viruses;Duplodnaviria;Heunggongvirae;Uroviricota;Caudoviricetes	GCA_002421685.1	d__Bacteria	p__Firmicutes_C	c__Negativicutes	o__Selenomonadales	f__Selenomonadaceae	g__Anaerovibrio	s__Anaerovibrio
Proviruses_Ang_PVD_seq_9582	Viruses;Duplodnaviria;Heunggongvirae;Uroviricota;Caudoviricetes	GCA_002707025.1	d__Bacteria	p__Firmicutes_C	c__Negativicutes	o__Selenomonadales	f__Selenomonadaceae	g__Anaerovibrio	s__Anaerovibrio
Proviruses_Ang_PVD_seq_9582	Viruses;Duplodnaviria;Heunggongvirae;Uroviricota;Caudoviricetes	GCA_004551865.1	d__Bacteria	p__Firmicutes_C	c__Negativicutes	o__Selenomonadales	f__Selenomonadaceae	g__Anaerovibrio	s__Anaerovibrio
Proviruses_Ang_PVD_seq_9582	Viruses;Duplodnaviria;Heunggongvirae;Uroviricota;Caudoviricetes	GCA_015493765.1	d__Bacteria	p__Firmicutes_C	c__Negativicutes	o__Selenomonadales	f__Selenomonadaceae	g__Anaerovibrio	s__Anaerovibrio
Proviruses_Ang_PVD_seq_9582	Viruses;Duplodnaviria;Heunggongvirae;Uroviricota;Caudoviricetes	GCA_016711485.1	d__Bacteria	p__Firmicutes_C	c__Negativicutes	o__Selenomonadales	f__Selenomonadaceae	g__Anaerovibrio	s__Anaerovibrio
Proviruses_Ang_PVD_seq_9582	Viruses;Duplodnaviria;Heunggongvirae;Uroviricota;Caudoviricetes	GCA_018716065.1	d__Bacteria	p__Firmicutes_A	c__Clostridia	o__Lachnospirales	f__Lachnospiraceae	g__Roseburia	s__Roseburia
Proviruses_Ang_PVD_seq_9582	Viruses;Duplodnaviria;Heunggongvirae;Uroviricota;Caudoviricetes	GCA_900316835.1	d__Bacteria	p__Firmicutes_C	c__Negativicutes	o__Selenomonadales	f__Selenomonadaceae	g__Anaerovibrio	s__Anaerovibrio
Proviruses_Ang_PVD_seq_9582	Viruses;Duplodnaviria;Heunggongvirae;Uroviricota;Caudoviricetes	GCA_900757495.1	d__Bacteria	p__Firmicutes_A	c__Clostridia	o__Lachnospirales	f__Lachnospiraceae	g__Roseburia	s__Roseburia
Proviruses_Ang_PVD_seq_9582	Viruses;Duplodnaviria;Heunggongvirae;Uroviricota;Caudoviricetes	GCF_000212735.1	d__Bacteria	p__Firmicutes_A	c__Clostridia	o__Lachnospirales	f__Lachnospiraceae	g__Roseburia	s__Roseburia
Proviruses_Ang_PVD_seq_9582	Viruses;Duplodnaviria;Heunggongvirae;Uroviricota;Caudoviricetes	GCF_000758885.1	d__Bacteria	p__Firmicutes_C	c__Negativicutes	o__Selenomonadales	f__Selenomonadaceae	g__Anaerovibrio	s__Anaerovibrio
Proviruses_Ang_PVD_seq_9582	Viruses;Duplodnaviria;Heunggongvirae;Uroviricota;Caudoviricetes	GCF_001299635.1	d__Bacteria	p__Firmicutes_C	c__Negativicutes	o__Selenomonadales	f__Selenomonadaceae	g__Anaerovibrio	s__Anaerovibrio
Proviruses_Ang_PVD_seq_9582	Viruses;Duplodnaviria;Heunggongvirae;Uroviricota;Caudoviricetes	GCF_002072215.1	d__Bacteria	p__Firmicutes_A	c__Clostridia	o__Lachnospirales	f__Lachnospiraceae	g__Butyrivibrio_A	s__Butyrivibrio_A
Proviruses_Ang_PVD_seq_9582	Viruses;Duplodnaviria;Heunggongvirae;Uroviricota;Caudoviricetes	GCF_002072215.1	d__Bacteria	p__Firmicutes_C	c__Negativicutes	o__Selenomonadales	f__Selenomonadaceae	g__Anaerovibrio	s__Anaerovibrio
Proviruses_Ang_PVD_seq_9582	Viruses;Duplodnaviria;Heunggongvirae;Uroviricota;Caudoviricetes	GCF_002218085.1	d__Bacteria	p__Firmicutes_C	c__Negativicutes	o__Selenomonadales	f__Selenomonadaceae	g__Anaerovibrio	s__Anaerovibrio
Proviruses_Ang_PVD_seq_9582	Viruses;Duplodnaviria;Heunggongvirae;Uroviricota;Caudoviricetes	GCF_002860165.1	d__Bacteria	p__Firmicutes_C	c__Negativicutes	o__Selenomonadales	f__Selenomonadaceae	g__Anaerovibrio	s__Anaerovibrio
Proviruses_Ang_PVD_seq_9582	Viruses;Duplodnaviria;Heunggongvirae;Uroviricota;Caudoviricetes	GCF_003324125.1	d__Bacteria	p__Firmicutes_C	c__Negativicutes	o__Selenomonadales	f__Selenomonadaceae	g__Anaerovibrio	s__Anaerovibrio
Proviruses_Ang_PVD_seq_9582	Viruses;Duplodnaviria;Heunggongvirae;Uroviricota;Caudoviricetes	GCF_004524775.1	d__Bacteria	p__Firmicutes_A	c__Clostridia	o__Lachnospirales	f__Lachnospiraceae	g__Roseburia	s__Roseburia
Proviruses_Ang_PVD_seq_9582	Viruses;Duplodnaviria;Heunggongvirae;Uroviricota;Caudoviricetes	GCF_009730595.1	d__Bacteria	p__Firmicutes_C	c__Negativicutes	o__Selenomonadales	f__Selenomonadaceae	g__Anaerovibrio	s__Anaerovibrio
Proviruses_Ang_PVD_seq_9582	Viruses;Duplodnaviria;Heunggongvirae;Uroviricota;Caudoviricetes	GCF_014055005.1	d__Bacteria	p__Firmicutes_A	c__Clostridia	o__Lachnospirales	f__Lachnospiraceae	g__Roseburia	s__Roseburia
Proviruses_Ang_PVD_seq_9592	Viruses;Duplodnaviria;Heunggongvirae;Uroviricota;Caudoviricetes	GCA_013177825.1	d__Bacteria	p__Firmicutes_A	c__Clostridia	o__Oscillospirales	f__Ruminococcaceae	g__Gemmiger	s__Gemmiger_qucibialis
Proviruses_Ang_PVD_seq_9592	Viruses;Duplodnaviria;Heunggongvirae;Uroviricota;Caudoviricetes	GCA_017547165.1	d__Bacteria	p__Firmicutes_A	c__Clostridia	o__Oscillospirales	f__Ruminococcaceae	g__Gemmiger	s__Gemmiger
Proviruses_Ang_PVD_seq_9592	Viruses;Duplodnaviria;Heunggongvirae;Uroviricota;Caudoviricetes	GCA_900767915.1	d__Bacteria	p__Bacteroidota	c__Bacteroidia	o__Bacteroidales	f__Bacteroidaceae	g__Prevotella	s__Prevotella
Proviruses_Ang_PVD_seq_9592	Viruses;Duplodnaviria;Heunggongvirae;Uroviricota;Caudoviricetes	GCF_009857135.1	d__Bacteria	p__Bacteroidota	c__Bacteroidia	o__Bacteroidales	f__Bacteroidaceae	g__Prevotella	s__Prevotella
Proviruses_Ang_PVD_seq_9637	Viruses;Duplodnaviria;Heunggongvirae;Uroviricota;Caudoviricetes	GCA_002470185.1	d__Bacteria	p__Bacteroidota	c__Bacteroidia	o__Bacteroidales	f__UBA932	g__RC9	s__RC9
Proviruses_Ang_PVD_seq_9637	Viruses;Duplodnaviria;Heunggongvirae;Uroviricota;Caudoviricetes	GCA_014799465.1	d__Bacteria	p__Firmicutes	c__Bacilli	o__RF39	f__UBA660	g__CAG-460	s__CAG-460
Proviruses_Ang_PVD_seq_9637	Viruses;Duplodnaviria;Heunggongvirae;Uroviricota;Caudoviricetes	GCA_015062815.1	d__Bacteria	p__Bacteroidota	c__Bacteroidia	o__Bacteroidales	f__Bacteroidaceae	g__Bacteroides	s__Bacteroides
Proviruses_Ang_PVD_seq_9637	Viruses;Duplodnaviria;Heunggongvirae;Uroviricota;Caudoviricetes	GCA_015657475.1	d__Bacteria	p__Bacteroidota	c__Bacteroidia	o__Bacteroidales	f__UBA932	g__Cryptobacteroides	s__Cryptobacteroides_sp004552965
Proviruses_Ang_PVD_seq_9637	Viruses;Duplodnaviria;Heunggongvirae;Uroviricota;Caudoviricetes	GCA_017430465.1	d__Bacteria	p__Bacteroidota	c__Bacteroidia	o__Bacteroidales	f__UBA932	g__Cryptobacteroides	s__Cryptobacteroides_sp004552965
Proviruses_Ang_PVD_seq_9637	Viruses;Duplodnaviria;Heunggongvirae;Uroviricota;Caudoviricetes	GCA_017430465.1	d__Bacteria	p__Spirochaetota	c__Leptospirae	o__Leptospirales	f__Leptospiraceae	g__UBA2033	s__UBA2033_sp016711485
Proviruses_Ang_PVD_seq_9637	Viruses;Duplodnaviria;Heunggongvirae;Uroviricota;Caudoviricetes	GCA_018240105.1	d__Bacteria	p__Bacteroidota	c__Bacteroidia	o__Bacteroidales	f__Bacteroidaceae	g__Prevotella	s__Prevotella
Proviruses_Ang_PVD_seq_9637	Viruses;Duplodnaviria;Heunggongvirae;Uroviricota;Caudoviricetes	GCA_018240285.1	d__Bacteria	p__Firmicutes_A	c__Clostridia	o__Clostridiales	f__Clostridiaceae	g__Clostridium_P	s__Clostridium_P
Proviruses_Ang_PVD_seq_9637	Viruses;Duplodnaviria;Heunggongvirae;Uroviricota;Caudoviricetes	GCA_905221335.1	d__Bacteria	p__Actinobacteriota	c__Coriobacteriia	o__Coriobacteriales	f__Coriobacteriaceae	g__Collinsella	s__Collinsella
Proviruses_Ang_PVD_seq_9637	Viruses;Duplodnaviria;Heunggongvirae;Uroviricota;Caudoviricetes	GCF_000024885.1	d__Bacteria	p__Bacteroidota	c__Bacteroidia	o__Bacteroidales	f__Bacteroidaceae	g__Bacteroides	s__Bacteroides
Proviruses_Ang_PVD_seq_9637	Viruses;Duplodnaviria;Heunggongvirae;Uroviricota;Caudoviricetes	GCF_000159095.1	d__Bacteria	p__Bacteroidota	c__Bacteroidia	o__Bacteroidales	f__UBA932	g__RC9	s__RC9
Proviruses_Ang_PVD_seq_9637	Viruses;Duplodnaviria;Heunggongvirae;Uroviricota;Caudoviricetes	GCF_000212395.1	d__Bacteria	p__Bacteroidota	c__Bacteroidia	o__Bacteroidales	f__UBA932	g__RC9	s__RC9
Proviruses_Ang_PVD_seq_9637	Viruses;Duplodnaviria;Heunggongvirae;Uroviricota;Caudoviricetes	GCF_000306675.2	d__Bacteria	p__Bacteroidota	c__Bacteroidia	o__Bacteroidales	f__Bacteroidaceae	g__Prevotella	s__Prevotella
Proviruses_Ang_PVD_seq_9637	Viruses;Duplodnaviria;Heunggongvirae;Uroviricota;Caudoviricetes	GCF_001262605.1	d__Bacteria	p__Bacteroidota	c__Bacteroidia	o__Bacteroidales	f__UBA932	g__Cryptobacteroides	s__Cryptobacteroides_sp004552965
Proviruses_Ang_PVD_seq_9637	Viruses;Duplodnaviria;Heunggongvirae;Uroviricota;Caudoviricetes	GCF_002000985.1	d__Bacteria	p__Bacteroidota	c__Bacteroidia	o__Bacteroidales	f__Bacteroidaceae	g__Bacteroides	s__Bacteroides
Proviruses_Ang_PVD_seq_9637	Viruses;Duplodnaviria;Heunggongvirae;Uroviricota;Caudoviricetes	GCF_004341205.1	d__Bacteria	p__Actinobacteriota	c__Coriobacteriia	o__Coriobacteriales	f__Coriobacteriaceae	g__Collinsella	s__Collinsella_sp900757495
Proviruses_Ang_PVD_seq_9637	Viruses;Duplodnaviria;Heunggongvirae;Uroviricota;Caudoviricetes	GCF_004341205.1	d__Bacteria	p__Firmicutes	c__Bacilli	o__Mycoplasmatales	f__Mycoplasmataceae	g__Spiroplasma_A	s__Spiroplasma_A_tabanidicola
Proviruses_Ang_PVD_seq_9637	Viruses;Duplodnaviria;Heunggongvirae;Uroviricota;Caudoviricetes	GCF_006965445.1	d__Bacteria	p__Bacteroidota	c__Bacteroidia	o__Bacteroidales	f__UBA932	g__Cryptobacteroides	s__Cryptobacteroides_sp004552965
Proviruses_Ang_PVD_seq_9637	Viruses;Duplodnaviria;Heunggongvirae;Uroviricota;Caudoviricetes	GCF_013201725.1	d__Bacteria	p__Bacteroidota	c__Bacteroidia	o__Bacteroidales	f__UBA932	g__Cryptobacteroides	s__Cryptobacteroides_sp004552965
Proviruses_Ang_RVD_seq_9900	Viruses;Duplodnaviria;Heunggongvirae;Uroviricota;Caudoviricetes	GCF_002000985.1	d__Bacteria	p__Bacteroidota	c__Bacteroidia	o__Bacteroidales	f__Bacteroidaceae	g__Phocaeicola	s__Phocaeicola
Proviruses_Ang_RVD_seq_9900	Viruses;Duplodnaviria;Heunggongvirae;Uroviricota;Caudoviricetes	GCF_002000985.1	d__Bacteria	p__Verrucomicrobiota	c__Verrucomicrobiae	o__Opitutales	f__Opitutaceae	g__Pelagicoccus	s__Pelagicoccus_sp000155695
Proviruses_Ang_other-pigs_seq_11107	Viruses;Duplodnaviria;Heunggongvirae;Uroviricota;Caudoviricetes	GCA_002749055.1	d__Bacteria	p__Bacteroidota	c__Bacteroidia	o__Flavobacteriales	f__Flavobacteriaceae	g__IN17	s__IN17_sp002707025
Proviruses_Ang_other-pigs_seq_11107	Viruses;Duplodnaviria;Heunggongvirae;Uroviricota;Caudoviricetes	GCA_002841035.1	d__Bacteria	p__Firmicutes_A	c__Clostridia	o__Lachnospirales	f__Lachnospiraceae	g__Eubacterium_G	s__Eubacterium_G
Proviruses_Ang_other-pigs_seq_11107	Viruses;Duplodnaviria;Heunggongvirae;Uroviricota;Caudoviricetes	GCA_012839295.1	d__Bacteria	p__Bacteroidota	c__Bacteroidia	o__Bacteroidales	f__Bacteroidaceae	g__Prevotella	s__Prevotella
Proviruses_Ang_other-pigs_seq_11107	Viruses;Duplodnaviria;Heunggongvirae;Uroviricota;Caudoviricetes	GCA_015062815.1	d__Bacteria	p__Bacteroidota	c__Bacteroidia	o__Bacteroidales	f__Bacteroidaceae	g__Prevotella	s__Prevotella
Proviruses_Ang_other-pigs_seq_11107	Viruses;Duplodnaviria;Heunggongvirae;Uroviricota;Caudoviricetes	GCA_900760055.1	d__Bacteria	p__Bacteroidota	c__Bacteroidia	o__Bacteroidales	f__Bacteroidaceae	g__Prevotella	s__Prevotella
Proviruses_Ang_other-pigs_seq_11107	Viruses;Duplodnaviria;Heunggongvirae;Uroviricota;Caudoviricetes	GCA_902786515.1	d__Bacteria	p__Firmicutes	c__Bacilli	o__ML615J-28	f__CAG-313	g__CAG-313	s__CAG-313
Proviruses_Ang_other-pigs_seq_11107	Viruses;Duplodnaviria;Heunggongvirae;Uroviricota;Caudoviricetes	GCA_905371715.1	d__Bacteria	p__Bacteroidota	c__Bacteroidia	o__Bacteroidales	f__Bacteroidaceae	g__Prevotella	s__Prevotella
Proviruses_Ang_other-pigs_seq_11107	Viruses;Duplodnaviria;Heunggongvirae;Uroviricota;Caudoviricetes	GCF_000176155.1	d__Bacteria	p__Firmicutes_A	c__Clostridia	o__Peptostreptococcales	f__Peptostreptococcaceae	g__Clostridioides	s__Clostridioides
Proviruses_Ang_other-pigs_seq_11107	Viruses;Duplodnaviria;Heunggongvirae;Uroviricota;Caudoviricetes	GCF_000187895.1	d__Bacteria	p__Myxococcota	c__UBA9042	o__DTJE01	f__S145-11	g__S145-11	s__S145-11_sp015493765
Proviruses_Ang_other-pigs_seq_11107	Viruses;Duplodnaviria;Heunggongvirae;Uroviricota;Caudoviricetes	GCF_000331305.1	d__Bacteria	p__Firmicutes_A	c__Clostridia	o__Lachnospirales	f__Lachnospiraceae	g__Butyrivibrio_A	s__Butyrivibrio_A
Proviruses_Ang_other-pigs_seq_11107	Viruses;Duplodnaviria;Heunggongvirae;Uroviricota;Caudoviricetes	GCF_000469505.1	d__Bacteria	p__Firmicutes_A	c__Clostridia	o__Lachnospirales	f__Lachnospiraceae	g__Eubacterium_G	s__Eubacterium_G
Proviruses_Ang_other-pigs_seq_11107	Viruses;Duplodnaviria;Heunggongvirae;Uroviricota;Caudoviricetes	GCF_000517105.1	d__Bacteria	p__Firmicutes	c__Bacilli	o__RF39	f__UBA660	g__Pelethosoma	s__Pelethosoma_merdigallinarum
Proviruses_Ang_other-pigs_seq_11107	Viruses;Duplodnaviria;Heunggongvirae;Uroviricota;Caudoviricetes	GCF_001436215.1	d__Bacteria	p__Bacteroidota	c__Bacteroidia	o__Bacteroidales	f__Bacteroidaceae	g__UBA4372	s__UBA4372
Proviruses_Ang_other-pigs_seq_11107	Viruses;Duplodnaviria;Heunggongvirae;Uroviricota;Caudoviricetes	GCF_001598275.1	d__Bacteria	p__Bacteroidota	c__Bacteroidia	o__Bacteroidales	f__Bacteroidaceae	g__Prevotella	s__Prevotella
Proviruses_Ang_other-pigs_seq_11107	Viruses;Duplodnaviria;Heunggongvirae;Uroviricota;Caudoviricetes	GCF_002998435.1	d__Bacteria	p__Firmicutes_A	c__Clostridia	o__Lachnospirales	f__Lachnospiraceae	g__Eubacterium_G	s__Eubacterium_G
Proviruses_Ang_other-pigs_seq_11107	Viruses;Duplodnaviria;Heunggongvirae;Uroviricota;Caudoviricetes	GCF_002998435.1	d__Bacteria	p__Firmicutes_A	c__Clostridia	o__Oscillospirales	f__Acutalibacteraceae	g__Eubacterium_R	s__
Proviruses_Ang_other-pigs_seq_11107	Viruses;Duplodnaviria;Heunggongvirae;Uroviricota;Caudoviricetes	GCF_003007785.1	d__Bacteria	p__Bacteroidota	c__Bacteroidia	o__Chitinophagales	f__Saprospiraceae	g__Haliscomenobacter	s__Haliscomenobacter_hydrossis
Proviruses_Ang_other-pigs_seq_11107	Viruses;Duplodnaviria;Heunggongvirae;Uroviricota;Caudoviricetes	GCF_003097635.1	d__Bacteria	p__Firmicutes_A	c__Clostridia	o__Lachnospirales	f__Lachnospiraceae	g__Eubacterium_G	s__Eubacterium_G
Proviruses_Ang_other-pigs_seq_11107	Viruses;Duplodnaviria;Heunggongvirae;Uroviricota;Caudoviricetes	GCF_003471165.1	d__Bacteria	p__Firmicutes_A	c__Clostridia	o__Peptostreptococcales	f__Peptostreptococcaceae	g__Clostridioides	s__Clostridioides_difficile_A
Proviruses_Ang_other-pigs_seq_11107	Viruses;Duplodnaviria;Heunggongvirae;Uroviricota;Caudoviricetes	GCF_004793475.1	d__Bacteria	p__Bacteroidota	c__Bacteroidia	o__Bacteroidales	f__Bacteroidaceae	g__Prevotella	s__Prevotella
Proviruses_Ang_other-pigs_seq_11107	Viruses;Duplodnaviria;Heunggongvirae;Uroviricota;Caudoviricetes	GCF_004793475.1	d__Bacteria	p__Firmicutes_A	c__Clostridia	o__Oscillospirales	f__Acutalibacteraceae	g__Eubacterium_R	s__
Proviruses_Ang_other-pigs_seq_11107	Viruses;Duplodnaviria;Heunggongvirae;Uroviricota;Caudoviricetes	GCF_900116115.1	d__Bacteria	p__Firmicutes	c__Bacilli	o__ML615J-28	f__CAG-313	g__CAG-313	s__CAG-313
Proviruses_Ang_other-pigs_seq_11126	Viruses;Duplodnaviria;Heunggongvirae;Uroviricota;Caudoviricetes	GCA_001299455.1	d__Bacteria	p__Bacteroidota	c__Bacteroidia	o__Bacteroidales	f__UBA932	g__RC9	s__RC9
Proviruses_Ang_other-pigs_seq_11126	Viruses;Duplodnaviria;Heunggongvirae;Uroviricota;Caudoviricetes	GCF_000331305.1	d__Bacteria	p__Bacteroidota	c__Bacteroidia	o__Bacteroidales	f__UBA932	g__RC9	s__RC9
Proviruses_Ang_other-pigs_seq_11126	Viruses;Duplodnaviria;Heunggongvirae;Uroviricota;Caudoviricetes	GCF_002000985.1	d__Bacteria	p__Bacteroidota	c__Bacteroidia	o__Bacteroidales	f__Bacteroidaceae	g__Phocaeicola	s__Phocaeicola
Proviruses_Ang_other-pigs_seq_11126	Viruses;Duplodnaviria;Heunggongvirae;Uroviricota;Caudoviricetes	GCF_002000985.1	d__Bacteria	p__Bacteroidota	c__Bacteroidia	o__Bacteroidales	f__UBA932	g__RC9	s__RC9
Proviruses_Ang_other-pigs_seq_11126	Viruses;Duplodnaviria;Heunggongvirae;Uroviricota;Caudoviricetes	GCF_002000985.1	d__Bacteria	p__Firmicutes	c__Bacilli	o__Erysipelotrichales	f__Erysipelatoclostridiaceae	g__Catenibacterium	s__Catenibacterium
Proviruses_Ang_other-pigs_seq_11126	Viruses;Duplodnaviria;Heunggongvirae;Uroviricota;Caudoviricetes	GCF_004793475.1	d__Bacteria	p__Bacteroidota	c__Bacteroidia	o__Bacteroidales	f__UBA932	g__RC9	s__RC9
Proviruses_Ang_other-pigs_seq_11176	Viruses;Duplodnaviria;Heunggongvirae;Uroviricota;Caudoviricetes	GCA_001941135.1	d__Bacteria	p__Bacteroidota	c__Bacteroidia	o__Bacteroidales	f__Bacteroidaceae	g__Bacteroides	s__Bacteroides
Proviruses_Ang_other-pigs_seq_11176	Viruses;Duplodnaviria;Heunggongvirae;Uroviricota;Caudoviricetes	GCA_002371265.1	d__Bacteria	p__Bacteroidota	c__Bacteroidia	o__Chitinophagales	f__Chitinophagaceae	g__Flavipsychrobacter	s__Flavipsychrobacter_sp002421685
Proviruses_Ang_other-pigs_seq_11176	Viruses;Duplodnaviria;Heunggongvirae;Uroviricota;Caudoviricetes	GCA_013177855.1	d__Bacteria	p__Firmicutes_A	c__Clostridia	o__Oscillospirales	f__Acutalibacteraceae	g__Ruminococcus_E	s__Ruminococcus_E
Proviruses_Ang_other-pigs_seq_11176	Viruses;Duplodnaviria;Heunggongvirae;Uroviricota;Caudoviricetes	GCA_013299045.1	d__Bacteria	p__Firmicutes_C	c__Negativicutes	o__Selenomonadales	f__Selenomonadaceae	g__Selenomonas_A	s__Selenomonas_A
Proviruses_Ang_other-pigs_seq_11176	Viruses;Duplodnaviria;Heunggongvirae;Uroviricota;Caudoviricetes	GCA_016841565.1	d__Bacteria	p__Bacteroidota	c__Bacteroidia	o__Bacteroidales	f__Bacteroidaceae	g__Bacteroides	s__Bacteroides
Proviruses_Ang_other-pigs_seq_11176	Viruses;Duplodnaviria;Heunggongvirae;Uroviricota;Caudoviricetes	GCA_017406985.1	d__Bacteria	p__Firmicutes_A	c__Clostridia	o__Oscillospirales	f__Acutalibacteraceae	g__CAG-180	s__CAG-180
Proviruses_Ang_other-pigs_seq_11176	Viruses;Duplodnaviria;Heunggongvirae;Uroviricota;Caudoviricetes	GCA_017531445.1	d__Bacteria	p__Bacteroidota	c__Bacteroidia	o__Bacteroidales	f__Bacteroidaceae	g__Bacteroides	s__Bacteroides
Proviruses_Ang_other-pigs_seq_11176	Viruses;Duplodnaviria;Heunggongvirae;Uroviricota;Caudoviricetes	GCA_018266955.1	d__Bacteria	p__Bacteroidota	c__Bacteroidia	o__Bacteroidales	f__Bacteroidaceae	g__Bacteroides	s__Bacteroides
Proviruses_Ang_other-pigs_seq_11176	Viruses;Duplodnaviria;Heunggongvirae;Uroviricota;Caudoviricetes	GCA_900315335.1	d__Bacteria	p__Firmicutes_A	c__Clostridia	o__Peptostreptococcales	f__Peptostreptococcaceae	g__Peptostreptococcus	s__Peptostreptococcus_sp000758885
Proviruses_Ang_other-pigs_seq_11176	Viruses;Duplodnaviria;Heunggongvirae;Uroviricota;Caudoviricetes	GCA_903863035.1	d__Bacteria	p__Firmicutes_A	c__Clostridia	o__Oscillospirales	f__Acutalibacteraceae	g__CAG-180	s__CAG-180
Proviruses_Ang_other-pigs_seq_11176	Viruses;Duplodnaviria;Heunggongvirae;Uroviricota;Caudoviricetes	GCA_910574015.1	d__Bacteria	p__Firmicutes_A	c__Clostridia	o__Oscillospirales	f__Acutalibacteraceae	g__Eubacterium_R	s__Eubacterium_R
Proviruses_Ang_other-pigs_seq_11176	Viruses;Duplodnaviria;Heunggongvirae;Uroviricota;Caudoviricetes	GCF_000174755.1	d__Bacteria	p__Firmicutes_A	c__Clostridia	o__Oscillospirales	f__Acutalibacteraceae	g__Ruminococcus_E	s__Ruminococcus_E
Proviruses_Ang_other-pigs_seq_11176	Viruses;Duplodnaviria;Heunggongvirae;Uroviricota;Caudoviricetes	GCF_001536065.1	d__Bacteria	p__Firmicutes_A	c__Clostridia	o__Oscillospirales	f__Acutalibacteraceae	g__Eubacterium_R	s__Eubacterium_R
Proviruses_Ang_other-pigs_seq_11176	Viruses;Duplodnaviria;Heunggongvirae;Uroviricota;Caudoviricetes	GCF_003852705.1	d__Bacteria	p__Firmicutes_C	c__Negativicutes	o__Selenomonadales	f__Selenomonadaceae	g__Selenomonas_A	s__Selenomonas_A
Proviruses_Ang_other-pigs_seq_11176	Viruses;Duplodnaviria;Heunggongvirae;Uroviricota;Caudoviricetes	GCF_016097415.1	d__Bacteria	p__Firmicutes_C	c__Negativicutes	o__Veillonellales	f__Dialisteraceae	g__Dialister	s__Dialister
Proviruses_Ang_other-pigs_seq_11227	Viruses;Duplodnaviria;Heunggongvirae;Uroviricota;Caudoviricetes	GCA_001560915.1	d__Bacteria	p__Firmicutes_A	c__Clostridia	o__Lachnospirales	f__Lachnospiraceae	g__Dorea_A	s__Dorea_A
Proviruses_Ang_other-pigs_seq_11227	Viruses;Duplodnaviria;Heunggongvirae;Uroviricota;Caudoviricetes	GCA_002084355.1	d__Bacteria	p__Bacteroidota	c__Bacteroidia	o__Bacteroidales	f__Bacteroidaceae	g__Prevotella	s__Prevotella
Proviruses_Ang_other-pigs_seq_11227	Viruses;Duplodnaviria;Heunggongvirae;Uroviricota;Caudoviricetes	GCA_002438785.1	d__Bacteria	p__Firmicutes_A	c__Clostridia	o__Lachnospirales	f__Lachnospiraceae	g__Dorea_A	s__Dorea_A
Proviruses_Ang_other-pigs_seq_11227	Viruses;Duplodnaviria;Heunggongvirae;Uroviricota;Caudoviricetes	GCA_002470185.1	d__Bacteria	p__Firmicutes_A	c__Clostridia	o__Oscillospirales	f__Acutalibacteraceae	g__Ruminococcus_E	s__Ruminococcus_E
Proviruses_Ang_other-pigs_seq_11227	Viruses;Duplodnaviria;Heunggongvirae;Uroviricota;Caudoviricetes	GCA_002749055.1	d__Bacteria	p__Firmicutes	c__Bacilli	o__RFN20	f__CAG-288	g__CAG-288	s__CAG-288
Proviruses_Ang_other-pigs_seq_11227	Viruses;Duplodnaviria;Heunggongvirae;Uroviricota;Caudoviricetes	GCA_002783525.1	d__Bacteria	p__Firmicutes_A	c__Clostridia	o__Lachnospirales	f__Lachnospiraceae	g__Dorea_A	s__Dorea_A
Proviruses_Ang_other-pigs_seq_11227	Viruses;Duplodnaviria;Heunggongvirae;Uroviricota;Caudoviricetes	GCA_004321915.1	d__Bacteria	p__Bacteroidota	c__Bacteroidia	o__Bacteroidales	f__Bacteroidaceae	g__Prevotella	s__Prevotella
Proviruses_Ang_other-pigs_seq_11227	Viruses;Duplodnaviria;Heunggongvirae;Uroviricota;Caudoviricetes	GCA_014846175.1	d__Bacteria	p__Firmicutes	c__Bacilli	o__RF39	f__UBA660	g__CAG-302	s__CAG-302
Proviruses_Ang_other-pigs_seq_11227	Viruses;Duplodnaviria;Heunggongvirae;Uroviricota;Caudoviricetes	GCA_017398825.1	d__Bacteria	p__Firmicutes	c__Bacilli	o__RF39	f__UBA660	g__CAG-302	s__CAG-302
Proviruses_Ang_other-pigs_seq_11227	Viruses;Duplodnaviria;Heunggongvirae;Uroviricota;Caudoviricetes	GCA_017430465.1	d__Bacteria	p__Firmicutes_A	c__Clostridia	o__Lachnospirales	f__Lachnospiraceae	g__Dorea_A	s__Dorea_A
Proviruses_Ang_other-pigs_seq_11227	Viruses;Duplodnaviria;Heunggongvirae;Uroviricota;Caudoviricetes	GCA_017860255.1	d__Bacteria	p__Bacteroidota	c__Bacteroidia	o__Bacteroidales	f__Bacteroidaceae	g__Prevotella	s__Prevotella
Proviruses_Ang_other-pigs_seq_11227	Viruses;Duplodnaviria;Heunggongvirae;Uroviricota;Caudoviricetes	GCA_018240285.1	d__Bacteria	p__Firmicutes_A	c__Clostridia	o__Lachnospirales	f__Lachnospiraceae	g__Dorea_A	s__Dorea_A
Proviruses_Ang_other-pigs_seq_11227	Viruses;Duplodnaviria;Heunggongvirae;Uroviricota;Caudoviricetes	GCA_018266955.1	d__Bacteria	p__Bacteroidota	c__Bacteroidia	o__Bacteroidales	f__Bacteroidaceae	g__Prevotella	s__Prevotella
Proviruses_Ang_other-pigs_seq_11227	Viruses;Duplodnaviria;Heunggongvirae;Uroviricota;Caudoviricetes	GCA_900315735.1	d__Bacteria	p__Bacteroidota	c__Bacteroidia	o__Bacteroidales	f__Bacteroidaceae	g__Prevotella	s__Prevotella
Proviruses_Ang_other-pigs_seq_11227	Viruses;Duplodnaviria;Heunggongvirae;Uroviricota;Caudoviricetes	GCA_900543095.1	d__Bacteria	p__Bacteroidota	c__Bacteroidia	o__Bacteroidales	f__Bacteroidaceae	g__Prevotella	s__Prevotella
Proviruses_Ang_other-pigs_seq_11227	Viruses;Duplodnaviria;Heunggongvirae;Uroviricota;Caudoviricetes	GCA_900771005.1	d__Bacteria	p__Firmicutes	c__Bacilli	o__RF39	f__UBA660	g__CAG-302	s__CAG-302
Proviruses_Ang_other-pigs_seq_11227	Viruses;Duplodnaviria;Heunggongvirae;Uroviricota;Caudoviricetes	GCA_905221415.1	d__Bacteria	p__Bacteroidota	c__Bacteroidia	o__Bacteroidales	f__Bacteroidaceae	g__Prevotella	s__Prevotella
Proviruses_Ang_other-pigs_seq_11227	Viruses;Duplodnaviria;Heunggongvirae;Uroviricota;Caudoviricetes	GCA_905221415.1	d__Bacteria	p__Firmicutes_A	c__Clostridia	o__Lachnospirales	f__Lachnospiraceae	g__Blautia	s__Blautia
Proviruses_Ang_other-pigs_seq_11227	Viruses;Duplodnaviria;Heunggongvirae;Uroviricota;Caudoviricetes	GCA_905221415.1	d__Bacteria	p__Firmicutes_A	c__Clostridia	o__Lachnospirales	f__Lachnospiraceae	g__Dorea_A	s__Dorea_A
Proviruses_Ang_other-pigs_seq_11227	Viruses;Duplodnaviria;Heunggongvirae;Uroviricota;Caudoviricetes	GCA_910587405.1	d__Bacteria	p__Firmicutes_A	c__Clostridia	o__Lachnospirales	f__Lachnospiraceae	g__Dorea_A	s__Dorea_A
Proviruses_Ang_other-pigs_seq_11227	Viruses;Duplodnaviria;Heunggongvirae;Uroviricota;Caudoviricetes	GCF_000166775.1	d__Bacteria	p__Firmicutes_A	c__Clostridia	o__Lachnospirales	f__Lachnospiraceae	g__Dorea_A	s__Dorea_A
Proviruses_Ang_other-pigs_seq_11227	Viruses;Duplodnaviria;Heunggongvirae;Uroviricota;Caudoviricetes	GCF_000463075.2	d__Bacteria	p__Firmicutes_A	c__Clostridia	o__Lachnospirales	f__Lachnospiraceae	g__Anaerobutyricum	s__Anaerobutyricum
Proviruses_Ang_other-pigs_seq_11227	Viruses;Duplodnaviria;Heunggongvirae;Uroviricota;Caudoviricetes	GCF_000622245.1	d__Bacteria	p__Firmicutes	c__Bacilli	o__Erysipelotrichales	f__Erysipelotrichaceae	g__Holdemanella	s__Holdemanella
Proviruses_Ang_other-pigs_seq_11227	Viruses;Duplodnaviria;Heunggongvirae;Uroviricota;Caudoviricetes	GCF_000722685.1	d__Bacteria	p__Firmicutes_C	c__Negativicutes	o__Acidaminococcales	f__Acidaminococcaceae	g__Phascolarctobacterium_A	s__Phascolarctobacterium_A
Proviruses_Ang_other-pigs_seq_11227	Viruses;Duplodnaviria;Heunggongvirae;Uroviricota;Caudoviricetes	GCF_001436755.1	d__Bacteria	p__Bacteroidota	c__Bacteroidia	o__Bacteroidales	f__Bacteroidaceae	g__Prevotella	s__Prevotella
Proviruses_Ang_other-pigs_seq_11227	Viruses;Duplodnaviria;Heunggongvirae;Uroviricota;Caudoviricetes	GCF_001552295.1	d__Bacteria	p__Firmicutes_A	c__Clostridia	o__Lachnospirales	f__Lachnospiraceae	g__Anaerobutyricum	s__Anaerobutyricum
Proviruses_Ang_other-pigs_seq_11227	Viruses;Duplodnaviria;Heunggongvirae;Uroviricota;Caudoviricetes	GCF_001880325.1	d__Bacteria	p__Firmicutes_A	c__Clostridia	o__Lachnospirales	f__Lachnospiraceae	g__Dorea_A	s__Dorea_A
Proviruses_Ang_other-pigs_seq_11227	Viruses;Duplodnaviria;Heunggongvirae;Uroviricota;Caudoviricetes	GCF_001891165.1	d__Bacteria	p__Bacteroidota	c__Bacteroidia	o__Bacteroidales	f__Bacteroidaceae	g__Prevotella	s__Prevotella
Proviruses_Ang_other-pigs_seq_11227	Viruses;Duplodnaviria;Heunggongvirae;Uroviricota;Caudoviricetes	GCF_002165255.2	d__Bacteria	p__Firmicutes_A	c__Clostridia	o__Lachnospirales	f__Lachnospiraceae	g__Dorea_A	s__Dorea_A
Proviruses_Ang_other-pigs_seq_11227	Viruses;Duplodnaviria;Heunggongvirae;Uroviricota;Caudoviricetes	GCF_003201605.1	d__Bacteria	p__Firmicutes_A	c__Clostridia	o__Lachnospirales	f__Lachnospiraceae	g__Dorea_A	s__Dorea_A
Proviruses_Ang_other-pigs_seq_11227	Viruses;Duplodnaviria;Heunggongvirae;Uroviricota;Caudoviricetes	GCF_003942795.1	d__Bacteria	p__Firmicutes_A	c__Clostridia	o__Lachnospirales	f__Lachnospiraceae	g__Dorea_A	s__Dorea_A
Proviruses_Ang_other-pigs_seq_11227	Viruses;Duplodnaviria;Heunggongvirae;Uroviricota;Caudoviricetes	GCF_003968755.1	d__Bacteria	p__Firmicutes_A	c__Clostridia	o__Lachnospirales	f__Lachnospiraceae	g__Dorea_A	s__Dorea_A
Proviruses_Ang_other-pigs_seq_11227	Viruses;Duplodnaviria;Heunggongvirae;Uroviricota;Caudoviricetes	GCF_006717075.1	d__Bacteria	p__Bacteroidota	c__Bacteroidia	o__Bacteroidales	f__Bacteroidaceae	g__Prevotella	s__Prevotella
Proviruses_Ang_other-pigs_seq_11227	Viruses;Duplodnaviria;Heunggongvirae;Uroviricota;Caudoviricetes	GCF_013201725.1	d__Bacteria	p__Firmicutes_A	c__Clostridia	o__Lachnospirales	f__Lachnospiraceae	g__Dorea_A	s__Dorea_A
Proviruses_Ang_other-pigs_seq_11227	Viruses;Duplodnaviria;Heunggongvirae;Uroviricota;Caudoviricetes	GCF_017875835.1	d__Bacteria	p__Firmicutes_A	c__Clostridia	o__Lachnospirales	f__Lachnospiraceae	g__Dorea_A	s__Dorea_A
Proviruses_Ang_other-pigs_seq_11227	Viruses;Duplodnaviria;Heunggongvirae;Uroviricota;Caudoviricetes	GCF_900187025.1	d__Bacteria	p__Firmicutes_A	c__Clostridia	o__Lachnospirales	f__Lachnospiraceae	g__Dorea_A	s__Dorea_A
Proviruses_Ang_other-pigs_seq_11227	Viruses;Duplodnaviria;Heunggongvirae;Uroviricota;Caudoviricetes	GCF_900625095.1	d__Bacteria	p__Firmicutes_A	c__Clostridia	o__Lachnospirales	f__Lachnospiraceae	g__UBA11774	s__UBA11774
Proviruses_Ang_other-pigs_seq_11227	Viruses;Duplodnaviria;Heunggongvirae;Uroviricota;Caudoviricetes	GCF_900660615.1	d__Bacteria	p__Firmicutes_A	c__Clostridia	o__Lachnospirales	f__Lachnospiraceae	g__Dorea_A	s__Dorea_A
Proviruses_Ang_other-pigs_seq_11235	Viruses;Duplodnaviria;Heunggongvirae;Uroviricota;Caudoviricetes	GCF_000174755.1	d__Bacteria	p__Firmicutes	c__Bacilli	o__Lactobacillales	f__Lactobacillaceae	g__Ligilactobacillus	s__Ligilactobacillus
Proviruses_Ang_other-pigs_seq_11235	Viruses;Duplodnaviria;Heunggongvirae;Uroviricota;Caudoviricetes	GCF_000218525.1	d__Bacteria	p__Bacteroidota	c__Bacteroidia	o__Bacteroidales	f__Bacteroidaceae	g__Prevotella	s__Prevotella
Proviruses_Ang_other-pigs_seq_11235	Viruses;Duplodnaviria;Heunggongvirae;Uroviricota;Caudoviricetes	GCF_000799115.1	d__Bacteria	p__Firmicutes	c__Bacilli	o__Lactobacillales	f__Streptococcaceae	g__Streptococcus	s__Streptococcus
Proviruses_Ang_other-pigs_seq_11235	Viruses;Duplodnaviria;Heunggongvirae;Uroviricota;Caudoviricetes	GCF_001536065.1	d__Bacteria	p__Firmicutes	c__Bacilli	o__Lactobacillales	f__Lactobacillaceae	g__Ligilactobacillus	s__Ligilactobacillus
Proviruses_Ang_other-pigs_seq_11235	Viruses;Duplodnaviria;Heunggongvirae;Uroviricota;Caudoviricetes	GCF_001543325.1	d__Bacteria	p__Firmicutes	c__Bacilli	o__Lactobacillales	f__Lactobacillaceae	g__Ligilactobacillus	s__Ligilactobacillus
Proviruses_Ang_other-pigs_seq_11238	Viruses;Duplodnaviria;Heunggongvirae;Uroviricota;Caudoviricetes	GCA_001311545.1	d__Bacteria	p__Bacteroidota	c__Bacteroidia	o__Bacteroidales	f__Tannerellaceae	g__Parabacteroides	s__Parabacteroides
Proviruses_Ang_other-pigs_seq_11238	Viruses;Duplodnaviria;Heunggongvirae;Uroviricota;Caudoviricetes	GCA_001898935.1	d__Bacteria	p__Firmicutes	c__Bacilli	o__RF39	f__UBA660	g__CAG-302	s__CAG-302
Proviruses_Ang_other-pigs_seq_11238	Viruses;Duplodnaviria;Heunggongvirae;Uroviricota;Caudoviricetes	GCA_002068415.1	d__Bacteria	p__Bacteroidota	c__Bacteroidia	o__Bacteroidales	f__Muribaculaceae	g__Sodaliphilus	s__Sodaliphilus_sp900316835
Proviruses_Ang_other-pigs_seq_11238	Viruses;Duplodnaviria;Heunggongvirae;Uroviricota;Caudoviricetes	GCA_002749055.1	d__Bacteria	p__Firmicutes_A	c__Clostridia	o__Lachnospirales	f__Lachnospiraceae	g__Agathobacter	s__Agathobacter
Proviruses_Ang_other-pigs_seq_11238	Viruses;Duplodnaviria;Heunggongvirae;Uroviricota;Caudoviricetes	GCA_004294445.1	d__Bacteria	p__Firmicutes	c__Bacilli	o__RF39	f__UBA660	g__CAG-302	s__CAG-302
Proviruses_Ang_other-pigs_seq_11238	Viruses;Duplodnaviria;Heunggongvirae;Uroviricota;Caudoviricetes	GCA_009928645.1	d__Bacteria	p__Firmicutes	c__Bacilli	o__RF39	f__UBA660	g__CAG-302	s__CAG-302
Proviruses_Ang_other-pigs_seq_11238	Viruses;Duplodnaviria;Heunggongvirae;Uroviricota;Caudoviricetes	GCA_012800005.1	d__Bacteria	p__Bacteroidota	c__Bacteroidia	o__Bacteroidales	f__Bacteroidaceae	g__Prevotella	s__Prevotella
Proviruses_Ang_other-pigs_seq_11238	Viruses;Duplodnaviria;Heunggongvirae;Uroviricota;Caudoviricetes	GCA_016788065.1	d__Bacteria	p__Firmicutes	c__Bacilli	o__RF39	f__UBA660	g__CAG-302	s__CAG-302
Proviruses_Ang_other-pigs_seq_11238	Viruses;Duplodnaviria;Heunggongvirae;Uroviricota;Caudoviricetes	GCA_018266955.1	d__Bacteria	p__Firmicutes	c__Bacilli	o__Erysipelotrichales	f__Erysipelatoclostridiaceae	g__Faecalibacillus	s__Faecalibacillus
Proviruses_Ang_other-pigs_seq_11238	Viruses;Duplodnaviria;Heunggongvirae;Uroviricota;Caudoviricetes	GCA_900555075.1	d__Bacteria	p__Firmicutes	c__Bacilli	o__Bacillales_B	f__DSM-18226	g__Bacillus_BJ	s__Bacillus_BJ_sp002860165
Proviruses_Ang_other-pigs_seq_11238	Viruses;Duplodnaviria;Heunggongvirae;Uroviricota;Caudoviricetes	GCA_905234605.1	d__Bacteria	p__Firmicutes	c__Bacilli	o__RF39	f__UBA660	g__CAG-302	s__CAG-302
Proviruses_Ang_other-pigs_seq_11238	Viruses;Duplodnaviria;Heunggongvirae;Uroviricota;Caudoviricetes	GCF_000012585.1	d__Bacteria	p__Firmicutes	c__Bacilli	o__RF39	f__UBA660	g__CAG-302	s__CAG-302
Proviruses_Ang_other-pigs_seq_11238	Viruses;Duplodnaviria;Heunggongvirae;Uroviricota;Caudoviricetes	GCF_000744835.1	d__Bacteria	p__Proteobacteria	c__Gammaproteobacteria	o__Burkholderiales	f__Neisseriaceae	g__Neisseria	s__Neisseria_dentiae
Proviruses_Ang_other-pigs_seq_11238	Viruses;Duplodnaviria;Heunggongvirae;Uroviricota;Caudoviricetes	GCF_000797495.1	d__Archaea	p__Methanobacteriota	c__Methanobacteria	o__Methanobacteriales	f__Methanobacteriaceae	g__Methanobrevibacter_C	s__Methanobrevibacter_C_arboriphilus
Proviruses_Ang_other-pigs_seq_11238	Viruses;Duplodnaviria;Heunggongvirae;Uroviricota;Caudoviricetes	GCF_001636015.1	d__Bacteria	p__Bacteroidota	c__Bacteroidia	o__Bacteroidales	f__UBA932	g__RC9	s__RC9
Proviruses_Ang_other-pigs_seq_11238	Viruses;Duplodnaviria;Heunggongvirae;Uroviricota;Caudoviricetes	GCF_001636015.1	d__Bacteria	p__Firmicutes	c__Bacilli	o__ML615J-28	f__CAG-313	g__CAG-313	s__CAG-313
Proviruses_Ang_other-pigs_seq_11238	Viruses;Duplodnaviria;Heunggongvirae;Uroviricota;Caudoviricetes	GCF_003667345.1	d__Bacteria	p__Bacteroidota	c__Bacteroidia	o__Bacteroidales	f__Tannerellaceae	g__Parabacteroides	s__Parabacteroides
Proviruses_Ang_other-pigs_seq_11238	Viruses;Duplodnaviria;Heunggongvirae;Uroviricota;Caudoviricetes	GCF_004214815.1	d__Bacteria	p__Bacteroidota	c__Bacteroidia	o__Bacteroidales	f__Tannerellaceae	g__Parabacteroides	s__Parabacteroides
Proviruses_Ang_other-pigs_seq_11238	Viruses;Duplodnaviria;Heunggongvirae;Uroviricota;Caudoviricetes	GCF_011881425.1	d__Bacteria	p__Firmicutes_A	c__Clostridia	o__Lachnospirales	f__Lachnospiraceae	g__Roseburia	s__Roseburia
Proviruses_Ang_other-pigs_seq_11238	Viruses;Duplodnaviria;Heunggongvirae;Uroviricota;Caudoviricetes	GCF_016469335.1	d__Bacteria	p__Bacteroidota	c__Bacteroidia	o__Bacteroidales	f__P3	g__Onthomorpha	s__Onthomorpha_sp004551865
Proviruses_Ang_other-pigs_seq_11238	Viruses;Duplodnaviria;Heunggongvirae;Uroviricota;Caudoviricetes	GCF_900103665.1	d__Archaea	p__Methanobacteriota	c__Methanobacteria	o__Methanobacteriales	f__Methanobacteriaceae	g__Methanobrevibacter_C	s__Methanobrevibacter_C_arboriphilus
Proviruses_Ang_other-pigs_seq_11238	Viruses;Duplodnaviria;Heunggongvirae;Uroviricota;Caudoviricetes	GCF_900156575.1	d__Bacteria	p__Firmicutes	c__Bacilli	o__Erysipelotrichales	f__Erysipelatoclostridiaceae	g__Faecalibacillus	s__Faecalibacillus
Proviruses_Ang_other-pigs_seq_11257	Viruses;Duplodnaviria;Heunggongvirae;Uroviricota;Caudoviricetes	GCA_002372615.1	d__Bacteria	p__Campylobacterota	c__Campylobacteria	o__Campylobacterales	f__Campylobacteraceae	g__Campylobacter	s__Campylobacter
Proviruses_Ang_other-pigs_seq_11257	Viruses;Duplodnaviria;Heunggongvirae;Uroviricota;Caudoviricetes	GCF_000154805.1	d__Bacteria	p__Bacteroidota	c__Bacteroidia	o__Bacteroidales	f__Bacteroidaceae	g__Prevotella	s__Prevotella
Proviruses_Ang_other-pigs_seq_11257	Viruses;Duplodnaviria;Heunggongvirae;Uroviricota;Caudoviricetes	GCF_001747405.1	d__Bacteria	p__Firmicutes_A	c__Clostridia	o__Tissierellales	f__Peptoniphilaceae	g__Helcococcus	s__Helcococcus_ovis
Proviruses_Ang_other-pigs_seq_11257	Viruses;Duplodnaviria;Heunggongvirae;Uroviricota;Caudoviricetes	GCF_003634275.1	d__Bacteria	p__Verrucomicrobiota	c__Lentisphaeria	o__Victivallales	f__GWF2-38-69	g__GWF2-38-69	s__GWF2-38-69_sp001803205
Proviruses_Ang_other-pigs_seq_11257	Viruses;Duplodnaviria;Heunggongvirae;Uroviricota;Caudoviricetes	GCF_013166605.1	d__Bacteria	p__Cyanobacteria	c__Cyanobacteriia	o__Cyanobacteriales	f__Nostocaceae	g__Hassallia	s__Hassallia_sp002218085
Proviruses_Ang_other-pigs_seq_11279	Viruses;Duplodnaviria;Heunggongvirae;Uroviricota;Caudoviricetes	GCA_000785145.2	d__Bacteria	p__Firmicutes_A	c__Clostridia	o__Lachnospirales	f__Lachnospiraceae	g__Agathobacter	s__Agathobacter
Proviruses_Ang_other-pigs_seq_11279	Viruses;Duplodnaviria;Heunggongvirae;Uroviricota;Caudoviricetes	GCA_002431635.1	d__Bacteria	p__Firmicutes_A	c__Clostridia	o__Lachnospirales	f__Lachnospiraceae	g__Agathobacter	s__Agathobacter
Proviruses_Ang_other-pigs_seq_11279	Viruses;Duplodnaviria;Heunggongvirae;Uroviricota;Caudoviricetes	GCA_002470185.1	d__Bacteria	p__Firmicutes_A	c__Clostridia	o__Lachnospirales	f__Lachnospiraceae	g__Agathobacter	s__Agathobacter
Proviruses_Ang_other-pigs_seq_11279	Viruses;Duplodnaviria;Heunggongvirae;Uroviricota;Caudoviricetes	GCA_003666385.1	d__Bacteria	p__Firmicutes_A	c__Clostridia	o__Lachnospirales	f__Lachnospiraceae	g__Agathobacter	s__Agathobacter
Proviruses_Ang_other-pigs_seq_11279	Viruses;Duplodnaviria;Heunggongvirae;Uroviricota;Caudoviricetes	GCA_004556165.1	d__Bacteria	p__Firmicutes_A	c__Clostridia	o__Lachnospirales	f__Lachnospiraceae	g__Agathobacter	s__Agathobacter
Proviruses_Ang_other-pigs_seq_11279	Viruses;Duplodnaviria;Heunggongvirae;Uroviricota;Caudoviricetes	GCA_010672085.1	d__Bacteria	p__Firmicutes_A	c__Clostridia	o__Lachnospirales	f__Lachnospiraceae	g__Agathobacter	s__Agathobacter
Proviruses_Ang_other-pigs_seq_11279	Viruses;Duplodnaviria;Heunggongvirae;Uroviricota;Caudoviricetes	GCA_013141385.1	d__Bacteria	p__Firmicutes_A	c__Clostridia	o__Lachnospirales	f__Lachnospiraceae	g__Agathobacter	s__Agathobacter
Proviruses_Ang_other-pigs_seq_11279	Viruses;Duplodnaviria;Heunggongvirae;Uroviricota;Caudoviricetes	GCA_015063845.1	d__Bacteria	p__Firmicutes_A	c__Clostridia	o__Lachnospirales	f__Lachnospiraceae	g__Agathobacter	s__Agathobacter
Proviruses_Ang_other-pigs_seq_11279	Viruses;Duplodnaviria;Heunggongvirae;Uroviricota;Caudoviricetes	GCA_016699385.1	d__Bacteria	p__Firmicutes_A	c__Clostridia	o__Lachnospirales	f__Lachnospiraceae	g__Agathobacter	s__Agathobacter
Proviruses_Ang_other-pigs_seq_11279	Viruses;Duplodnaviria;Heunggongvirae;Uroviricota;Caudoviricetes	GCA_016718205.1	d__Bacteria	p__Firmicutes_A	c__Clostridia	o__Lachnospirales	f__Lachnospiraceae	g__Agathobacter	s__Agathobacter
Proviruses_Ang_other-pigs_seq_11279	Viruses;Duplodnaviria;Heunggongvirae;Uroviricota;Caudoviricetes	GCA_017406985.1	d__Bacteria	p__Firmicutes_A	c__Clostridia	o__Lachnospirales	f__Lachnospiraceae	g__Agathobacter	s__Agathobacter
Proviruses_Ang_other-pigs_seq_11279	Viruses;Duplodnaviria;Heunggongvirae;Uroviricota;Caudoviricetes	GCA_017430465.1	d__Bacteria	p__Firmicutes_A	c__Clostridia	o__Lachnospirales	f__Lachnospiraceae	g__Agathobacter	s__Agathobacter
Proviruses_Ang_other-pigs_seq_11279	Viruses;Duplodnaviria;Heunggongvirae;Uroviricota;Caudoviricetes	GCA_018240285.1	d__Bacteria	p__Firmicutes_A	c__Clostridia	o__Lachnospirales	f__Lachnospiraceae	g__Agathobacter	s__Agathobacter
Proviruses_Ang_other-pigs_seq_11279	Viruses;Duplodnaviria;Heunggongvirae;Uroviricota;Caudoviricetes	GCA_018266955.1	d__Bacteria	p__Firmicutes_A	c__Clostridia	o__Lachnospirales	f__Lachnospiraceae	g__Agathobacter	s__Agathobacter
Proviruses_Ang_other-pigs_seq_11279	Viruses;Duplodnaviria;Heunggongvirae;Uroviricota;Caudoviricetes	GCA_902760905.1	d__Bacteria	p__Firmicutes_A	c__Clostridia	o__Lachnospirales	f__Lachnospiraceae	g__Agathobacter	s__Agathobacter
Proviruses_Ang_other-pigs_seq_11279	Viruses;Duplodnaviria;Heunggongvirae;Uroviricota;Caudoviricetes	GCA_903851365.1	d__Bacteria	p__Firmicutes_A	c__Clostridia	o__Lachnospirales	f__Lachnospiraceae	g__Agathobacter	s__Agathobacter
Proviruses_Ang_other-pigs_seq_11279	Viruses;Duplodnaviria;Heunggongvirae;Uroviricota;Caudoviricetes	GCF_000214415.1	d__Bacteria	p__Firmicutes_A	c__Clostridia	o__Lachnospirales	f__Lachnospiraceae	g__Agathobacter	s__Agathobacter
Proviruses_Ang_other-pigs_seq_11279	Viruses;Duplodnaviria;Heunggongvirae;Uroviricota;Caudoviricetes	GCF_000218525.1	d__Bacteria	p__Firmicutes_A	c__Clostridia	o__Lachnospirales	f__Lachnospiraceae	g__Agathobacter	s__Agathobacter
Proviruses_Ang_other-pigs_seq_11279	Viruses;Duplodnaviria;Heunggongvirae;Uroviricota;Caudoviricetes	GCF_000469465.1	d__Bacteria	p__Firmicutes_A	c__Clostridia	o__Lachnospirales	f__Lachnospiraceae	g__Agathobacter	s__Agathobacter
Proviruses_Ang_other-pigs_seq_11279	Viruses;Duplodnaviria;Heunggongvirae;Uroviricota;Caudoviricetes	GCF_000799115.1	d__Bacteria	p__Firmicutes_A	c__Clostridia	o__Lachnospirales	f__Lachnospiraceae	g__Agathobacter	s__Agathobacter
Proviruses_Ang_other-pigs_seq_11279	Viruses;Duplodnaviria;Heunggongvirae;Uroviricota;Caudoviricetes	GCF_001536065.1	d__Bacteria	p__Firmicutes_A	c__Clostridia	o__Lachnospirales	f__Lachnospiraceae	g__Agathobacter	s__Agathobacter
Proviruses_Ang_other-pigs_seq_11279	Viruses;Duplodnaviria;Heunggongvirae;Uroviricota;Caudoviricetes	GCF_001543325.1	d__Bacteria	p__Firmicutes_A	c__Clostridia	o__Lachnospirales	f__Lachnospiraceae	g__Agathobacter	s__Agathobacter
Proviruses_Ang_other-pigs_seq_11279	Viruses;Duplodnaviria;Heunggongvirae;Uroviricota;Caudoviricetes	GCF_001907975.1	d__Bacteria	p__Firmicutes_A	c__Clostridia	o__Lachnospirales	f__Lachnospiraceae	g__Agathobacter	s__Agathobacter
Proviruses_Ang_other-pigs_seq_11279	Viruses;Duplodnaviria;Heunggongvirae;Uroviricota;Caudoviricetes	GCF_002920535.1	d__Bacteria	p__Firmicutes_A	c__Clostridia	o__Lachnospirales	f__Lachnospiraceae	g__Agathobacter	s__Agathobacter
Proviruses_Ang_other-pigs_seq_11279	Viruses;Duplodnaviria;Heunggongvirae;Uroviricota;Caudoviricetes	GCF_003943655.1	d__Bacteria	p__Firmicutes_A	c__Clostridia	o__Lachnospirales	f__Lachnospiraceae	g__Agathobacter	s__Agathobacter
Proviruses_Ang_other-pigs_seq_11279	Viruses;Duplodnaviria;Heunggongvirae;Uroviricota;Caudoviricetes	GCF_003992005.1	d__Bacteria	p__Firmicutes_A	c__Clostridia	o__Lachnospirales	f__Lachnospiraceae	g__Agathobacter	s__Agathobacter
Proviruses_Ang_other-pigs_seq_11279	Viruses;Duplodnaviria;Heunggongvirae;Uroviricota;Caudoviricetes	GCF_008274215.1	d__Bacteria	p__Firmicutes_A	c__Clostridia	o__Lachnospirales	f__Lachnospiraceae	g__Agathobacter	s__Agathobacter
Proviruses_Ang_other-pigs_seq_11279	Viruses;Duplodnaviria;Heunggongvirae;Uroviricota;Caudoviricetes	GCF_009184635.1	d__Bacteria	p__Firmicutes_A	c__Clostridia	o__Lachnospirales	f__Lachnospiraceae	g__Agathobacter	s__Agathobacter
Proviruses_Ang_other-pigs_seq_11279	Viruses;Duplodnaviria;Heunggongvirae;Uroviricota;Caudoviricetes	GCF_009601015.1	d__Bacteria	p__Firmicutes_A	c__Clostridia	o__Lachnospirales	f__Lachnospiraceae	g__Agathobacter	s__Agathobacter
Proviruses_Ang_other-pigs_seq_11279	Viruses;Duplodnaviria;Heunggongvirae;Uroviricota;Caudoviricetes	GCF_009932395.1	d__Bacteria	p__Firmicutes_A	c__Clostridia	o__Lachnospirales	f__Lachnospiraceae	g__Agathobacter	s__Agathobacter
Proviruses_Ang_other-pigs_seq_11279	Viruses;Duplodnaviria;Heunggongvirae;Uroviricota;Caudoviricetes	GCF_010501105.1	d__Bacteria	p__Firmicutes_A	c__Clostridia	o__Lachnospirales	f__Lachnospiraceae	g__Agathobacter	s__Agathobacter
Proviruses_Ang_other-pigs_seq_11279	Viruses;Duplodnaviria;Heunggongvirae;Uroviricota;Caudoviricetes	GCF_016127915.1	d__Bacteria	p__Firmicutes_A	c__Clostridia	o__Lachnospirales	f__Lachnospiraceae	g__Agathobacter	s__Agathobacter
Proviruses_Ang_other-pigs_seq_11279	Viruses;Duplodnaviria;Heunggongvirae;Uroviricota;Caudoviricetes	GCF_016469335.1	d__Bacteria	p__Firmicutes_A	c__Clostridia	o__Lachnospirales	f__Lachnospiraceae	g__Agathobacter	s__Agathobacter
Proviruses_Ang_other-pigs_seq_11279	Viruses;Duplodnaviria;Heunggongvirae;Uroviricota;Caudoviricetes	GCF_018603435.1	d__Bacteria	p__Firmicutes_A	c__Clostridia	o__Lachnospirales	f__Lachnospiraceae	g__Agathobacter	s__Agathobacter
Proviruses_Ang_other-pigs_seq_11279	Viruses;Duplodnaviria;Heunggongvirae;Uroviricota;Caudoviricetes	GCF_900104655.1	d__Bacteria	p__Firmicutes_A	c__Clostridia	o__Lachnospirales	f__Lachnospiraceae	g__Agathobacter	s__Agathobacter
Proviruses_Ang_other-pigs_seq_11279	Viruses;Duplodnaviria;Heunggongvirae;Uroviricota;Caudoviricetes	GCF_900143245.1	d__Bacteria	p__Firmicutes_A	c__Clostridia	o__Lachnospirales	f__Lachnospiraceae	g__Agathobacter	s__Agathobacter
Proviruses_Ang_other-pigs_seq_11279	Viruses;Duplodnaviria;Heunggongvirae;Uroviricota;Caudoviricetes	GCF_900183575.1	d__Bacteria	p__Firmicutes_A	c__Clostridia	o__Lachnospirales	f__Lachnospiraceae	g__Agathobacter	s__Agathobacter
Proviruses_Ang_other-pigs_seq_11279	Viruses;Duplodnaviria;Heunggongvirae;Uroviricota;Caudoviricetes	GCF_900232105.1	d__Bacteria	p__Firmicutes_A	c__Clostridia	o__Lachnospirales	f__Lachnospiraceae	g__Agathobacter	s__Agathobacter
Proviruses_Ang_other-pigs_seq_11279	Viruses;Duplodnaviria;Heunggongvirae;Uroviricota;Caudoviricetes	GCF_900239185.1	d__Bacteria	p__Firmicutes_A	c__Clostridia	o__Lachnospirales	f__Lachnospiraceae	g__Agathobacter	s__Agathobacter
Proviruses_Fam_COFRD_seq_11334	Viruses;Duplodnaviria;Heunggongvirae;Uroviricota;Caudoviricetes	GCA_002429115.1	d__Bacteria	p__Firmicutes	c__Bacilli	o__RF39	f__UBA660	g__CAG-433	s__CAG-433
Proviruses_Fam_COFRD_seq_11334	Viruses;Duplodnaviria;Heunggongvirae;Uroviricota;Caudoviricetes	GCF_009795885.1	d__Bacteria	p__Desulfobacterota	c__Syntrophia	o__Syntrophales	f__PHBD01	g__PHBD01	s__PHBD01_sp013177825
Proviruses_Fam_COFRD_seq_11334	Viruses;Duplodnaviria;Heunggongvirae;Uroviricota;Caudoviricetes	GCF_900095705.1	d__Bacteria	p__Proteobacteria	c__Gammaproteobacteria	o__Enterobacterales	f__Succinivibrionaceae	g__Succinivibrio	s__Succinivibrio
Proviruses_Fam_COFRD_seq_11335	Viruses;Duplodnaviria;Heunggongvirae;Uroviricota;Caudoviricetes	GCA_002429115.1	d__Bacteria	p__Bacteroidota	c__Bacteroidia	o__Bacteroidales	f__Bacteroidaceae	g__UBA4372	s__UBA4372_sp017547165
Proviruses_Fam_COFRD_seq_11335	Viruses;Duplodnaviria;Heunggongvirae;Uroviricota;Caudoviricetes	GCA_015655435.1	d__Bacteria	p__Bacteroidota	c__Bacteroidia	o__Bacteroidales	f__Paludibacteraceae	g__UBA4363	s__UBA4363_sp017937025
Proviruses_Fam_COFRD_seq_11335	Viruses;Duplodnaviria;Heunggongvirae;Uroviricota;Caudoviricetes	GCA_016286995.1	d__Bacteria	p__Bacteroidota	c__Bacteroidia	o__Bacteroidales	f__Paludibacteraceae	g__UBA4363	s__UBA4363_sp017937025
Proviruses_Fam_COFRD_seq_11335	Viruses;Duplodnaviria;Heunggongvirae;Uroviricota;Caudoviricetes	GCA_903870545.1	d__Bacteria	p__Bacteroidota	c__Bacteroidia	o__Bacteroidales	f__Paludibacteraceae	g__UBA4363	s__UBA4363_sp017937025
Proviruses_Fam_COFRD_seq_11335	Viruses;Duplodnaviria;Heunggongvirae;Uroviricota;Caudoviricetes	GCA_905221435.1	d__Bacteria	p__Bacteroidota	c__Bacteroidia	o__Bacteroidales	f__Paludibacteraceae	g__UBA4363	s__UBA4363_sp017937025
Proviruses_Fam_COFRD_seq_11335	Viruses;Duplodnaviria;Heunggongvirae;Uroviricota;Caudoviricetes	GCF_003943905.1	d__Bacteria	p__Bacteroidota	c__Bacteroidia	o__Bacteroidales	f__Paludibacteraceae	g__UBA4363	s__UBA4363_sp017937025
Proviruses_Fam_COFRD_seq_11335	Viruses;Duplodnaviria;Heunggongvirae;Uroviricota;Caudoviricetes	GCF_900183575.1	d__Bacteria	p__Bacteroidota	c__Bacteroidia	o__Bacteroidales	f__Paludibacteraceae	g__UBA4363	s__UBA4363_sp017937025
Proviruses_Fam_COFRD_seq_11336	Viruses;Duplodnaviria;Heunggongvirae;Uroviricota;Caudoviricetes	GCA_002333425.1	d__Bacteria	p__Firmicutes_A	c__Clostridia	o__Lachnospirales	f__Lachnospiraceae	g__Coprococcus	s__Coprococcus
Proviruses_Fam_COFRD_seq_11336	Viruses;Duplodnaviria;Heunggongvirae;Uroviricota;Caudoviricetes	GCA_002449135.1	d__Bacteria	p__Firmicutes_A	c__Clostridia	o__Lachnospirales	f__Lachnospiraceae	g__Agathobacter	s__Agathobacter
Proviruses_Fam_COFRD_seq_11336	Viruses;Duplodnaviria;Heunggongvirae;Uroviricota;Caudoviricetes	GCA_002771035.1	d__Bacteria	p__Firmicutes_A	c__Clostridia	o__Oscillospirales	f__Acutalibacteraceae	g__Ruminococcus_E	s__Ruminococcus_E
Proviruses_Fam_COFRD_seq_11336	Viruses;Duplodnaviria;Heunggongvirae;Uroviricota;Caudoviricetes	GCA_002783525.1	d__Bacteria	p__Firmicutes_A	c__Clostridia	o__Lachnospirales	f__Lachnospiraceae	g__Agathobacter	s__Agathobacter
Proviruses_Fam_COFRD_seq_11336	Viruses;Duplodnaviria;Heunggongvirae;Uroviricota;Caudoviricetes	GCA_003542935.1	d__Bacteria	p__Firmicutes_A	c__Clostridia	o__Oscillospirales	f__Acutalibacteraceae	g__Ruminococcus_E	s__Ruminococcus_E
Proviruses_Fam_COFRD_seq_11336	Viruses;Duplodnaviria;Heunggongvirae;Uroviricota;Caudoviricetes	GCA_013151015.1	d__Bacteria	p__Firmicutes_A	c__Clostridia	o__Oscillospirales	f__Acutalibacteraceae	g__Ruminococcus_E	s__Ruminococcus_E
Proviruses_Fam_COFRD_seq_11336	Viruses;Duplodnaviria;Heunggongvirae;Uroviricota;Caudoviricetes	GCA_017449065.1	d__Bacteria	p__Firmicutes_A	c__Clostridia	o__Lachnospirales	f__Lachnospiraceae	g__Agathobacter	s__Agathobacter
Proviruses_Fam_COFRD_seq_11336	Viruses;Duplodnaviria;Heunggongvirae;Uroviricota;Caudoviricetes	GCA_018268195.1	d__Bacteria	p__Firmicutes_A	c__Clostridia	o__Lachnospirales	f__Lachnospiraceae	g__Agathobacter	s__Agathobacter
Proviruses_Fam_COFRD_seq_11336	Viruses;Duplodnaviria;Heunggongvirae;Uroviricota;Caudoviricetes	GCA_018432645.1	d__Bacteria	p__Firmicutes_A	c__Clostridia	o__Lachnospirales	f__Lachnospiraceae	g__Coprococcus	s__Coprococcus
Proviruses_Fam_COFRD_seq_11336	Viruses;Duplodnaviria;Heunggongvirae;Uroviricota;Caudoviricetes	GCA_900314605.1	d__Bacteria	p__Firmicutes_A	c__Clostridia	o__Lachnospirales	f__Lachnospiraceae	g__Coprococcus	s__Coprococcus
Proviruses_Fam_COFRD_seq_11336	Viruses;Duplodnaviria;Heunggongvirae;Uroviricota;Caudoviricetes	GCA_900543095.1	d__Bacteria	p__Firmicutes_A	c__Clostridia	o__Lachnospirales	f__Lachnospiraceae	g__Coprococcus	s__Coprococcus
Proviruses_Fam_COFRD_seq_11336	Viruses;Duplodnaviria;Heunggongvirae;Uroviricota;Caudoviricetes	GCA_905210905.1	d__Bacteria	p__Firmicutes_A	c__Clostridia	o__Lachnospirales	f__Lachnospiraceae	g__Coprococcus	s__Coprococcus
Proviruses_Fam_COFRD_seq_11336	Viruses;Duplodnaviria;Heunggongvirae;Uroviricota;Caudoviricetes	GCA_905221335.1	d__Bacteria	p__Firmicutes_A	c__Clostridia	o__Lachnospirales	f__Lachnospiraceae	g__Coprococcus	s__Coprococcus
Proviruses_Fam_COFRD_seq_11336	Viruses;Duplodnaviria;Heunggongvirae;Uroviricota;Caudoviricetes	GCA_910576985.1	d__Bacteria	p__Firmicutes_A	c__Clostridia	o__Lachnospirales	f__Lachnospiraceae	g__Agathobacter	s__Agathobacter
Proviruses_Fam_COFRD_seq_11336	Viruses;Duplodnaviria;Heunggongvirae;Uroviricota;Caudoviricetes	GCA_910584655.1	d__Bacteria	p__Firmicutes_A	c__Clostridia	o__Lachnospirales	f__Lachnospiraceae	g__Agathobacter	s__Agathobacter
Proviruses_Fam_COFRD_seq_11336	Viruses;Duplodnaviria;Heunggongvirae;Uroviricota;Caudoviricetes	GCF_001436755.1	d__Bacteria	p__Firmicutes_A	c__Clostridia	o__Lachnospirales	f__Lachnospiraceae	g__Agathobacter	s__Agathobacter
Proviruses_Fam_COFRD_seq_11336	Viruses;Duplodnaviria;Heunggongvirae;Uroviricota;Caudoviricetes	GCF_001559775.1	d__Bacteria	p__Firmicutes_A	c__Clostridia	o__Lachnospirales	f__Lachnospiraceae	g__Coprococcus	s__Coprococcus
Proviruses_Fam_COFRD_seq_11336	Viruses;Duplodnaviria;Heunggongvirae;Uroviricota;Caudoviricetes	GCF_001907975.1	d__Bacteria	p__Firmicutes_A	c__Clostridia	o__Lachnospirales	f__Lachnospiraceae	g__Agathobacter	s__Agathobacter
Proviruses_Fam_COFRD_seq_11336	Viruses;Duplodnaviria;Heunggongvirae;Uroviricota;Caudoviricetes	GCF_012272855.1	d__Bacteria	p__Firmicutes_A	c__Clostridia	o__Lachnospirales	f__Lachnospiraceae	g__Coprococcus	s__Coprococcus
Proviruses_Fam_COFRD_seq_11336	Viruses;Duplodnaviria;Heunggongvirae;Uroviricota;Caudoviricetes	GCF_016127915.1	d__Bacteria	p__Actinobacteriota	c__Actinomycetia	o__Streptomycetales	f__Streptomycetaceae	g__Streptomyces	s__Streptomyces_sp009857135
Proviruses_Fam_COFRD_seq_11336	Viruses;Duplodnaviria;Heunggongvirae;Uroviricota;Caudoviricetes	GCF_902505095.1	d__Bacteria	p__Firmicutes_A	c__Clostridia	o__Oscillospirales	f__Acutalibacteraceae	g__Ruminococcus_E	s__Ruminococcus_E
Proviruses_Fam_COFRD_seq_11337	Viruses;Duplodnaviria;Heunggongvirae;Uroviricota;Caudoviricetes	GCA_001282665.1	d__Bacteria	p__Bacteroidota	c__Bacteroidia	o__Bacteroidales	f__Bacteroidaceae	g__Bacteroides	s__Bacteroides
Proviruses_Fam_COFRD_seq_11337	Viruses;Duplodnaviria;Heunggongvirae;Uroviricota;Caudoviricetes	GCA_001769035.1	d__Bacteria	p__Firmicutes	c__Bacilli	o__Acholeplasmatales	f__Anaeroplasmataceae	g__Anaeroplasma	s__Anaeroplasma
Proviruses_Fam_COFRD_seq_11337	Viruses;Duplodnaviria;Heunggongvirae;Uroviricota;Caudoviricetes	GCA_003833075.1	d__Bacteria	p__Bacteroidota	c__Bacteroidia	o__Bacteroidales	f__Bacteroidaceae	g__Prevotella	s__Prevotella
Proviruses_Fam_COFRD_seq_11337	Viruses;Duplodnaviria;Heunggongvirae;Uroviricota;Caudoviricetes	GCA_018268155.1	d__Bacteria	p__Firmicutes_A	c__Clostridia	o__Lachnospirales	f__Lachnospiraceae	g__Lachnospira	s__Lachnospira
Proviruses_Fam_COFRD_seq_11337	Viruses;Duplodnaviria;Heunggongvirae;Uroviricota;Caudoviricetes	GCA_900313115.1	d__Bacteria	p__Bacteroidota	c__Bacteroidia	o__Bacteroidales	f__Tannerellaceae	g__Parabacteroides	s__Parabacteroides
Proviruses_Fam_COFRD_seq_11337	Viruses;Duplodnaviria;Heunggongvirae;Uroviricota;Caudoviricetes	GCA_903851365.1	d__Bacteria	p__Bacteroidota	c__Bacteroidia	o__Bacteroidales	f__Bacteroidaceae	g__Prevotella	s__Prevotella
Proviruses_Fam_COFRD_seq_11337	Viruses;Duplodnaviria;Heunggongvirae;Uroviricota;Caudoviricetes	GCA_903905445.1	d__Bacteria	p__Firmicutes_A	c__Clostridia	o__Lachnospirales	f__Lachnospiraceae	g__Butyrivibrio_A	s__Butyrivibrio_A
Proviruses_Fam_COFRD_seq_11337	Viruses;Duplodnaviria;Heunggongvirae;Uroviricota;Caudoviricetes	GCF_000024565.1	d__Bacteria	p__Firmicutes	c__Bacilli	o__Acholeplasmatales	f__Anaeroplasmataceae	g__Anaeroplasma	s__Anaeroplasma_sp900767915
Proviruses_Fam_COFRD_seq_11337	Viruses;Duplodnaviria;Heunggongvirae;Uroviricota;Caudoviricetes	GCF_000526495.1	d__Bacteria	p__Firmicutes	c__Bacilli	o__Acholeplasmatales	f__Anaeroplasmataceae	g__Anaeroplasma	s__Anaeroplasma
Proviruses_Fam_COFRD_seq_11337	Viruses;Duplodnaviria;Heunggongvirae;Uroviricota;Caudoviricetes	GCF_002072215.1	d__Bacteria	p__Firmicutes	c__Bacilli	o__Acholeplasmatales	f__Anaeroplasmataceae	g__Anaeroplasma	s__Anaeroplasma
Proviruses_Fam_COFRD_seq_11337	Viruses;Duplodnaviria;Heunggongvirae;Uroviricota;Caudoviricetes	GCF_017377355.1	d__Bacteria	p__Firmicutes	c__Bacilli	o__Erysipelotrichales	f__Erysipelatoclostridiaceae	g__Faecalibacillus	s__Faecalibacillus
Proviruses_Fam_COFRD_seq_11337	Viruses;Duplodnaviria;Heunggongvirae;Uroviricota;Caudoviricetes	GCF_018141165.1	d__Bacteria	p__Bacteroidota	c__Bacteroidia	o__Bacteroidales	f__Bacteroidaceae	g__Bacteroides	s__Bacteroides
Proviruses_Fam_COFRD_seq_11337	Viruses;Duplodnaviria;Heunggongvirae;Uroviricota;Caudoviricetes	GCF_018918285.1	d__Bacteria	p__Bacteroidota	c__Bacteroidia	o__Bacteroidales	f__Tannerellaceae	g__Parabacteroides	s__Parabacteroides
Proviruses_Fam_COFRD_seq_11338	Viruses;Duplodnaviria;Heunggongvirae;Uroviricota;Caudoviricetes	GCA_001299455.1	d__Bacteria	p__Firmicutes_A	c__Clostridia	o__TANB77	f__CAG-508	g__CAG-273	s__CAG-273
Proviruses_Fam_COFRD_seq_11338	Viruses;Duplodnaviria;Heunggongvirae;Uroviricota;Caudoviricetes	GCA_001897825.1	d__Bacteria	p__Firmicutes_A	c__Clostridia	o__Oscillospirales	f__Acutalibacteraceae	g__Ruminococcus_E	s__Ruminococcus_E
Proviruses_Fam_COFRD_seq_11338	Viruses;Duplodnaviria;Heunggongvirae;Uroviricota;Caudoviricetes	GCA_002371265.1	d__Bacteria	p__Firmicutes_A	c__Clostridia	o__TANB77	f__CAG-508	g__CAG-273	s__CAG-273
Proviruses_Fam_COFRD_seq_11338	Viruses;Duplodnaviria;Heunggongvirae;Uroviricota;Caudoviricetes	GCA_002428305.1	d__Bacteria	p__Firmicutes_A	c__Clostridia	o__Acetivibrionales	f__DSM-2933	g__Pseudobacteroides	s__Pseudobacteroides_cellulosolvens
Proviruses_Fam_COFRD_seq_11338	Viruses;Duplodnaviria;Heunggongvirae;Uroviricota;Caudoviricetes	GCA_002438785.1	d__Bacteria	p__Proteobacteria	c__Gammaproteobacteria	o__Enterobacterales	f__Succinivibrionaceae	g__Succinivibrio	s__Succinivibrio
Proviruses_Fam_COFRD_seq_11338	Viruses;Duplodnaviria;Heunggongvirae;Uroviricota;Caudoviricetes	GCA_004293905.1	d__Bacteria	p__Bacteroidota	c__Bacteroidia	o__Bacteroidales	f__Bacteroidaceae	g__Bacteroides	s__Bacteroides
Proviruses_Fam_COFRD_seq_11338	Viruses;Duplodnaviria;Heunggongvirae;Uroviricota;Caudoviricetes	GCA_009924885.1	d__Bacteria	p__Firmicutes	c__Bacilli	o__Lactobacillales	f__Streptococcaceae	g__Streptococcus	s__Streptococcus
Proviruses_Fam_COFRD_seq_11338	Viruses;Duplodnaviria;Heunggongvirae;Uroviricota;Caudoviricetes	GCA_010119095.1	d__Bacteria	p__Fusobacteriota	c__Fusobacteriia	o__Fusobacteriales	f__Fusobacteriaceae	g__Fusobacterium_A	s__Fusobacterium_A
Proviruses_Fam_COFRD_seq_11338	Viruses;Duplodnaviria;Heunggongvirae;Uroviricota;Caudoviricetes	GCA_011364105.1	d__Bacteria	p__Bacteroidota	c__Bacteroidia	o__Bacteroidales	f__Bacteroidaceae	g__Prevotella	s__Prevotella
Proviruses_Fam_COFRD_seq_11338	Viruses;Duplodnaviria;Heunggongvirae;Uroviricota;Caudoviricetes	GCA_012838505.1	d__Bacteria	p__Firmicutes_A	c__Clostridia	o__Lachnospirales	f__Lachnospiraceae	g__Eubacterium_F	s__Eubacterium_F
Proviruses_Fam_COFRD_seq_11338	Viruses;Duplodnaviria;Heunggongvirae;Uroviricota;Caudoviricetes	GCA_016286055.1	d__Bacteria	p__Firmicutes_A	c__Clostridia	o__Lachnospirales	f__Lachnospiraceae	g__Eubacterium_F	s__Eubacterium_F
Proviruses_Fam_COFRD_seq_11338	Viruses;Duplodnaviria;Heunggongvirae;Uroviricota;Caudoviricetes	GCA_900315335.1	d__Bacteria	p__Firmicutes_A	c__Clostridia	o__Lachnospirales	f__Lachnospiraceae	g__Eubacterium_F	s__Eubacterium_F
Proviruses_Fam_COFRD_seq_11338	Viruses;Duplodnaviria;Heunggongvirae;Uroviricota;Caudoviricetes	GCA_900315525.1	d__Bacteria	p__Campylobacterota	c__Campylobacteria	o__Campylobacterales	f__Arcobacteraceae	g__Aliarcobacter	s__Aliarcobacter_defluvii
Proviruses_Fam_COFRD_seq_11338	Viruses;Duplodnaviria;Heunggongvirae;Uroviricota;Caudoviricetes	GCA_900450455.1	d__Bacteria	p__Firmicutes	c__Bacilli	o__RFN20	f__CAG-288	g__CAG-568	s__CAG-568
Proviruses_Fam_COFRD_seq_11338	Viruses;Duplodnaviria;Heunggongvirae;Uroviricota;Caudoviricetes	GCA_900554635.1	d__Bacteria	p__Firmicutes_A	c__Clostridia	o__TANB77	f__CAG-508	g__CAG-273	s__CAG-273
Proviruses_Fam_COFRD_seq_11338	Viruses;Duplodnaviria;Heunggongvirae;Uroviricota;Caudoviricetes	GCA_903866825.1	d__Bacteria	p__Firmicutes	c__Bacilli	o__Lactobacillales	f__Streptococcaceae	g__Streptococcus	s__Streptococcus
Proviruses_Fam_COFRD_seq_11338	Viruses;Duplodnaviria;Heunggongvirae;Uroviricota;Caudoviricetes	GCA_903911355.1	d__Bacteria	p__Bacteroidota	c__Bacteroidia	o__Bacteroidales	f__Bacteroidaceae	g__Prevotella	s__Prevotella
Proviruses_Fam_COFRD_seq_11338	Viruses;Duplodnaviria;Heunggongvirae;Uroviricota;Caudoviricetes	GCA_910574015.1	d__Bacteria	p__Bacteroidota	c__Bacteroidia	o__Bacteroidales	f__Bacteroidaceae	g__Bacteroides	s__Bacteroides
Proviruses_Fam_COFRD_seq_11338	Viruses;Duplodnaviria;Heunggongvirae;Uroviricota;Caudoviricetes	GCF_000381985.1	d__Bacteria	p__Bacteroidota	c__Bacteroidia	o__Bacteroidales	f__Bacteroidaceae	g__Bacteroides	s__Bacteroides
Proviruses_Fam_COFRD_seq_11338	Viruses;Duplodnaviria;Heunggongvirae;Uroviricota;Caudoviricetes	GCF_000512915.1	d__Bacteria	p__Firmicutes	c__Bacilli	o__Lactobacillales	f__Streptococcaceae	g__Lactococcus	s__Lactococcus_sp006965445
Proviruses_Fam_COFRD_seq_11338	Viruses;Duplodnaviria;Heunggongvirae;Uroviricota;Caudoviricetes	GCF_001543325.1	d__Bacteria	p__Firmicutes_A	c__Clostridia	o__Lachnospirales	f__Lachnospiraceae	g__Coprococcus	s__Coprococcus
Proviruses_Fam_COFRD_seq_11338	Viruses;Duplodnaviria;Heunggongvirae;Uroviricota;Caudoviricetes	GCF_003852705.1	d__Bacteria	p__Bacteroidota	c__Bacteroidia	o__Bacteroidales	f__Bacteroidaceae	g__Phocaeicola	s__Phocaeicola
Proviruses_Fam_COFRD_seq_11338	Viruses;Duplodnaviria;Heunggongvirae;Uroviricota;Caudoviricetes	GCF_004341205.1	d__Bacteria	p__Firmicutes	c__Bacilli	o__Lactobacillales	f__Streptococcaceae	g__Streptococcus	s__Streptococcus
Proviruses_Fam_COFRD_seq_11338	Viruses;Duplodnaviria;Heunggongvirae;Uroviricota;Caudoviricetes	GCF_004341205.1	d__Bacteria	p__Firmicutes_A	c__Clostridia	o__TANB77	f__CAG-508	g__CAG-273	s__CAG-273
Proviruses_Fam_COFRD_seq_11338	Viruses;Duplodnaviria;Heunggongvirae;Uroviricota;Caudoviricetes	GCF_004569635.1	d__Bacteria	p__Bacteroidota	c__Bacteroidia	o__Bacteroidales	f__Bacteroidaceae	g__Prevotella	s__Prevotella
Proviruses_Fam_COFRD_seq_11338	Viruses;Duplodnaviria;Heunggongvirae;Uroviricota;Caudoviricetes	GCF_005671395.1	d__Bacteria	p__Firmicutes_A	c__Clostridia	o__Oscillospirales	f__Ruminococcaceae	g__UMGS363	s__UMGS363
Proviruses_Fam_COFRD_seq_11338	Viruses;Duplodnaviria;Heunggongvirae;Uroviricota;Caudoviricetes	GCF_007997075.1	d__Bacteria	p__Firmicutes_A	c__Clostridia	o__Oscillospirales	f__Ruminococcaceae	g__UMGS363	s__UMGS363
Proviruses_Fam_COFRD_seq_11338	Viruses;Duplodnaviria;Heunggongvirae;Uroviricota;Caudoviricetes	GCF_016097415.1	d__Bacteria	p__Firmicutes_A	c__Clostridia	o__Lachnospirales	f__Lachnospiraceae	g__Eubacterium_F	s__Eubacterium_F
Proviruses_Fam_COFRD_seq_11339	Viruses;Duplodnaviria;Heunggongvirae;Uroviricota;Caudoviricetes	GCA_000283635.1	d__Bacteria	p__Firmicutes	c__Bacilli	o__RFN20	f__CAG-288	g__CAG-568	s__CAG-568
Proviruses_Fam_COFRD_seq_11339	Viruses;Duplodnaviria;Heunggongvirae;Uroviricota;Caudoviricetes	GCA_002295925.1	d__Bacteria	p__Firmicutes_A	c__Clostridia	o__Lachnospirales	f__Lachnospiraceae	g__Roseburia	s__Roseburia
Proviruses_Fam_COFRD_seq_11339	Viruses;Duplodnaviria;Heunggongvirae;Uroviricota;Caudoviricetes	GCA_002452405.1	d__Bacteria	p__Firmicutes	c__Bacilli	o__RFN20	f__CAG-288	g__CAG-568	s__CAG-568
Proviruses_Fam_COFRD_seq_11339	Viruses;Duplodnaviria;Heunggongvirae;Uroviricota;Caudoviricetes	GCA_016714605.1	d__Bacteria	p__Bacteroidota	c__Bacteroidia	o__Bacteroidales	f__UBA4417	g__UBA4417	s__UBA4417_sp015657475
Proviruses_Fam_COFRD_seq_11339	Viruses;Duplodnaviria;Heunggongvirae;Uroviricota;Caudoviricetes	GCA_017624855.1	d__Bacteria	p__Firmicutes_A	c__Clostridia	o__Lachnospirales	f__Lachnospiraceae	g__Fusicatenibacter	s__Fusicatenibacter
Proviruses_Fam_COFRD_seq_11339	Viruses;Duplodnaviria;Heunggongvirae;Uroviricota;Caudoviricetes	GCF_000159095.1	d__Bacteria	p__Firmicutes	c__Bacilli	o__RFN20	f__CAG-288	g__CAG-568	s__CAG-568
Proviruses_Fam_COFRD_seq_11340	Viruses;Duplodnaviria;Heunggongvirae;Uroviricota;Caudoviricetes	GCF_001747405.1	d__Bacteria	p__Bacteroidota	c__Bacteroidia	o__Bacteroidales	f__Rikenellaceae	g__Alistipes_A	s__Alistipes_A
Proviruses_Fam_COFRD_seq_11340	Viruses;Duplodnaviria;Heunggongvirae;Uroviricota;Caudoviricetes	GCF_002224245.2	d__Bacteria	p__Firmicutes_A	c__Clostridia	o__Oscillospirales	f__Ruminococcaceae	g__UBA3855	s__UBA3855_sp017430465
Proviruses_Fam_COFRD_seq_11340	Viruses;Duplodnaviria;Heunggongvirae;Uroviricota;Caudoviricetes	GCF_013303125.1	d__Bacteria	p__Firmicutes	c__Bacilli	o__Erysipelotrichales	f__Erysipelotrichaceae	g__Holdemanella	s__Holdemanella
Proviruses_Fam_COFRD_seq_11341	Viruses;Duplodnaviria;Heunggongvirae;Uroviricota;Caudoviricetes	GCA_001941135.1	d__Bacteria	p__Firmicutes	c__Bacilli	o__Erysipelotrichales	f__Erysipelotrichaceae	g__Holdemanella	s__Holdemanella
Proviruses_Fam_COFRD_seq_11341	Viruses;Duplodnaviria;Heunggongvirae;Uroviricota;Caudoviricetes	GCF_003325475.1	d__Bacteria	p__Firmicutes_A	c__Clostridia	o__Oscillospirales	f__Ruminococcaceae	g__UBA3855	s__UBA3855_sp017430465
Proviruses_Fam_COFRD_seq_11342	Viruses;Duplodnaviria;Heunggongvirae;Uroviricota;Caudoviricetes	GCA_013299045.1	d__Bacteria	p__Firmicutes	c__Bacilli	o__Bacillales	f__Anoxybacillaceae	g__Thermolongibacillus	s__Thermolongibacillus_altinsuensis
Proviruses_Fam_COFRD_seq_11342	Viruses;Duplodnaviria;Heunggongvirae;Uroviricota;Caudoviricetes	GCA_017531445.1	d__Bacteria	p__Firmicutes	c__Bacilli	o__Bacillales	f__Anoxybacillaceae	g__Thermolongibacillus	s__Thermolongibacillus_altinsuensis
Proviruses_Fam_COFRD_seq_11342	Viruses;Duplodnaviria;Heunggongvirae;Uroviricota;Caudoviricetes	GCA_903863035.1	d__Bacteria	p__Firmicutes_A	c__Clostridia	o__Lachnospirales	f__Lachnospiraceae	g__CAG-632	s__CAG-632
Proviruses_Fam_COFRD_seq_11342	Viruses;Duplodnaviria;Heunggongvirae;Uroviricota;Caudoviricetes	GCA_910587405.1	d__Bacteria	p__Firmicutes_A	c__Clostridia	o__Lachnospirales	f__Lachnospiraceae	g__Anaerostipes	s__
Proviruses_Fam_FRPD_seq_6608	Viruses;Duplodnaviria;Heunggongvirae;Uroviricota;Caudoviricetes	GCF_000166775.1	d__Bacteria	p__Firmicutes	c__Bacilli	o__Lactobacillales	f__Streptococcaceae	g__Streptococcus	s__Streptococcus_sp905221335
Proviruses_Fam_FRPD_seq_6608	Viruses;Duplodnaviria;Heunggongvirae;Uroviricota;Caudoviricetes	GCF_001891165.1	d__Bacteria	p__Firmicutes	c__Bacilli	o__Erysipelotrichales	f__Erysipelatoclostridiaceae	g__Catenibacterium	s__Catenibacterium
Proviruses_Fam_FRPD_seq_6608	Viruses;Duplodnaviria;Heunggongvirae;Uroviricota;Caudoviricetes	GCF_001907975.1	d__Bacteria	p__Firmicutes_A	c__Clostridia	o__Lachnospirales	f__Lachnospiraceae	g__Bariatricus	s__Bariatricus
Proviruses_Fam_FRPD_seq_6608	Viruses;Duplodnaviria;Heunggongvirae;Uroviricota;Caudoviricetes	GCF_002165255.2	d__Bacteria	p__Firmicutes_C	c__Negativicutes	o__Acidaminococcales	f__Acidaminococcaceae	g__Phascolarctobacterium_A	s__Phascolarctobacterium_A
Proviruses_Fam_FRPD_seq_6608	Viruses;Duplodnaviria;Heunggongvirae;Uroviricota;Caudoviricetes	GCF_900187025.1	d__Bacteria	p__Firmicutes_C	c__Negativicutes	o__Acidaminococcales	f__Acidaminococcaceae	g__Phascolarctobacterium_A	s__Phascolarctobacterium_A
Proviruses_Fam_FRPD_seq_6608	Viruses;Duplodnaviria;Heunggongvirae;Uroviricota;Caudoviricetes	GCF_900660615.1	d__Bacteria	p__Firmicutes_A	c__Clostridia	o__Lachnospirales	f__Lachnospiraceae	g__AM51-8	s__AM51-8
Proviruses_Hug_CHGV_seq_6000	Viruses;Duplodnaviria;Heunggongvirae;Uroviricota;Caudoviricetes	GCA_001795335.1	d__Bacteria	p__Bacteroidota	c__Bacteroidia	o__Bacteroidales	f__Tannerellaceae	g__Parabacteroides	s__Parabacteroides
Proviruses_Hug_CHGV_seq_6000	Viruses;Duplodnaviria;Heunggongvirae;Uroviricota;Caudoviricetes	GCA_002068415.1	d__Bacteria	p__Bacteroidota	c__Bacteroidia	o__Bacteroidales	f__Bacteroidaceae	g__Alloprevotella	s__
Proviruses_Hug_CHGV_seq_6000	Viruses;Duplodnaviria;Heunggongvirae;Uroviricota;Caudoviricetes	GCA_002069965.1	d__Bacteria	p__Bacteroidota	c__Bacteroidia	o__Bacteroidales	f__Bacteroidaceae	g__Phocaeicola	s__Phocaeicola
Proviruses_Hug_CHGV_seq_6000	Viruses;Duplodnaviria;Heunggongvirae;Uroviricota;Caudoviricetes	GCA_002069965.1	d__Bacteria	p__Firmicutes	c__Bacilli	o__Acholeplasmatales	f__Anaeroplasmataceae	g__CAG-307	s__CAG-307
Proviruses_Hug_CHGV_seq_6000	Viruses;Duplodnaviria;Heunggongvirae;Uroviricota;Caudoviricetes	GCA_002070005.1	d__Bacteria	p__Bacteroidota	c__Bacteroidia	o__Bacteroidales	f__Bacteroidaceae	g__Phocaeicola	s__Phocaeicola
Proviruses_Hug_CHGV_seq_6000	Viruses;Duplodnaviria;Heunggongvirae;Uroviricota;Caudoviricetes	GCA_002084355.1	d__Bacteria	p__Bacteroidota	c__Bacteroidia	o__Bacteroidales	f__Bacteroidaceae	g__Phocaeicola	s__Phocaeicola
Proviruses_Hug_CHGV_seq_6000	Viruses;Duplodnaviria;Heunggongvirae;Uroviricota;Caudoviricetes	GCA_002084355.1	d__Bacteria	p__Campylobacterota	c__Campylobacteria	o__Campylobacterales	f__Sulfurospirillaceae	g__Sulfurospirillum	s__Sulfurospirillum_deleyianum
Proviruses_Hug_CHGV_seq_6000	Viruses;Duplodnaviria;Heunggongvirae;Uroviricota;Caudoviricetes	GCA_002119605.1	d__Bacteria	p__Bacteroidota	c__Bacteroidia	o__Bacteroidales	f__Tannerellaceae	g__Parabacteroides	s__Parabacteroides
Proviruses_Hug_CHGV_seq_6000	Viruses;Duplodnaviria;Heunggongvirae;Uroviricota;Caudoviricetes	GCA_002254665.1	d__Bacteria	p__Bacteroidota	c__Bacteroidia	o__Bacteroidales	f__Bacteroidaceae	g__Phocaeicola	s__Phocaeicola
Proviruses_Hug_CHGV_seq_6000	Viruses;Duplodnaviria;Heunggongvirae;Uroviricota;Caudoviricetes	GCA_002347755.1	d__Bacteria	p__Bacteroidota	c__Bacteroidia	o__Bacteroidales	f__Bacteroidaceae	g__Phocaeicola	s__Phocaeicola
Proviruses_Hug_CHGV_seq_6000	Viruses;Duplodnaviria;Heunggongvirae;Uroviricota;Caudoviricetes	GCA_002373375.1	d__Bacteria	p__Bacteroidota	c__Bacteroidia	o__Bacteroidales	f__Bacteroidaceae	g__Bacteroides	s__Bacteroides
Proviruses_Hug_CHGV_seq_6000	Viruses;Duplodnaviria;Heunggongvirae;Uroviricota;Caudoviricetes	GCA_002373375.1	d__Bacteria	p__Bacteroidota	c__Bacteroidia	o__Bacteroidales	f__Tannerellaceae	g__Parabacteroides	s__Parabacteroides
Proviruses_Hug_CHGV_seq_6000	Viruses;Duplodnaviria;Heunggongvirae;Uroviricota;Caudoviricetes	GCA_002401965.1	d__Bacteria	p__Bacteroidota	c__Bacteroidia	o__Bacteroidales	f__Bacteroidaceae	g__Phocaeicola	s__Phocaeicola
Proviruses_Hug_CHGV_seq_6000	Viruses;Duplodnaviria;Heunggongvirae;Uroviricota;Caudoviricetes	GCA_002427545.1	d__Bacteria	p__Bacteroidota	c__Bacteroidia	o__Bacteroidales	f__Bacteroidaceae	g__Phocaeicola	s__Phocaeicola
Proviruses_Hug_CHGV_seq_6000	Viruses;Duplodnaviria;Heunggongvirae;Uroviricota;Caudoviricetes	GCA_002438785.1	d__Bacteria	p__Bacteroidota	c__Bacteroidia	o__Bacteroidales	f__Bacteroidaceae	g__Phocaeicola	s__Phocaeicola
Proviruses_Hug_CHGV_seq_6000	Viruses;Duplodnaviria;Heunggongvirae;Uroviricota;Caudoviricetes	GCA_002481545.1	d__Bacteria	p__Bacteroidota	c__Bacteroidia	o__Bacteroidales	f__Bacteroidaceae	g__Phocaeicola	s__Phocaeicola
Proviruses_Hug_CHGV_seq_6000	Viruses;Duplodnaviria;Heunggongvirae;Uroviricota;Caudoviricetes	GCA_002710685.1	d__Bacteria	p__Bacteroidota	c__Bacteroidia	o__Bacteroidales	f__Tannerellaceae	g__Parabacteroides	s__Parabacteroides
Proviruses_Hug_CHGV_seq_6000	Viruses;Duplodnaviria;Heunggongvirae;Uroviricota;Caudoviricetes	GCA_002749055.1	d__Bacteria	p__Bacteroidota	c__Bacteroidia	o__Bacteroidales	f__Tannerellaceae	g__Parabacteroides	s__Parabacteroides
Proviruses_Hug_CHGV_seq_6000	Viruses;Duplodnaviria;Heunggongvirae;Uroviricota;Caudoviricetes	GCA_002761215.1	d__Bacteria	p__Bacteroidota	c__Bacteroidia	o__Bacteroidales	f__Tannerellaceae	g__Parabacteroides	s__Parabacteroides
Proviruses_Hug_CHGV_seq_6000	Viruses;Duplodnaviria;Heunggongvirae;Uroviricota;Caudoviricetes	GCA_002783525.1	d__Bacteria	p__Bacteroidota	c__Bacteroidia	o__Bacteroidales	f__Bacteroidaceae	g__Bacteroides	s__Bacteroides
Proviruses_Hug_CHGV_seq_6000	Viruses;Duplodnaviria;Heunggongvirae;Uroviricota;Caudoviricetes	GCA_002783525.1	d__Bacteria	p__Bacteroidota	c__Bacteroidia	o__Bacteroidales	f__Tannerellaceae	g__Parabacteroides	s__Parabacteroides
Proviruses_Hug_CHGV_seq_6000	Viruses;Duplodnaviria;Heunggongvirae;Uroviricota;Caudoviricetes	GCA_002899805.1	d__Bacteria	p__Bacteroidota	c__Bacteroidia	o__Bacteroidales	f__Bacteroidaceae	g__Phocaeicola	s__Phocaeicola
Proviruses_Hug_CHGV_seq_6000	Viruses;Duplodnaviria;Heunggongvirae;Uroviricota;Caudoviricetes	GCA_003028315.1	d__Bacteria	p__Bacteroidota	c__Bacteroidia	o__Bacteroidales	f__Bacteroidaceae	g__Phocaeicola	s__Phocaeicola
Proviruses_Hug_CHGV_seq_6000	Viruses;Duplodnaviria;Heunggongvirae;Uroviricota;Caudoviricetes	GCA_003056245.1	d__Bacteria	p__Bacteroidota	c__Bacteroidia	o__Bacteroidales	f__Bacteroidaceae	g__Phocaeicola	s__Phocaeicola
Proviruses_Hug_CHGV_seq_6000	Viruses;Duplodnaviria;Heunggongvirae;Uroviricota;Caudoviricetes	GCA_003260325.1	d__Bacteria	p__Bacteroidota	c__Bacteroidia	o__Bacteroidales	f__Bacteroidaceae	g__Phocaeicola	s__Phocaeicola
Proviruses_Hug_CHGV_seq_6000	Viruses;Duplodnaviria;Heunggongvirae;Uroviricota;Caudoviricetes	GCA_003526375.1	d__Bacteria	p__Bacteroidota	c__Bacteroidia	o__Bacteroidales	f__Tannerellaceae	g__Parabacteroides	s__Parabacteroides
Proviruses_Hug_CHGV_seq_6000	Viruses;Duplodnaviria;Heunggongvirae;Uroviricota;Caudoviricetes	GCA_004293365.1	d__Bacteria	p__Bacteroidota	c__Bacteroidia	o__Bacteroidales	f__Tannerellaceae	g__Parabacteroides	s__Parabacteroides
Proviruses_Hug_CHGV_seq_6000	Viruses;Duplodnaviria;Heunggongvirae;Uroviricota;Caudoviricetes	GCA_004552155.1	d__Bacteria	p__Bacteroidota	c__Bacteroidia	o__Bacteroidales	f__Bacteroidaceae	g__Phocaeicola	s__Phocaeicola
Proviruses_Hug_CHGV_seq_6000	Viruses;Duplodnaviria;Heunggongvirae;Uroviricota;Caudoviricetes	GCA_004557035.1	d__Bacteria	p__Bacteroidota	c__Bacteroidia	o__Bacteroidales	f__Bacteroidaceae	g__Bacteroides	s__Bacteroides
Proviruses_Hug_CHGV_seq_6000	Viruses;Duplodnaviria;Heunggongvirae;Uroviricota;Caudoviricetes	GCA_006212005.1	d__Bacteria	p__Bacteroidota	c__Bacteroidia	o__Bacteroidales	f__Bacteroidaceae	g__Phocaeicola	s__Phocaeicola
Proviruses_Hug_CHGV_seq_6000	Viruses;Duplodnaviria;Heunggongvirae;Uroviricota;Caudoviricetes	GCA_009835005.1	d__Bacteria	p__Bacteroidota	c__Bacteroidia	o__Bacteroidales	f__Bacteroidaceae	g__Phocaeicola	s__Phocaeicola
Proviruses_Hug_CHGV_seq_6000	Viruses;Duplodnaviria;Heunggongvirae;Uroviricota;Caudoviricetes	GCA_009929445.1	d__Bacteria	p__Bacteroidota	c__Bacteroidia	o__Bacteroidales	f__Bacteroidaceae	g__Phocaeicola	s__Phocaeicola
Proviruses_Hug_CHGV_seq_6000	Viruses;Duplodnaviria;Heunggongvirae;Uroviricota;Caudoviricetes	GCA_010119095.1	d__Bacteria	p__Bacteroidota	c__Bacteroidia	o__Bacteroidales	f__Bacteroidaceae	g__Phocaeicola	s__Phocaeicola
Proviruses_Hug_CHGV_seq_6000	Viruses;Duplodnaviria;Heunggongvirae;Uroviricota;Caudoviricetes	GCA_011327565.1	d__Bacteria	p__Bacteroidota	c__Bacteroidia	o__Bacteroidales	f__Tannerellaceae	g__Parabacteroides	s__Parabacteroides
Proviruses_Hug_CHGV_seq_6000	Viruses;Duplodnaviria;Heunggongvirae;Uroviricota;Caudoviricetes	GCA_012523895.1	d__Bacteria	p__Bacteroidota	c__Bacteroidia	o__Bacteroidales	f__Tannerellaceae	g__Parabacteroides	s__Parabacteroides
Proviruses_Hug_CHGV_seq_6000	Viruses;Duplodnaviria;Heunggongvirae;Uroviricota;Caudoviricetes	GCA_012838795.1	d__Bacteria	p__Firmicutes_A	c__Clostridia	o__Lachnospirales	f__Lachnospiraceae	g__Butyrivibrio_A	s__Butyrivibrio_A
Proviruses_Hug_CHGV_seq_6000	Viruses;Duplodnaviria;Heunggongvirae;Uroviricota;Caudoviricetes	GCA_012841565.1	d__Bacteria	p__Bacteroidota	c__Bacteroidia	o__Bacteroidales	f__Tannerellaceae	g__Parabacteroides	s__Parabacteroides
Proviruses_Hug_CHGV_seq_6000	Viruses;Duplodnaviria;Heunggongvirae;Uroviricota;Caudoviricetes	GCA_013177855.1	d__Bacteria	p__Bacteroidota	c__Bacteroidia	o__Bacteroidales	f__Tannerellaceae	g__Parabacteroides	s__Parabacteroides
Proviruses_Hug_CHGV_seq_6000	Viruses;Duplodnaviria;Heunggongvirae;Uroviricota;Caudoviricetes	GCA_013314855.1	d__Bacteria	p__Bacteroidota	c__Bacteroidia	o__Bacteroidales	f__Coprobacteraceae	g__Coprobacter	s__Coprobacter
Proviruses_Hug_CHGV_seq_6000	Viruses;Duplodnaviria;Heunggongvirae;Uroviricota;Caudoviricetes	GCA_013332095.1	d__Bacteria	p__Firmicutes	c__Bacilli	o__Acholeplasmatales	f__Anaeroplasmataceae	g__CAG-307	s__CAG-307
Proviruses_Hug_CHGV_seq_6000	Viruses;Duplodnaviria;Heunggongvirae;Uroviricota;Caudoviricetes	GCA_013335175.1	d__Bacteria	p__Bacteroidota	c__Bacteroidia	o__Bacteroidales	f__Bacteroidaceae	g__Phocaeicola	s__Phocaeicola
Proviruses_Hug_CHGV_seq_6000	Viruses;Duplodnaviria;Heunggongvirae;Uroviricota;Caudoviricetes	GCA_014323935.1	d__Bacteria	p__Bacteroidota	c__Bacteroidia	o__Bacteroidales	f__Bacteroidaceae	g__Phocaeicola	s__Phocaeicola
Proviruses_Hug_CHGV_seq_6000	Viruses;Duplodnaviria;Heunggongvirae;Uroviricota;Caudoviricetes	GCA_014385005.1	d__Bacteria	p__Bacteroidota	c__Bacteroidia	o__Bacteroidales	f__Bacteroidaceae	g__Phocaeicola	s__Phocaeicola
Proviruses_Hug_CHGV_seq_6000	Viruses;Duplodnaviria;Heunggongvirae;Uroviricota;Caudoviricetes	GCA_015058405.1	d__Bacteria	p__Bacteroidota	c__Bacteroidia	o__Bacteroidales	f__Bacteroidaceae	g__Phocaeicola	s__Phocaeicola
Proviruses_Hug_CHGV_seq_6000	Viruses;Duplodnaviria;Heunggongvirae;Uroviricota;Caudoviricetes	GCA_015062815.1	d__Bacteria	p__Bacteroidota	c__Bacteroidia	o__Bacteroidales	f__Bacteroidaceae	g__Prevotella	s__Prevotella
Proviruses_Hug_CHGV_seq_6000	Viruses;Duplodnaviria;Heunggongvirae;Uroviricota;Caudoviricetes	GCA_015062815.1	d__Bacteria	p__Bacteroidota	c__Bacteroidia	o__Bacteroidales	f__Tannerellaceae	g__Parabacteroides	s__Parabacteroides
Proviruses_Hug_CHGV_seq_6000	Viruses;Duplodnaviria;Heunggongvirae;Uroviricota;Caudoviricetes	GCA_015062815.1	d__Bacteria	p__Firmicutes	c__Bacilli	o__Acholeplasmatales	f__Anaeroplasmataceae	g__CAG-307	s__CAG-307
Proviruses_Hug_CHGV_seq_6000	Viruses;Duplodnaviria;Heunggongvirae;Uroviricota;Caudoviricetes	GCA_015075005.1	d__Bacteria	p__Bacteroidota	c__Bacteroidia	o__Bacteroidales	f__Tannerellaceae	g__Parabacteroides	s__Parabacteroides
Proviruses_Hug_CHGV_seq_6000	Viruses;Duplodnaviria;Heunggongvirae;Uroviricota;Caudoviricetes	GCA_015487495.1	d__Bacteria	p__Bacteroidota	c__Bacteroidia	o__Bacteroidales	f__Tannerellaceae	g__Parabacteroides	s__Parabacteroides
Proviruses_Hug_CHGV_seq_6000	Viruses;Duplodnaviria;Heunggongvirae;Uroviricota;Caudoviricetes	GCA_016699615.1	d__Bacteria	p__Bacteroidota	c__Bacteroidia	o__Bacteroidales	f__Tannerellaceae	g__Parabacteroides	s__Parabacteroides
Proviruses_Hug_CHGV_seq_6000	Viruses;Duplodnaviria;Heunggongvirae;Uroviricota;Caudoviricetes	GCA_016699615.1	d__Bacteria	p__Firmicutes_A	c__Clostridia	o__Lachnospirales	f__Lachnospiraceae	g__Lachnospira	s__Lachnospira
Proviruses_Hug_CHGV_seq_6000	Viruses;Duplodnaviria;Heunggongvirae;Uroviricota;Caudoviricetes	GCA_016709155.1	d__Bacteria	p__Firmicutes_A	c__Clostridia	o__Tissierellales	f__Peptoniphilaceae	g__Anaerococcus	s__Anaerococcus_tetradius
Proviruses_Hug_CHGV_seq_6000	Viruses;Duplodnaviria;Heunggongvirae;Uroviricota;Caudoviricetes	GCA_017303755.1	d__Bacteria	p__Bacteroidota	c__Bacteroidia	o__Bacteroidales	f__Bacteroidaceae	g__Phocaeicola	s__Phocaeicola
Proviruses_Hug_CHGV_seq_6000	Viruses;Duplodnaviria;Heunggongvirae;Uroviricota;Caudoviricetes	GCA_017303755.1	d__Bacteria	p__Bacteroidota	c__Bacteroidia	o__Bacteroidales	f__Tannerellaceae	g__Parabacteroides	s__Parabacteroides
Proviruses_Hug_CHGV_seq_6000	Viruses;Duplodnaviria;Heunggongvirae;Uroviricota;Caudoviricetes	GCA_017357865.1	d__Bacteria	p__Bacteroidota	c__Bacteroidia	o__Bacteroidales	f__Tannerellaceae	g__Parabacteroides	s__Parabacteroides
Proviruses_Hug_CHGV_seq_6000	Viruses;Duplodnaviria;Heunggongvirae;Uroviricota;Caudoviricetes	GCA_017406985.1	d__Bacteria	p__Bacteroidota	c__Bacteroidia	o__Bacteroidales	f__Bacteroidaceae	g__Phocaeicola	s__Phocaeicola
Proviruses_Hug_CHGV_seq_6000	Viruses;Duplodnaviria;Heunggongvirae;Uroviricota;Caudoviricetes	GCA_017406985.1	d__Bacteria	p__Firmicutes_A	c__Clostridia	o__Lachnospirales	f__Lachnospiraceae	g__Butyrivibrio_A	s__Butyrivibrio_A
Proviruses_Hug_CHGV_seq_6000	Viruses;Duplodnaviria;Heunggongvirae;Uroviricota;Caudoviricetes	GCA_017449065.1	d__Bacteria	p__Firmicutes	c__Bacilli	o__Acholeplasmatales	f__Anaeroplasmataceae	g__CAG-307	s__CAG-307
Proviruses_Hug_CHGV_seq_6000	Viruses;Duplodnaviria;Heunggongvirae;Uroviricota;Caudoviricetes	GCA_017449065.1	d__Bacteria	p__Firmicutes_A	c__Clostridia	o__Lachnospirales	f__Lachnospiraceae	g__Lachnospira	s__Lachnospira
Proviruses_Hug_CHGV_seq_6000	Viruses;Duplodnaviria;Heunggongvirae;Uroviricota;Caudoviricetes	GCA_017466125.1	d__Bacteria	p__Bacteroidota	c__Bacteroidia	o__Bacteroidales	f__Tannerellaceae	g__Parabacteroides	s__Parabacteroides
Proviruses_Hug_CHGV_seq_6000	Viruses;Duplodnaviria;Heunggongvirae;Uroviricota;Caudoviricetes	GCA_017559955.1	d__Bacteria	p__Bacteroidota	c__Bacteroidia	o__Bacteroidales	f__Bacteroidaceae	g__Phocaeicola	s__Phocaeicola
Proviruses_Hug_CHGV_seq_6000	Viruses;Duplodnaviria;Heunggongvirae;Uroviricota;Caudoviricetes	GCA_017630195.1	d__Bacteria	p__Bacteroidota	c__Bacteroidia	o__Bacteroidales	f__Bacteroidaceae	g__Phocaeicola	s__Phocaeicola
Proviruses_Hug_CHGV_seq_6000	Viruses;Duplodnaviria;Heunggongvirae;Uroviricota;Caudoviricetes	GCA_017630395.1	d__Bacteria	p__Firmicutes	c__Bacilli	o__Acholeplasmatales	f__Anaeroplasmataceae	g__CAG-307	s__CAG-307
Proviruses_Hug_CHGV_seq_6000	Viruses;Duplodnaviria;Heunggongvirae;Uroviricota;Caudoviricetes	GCA_017694425.1	d__Bacteria	p__Bacteroidota	c__Bacteroidia	o__Bacteroidales	f__Bacteroidaceae	g__Phocaeicola	s__Phocaeicola
Proviruses_Hug_CHGV_seq_6000	Viruses;Duplodnaviria;Heunggongvirae;Uroviricota;Caudoviricetes	GCA_017694425.1	d__Bacteria	p__Bacteroidota	c__Bacteroidia	o__Bacteroidales	f__Tannerellaceae	g__Parabacteroides	s__Parabacteroides
Proviruses_Hug_CHGV_seq_6000	Viruses;Duplodnaviria;Heunggongvirae;Uroviricota;Caudoviricetes	GCA_017886645.1	d__Bacteria	p__Bacteroidota	c__Bacteroidia	o__Bacteroidales	f__Bacteroidaceae	g__Phocaeicola	s__Phocaeicola
Proviruses_Hug_CHGV_seq_6000	Viruses;Duplodnaviria;Heunggongvirae;Uroviricota;Caudoviricetes	GCA_017999915.1	d__Bacteria	p__Bacteroidota	c__Bacteroidia	o__Bacteroidales	f__Bacteroidaceae	g__Phocaeicola	s__Phocaeicola
Proviruses_Hug_CHGV_seq_6000	Viruses;Duplodnaviria;Heunggongvirae;Uroviricota;Caudoviricetes	GCA_018066145.1	d__Bacteria	p__Bacteroidota	c__Bacteroidia	o__Bacteroidales	f__Bacteroidaceae	g__Phocaeicola	s__Phocaeicola
Proviruses_Hug_CHGV_seq_6000	Viruses;Duplodnaviria;Heunggongvirae;Uroviricota;Caudoviricetes	GCA_018267625.1	d__Bacteria	p__Bacteroidota	c__Bacteroidia	o__Bacteroidales	f__Tannerellaceae	g__Parabacteroides	s__Parabacteroides
Proviruses_Hug_CHGV_seq_6000	Viruses;Duplodnaviria;Heunggongvirae;Uroviricota;Caudoviricetes	GCA_018371055.1	d__Bacteria	p__Bacteroidota	c__Bacteroidia	o__Bacteroidales	f__Tannerellaceae	g__Parabacteroides	s__Parabacteroides
Proviruses_Hug_CHGV_seq_6000	Viruses;Duplodnaviria;Heunggongvirae;Uroviricota;Caudoviricetes	GCA_018433585.1	d__Bacteria	p__Bacteroidota	c__Bacteroidia	o__Bacteroidales	f__Bacteroidaceae	g__Phocaeicola	s__Phocaeicola
Proviruses_Hug_CHGV_seq_6000	Viruses;Duplodnaviria;Heunggongvirae;Uroviricota;Caudoviricetes	GCA_019114385.1	d__Bacteria	p__Bacteroidota	c__Bacteroidia	o__Bacteroidales	f__Bacteroidaceae	g__Phocaeicola	s__Phocaeicola
Proviruses_Hug_CHGV_seq_6000	Viruses;Duplodnaviria;Heunggongvirae;Uroviricota;Caudoviricetes	GCA_019187365.1	d__Bacteria	p__Bacteroidota	c__Bacteroidia	o__Bacteroidales	f__Bacteroidaceae	g__Phocaeicola	s__Phocaeicola
Proviruses_Hug_CHGV_seq_6000	Viruses;Duplodnaviria;Heunggongvirae;Uroviricota;Caudoviricetes	GCA_900315705.1	d__Bacteria	p__Bacteroidota	c__Bacteroidia	o__Bacteroidales	f__Bacteroidaceae	g__Phocaeicola	s__Phocaeicola
Proviruses_Hug_CHGV_seq_6000	Viruses;Duplodnaviria;Heunggongvirae;Uroviricota;Caudoviricetes	GCA_900315705.1	d__Bacteria	p__Bacteroidota	c__Bacteroidia	o__Bacteroidales	f__Tannerellaceae	g__Parabacteroides	s__Parabacteroides
Proviruses_Hug_CHGV_seq_6000	Viruses;Duplodnaviria;Heunggongvirae;Uroviricota;Caudoviricetes	GCA_900450455.1	d__Bacteria	p__Bacteroidota	c__Bacteroidia	o__Bacteroidales	f__Bacteroidaceae	g__Phocaeicola	s__Phocaeicola
Proviruses_Hug_CHGV_seq_6000	Viruses;Duplodnaviria;Heunggongvirae;Uroviricota;Caudoviricetes	GCA_900541555.1	d__Bacteria	p__Bacteroidota	c__Bacteroidia	o__Bacteroidales	f__Bacteroidaceae	g__Phocaeicola	s__Phocaeicola
Proviruses_Hug_CHGV_seq_6000	Viruses;Duplodnaviria;Heunggongvirae;Uroviricota;Caudoviricetes	GCA_900546005.1	d__Bacteria	p__Bacteroidota	c__Bacteroidia	o__Bacteroidales	f__Tannerellaceae	g__Parabacteroides	s__Parabacteroides
Proviruses_Hug_CHGV_seq_6000	Viruses;Duplodnaviria;Heunggongvirae;Uroviricota;Caudoviricetes	GCA_900546265.1	d__Bacteria	p__Bacteroidota	c__Bacteroidia	o__Bacteroidales	f__Tannerellaceae	g__Parabacteroides	s__Parabacteroides
Proviruses_Hug_CHGV_seq_6000	Viruses;Duplodnaviria;Heunggongvirae;Uroviricota;Caudoviricetes	GCA_900547395.1	d__Bacteria	p__Bacteroidota	c__Bacteroidia	o__Bacteroidales	f__Tannerellaceae	g__Parabacteroides	s__Parabacteroides
Proviruses_Hug_CHGV_seq_6000	Viruses;Duplodnaviria;Heunggongvirae;Uroviricota;Caudoviricetes	GCA_900696655.1	d__Bacteria	p__Bacteroidota	c__Bacteroidia	o__Bacteroidales	f__Tannerellaceae	g__Parabacteroides	s__Parabacteroides
Proviruses_Hug_CHGV_seq_6000	Viruses;Duplodnaviria;Heunggongvirae;Uroviricota;Caudoviricetes	GCA_900768845.1	d__Bacteria	p__Bacteroidota	c__Bacteroidia	o__Bacteroidales	f__Tannerellaceae	g__Parabacteroides	s__Parabacteroides
Proviruses_Hug_CHGV_seq_6000	Viruses;Duplodnaviria;Heunggongvirae;Uroviricota;Caudoviricetes	GCA_902763335.1	d__Bacteria	p__Bacteroidota	c__Bacteroidia	o__Bacteroidales	f__Bacteroidaceae	g__Phocaeicola	s__Phocaeicola
Proviruses_Hug_CHGV_seq_6000	Viruses;Duplodnaviria;Heunggongvirae;Uroviricota;Caudoviricetes	GCA_903922465.1	d__Bacteria	p__Bacteroidota	c__Bacteroidia	o__Bacteroidales	f__Tannerellaceae	g__Parabacteroides	s__Parabacteroides
Proviruses_Hug_CHGV_seq_6000	Viruses;Duplodnaviria;Heunggongvirae;Uroviricota;Caudoviricetes	GCA_905233475.1	d__Bacteria	p__Bacteroidota	c__Bacteroidia	o__Bacteroidales	f__Bacteroidaceae	g__Phocaeicola	s__Phocaeicola
Proviruses_Hug_CHGV_seq_6000	Viruses;Duplodnaviria;Heunggongvirae;Uroviricota;Caudoviricetes	GCA_905235635.1	d__Bacteria	p__Firmicutes_C	c__Negativicutes	o__Acidaminococcales	f__Acidaminococcaceae	g__Phascolarctobacterium	s__Phascolarctobacterium
Proviruses_Hug_CHGV_seq_6000	Viruses;Duplodnaviria;Heunggongvirae;Uroviricota;Caudoviricetes	GCA_910579925.1	d__Bacteria	p__Bacteroidota	c__Bacteroidia	o__Bacteroidales	f__Bacteroidaceae	g__Phocaeicola	s__Phocaeicola
Proviruses_Hug_CHGV_seq_6000	Viruses;Duplodnaviria;Heunggongvirae;Uroviricota;Caudoviricetes	GCA_910587745.1	d__Bacteria	p__Bacteroidota	c__Bacteroidia	o__Bacteroidales	f__Bacteroidaceae	g__Phocaeicola	s__Phocaeicola
Proviruses_Hug_CHGV_seq_6000	Viruses;Duplodnaviria;Heunggongvirae;Uroviricota;Caudoviricetes	GCF_000017165.1	d__Bacteria	p__Bacteroidota	c__Bacteroidia	o__Bacteroidales	f__Tannerellaceae	g__Parabacteroides	s__Parabacteroides
Proviruses_Hug_CHGV_seq_6000	Viruses;Duplodnaviria;Heunggongvirae;Uroviricota;Caudoviricetes	GCF_000024945.1	d__Bacteria	p__Bacteroidota	c__Bacteroidia	o__Bacteroidales	f__Tannerellaceae	g__Parabacteroides	s__Parabacteroides
Proviruses_Hug_CHGV_seq_6000	Viruses;Duplodnaviria;Heunggongvirae;Uroviricota;Caudoviricetes	GCF_000179575.2	d__Bacteria	p__Bacteroidota	c__Bacteroidia	o__Bacteroidales	f__Coprobacteraceae	g__Coprobacter	s__Coprobacter
Proviruses_Hug_CHGV_seq_6000	Viruses;Duplodnaviria;Heunggongvirae;Uroviricota;Caudoviricetes	GCF_000218525.1	d__Bacteria	p__Bacteroidota	c__Bacteroidia	o__Bacteroidales	f__Bacteroidaceae	g__Bacteroides	s__Bacteroides
Proviruses_Hug_CHGV_seq_6000	Viruses;Duplodnaviria;Heunggongvirae;Uroviricota;Caudoviricetes	GCF_000242235.1	d__Bacteria	p__Firmicutes_A	c__Clostridia	o__Lachnospirales	f__Lachnospiraceae	g__Lachnospira	s__Lachnospira
Proviruses_Hug_CHGV_seq_6000	Viruses;Duplodnaviria;Heunggongvirae;Uroviricota;Caudoviricetes	GCF_000331305.1	d__Bacteria	p__Bacteroidota	c__Bacteroidia	o__Bacteroidales	f__Bacteroidaceae	g__Phocaeicola	s__Phocaeicola
Proviruses_Hug_CHGV_seq_6000	Viruses;Duplodnaviria;Heunggongvirae;Uroviricota;Caudoviricetes	GCF_000340885.1	d__Bacteria	p__Bacteroidota	c__Bacteroidia	o__Bacteroidales	f__Bacteroidaceae	g__Phocaeicola	s__Phocaeicola
Proviruses_Hug_CHGV_seq_6000	Viruses;Duplodnaviria;Heunggongvirae;Uroviricota;Caudoviricetes	GCF_000420525.1	d__Bacteria	p__Bacteroidota	c__Bacteroidia	o__Bacteroidales	f__Bacteroidaceae	g__Phocaeicola	s__Phocaeicola
Proviruses_Hug_CHGV_seq_6000	Viruses;Duplodnaviria;Heunggongvirae;Uroviricota;Caudoviricetes	GCF_000421485.1	d__Bacteria	p__Bacteroidota	c__Bacteroidia	o__Bacteroidales	f__Bacteroidaceae	g__Phocaeicola	s__Phocaeicola
Proviruses_Hug_CHGV_seq_6000	Viruses;Duplodnaviria;Heunggongvirae;Uroviricota;Caudoviricetes	GCF_000421485.1	d__Bacteria	p__Firmicutes	c__Bacilli	o__Acholeplasmatales	f__Anaeroplasmataceae	g__CAG-307	s__CAG-307
Proviruses_Hug_CHGV_seq_6000	Viruses;Duplodnaviria;Heunggongvirae;Uroviricota;Caudoviricetes	GCF_000821245.2	d__Bacteria	p__Bacteroidota	c__Bacteroidia	o__Bacteroidales	f__Bacteroidaceae	g__Prevotella	s__Prevotella
Proviruses_Hug_CHGV_seq_6000	Viruses;Duplodnaviria;Heunggongvirae;Uroviricota;Caudoviricetes	GCF_000828575.1	d__Bacteria	p__Bacteroidota	c__Bacteroidia	o__Bacteroidales	f__Bacteroidaceae	g__Phocaeicola	s__Phocaeicola
Proviruses_Hug_CHGV_seq_6000	Viruses;Duplodnaviria;Heunggongvirae;Uroviricota;Caudoviricetes	GCF_001270375.1	d__Bacteria	p__Bacteroidota	c__Bacteroidia	o__Bacteroidales	f__Bacteroidaceae	g__Phocaeicola	s__Phocaeicola
Proviruses_Hug_CHGV_seq_6000	Viruses;Duplodnaviria;Heunggongvirae;Uroviricota;Caudoviricetes	GCF_001514535.1	d__Bacteria	p__Bacteroidota	c__Bacteroidia	o__Bacteroidales	f__Tannerellaceae	g__Parabacteroides	s__Parabacteroides
Proviruses_Hug_CHGV_seq_6000	Viruses;Duplodnaviria;Heunggongvirae;Uroviricota;Caudoviricetes	GCF_001517915.1	d__Bacteria	p__Bacteroidota	c__Bacteroidia	o__Bacteroidales	f__Tannerellaceae	g__Parabacteroides	s__Parabacteroides
Proviruses_Hug_CHGV_seq_6000	Viruses;Duplodnaviria;Heunggongvirae;Uroviricota;Caudoviricetes	GCF_001543325.1	d__Bacteria	p__Bacteroidota	c__Bacteroidia	o__Bacteroidales	f__Bacteroidaceae	g__Phocaeicola	s__Phocaeicola
Proviruses_Hug_CHGV_seq_6000	Viruses;Duplodnaviria;Heunggongvirae;Uroviricota;Caudoviricetes	GCF_001543325.1	d__Bacteria	p__Bacteroidota	c__Bacteroidia	o__Bacteroidales	f__Bacteroidaceae	g__Prevotella	s__Prevotella
Proviruses_Hug_CHGV_seq_6000	Viruses;Duplodnaviria;Heunggongvirae;Uroviricota;Caudoviricetes	GCF_001559775.1	d__Bacteria	p__Bacteroidota	c__Bacteroidia	o__Bacteroidales	f__Bacteroidaceae	g__Prevotella	s__Prevotella
Proviruses_Hug_CHGV_seq_6000	Viruses;Duplodnaviria;Heunggongvirae;Uroviricota;Caudoviricetes	GCF_001578875.1	d__Bacteria	p__Bacteroidota	c__Bacteroidia	o__Bacteroidales	f__Tannerellaceae	g__Parabacteroides	s__Parabacteroides
Proviruses_Hug_CHGV_seq_6000	Viruses;Duplodnaviria;Heunggongvirae;Uroviricota;Caudoviricetes	GCF_001594005.1	d__Bacteria	p__Bacteroidota	c__Bacteroidia	o__Bacteroidales	f__Bacteroidaceae	g__Phocaeicola	s__Phocaeicola
Proviruses_Hug_CHGV_seq_6000	Viruses;Duplodnaviria;Heunggongvirae;Uroviricota;Caudoviricetes	GCF_001857945.1	d__Bacteria	p__Bacteroidota	c__Bacteroidia	o__Bacteroidales	f__Bacteroidaceae	g__Phocaeicola	s__Phocaeicola
Proviruses_Hug_CHGV_seq_6000	Viruses;Duplodnaviria;Heunggongvirae;Uroviricota;Caudoviricetes	GCF_002000985.1	d__Bacteria	p__Bacteroidota	c__Bacteroidia	o__Bacteroidales	f__Bacteroidaceae	g__Phocaeicola	s__Phocaeicola
Proviruses_Hug_CHGV_seq_6000	Viruses;Duplodnaviria;Heunggongvirae;Uroviricota;Caudoviricetes	GCF_002000985.1	d__Bacteria	p__Bacteroidota	c__Bacteroidia	o__Bacteroidales	f__Tannerellaceae	g__Parabacteroides	s__Parabacteroides
Proviruses_Hug_CHGV_seq_6000	Viruses;Duplodnaviria;Heunggongvirae;Uroviricota;Caudoviricetes	GCF_002072955.1	d__Bacteria	p__Bacteroidota	c__Bacteroidia	o__Bacteroidales	f__Bacteroidaceae	g__Phocaeicola	s__Phocaeicola
Proviruses_Hug_CHGV_seq_6000	Viruses;Duplodnaviria;Heunggongvirae;Uroviricota;Caudoviricetes	GCF_002072955.1	d__Bacteria	p__Bacteroidota	c__Bacteroidia	o__Bacteroidales	f__Tannerellaceae	g__Parabacteroides	s__Parabacteroides
Proviruses_Hug_CHGV_seq_6000	Viruses;Duplodnaviria;Heunggongvirae;Uroviricota;Caudoviricetes	GCF_002095315.1	d__Bacteria	p__Bacteroidota	c__Bacteroidia	o__Bacteroidales	f__Bacteroidaceae	g__Phocaeicola	s__Phocaeicola
Proviruses_Hug_CHGV_seq_6000	Viruses;Duplodnaviria;Heunggongvirae;Uroviricota;Caudoviricetes	GCF_002174305.1	d__Bacteria	p__Bacteroidota	c__Bacteroidia	o__Bacteroidales	f__Bacteroidaceae	g__Phocaeicola	s__Phocaeicola
Proviruses_Hug_CHGV_seq_6000	Viruses;Duplodnaviria;Heunggongvirae;Uroviricota;Caudoviricetes	GCF_002217285.1	d__Bacteria	p__Bacteroidota	c__Bacteroidia	o__Bacteroidales	f__Bacteroidaceae	g__Phocaeicola	s__Phocaeicola
Proviruses_Hug_CHGV_seq_6000	Viruses;Duplodnaviria;Heunggongvirae;Uroviricota;Caudoviricetes	GCF_002302635.1	d__Bacteria	p__Bacteroidota	c__Bacteroidia	o__Bacteroidales	f__Bacteroidaceae	g__Phocaeicola	s__Phocaeicola
Proviruses_Hug_CHGV_seq_6000	Viruses;Duplodnaviria;Heunggongvirae;Uroviricota;Caudoviricetes	GCF_002895565.1	d__Bacteria	p__Bacteroidota	c__Bacteroidia	o__Bacteroidales	f__Tannerellaceae	g__Parabacteroides	s__Parabacteroides
Proviruses_Hug_CHGV_seq_6000	Viruses;Duplodnaviria;Heunggongvirae;Uroviricota;Caudoviricetes	GCF_002934005.1	d__Bacteria	p__Bacteroidota	c__Bacteroidia	o__Bacteroidales	f__Bacteroidaceae	g__Phocaeicola	s__Phocaeicola
Proviruses_Hug_CHGV_seq_6000	Viruses;Duplodnaviria;Heunggongvirae;Uroviricota;Caudoviricetes	GCF_003010495.1	d__Bacteria	p__Bacteroidota	c__Bacteroidia	o__Bacteroidales	f__Tannerellaceae	g__Parabacteroides	s__Parabacteroides
Proviruses_Hug_CHGV_seq_6000	Viruses;Duplodnaviria;Heunggongvirae;Uroviricota;Caudoviricetes	GCF_003097635.1	d__Bacteria	p__Proteobacteria	c__Gammaproteobacteria	o__Burkholderiales	f__Nitrosomonadaceae	g__Nitrosomonas	s__Nitrosomonas_sp018240285
Proviruses_Hug_CHGV_seq_6000	Viruses;Duplodnaviria;Heunggongvirae;Uroviricota;Caudoviricetes	GCF_003201835.2	d__Bacteria	p__Bacteroidota	c__Bacteroidia	o__Bacteroidales	f__Bacteroidaceae	g__Phocaeicola	s__Phocaeicola
Proviruses_Hug_CHGV_seq_6000	Viruses;Duplodnaviria;Heunggongvirae;Uroviricota;Caudoviricetes	GCF_003346775.1	d__Bacteria	p__Bacteroidota	c__Bacteroidia	o__Bacteroidales	f__Tannerellaceae	g__Parabacteroides	s__Parabacteroides
Proviruses_Hug_CHGV_seq_6000	Viruses;Duplodnaviria;Heunggongvirae;Uroviricota;Caudoviricetes	GCF_003545805.1	d__Bacteria	p__Bacteroidota	c__Bacteroidia	o__Bacteroidales	f__Bacteroidaceae	g__Phocaeicola	s__Phocaeicola
Proviruses_Hug_CHGV_seq_6000	Viruses;Duplodnaviria;Heunggongvirae;Uroviricota;Caudoviricetes	GCF_003570905.1	d__Bacteria	p__Bacteroidota	c__Bacteroidia	o__Bacteroidales	f__Coprobacteraceae	g__Coprobacter	s__Coprobacter
Proviruses_Hug_CHGV_seq_6000	Viruses;Duplodnaviria;Heunggongvirae;Uroviricota;Caudoviricetes	GCF_003667345.1	d__Bacteria	p__Bacteroidota	c__Bacteroidia	o__Bacteroidales	f__Bacteroidaceae	g__Phocaeicola	s__Phocaeicola
Proviruses_Hug_CHGV_seq_6000	Viruses;Duplodnaviria;Heunggongvirae;Uroviricota;Caudoviricetes	GCF_003813905.1	d__Bacteria	p__Bacteroidota	c__Bacteroidia	o__Bacteroidales	f__Tannerellaceae	g__Parabacteroides	s__Parabacteroides
Proviruses_Hug_CHGV_seq_6000	Viruses;Duplodnaviria;Heunggongvirae;Uroviricota;Caudoviricetes	GCF_003860525.1	d__Bacteria	p__Bacteroidota	c__Bacteroidia	o__Bacteroidales	f__Tannerellaceae	g__Parabacteroides	s__Parabacteroides
Proviruses_Hug_CHGV_seq_6000	Viruses;Duplodnaviria;Heunggongvirae;Uroviricota;Caudoviricetes	GCF_003945225.1	d__Bacteria	p__Bacteroidota	c__Bacteroidia	o__Bacteroidales	f__Bacteroidaceae	g__Phocaeicola	s__Phocaeicola
Proviruses_Hug_CHGV_seq_6000	Viruses;Duplodnaviria;Heunggongvirae;Uroviricota;Caudoviricetes	GCF_003945225.1	d__Bacteria	p__Firmicutes_A	c__Clostridia	o__Lachnospirales	f__Lachnospiraceae	g__Lachnospira	s__Lachnospira
Proviruses_Hug_CHGV_seq_6000	Viruses;Duplodnaviria;Heunggongvirae;Uroviricota;Caudoviricetes	GCF_003992005.1	d__Bacteria	p__Bacteroidota	c__Bacteroidia	o__Bacteroidales	f__Bacteroidaceae	g__Phocaeicola	s__Phocaeicola
Proviruses_Hug_CHGV_seq_6000	Viruses;Duplodnaviria;Heunggongvirae;Uroviricota;Caudoviricetes	GCF_004014715.1	d__Bacteria	p__Bacteroidota	c__Bacteroidia	o__Bacteroidales	f__Bacteroidaceae	g__Bacteroides	s__Bacteroides
Proviruses_Hug_CHGV_seq_6000	Viruses;Duplodnaviria;Heunggongvirae;Uroviricota;Caudoviricetes	GCF_004014715.1	d__Bacteria	p__Bacteroidota	c__Bacteroidia	o__Bacteroidales	f__Tannerellaceae	g__Parabacteroides	s__Parabacteroides
Proviruses_Hug_CHGV_seq_6000	Viruses;Duplodnaviria;Heunggongvirae;Uroviricota;Caudoviricetes	GCF_004015185.1	d__Bacteria	p__Firmicutes	c__Bacilli	o__Acholeplasmatales	f__Anaeroplasmataceae	g__CAG-307	s__CAG-307
Proviruses_Hug_CHGV_seq_6000	Viruses;Duplodnaviria;Heunggongvirae;Uroviricota;Caudoviricetes	GCF_004571135.1	d__Bacteria	p__Bacteroidota	c__Bacteroidia	o__Bacteroidales	f__Bacteroidaceae	g__Phocaeicola	s__Phocaeicola
Proviruses_Hug_CHGV_seq_6000	Viruses;Duplodnaviria;Heunggongvirae;Uroviricota;Caudoviricetes	GCF_004793475.1	d__Bacteria	p__Bacteroidota	c__Bacteroidia	o__Bacteroidales	f__Tannerellaceae	g__Parabacteroides	s__Parabacteroides
Proviruses_Hug_CHGV_seq_6000	Viruses;Duplodnaviria;Heunggongvirae;Uroviricota;Caudoviricetes	GCF_005144745.1	d__Bacteria	p__Bacteroidota	c__Bacteroidia	o__Bacteroidales	f__Tannerellaceae	g__Parabacteroides	s__Parabacteroides
Proviruses_Hug_CHGV_seq_6000	Viruses;Duplodnaviria;Heunggongvirae;Uroviricota;Caudoviricetes	GCF_007097385.1	d__Bacteria	p__Bacteroidota	c__Bacteroidia	o__Bacteroidales	f__Bacteroidaceae	g__Phocaeicola	s__Phocaeicola
Proviruses_Hug_CHGV_seq_6000	Viruses;Duplodnaviria;Heunggongvirae;Uroviricota;Caudoviricetes	GCF_007997085.1	d__Bacteria	p__Bacteroidota	c__Bacteroidia	o__Bacteroidales	f__Bacteroidaceae	g__Phocaeicola	s__Phocaeicola
Proviruses_Hug_CHGV_seq_6000	Viruses;Duplodnaviria;Heunggongvirae;Uroviricota;Caudoviricetes	GCF_009754915.1	d__Bacteria	p__Bacteroidota	c__Bacteroidia	o__Bacteroidales	f__Bacteroidaceae	g__Phocaeicola	s__Phocaeicola
Proviruses_Hug_CHGV_seq_6000	Viruses;Duplodnaviria;Heunggongvirae;Uroviricota;Caudoviricetes	GCF_013343115.1	d__Bacteria	p__Bacteroidota	c__Bacteroidia	o__Bacteroidales	f__Tannerellaceae	g__Parabacteroides	s__Parabacteroides
Proviruses_Hug_CHGV_seq_6000	Viruses;Duplodnaviria;Heunggongvirae;Uroviricota;Caudoviricetes	GCF_015594725.1	d__Bacteria	p__Bacteroidota	c__Bacteroidia	o__Bacteroidales	f__Bacteroidaceae	g__Phocaeicola	s__Phocaeicola
Proviruses_Hug_CHGV_seq_6000	Viruses;Duplodnaviria;Heunggongvirae;Uroviricota;Caudoviricetes	GCF_017347585.1	d__Bacteria	p__Bacteroidota	c__Bacteroidia	o__Bacteroidales	f__Tannerellaceae	g__Parabacteroides	s__Parabacteroides
Proviruses_Hug_CHGV_seq_6000	Viruses;Duplodnaviria;Heunggongvirae;Uroviricota;Caudoviricetes	GCF_017356035.1	d__Bacteria	p__Firmicutes_A	c__Clostridia	o__Lachnospirales	f__Lachnospiraceae	g__Roseburia	s__Roseburia
Proviruses_Hug_CHGV_seq_6000	Viruses;Duplodnaviria;Heunggongvirae;Uroviricota;Caudoviricetes	GCF_017377395.1	d__Bacteria	p__Bacteroidota	c__Bacteroidia	o__Bacteroidales	f__Tannerellaceae	g__Parabacteroides	s__Parabacteroides
Proviruses_Hug_CHGV_seq_6000	Viruses;Duplodnaviria;Heunggongvirae;Uroviricota;Caudoviricetes	GCF_018603435.1	d__Bacteria	p__Bacteroidota	c__Bacteroidia	o__Bacteroidales	f__Tannerellaceae	g__Parabacteroides	s__Parabacteroides
Proviruses_Hug_CHGV_seq_6000	Viruses;Duplodnaviria;Heunggongvirae;Uroviricota;Caudoviricetes	GCF_018613715.1	d__Bacteria	p__Firmicutes	c__Bacilli	o__Acholeplasmatales	f__Anaeroplasmataceae	g__CAG-307	s__CAG-307
Proviruses_Hug_CHGV_seq_6000	Viruses;Duplodnaviria;Heunggongvirae;Uroviricota;Caudoviricetes	GCF_018919265.1	d__Bacteria	p__Bacteroidota	c__Bacteroidia	o__Bacteroidales	f__Tannerellaceae	g__Parabacteroides	s__Parabacteroides
Proviruses_Hug_CHGV_seq_6000	Viruses;Duplodnaviria;Heunggongvirae;Uroviricota;Caudoviricetes	GCF_900091705.1	d__Bacteria	p__Bacteroidota	c__Bacteroidia	o__Bacteroidales	f__Tannerellaceae	g__Parabacteroides	s__Parabacteroides
Proviruses_Hug_CHGV_seq_6000	Viruses;Duplodnaviria;Heunggongvirae;Uroviricota;Caudoviricetes	GCF_900095865.1	d__Bacteria	p__Bacteroidota	c__Bacteroidia	o__Bacteroidales	f__Tannerellaceae	g__Parabacteroides	s__Parabacteroides
Proviruses_Hug_CHGV_seq_6000	Viruses;Duplodnaviria;Heunggongvirae;Uroviricota;Caudoviricetes	GCF_900103665.1	d__Bacteria	p__Campylobacterota	c__Campylobacteria	o__Campylobacterales	f__Arcobacteraceae	g__Poseidonibacter	s__Poseidonibacter_sp002470185
Proviruses_Hug_CHGV_seq_6000	Viruses;Duplodnaviria;Heunggongvirae;Uroviricota;Caudoviricetes	GCF_900112795.1	d__Bacteria	p__Bacteroidota	c__Bacteroidia	o__Bacteroidales	f__Bacteroidaceae	g__Phocaeicola	s__Phocaeicola
Proviruses_Hug_CHGV_seq_6000	Viruses;Duplodnaviria;Heunggongvirae;Uroviricota;Caudoviricetes	GCF_900117315.1	d__Bacteria	p__Bacteroidota	c__Bacteroidia	o__Bacteroidales	f__Bacteroidaceae	g__Phocaeicola	s__Phocaeicola
Proviruses_Hug_CHGV_seq_6000	Viruses;Duplodnaviria;Heunggongvirae;Uroviricota;Caudoviricetes	GCF_900129795.1	d__Bacteria	p__Bacteroidota	c__Bacteroidia	o__Bacteroidales	f__Tannerellaceae	g__Parabacteroides	s__Parabacteroides
Proviruses_Hug_CHGV_seq_6000	Viruses;Duplodnaviria;Heunggongvirae;Uroviricota;Caudoviricetes	GCF_900232105.1	d__Bacteria	p__Bacteroidota	c__Bacteroidia	o__Bacteroidales	f__Bacteroidaceae	g__Phocaeicola	s__Phocaeicola
Proviruses_Hug_CHGV_seq_6000	Viruses;Duplodnaviria;Heunggongvirae;Uroviricota;Caudoviricetes	GCF_900635155.1	d__Bacteria	p__Bacteroidota	c__Bacteroidia	o__Bacteroidales	f__Tannerellaceae	g__Parabacteroides	s__Parabacteroides
Proviruses_Hug_CHGV_seq_6001	Viruses;Duplodnaviria;Heunggongvirae;Uroviricota;Caudoviricetes	GCA_002011745.1	d__Bacteria	p__Firmicutes_A	c__Clostridia	o__Lachnospirales	f__Lachnospiraceae	g__Blautia_A	s__Blautia_A
Proviruses_Hug_CHGV_seq_6001	Viruses;Duplodnaviria;Heunggongvirae;Uroviricota;Caudoviricetes	GCA_002084355.1	d__Bacteria	p__Firmicutes_A	c__Clostridia	o__Lachnospirales	f__Lachnospiraceae	g__Blautia_A	s__Blautia_A
Proviruses_Hug_CHGV_seq_6001	Viruses;Duplodnaviria;Heunggongvirae;Uroviricota;Caudoviricetes	GCA_002371265.1	d__Bacteria	p__Firmicutes_A	c__Clostridia	o__Lachnospirales	f__Lachnospiraceae	g__Blautia_A	s__Blautia_A
Proviruses_Hug_CHGV_seq_6001	Viruses;Duplodnaviria;Heunggongvirae;Uroviricota;Caudoviricetes	GCA_002422305.1	d__Bacteria	p__Firmicutes_A	c__Clostridia	o__Lachnospirales	f__Lachnospiraceae	g__Blautia_A	s__Blautia_A
Proviruses_Hug_CHGV_seq_6001	Viruses;Duplodnaviria;Heunggongvirae;Uroviricota;Caudoviricetes	GCA_002491115.1	d__Bacteria	p__Firmicutes_A	c__Clostridia	o__Lachnospirales	f__Lachnospiraceae	g__Blautia_A	s__Blautia_A
Proviruses_Hug_CHGV_seq_6001	Viruses;Duplodnaviria;Heunggongvirae;Uroviricota;Caudoviricetes	GCA_002773185.1	d__Bacteria	p__Bacteroidota	c__Bacteroidia	o__Bacteroidales	f__Bacteroidaceae	g__Prevotella	s__Prevotella
Proviruses_Hug_CHGV_seq_6001	Viruses;Duplodnaviria;Heunggongvirae;Uroviricota;Caudoviricetes	GCA_003260325.1	d__Bacteria	p__Firmicutes_A	c__Clostridia	o__Lachnospirales	f__Lachnospiraceae	g__Blautia_A	s__Blautia_A
Proviruses_Hug_CHGV_seq_6001	Viruses;Duplodnaviria;Heunggongvirae;Uroviricota;Caudoviricetes	GCA_004557035.1	d__Bacteria	p__Firmicutes_A	c__Clostridia	o__Lachnospirales	f__Lachnospiraceae	g__RUG115	s__RUG115
Proviruses_Hug_CHGV_seq_6001	Viruses;Duplodnaviria;Heunggongvirae;Uroviricota;Caudoviricetes	GCA_013333295.2	d__Bacteria	p__Firmicutes_A	c__Clostridia	o__Lachnospirales	f__Lachnospiraceae	g__Blautia_A	s__Blautia_A
Proviruses_Hug_CHGV_seq_6001	Viruses;Duplodnaviria;Heunggongvirae;Uroviricota;Caudoviricetes	GCA_015228815.1	d__Bacteria	p__Firmicutes_A	c__Clostridia	o__Lachnospirales	f__Lachnospiraceae	g__Blautia_A	s__Blautia_A
Proviruses_Hug_CHGV_seq_6001	Viruses;Duplodnaviria;Heunggongvirae;Uroviricota;Caudoviricetes	GCA_017461665.1	d__Bacteria	p__Firmicutes_A	c__Clostridia	o__Lachnospirales	f__Lachnospiraceae	g__Blautia_A	s__Blautia_A
Proviruses_Hug_CHGV_seq_6001	Viruses;Duplodnaviria;Heunggongvirae;Uroviricota;Caudoviricetes	GCA_018400055.1	d__Bacteria	p__Firmicutes_A	c__Clostridia	o__Lachnospirales	f__Lachnospiraceae	g__Blautia_A	s__Blautia_A
Proviruses_Hug_CHGV_seq_6001	Viruses;Duplodnaviria;Heunggongvirae;Uroviricota;Caudoviricetes	GCA_900545175.1	d__Bacteria	p__Firmicutes_A	c__Clostridia	o__Lachnospirales	f__Lachnospiraceae	g__Blautia_A	s__Blautia_A
Proviruses_Hug_CHGV_seq_6001	Viruses;Duplodnaviria;Heunggongvirae;Uroviricota;Caudoviricetes	GCA_902772965.1	d__Bacteria	p__Firmicutes_A	c__Clostridia	o__Lachnospirales	f__Lachnospiraceae	g__Blautia_A	s__Blautia_A
Proviruses_Hug_CHGV_seq_6001	Viruses;Duplodnaviria;Heunggongvirae;Uroviricota;Caudoviricetes	GCF_000941075.1	d__Bacteria	p__Firmicutes_A	c__Clostridia	o__Lachnospirales	f__Lachnospiraceae	g__Blautia_A	s__Blautia_A
Proviruses_Hug_CHGV_seq_6001	Viruses;Duplodnaviria;Heunggongvirae;Uroviricota;Caudoviricetes	GCF_000968175.1	d__Bacteria	p__Firmicutes_A	c__Clostridia	o__Lachnospirales	f__Lachnospiraceae	g__Blautia_A	s__Blautia_A
Proviruses_Hug_CHGV_seq_6001	Viruses;Duplodnaviria;Heunggongvirae;Uroviricota;Caudoviricetes	GCF_001639265.1	d__Bacteria	p__Bacteroidota	c__Bacteroidia	o__Bacteroidales	f__Bacteroidaceae	g__Prevotellamassilia	s__Prevotellamassilia
Proviruses_Hug_CHGV_seq_6001	Viruses;Duplodnaviria;Heunggongvirae;Uroviricota;Caudoviricetes	GCF_001639265.1	d__Bacteria	p__Firmicutes_A	c__Clostridia	o__Lachnospirales	f__Lachnospiraceae	g__Anaerobutyricum	s__Anaerobutyricum
Proviruses_Hug_CHGV_seq_6001	Viruses;Duplodnaviria;Heunggongvirae;Uroviricota;Caudoviricetes	GCF_001639265.1	d__Bacteria	p__Firmicutes_A	c__Clostridia	o__Lachnospirales	f__Lachnospiraceae	g__Blautia_A	s__Blautia_A
Proviruses_Hug_CHGV_seq_6001	Viruses;Duplodnaviria;Heunggongvirae;Uroviricota;Caudoviricetes	GCF_001662485.1	d__Bacteria	p__Firmicutes_A	c__Clostridia	o__Lachnospirales	f__Lachnospiraceae	g__Blautia_A	s__Blautia_A
Proviruses_Hug_CHGV_seq_6001	Viruses;Duplodnaviria;Heunggongvirae;Uroviricota;Caudoviricetes	GCF_001747405.1	d__Bacteria	p__Firmicutes_A	c__Clostridia	o__Lachnospirales	f__Lachnospiraceae	g__Blautia_A	s__Blautia_A
Proviruses_Hug_CHGV_seq_6001	Viruses;Duplodnaviria;Heunggongvirae;Uroviricota;Caudoviricetes	GCF_001881565.1	d__Bacteria	p__Firmicutes_A	c__Clostridia	o__Lachnospirales	f__Lachnospiraceae	g__Blautia_A	s__Blautia_A
Proviruses_Hug_CHGV_seq_6001	Viruses;Duplodnaviria;Heunggongvirae;Uroviricota;Caudoviricetes	GCF_003570905.1	d__Bacteria	p__Firmicutes_A	c__Clostridia	o__Lachnospirales	f__Lachnospiraceae	g__Blautia_A	s__Blautia_A
Proviruses_Hug_CHGV_seq_6001	Viruses;Duplodnaviria;Heunggongvirae;Uroviricota;Caudoviricetes	GCF_003943735.1	d__Bacteria	p__Firmicutes_A	c__Clostridia	o__Lachnospirales	f__Lachnospiraceae	g__Blautia_A	s__Blautia_A
Proviruses_Hug_CHGV_seq_6001	Viruses;Duplodnaviria;Heunggongvirae;Uroviricota;Caudoviricetes	GCF_004015185.1	d__Bacteria	p__Firmicutes_A	c__Clostridia	o__Lachnospirales	f__Lachnospiraceae	g__Blautia_A	s__Blautia_A
Proviruses_Hug_CHGV_seq_6001	Viruses;Duplodnaviria;Heunggongvirae;Uroviricota;Caudoviricetes	GCF_004349135.1	d__Bacteria	p__Spirochaetota	c__Leptospirae	o__Leptospirales	f__Leptospiraceae	g__Leptospira	s__Leptospira_mayottensis
Proviruses_Hug_CHGV_seq_6001	Viruses;Duplodnaviria;Heunggongvirae;Uroviricota;Caudoviricetes	GCF_004379335.1	d__Bacteria	p__Firmicutes_A	c__Clostridia	o__Lachnospirales	f__Lachnospiraceae	g__Blautia_A	s__Blautia_A
Proviruses_Hug_CHGV_seq_6001	Viruses;Duplodnaviria;Heunggongvirae;Uroviricota;Caudoviricetes	GCF_009208775.1	d__Bacteria	p__Firmicutes_A	c__Clostridia	o__Lachnospirales	f__Lachnospiraceae	g__Blautia_A	s__Blautia_A
Proviruses_Hug_CHGV_seq_6001	Viruses;Duplodnaviria;Heunggongvirae;Uroviricota;Caudoviricetes	GCF_009617895.1	d__Bacteria	p__Firmicutes_A	c__Clostridia	o__Lachnospirales	f__Lachnospiraceae	g__Blautia_A	s__Blautia_A
Proviruses_Hug_CHGV_seq_6001	Viruses;Duplodnaviria;Heunggongvirae;Uroviricota;Caudoviricetes	GCF_013282625.1	d__Bacteria	p__Firmicutes_A	c__Clostridia	o__Lachnospirales	f__Lachnospiraceae	g__Blautia_A	s__Blautia_A
Proviruses_Hug_CHGV_seq_6001	Viruses;Duplodnaviria;Heunggongvirae;Uroviricota;Caudoviricetes	GCF_017347605.1	d__Bacteria	p__Firmicutes_A	c__Clostridia	o__Lachnospirales	f__Lachnospiraceae	g__Blautia_A	s__Blautia_A
Proviruses_Hug_CHGV_seq_6001	Viruses;Duplodnaviria;Heunggongvirae;Uroviricota;Caudoviricetes	GCF_018603435.1	d__Bacteria	p__Firmicutes_A	c__Clostridia	o__Lachnospirales	f__Lachnospiraceae	g__Blautia_A	s__Blautia_A
Proviruses_Hug_CHGV_seq_6001	Viruses;Duplodnaviria;Heunggongvirae;Uroviricota;Caudoviricetes	GCF_902505095.1	d__Bacteria	p__Firmicutes_A	c__Clostridia	o__Lachnospirales	f__Lachnospiraceae	g__Coprococcus_A	s__Coprococcus_A
Proviruses_Hug_CHGV_seq_6017	Viruses;Duplodnaviria;Heunggongvirae;Uroviricota;Caudoviricetes	GCA_001552775.1	d__Bacteria	p__Firmicutes_A	c__Clostridia	o__Lachnospirales	f__Lachnospiraceae	g__Blautia_A	s__Blautia_A
Proviruses_Hug_CHGV_seq_6017	Viruses;Duplodnaviria;Heunggongvirae;Uroviricota;Caudoviricetes	GCA_001768555.1	d__Bacteria	p__Firmicutes_A	c__Clostridia	o__Lachnospirales	f__Lachnospiraceae	g__Eubacterium_G	s__Eubacterium_G
Proviruses_Hug_CHGV_seq_6017	Viruses;Duplodnaviria;Heunggongvirae;Uroviricota;Caudoviricetes	GCA_002011035.1	d__Bacteria	p__Firmicutes_A	c__Clostridia	o__Lachnospirales	f__Lachnospiraceae	g__CAG-882	s__CAG-882
Proviruses_Hug_CHGV_seq_6017	Viruses;Duplodnaviria;Heunggongvirae;Uroviricota;Caudoviricetes	GCA_002067205.1	d__Bacteria	p__Firmicutes_A	c__Clostridia	o__Lachnospirales	f__Lachnospiraceae	g__Blautia_A	s__Blautia_A
Proviruses_Hug_CHGV_seq_6017	Viruses;Duplodnaviria;Heunggongvirae;Uroviricota;Caudoviricetes	GCA_002352545.1	d__Bacteria	p__Firmicutes_A	c__Clostridia	o__Lachnospirales	f__Lachnospiraceae	g__Blautia_A	s__Blautia_A
Proviruses_Hug_CHGV_seq_6017	Viruses;Duplodnaviria;Heunggongvirae;Uroviricota;Caudoviricetes	GCA_002373375.1	d__Bacteria	p__Firmicutes_A	c__Clostridia	o__Lachnospirales	f__Lachnospiraceae	g__Blautia_A	s__Blautia_A
Proviruses_Hug_CHGV_seq_6017	Viruses;Duplodnaviria;Heunggongvirae;Uroviricota;Caudoviricetes	GCA_002427545.1	d__Bacteria	p__Firmicutes_A	c__Clostridia	o__Lachnospirales	f__Lachnospiraceae	g__Agathobacter	s__Agathobacter
Proviruses_Hug_CHGV_seq_6017	Viruses;Duplodnaviria;Heunggongvirae;Uroviricota;Caudoviricetes	GCA_002435385.1	d__Bacteria	p__Firmicutes_A	c__Clostridia	o__Lachnospirales	f__Lachnospiraceae	g__Blautia_A	s__Blautia_A
Proviruses_Hug_CHGV_seq_6017	Viruses;Duplodnaviria;Heunggongvirae;Uroviricota;Caudoviricetes	GCA_002747395.1	d__Bacteria	p__Firmicutes_A	c__Clostridia	o__Lachnospirales	f__Lachnospiraceae	g__Blautia_A	s__Blautia_A
Proviruses_Hug_CHGV_seq_6017	Viruses;Duplodnaviria;Heunggongvirae;Uroviricota;Caudoviricetes	GCA_002783525.1	d__Bacteria	p__Firmicutes_A	c__Clostridia	o__Lachnospirales	f__Lachnospiraceae	g__Blautia_A	s__Blautia_A
Proviruses_Hug_CHGV_seq_6017	Viruses;Duplodnaviria;Heunggongvirae;Uroviricota;Caudoviricetes	GCA_002788135.1	d__Bacteria	p__Firmicutes_A	c__Clostridia	o__Lachnospirales	f__Lachnospiraceae	g__Blautia_A	s__Blautia_A
Proviruses_Hug_CHGV_seq_6017	Viruses;Duplodnaviria;Heunggongvirae;Uroviricota;Caudoviricetes	GCA_002899805.1	d__Bacteria	p__Firmicutes_A	c__Clostridia	o__Lachnospirales	f__Lachnospiraceae	g__Blautia_A	s__Blautia_A
Proviruses_Hug_CHGV_seq_6017	Viruses;Duplodnaviria;Heunggongvirae;Uroviricota;Caudoviricetes	GCA_003028315.1	d__Bacteria	p__Firmicutes_A	c__Clostridia	o__Lachnospirales	f__Lachnospiraceae	g__Blautia_A	s__Blautia_A
Proviruses_Hug_CHGV_seq_6017	Viruses;Duplodnaviria;Heunggongvirae;Uroviricota;Caudoviricetes	GCA_003703475.1	d__Bacteria	p__Firmicutes	c__Bacilli	o__Erysipelotrichales	f__Erysipelatoclostridiaceae	g__Erysipelatoclostridium	s__Erysipelatoclostridium
Proviruses_Hug_CHGV_seq_6017	Viruses;Duplodnaviria;Heunggongvirae;Uroviricota;Caudoviricetes	GCA_004340125.1	d__Bacteria	p__Firmicutes_A	c__Clostridia	o__Lachnospirales	f__Lachnospiraceae	g__Blautia_A	s__Blautia_A
Proviruses_Hug_CHGV_seq_6017	Viruses;Duplodnaviria;Heunggongvirae;Uroviricota;Caudoviricetes	GCA_004340125.1	d__Bacteria	p__Firmicutes_A	c__Clostridia	o__Lachnospirales	f__Lachnospiraceae	g__CAG-882	s__CAG-882
Proviruses_Hug_CHGV_seq_6017	Viruses;Duplodnaviria;Heunggongvirae;Uroviricota;Caudoviricetes	GCA_004559785.1	d__Bacteria	p__Firmicutes_A	c__Clostridia	o__Lachnospirales	f__Lachnospiraceae	g__Blautia_A	s__Blautia_A
Proviruses_Hug_CHGV_seq_6017	Viruses;Duplodnaviria;Heunggongvirae;Uroviricota;Caudoviricetes	GCA_012728895.1	d__Bacteria	p__Firmicutes_A	c__Clostridia	o__Lachnospirales	f__Lachnospiraceae	g__Blautia_A	s__Blautia_A
Proviruses_Hug_CHGV_seq_6017	Viruses;Duplodnaviria;Heunggongvirae;Uroviricota;Caudoviricetes	GCA_013141435.1	d__Bacteria	p__Firmicutes_A	c__Clostridia	o__Lachnospirales	f__Lachnospiraceae	g__Anaerobutyricum	s__Anaerobutyricum
Proviruses_Hug_CHGV_seq_6017	Viruses;Duplodnaviria;Heunggongvirae;Uroviricota;Caudoviricetes	GCA_013299045.1	d__Bacteria	p__Firmicutes_A	c__Clostridia	o__Lachnospirales	f__Lachnospiraceae	g__Blautia_A	s__Blautia_A
Proviruses_Hug_CHGV_seq_6017	Viruses;Duplodnaviria;Heunggongvirae;Uroviricota;Caudoviricetes	GCA_015523335.1	d__Bacteria	p__Firmicutes_A	c__Clostridia	o__Lachnospirales	f__Lachnospiraceae	g__Blautia_A	s__Blautia_A
Proviruses_Hug_CHGV_seq_6017	Viruses;Duplodnaviria;Heunggongvirae;Uroviricota;Caudoviricetes	GCA_016699615.1	d__Bacteria	p__Firmicutes	c__Bacilli	o__Erysipelotrichales	f__Erysipelotrichaceae	g__Holdemanella	s__Holdemanella
Proviruses_Hug_CHGV_seq_6017	Viruses;Duplodnaviria;Heunggongvirae;Uroviricota;Caudoviricetes	GCA_017406985.1	d__Bacteria	p__Firmicutes_A	c__Clostridia	o__Lachnospirales	f__Lachnospiraceae	g__Blautia_A	s__Blautia_A
Proviruses_Hug_CHGV_seq_6017	Viruses;Duplodnaviria;Heunggongvirae;Uroviricota;Caudoviricetes	GCA_017406985.1	d__Bacteria	p__Firmicutes_A	c__Clostridia	o__Lachnospirales	f__Lachnospiraceae	g__Eubacterium_G	s__Eubacterium_G
Proviruses_Hug_CHGV_seq_6017	Viruses;Duplodnaviria;Heunggongvirae;Uroviricota;Caudoviricetes	GCA_017449065.1	d__Bacteria	p__Firmicutes_A	c__Clostridia	o__Lachnospirales	f__Lachnospiraceae	g__Blautia_A	s__Blautia_A
Proviruses_Hug_CHGV_seq_6017	Viruses;Duplodnaviria;Heunggongvirae;Uroviricota;Caudoviricetes	GCA_017469785.1	d__Bacteria	p__Firmicutes_A	c__Clostridia	o__Lachnospirales	f__Lachnospiraceae	g__Agathobacter	s__Agathobacter
Proviruses_Hug_CHGV_seq_6017	Viruses;Duplodnaviria;Heunggongvirae;Uroviricota;Caudoviricetes	GCA_017469785.1	d__Bacteria	p__Firmicutes_A	c__Clostridia	o__Lachnospirales	f__Lachnospiraceae	g__Eubacterium_G	s__Eubacterium_G
Proviruses_Hug_CHGV_seq_6017	Viruses;Duplodnaviria;Heunggongvirae;Uroviricota;Caudoviricetes	GCA_017476085.1	d__Bacteria	p__Firmicutes_A	c__Clostridia	o__Lachnospirales	f__Lachnospiraceae	g__UBA2821	s__UBA2821_sp014799465
Proviruses_Hug_CHGV_seq_6017	Viruses;Duplodnaviria;Heunggongvirae;Uroviricota;Caudoviricetes	GCA_017504325.1	d__Bacteria	p__Firmicutes_A	c__Clostridia	o__Lachnospirales	f__Lachnospiraceae	g__Blautia_A	s__Blautia_A
Proviruses_Hug_CHGV_seq_6017	Viruses;Duplodnaviria;Heunggongvirae;Uroviricota;Caudoviricetes	GCA_017517845.1	d__Bacteria	p__Firmicutes_A	c__Clostridia	o__Lachnospirales	f__Lachnospiraceae	g__Blautia_A	s__Blautia_A
Proviruses_Hug_CHGV_seq_6017	Viruses;Duplodnaviria;Heunggongvirae;Uroviricota;Caudoviricetes	GCA_017517845.1	d__Bacteria	p__Firmicutes_A	c__Clostridia	o__Lachnospirales	f__Lachnospiraceae	g__Eubacterium_G	s__Eubacterium_G
Proviruses_Hug_CHGV_seq_6017	Viruses;Duplodnaviria;Heunggongvirae;Uroviricota;Caudoviricetes	GCA_017530105.1	d__Bacteria	p__Firmicutes_A	c__Clostridia	o__Lachnospirales	f__Lachnospiraceae	g__Blautia_A	s__Blautia_A
Proviruses_Hug_CHGV_seq_6017	Viruses;Duplodnaviria;Heunggongvirae;Uroviricota;Caudoviricetes	GCA_018266955.1	d__Bacteria	p__Firmicutes_A	c__Clostridia	o__Lachnospirales	f__Lachnospiraceae	g__Blautia_A	s__Blautia_A
Proviruses_Hug_CHGV_seq_6017	Viruses;Duplodnaviria;Heunggongvirae;Uroviricota;Caudoviricetes	GCA_018267705.1	d__Bacteria	p__Firmicutes_A	c__Clostridia	o__Lachnospirales	f__Lachnospiraceae	g__Blautia_A	s__Blautia_A
Proviruses_Hug_CHGV_seq_6017	Viruses;Duplodnaviria;Heunggongvirae;Uroviricota;Caudoviricetes	GCA_018401695.1	d__Bacteria	p__Firmicutes_A	c__Clostridia	o__Lachnospirales	f__Lachnospiraceae	g__Blautia_A	s__Blautia_A
Proviruses_Hug_CHGV_seq_6017	Viruses;Duplodnaviria;Heunggongvirae;Uroviricota;Caudoviricetes	GCA_019187365.1	d__Bacteria	p__Firmicutes_A	c__Clostridia	o__Lachnospirales	f__Lachnospiraceae	g__Blautia_A	s__Blautia_A
Proviruses_Hug_CHGV_seq_6017	Viruses;Duplodnaviria;Heunggongvirae;Uroviricota;Caudoviricetes	GCA_900315335.1	d__Bacteria	p__Firmicutes_A	c__Clostridia	o__Lachnospirales	f__Lachnospiraceae	g__Blautia_A	s__Blautia_A
Proviruses_Hug_CHGV_seq_6017	Viruses;Duplodnaviria;Heunggongvirae;Uroviricota;Caudoviricetes	GCA_900315895.1	d__Bacteria	p__Firmicutes_A	c__Clostridia	o__Lachnospirales	f__Lachnospiraceae	g__Butyrivibrio_A	s__Butyrivibrio_A
Proviruses_Hug_CHGV_seq_6017	Viruses;Duplodnaviria;Heunggongvirae;Uroviricota;Caudoviricetes	GCA_900767915.1	d__Bacteria	p__Firmicutes_A	c__Clostridia	o__Lachnospirales	f__Lachnospiraceae	g__Blautia_A	s__Blautia_A
Proviruses_Hug_CHGV_seq_6017	Viruses;Duplodnaviria;Heunggongvirae;Uroviricota;Caudoviricetes	GCA_902779965.1	d__Bacteria	p__Firmicutes_A	c__Clostridia	o__Lachnospirales	f__Lachnospiraceae	g__Agathobacter	s__Agathobacter
Proviruses_Hug_CHGV_seq_6017	Viruses;Duplodnaviria;Heunggongvirae;Uroviricota;Caudoviricetes	GCA_903863035.1	d__Bacteria	p__Firmicutes_A	c__Clostridia	o__Lachnospirales	f__Lachnospiraceae	g__Anaerobutyricum	s__Anaerobutyricum
Proviruses_Hug_CHGV_seq_6017	Viruses;Duplodnaviria;Heunggongvirae;Uroviricota;Caudoviricetes	GCA_904420285.1	d__Bacteria	p__Firmicutes_A	c__Clostridia	o__Lachnospirales	f__Lachnospiraceae	g__KLE1615	s__KLE1615
Proviruses_Hug_CHGV_seq_6017	Viruses;Duplodnaviria;Heunggongvirae;Uroviricota;Caudoviricetes	GCA_910578115.1	d__Bacteria	p__Firmicutes_A	c__Clostridia	o__Lachnospirales	f__Lachnospiraceae	g__Blautia_A	s__Blautia_A
Proviruses_Hug_CHGV_seq_6017	Viruses;Duplodnaviria;Heunggongvirae;Uroviricota;Caudoviricetes	GCA_910586905.1	d__Bacteria	p__Firmicutes_A	c__Clostridia	o__Lachnospirales	f__Lachnospiraceae	g__Blautia_A	s__Blautia_A
Proviruses_Hug_CHGV_seq_6017	Viruses;Duplodnaviria;Heunggongvirae;Uroviricota;Caudoviricetes	GCA_910587405.1	d__Bacteria	p__Bacteroidota	c__Bacteroidia	o__Bacteroidales	f__Bacteroidaceae	g__Prevotellamassilia	s__Prevotellamassilia
Proviruses_Hug_CHGV_seq_6017	Viruses;Duplodnaviria;Heunggongvirae;Uroviricota;Caudoviricetes	GCA_910587815.1	d__Bacteria	p__Firmicutes_A	c__Clostridia	o__Lachnospirales	f__Lachnospiraceae	g__Blautia_A	s__Blautia_A
Proviruses_Hug_CHGV_seq_6017	Viruses;Duplodnaviria;Heunggongvirae;Uroviricota;Caudoviricetes	GCA_910588595.1	d__Bacteria	p__Firmicutes_A	c__Clostridia	o__Lachnospirales	f__Lachnospiraceae	g__Blautia_A	s__Blautia_A
Proviruses_Hug_CHGV_seq_6017	Viruses;Duplodnaviria;Heunggongvirae;Uroviricota;Caudoviricetes	GCF_000012545.1	d__Bacteria	p__Firmicutes_A	c__Clostridia	o__Lachnospirales	f__Lachnospiraceae	g__Blautia_A	s__Blautia_A
Proviruses_Hug_CHGV_seq_6017	Viruses;Duplodnaviria;Heunggongvirae;Uroviricota;Caudoviricetes	GCF_000017165.1	d__Bacteria	p__Firmicutes_A	c__Clostridia	o__Lachnospirales	f__Lachnospiraceae	g__Blautia_A	s__Blautia_A
Proviruses_Hug_CHGV_seq_6017	Viruses;Duplodnaviria;Heunggongvirae;Uroviricota;Caudoviricetes	GCF_000024565.1	d__Bacteria	p__Firmicutes_A	c__Clostridia	o__Lachnospirales	f__Lachnospiraceae	g__Anaerobutyricum	s__Anaerobutyricum
Proviruses_Hug_CHGV_seq_6017	Viruses;Duplodnaviria;Heunggongvirae;Uroviricota;Caudoviricetes	GCF_000024885.1	d__Bacteria	p__Firmicutes_A	c__Clostridia	o__Lachnospirales	f__Lachnospiraceae	g__Blautia_A	s__Blautia_A
Proviruses_Hug_CHGV_seq_6017	Viruses;Duplodnaviria;Heunggongvirae;Uroviricota;Caudoviricetes	GCF_000166775.1	d__Bacteria	p__Firmicutes_A	c__Clostridia	o__Lachnospirales	f__Lachnospiraceae	g__Blautia_A	s__Blautia_A
Proviruses_Hug_CHGV_seq_6017	Viruses;Duplodnaviria;Heunggongvirae;Uroviricota;Caudoviricetes	GCF_000173815.1	d__Bacteria	p__Firmicutes_A	c__Clostridia	o__Lachnospirales	f__Lachnospiraceae	g__Blautia_A	s__Blautia_A
Proviruses_Hug_CHGV_seq_6017	Viruses;Duplodnaviria;Heunggongvirae;Uroviricota;Caudoviricetes	GCF_000188155.2	d__Bacteria	p__Firmicutes_A	c__Clostridia	o__Lachnospirales	f__Lachnospiraceae	g__Blautia_A	s__Blautia_A
Proviruses_Hug_CHGV_seq_6017	Viruses;Duplodnaviria;Heunggongvirae;Uroviricota;Caudoviricetes	GCF_000212395.1	d__Bacteria	p__Firmicutes_A	c__Clostridia	o__Lachnospirales	f__Lachnospiraceae	g__Blautia_A	s__Blautia_A
Proviruses_Hug_CHGV_seq_6017	Viruses;Duplodnaviria;Heunggongvirae;Uroviricota;Caudoviricetes	GCF_000359585.1	d__Bacteria	p__Firmicutes_A	c__Clostridia	o__Lachnospirales	f__Lachnospiraceae	g__Blautia_A	s__Blautia_A
Proviruses_Hug_CHGV_seq_6017	Viruses;Duplodnaviria;Heunggongvirae;Uroviricota;Caudoviricetes	GCF_000376385.1	d__Bacteria	p__Firmicutes_A	c__Clostridia	o__Lachnospirales	f__Lachnospiraceae	g__Blautia_A	s__Blautia_A
Proviruses_Hug_CHGV_seq_6017	Viruses;Duplodnaviria;Heunggongvirae;Uroviricota;Caudoviricetes	GCF_000968175.1	d__Bacteria	p__Firmicutes_A	c__Clostridia	o__Lachnospirales	f__Lachnospiraceae	g__Blautia_A	s__Blautia_A
Proviruses_Hug_CHGV_seq_6017	Viruses;Duplodnaviria;Heunggongvirae;Uroviricota;Caudoviricetes	GCF_000970755.1	d__Bacteria	p__Firmicutes_A	c__Clostridia	o__Lachnospirales	f__Lachnospiraceae	g__Blautia_A	s__Blautia_A
Proviruses_Hug_CHGV_seq_6017	Viruses;Duplodnaviria;Heunggongvirae;Uroviricota;Caudoviricetes	GCF_001636015.1	d__Bacteria	p__Firmicutes_A	c__Clostridia	o__Lachnospirales	f__Lachnospiraceae	g__Blautia_A	s__Blautia_A
Proviruses_Hug_CHGV_seq_6017	Viruses;Duplodnaviria;Heunggongvirae;Uroviricota;Caudoviricetes	GCF_001639265.1	d__Bacteria	p__Firmicutes_A	c__Clostridia	o__Lachnospirales	f__Lachnospiraceae	g__Blautia_A	s__Blautia_A
Proviruses_Hug_CHGV_seq_6017	Viruses;Duplodnaviria;Heunggongvirae;Uroviricota;Caudoviricetes	GCF_001639745.1	d__Bacteria	p__Firmicutes_A	c__Clostridia	o__Lachnospirales	f__Lachnospiraceae	g__Blautia_A	s__Blautia_A
Proviruses_Hug_CHGV_seq_6017	Viruses;Duplodnaviria;Heunggongvirae;Uroviricota;Caudoviricetes	GCF_001690495.1	d__Bacteria	p__Firmicutes_A	c__Clostridia	o__Lachnospirales	f__Lachnospiraceae	g__Blautia_A	s__Blautia_A
Proviruses_Hug_CHGV_seq_6017	Viruses;Duplodnaviria;Heunggongvirae;Uroviricota;Caudoviricetes	GCF_001940245.1	d__Bacteria	p__Firmicutes_A	c__Clostridia	o__Lachnospirales	f__Lachnospiraceae	g__Blautia_A	s__Blautia_A
Proviruses_Hug_CHGV_seq_6017	Viruses;Duplodnaviria;Heunggongvirae;Uroviricota;Caudoviricetes	GCF_002095315.1	d__Bacteria	p__Firmicutes_A	c__Clostridia	o__Lachnospirales	f__Lachnospiraceae	g__Blautia_A	s__Blautia_A
Proviruses_Hug_CHGV_seq_6017	Viruses;Duplodnaviria;Heunggongvirae;Uroviricota;Caudoviricetes	GCF_002116695.1	d__Bacteria	p__Firmicutes_A	c__Clostridia	o__Lachnospirales	f__Lachnospiraceae	g__Blautia_A	s__Blautia_A
Proviruses_Hug_CHGV_seq_6017	Viruses;Duplodnaviria;Heunggongvirae;Uroviricota;Caudoviricetes	GCF_002139875.1	d__Bacteria	p__Firmicutes_A	c__Clostridia	o__Lachnospirales	f__Lachnospiraceae	g__Eubacterium_G	s__Eubacterium_G
Proviruses_Hug_CHGV_seq_6017	Viruses;Duplodnaviria;Heunggongvirae;Uroviricota;Caudoviricetes	GCF_002165255.2	d__Bacteria	p__Firmicutes_A	c__Clostridia	o__Lachnospirales	f__Lachnospiraceae	g__Blautia_A	s__Blautia_A
Proviruses_Hug_CHGV_seq_6017	Viruses;Duplodnaviria;Heunggongvirae;Uroviricota;Caudoviricetes	GCF_002217285.1	d__Bacteria	p__Firmicutes_A	c__Clostridia	o__Lachnospirales	f__Lachnospiraceae	g__Blautia_A	s__Blautia_A
Proviruses_Hug_CHGV_seq_6017	Viruses;Duplodnaviria;Heunggongvirae;Uroviricota;Caudoviricetes	GCF_002245785.1	d__Bacteria	p__Firmicutes_A	c__Clostridia	o__Lachnospirales	f__Lachnospiraceae	g__Agathobacter	s__Agathobacter
Proviruses_Hug_CHGV_seq_6017	Viruses;Duplodnaviria;Heunggongvirae;Uroviricota;Caudoviricetes	GCF_002831685.1	d__Bacteria	p__Firmicutes_A	c__Clostridia	o__Lachnospirales	f__Lachnospiraceae	g__Blautia_A	s__Blautia_A
Proviruses_Hug_CHGV_seq_6017	Viruses;Duplodnaviria;Heunggongvirae;Uroviricota;Caudoviricetes	GCF_002902385.1	d__Bacteria	p__Firmicutes	c__Bacilli	o__Erysipelotrichales	f__Erysipelatoclostridiaceae	g__Erysipelatoclostridium	s__Erysipelatoclostridium
Proviruses_Hug_CHGV_seq_6017	Viruses;Duplodnaviria;Heunggongvirae;Uroviricota;Caudoviricetes	GCF_002982135.1	d__Bacteria	p__Firmicutes_A	c__Clostridia	o__Lachnospirales	f__Lachnospiraceae	g__Blautia_A	s__Blautia_A
Proviruses_Hug_CHGV_seq_6017	Viruses;Duplodnaviria;Heunggongvirae;Uroviricota;Caudoviricetes	GCF_003346775.1	d__Bacteria	p__Firmicutes_A	c__Clostridia	o__Lachnospirales	f__Lachnospiraceae	g__Blautia_A	s__Blautia_A
Proviruses_Hug_CHGV_seq_6017	Viruses;Duplodnaviria;Heunggongvirae;Uroviricota;Caudoviricetes	GCF_003438995.1	d__Bacteria	p__Firmicutes_A	c__Clostridia	o__Lachnospirales	f__Lachnospiraceae	g__Blautia_A	s__Blautia_A
Proviruses_Hug_CHGV_seq_6017	Viruses;Duplodnaviria;Heunggongvirae;Uroviricota;Caudoviricetes	GCF_003815675.1	d__Bacteria	p__Firmicutes_A	c__Clostridia	o__Lachnospirales	f__Lachnospiraceae	g__Agathobacter	s__Agathobacter
Proviruses_Hug_CHGV_seq_6017	Viruses;Duplodnaviria;Heunggongvirae;Uroviricota;Caudoviricetes	GCF_003950325.1	d__Bacteria	p__Firmicutes_A	c__Clostridia	o__Lachnospirales	f__Lachnospiraceae	g__Blautia_A	s__Blautia_A
Proviruses_Hug_CHGV_seq_6017	Viruses;Duplodnaviria;Heunggongvirae;Uroviricota;Caudoviricetes	GCF_004369225.1	d__Bacteria	p__Firmicutes_A	c__Clostridia	o__Lachnospirales	f__Lachnospiraceae	g__Blautia_A	s__Blautia_A
Proviruses_Hug_CHGV_seq_6017	Viruses;Duplodnaviria;Heunggongvirae;Uroviricota;Caudoviricetes	GCF_007997225.1	d__Bacteria	p__Firmicutes_A	c__Clostridia	o__Lachnospirales	f__Lachnospiraceae	g__Blautia_A	s__Blautia_A
Proviruses_Hug_CHGV_seq_6017	Viruses;Duplodnaviria;Heunggongvirae;Uroviricota;Caudoviricetes	GCF_009651005.1	d__Bacteria	p__Firmicutes_A	c__Clostridia	o__Lachnospirales	f__Lachnospiraceae	g__Blautia_A	s__Blautia_A
Proviruses_Hug_CHGV_seq_6017	Viruses;Duplodnaviria;Heunggongvirae;Uroviricota;Caudoviricetes	GCF_013303125.1	d__Bacteria	p__Firmicutes_A	c__Clostridia	o__Lachnospirales	f__Lachnospiraceae	g__Anaerobutyricum	s__Anaerobutyricum
Proviruses_Hug_CHGV_seq_6017	Viruses;Duplodnaviria;Heunggongvirae;Uroviricota;Caudoviricetes	GCF_013415115.1	d__Bacteria	p__Firmicutes_A	c__Clostridia	o__Lachnospirales	f__Lachnospiraceae	g__Blautia_A	s__Blautia_A
Proviruses_Hug_CHGV_seq_6017	Viruses;Duplodnaviria;Heunggongvirae;Uroviricota;Caudoviricetes	GCF_013415115.1	d__Bacteria	p__Firmicutes_A	c__Clostridia	o__Lachnospirales	f__Lachnospiraceae	g__Faecalimonas	s__Faecalimonas
Proviruses_Hug_CHGV_seq_6017	Viruses;Duplodnaviria;Heunggongvirae;Uroviricota;Caudoviricetes	GCF_015560805.1	d__Bacteria	p__Firmicutes_A	c__Clostridia	o__Lachnospirales	f__Lachnospiraceae	g__Blautia_A	s__Blautia_A
Proviruses_Hug_CHGV_seq_6017	Viruses;Duplodnaviria;Heunggongvirae;Uroviricota;Caudoviricetes	GCF_015594725.1	d__Bacteria	p__Firmicutes_A	c__Clostridia	o__Lachnospirales	f__Lachnospiraceae	g__Blautia_A	s__Blautia_A
Proviruses_Hug_CHGV_seq_6017	Viruses;Duplodnaviria;Heunggongvirae;Uroviricota;Caudoviricetes	GCF_016097415.1	d__Bacteria	p__Firmicutes_A	c__Clostridia	o__Lachnospirales	f__Lachnospiraceae	g__Blautia_A	s__Blautia_A
Proviruses_Hug_CHGV_seq_6017	Viruses;Duplodnaviria;Heunggongvirae;Uroviricota;Caudoviricetes	GCF_016097415.1	d__Bacteria	p__Firmicutes_A	c__Clostridia	o__Lachnospirales	f__Lachnospiraceae	g__CAG-882	s__CAG-882
Proviruses_Hug_CHGV_seq_6017	Viruses;Duplodnaviria;Heunggongvirae;Uroviricota;Caudoviricetes	GCF_016236915.1	d__Bacteria	p__Firmicutes_A	c__Clostridia	o__Lachnospirales	f__Lachnospiraceae	g__Blautia_A	s__Blautia_A
Proviruses_Hug_CHGV_seq_6017	Viruses;Duplodnaviria;Heunggongvirae;Uroviricota;Caudoviricetes	GCF_016624945.1	d__Bacteria	p__Firmicutes_A	c__Clostridia	o__Lachnospirales	f__Lachnospiraceae	g__RUG115	s__RUG115
Proviruses_Hug_CHGV_seq_6017	Viruses;Duplodnaviria;Heunggongvirae;Uroviricota;Caudoviricetes	GCF_016901995.1	d__Bacteria	p__Firmicutes_A	c__Clostridia	o__Lachnospirales	f__Lachnospiraceae	g__Blautia_A	s__Blautia_A
Proviruses_Hug_CHGV_seq_6017	Viruses;Duplodnaviria;Heunggongvirae;Uroviricota;Caudoviricetes	GCF_016908775.1	d__Bacteria	p__Firmicutes_A	c__Clostridia	o__Lachnospirales	f__Lachnospiraceae	g__Blautia_A	s__Blautia_A
Proviruses_Hug_CHGV_seq_6017	Viruses;Duplodnaviria;Heunggongvirae;Uroviricota;Caudoviricetes	GCF_016908775.1	d__Bacteria	p__Proteobacteria	c__Gammaproteobacteria	o__Enterobacterales	f__Succinivibrionaceae	g__Succinivibrio	s__Succinivibrio
Proviruses_Hug_CHGV_seq_6017	Viruses;Duplodnaviria;Heunggongvirae;Uroviricota;Caudoviricetes	GCF_017254915.1	d__Bacteria	p__Firmicutes_A	c__Clostridia	o__Lachnospirales	f__Lachnospiraceae	g__Blautia_A	s__Blautia_A
Proviruses_Hug_CHGV_seq_6017	Viruses;Duplodnaviria;Heunggongvirae;Uroviricota;Caudoviricetes	GCF_018128225.1	d__Bacteria	p__Firmicutes_A	c__Clostridia	o__Lachnospirales	f__Lachnospiraceae	g__Blautia_A	s__Blautia_A
Proviruses_Hug_CHGV_seq_6017	Viruses;Duplodnaviria;Heunggongvirae;Uroviricota;Caudoviricetes	GCF_018861865.1	d__Bacteria	p__Firmicutes_A	c__Clostridia	o__Lachnospirales	f__Lachnospiraceae	g__Agathobacter	s__Agathobacter
Proviruses_Hug_CHGV_seq_6017	Viruses;Duplodnaviria;Heunggongvirae;Uroviricota;Caudoviricetes	GCF_900095135.1	d__Bacteria	p__Firmicutes_A	c__Clostridia	o__Lachnospirales	f__Lachnospiraceae	g__Blautia_A	s__Blautia_A
Proviruses_Hug_CHGV_seq_6017	Viruses;Duplodnaviria;Heunggongvirae;Uroviricota;Caudoviricetes	GCF_900176045.1	d__Bacteria	p__Firmicutes_A	c__Clostridia	o__Lachnospirales	f__Lachnospiraceae	g__Blautia_A	s__Blautia_A
Proviruses_Hug_CHGV_seq_6017	Viruses;Duplodnaviria;Heunggongvirae;Uroviricota;Caudoviricetes	GCF_900187025.1	d__Bacteria	p__Firmicutes_A	c__Clostridia	o__Lachnospirales	f__Lachnospiraceae	g__Eubacterium_G	s__Eubacterium_G
Proviruses_Hug_CHGV_seq_6017	Viruses;Duplodnaviria;Heunggongvirae;Uroviricota;Caudoviricetes	GCF_900660615.1	d__Bacteria	p__Firmicutes_A	c__Clostridia	o__Lachnospirales	f__Lachnospiraceae	g__Blautia_A	s__Blautia_A
Proviruses_Hug_CHGV_seq_6017	Viruses;Duplodnaviria;Heunggongvirae;Uroviricota;Caudoviricetes	GCF_900660715.1	d__Bacteria	p__Firmicutes_A	c__Clostridia	o__Lachnospirales	f__Lachnospiraceae	g__Blautia_A	s__Blautia_A
Proviruses_Hug_CHGV_seq_6018	Viruses;Duplodnaviria;Heunggongvirae;Uroviricota;Caudoviricetes	GCA_017303875.1	d__Bacteria	p__Bacteroidota	c__Bacteroidia	o__Bacteroidales	f__Bacteroidaceae	g__Bacteroides	s__Bacteroides
Proviruses_Hug_CHGV_seq_6018	Viruses;Duplodnaviria;Heunggongvirae;Uroviricota;Caudoviricetes	GCF_000332415.1	d__Bacteria	p__Bacteroidota	c__Bacteroidia	o__Bacteroidales	f__Bacteroidaceae	g__Bacteroides	s__Bacteroides
Proviruses_Hug_CHGV_seq_6018	Viruses;Duplodnaviria;Heunggongvirae;Uroviricota;Caudoviricetes	GCF_001552295.1	d__Bacteria	p__Bacteroidota	c__Bacteroidia	o__Bacteroidales	f__Bacteroidaceae	g__Bacteroides	s__Bacteroides
Proviruses_Hug_CHGV_seq_6018	Viruses;Duplodnaviria;Heunggongvirae;Uroviricota;Caudoviricetes	GCF_005145005.1	d__Bacteria	p__Bacteroidota	c__Bacteroidia	o__Bacteroidales	f__Bacteroidaceae	g__Bacteroides	s__Bacteroides
Proviruses_Hug_CHGV_seq_6018	Viruses;Duplodnaviria;Heunggongvirae;Uroviricota;Caudoviricetes	GCF_017254915.1	d__Bacteria	p__Firmicutes_A	c__Clostridia	o__Oscillospirales	f__Ruminococcaceae	g__Faecalibacterium	s__Faecalibacterium
Proviruses_Hug_CHGV_seq_6019	Viruses;Duplodnaviria;Heunggongvirae;Uroviricota;Caudoviricetes	GCA_001768975.1	d__Bacteria	p__Firmicutes_A	c__Clostridia	o__Lachnospirales	f__Lachnospiraceae	g__Faecalimonas	s__Faecalimonas
Proviruses_Hug_CHGV_seq_6019	Viruses;Duplodnaviria;Heunggongvirae;Uroviricota;Caudoviricetes	GCA_002084355.1	d__Bacteria	p__Firmicutes_A	c__Clostridia	o__Lachnospirales	f__Lachnospiraceae	g__Agathobacter	s__Agathobacter
Proviruses_Hug_CHGV_seq_6019	Viruses;Duplodnaviria;Heunggongvirae;Uroviricota;Caudoviricetes	GCA_002423895.1	d__Bacteria	p__Firmicutes_A	c__Clostridia	o__Lachnospirales	f__Lachnospiraceae	g__Mediterraneibacter	s__Mediterraneibacter
Proviruses_Hug_CHGV_seq_6019	Viruses;Duplodnaviria;Heunggongvirae;Uroviricota;Caudoviricetes	GCA_002449135.1	d__Bacteria	p__Firmicutes_A	c__Clostridia	o__Lachnospirales	f__Lachnospiraceae	g__Mediterraneibacter	s__Mediterraneibacter
Proviruses_Hug_CHGV_seq_6019	Viruses;Duplodnaviria;Heunggongvirae;Uroviricota;Caudoviricetes	GCA_002455975.1	d__Bacteria	p__Firmicutes_A	c__Clostridia	o__Lachnospirales	f__Lachnospiraceae	g__Mediterraneibacter	s__Mediterraneibacter
Proviruses_Hug_CHGV_seq_6019	Viruses;Duplodnaviria;Heunggongvirae;Uroviricota;Caudoviricetes	GCA_002749055.1	d__Bacteria	p__Firmicutes_A	c__Clostridia	o__Lachnospirales	f__Lachnospiraceae	g__Mediterraneibacter	s__Mediterraneibacter
Proviruses_Hug_CHGV_seq_6019	Viruses;Duplodnaviria;Heunggongvirae;Uroviricota;Caudoviricetes	GCA_002783525.1	d__Bacteria	p__Firmicutes_A	c__Clostridia	o__Lachnospirales	f__Lachnospiraceae	g__RUG115	s__RUG115
Proviruses_Hug_CHGV_seq_6019	Viruses;Duplodnaviria;Heunggongvirae;Uroviricota;Caudoviricetes	GCA_003260325.1	d__Bacteria	p__Firmicutes_A	c__Clostridia	o__Lachnospirales	f__Lachnospiraceae	g__Roseburia	s__Roseburia
Proviruses_Hug_CHGV_seq_6019	Viruses;Duplodnaviria;Heunggongvirae;Uroviricota;Caudoviricetes	GCA_003260325.1	d__Bacteria	p__Firmicutes_A	c__Clostridia	o__Lachnospirales	f__Lachnospiraceae	g__Ruminococcus_A	s__Ruminococcus_A
Proviruses_Hug_CHGV_seq_6019	Viruses;Duplodnaviria;Heunggongvirae;Uroviricota;Caudoviricetes	GCA_008125075.1	d__Bacteria	p__Bacteroidota	c__Bacteroidia	o__Bacteroidales	f__Bacteroidaceae	g__Bacteroides	s__Bacteroides
Proviruses_Hug_CHGV_seq_6019	Viruses;Duplodnaviria;Heunggongvirae;Uroviricota;Caudoviricetes	GCA_008125075.1	d__Bacteria	p__Firmicutes_A	c__Clostridia	o__Lachnospirales	f__Lachnospiraceae	g__Mediterraneibacter	s__Mediterraneibacter
Proviruses_Hug_CHGV_seq_6019	Viruses;Duplodnaviria;Heunggongvirae;Uroviricota;Caudoviricetes	GCA_009779845.1	d__Bacteria	p__Firmicutes_A	c__Clostridia	o__Lachnospirales	f__Lachnospiraceae	g__Anaerobutyricum	s__Anaerobutyricum
Proviruses_Hug_CHGV_seq_6019	Viruses;Duplodnaviria;Heunggongvirae;Uroviricota;Caudoviricetes	GCA_012511795.1	d__Bacteria	p__Firmicutes_A	c__Clostridia	o__Lachnospirales	f__Lachnospiraceae	g__Mediterraneibacter	s__Mediterraneibacter
Proviruses_Hug_CHGV_seq_6019	Viruses;Duplodnaviria;Heunggongvirae;Uroviricota;Caudoviricetes	GCA_012520055.1	d__Bacteria	p__Firmicutes_A	c__Clostridia	o__Lachnospirales	f__Lachnospiraceae	g__Mediterraneibacter	s__Mediterraneibacter
Proviruses_Hug_CHGV_seq_6019	Viruses;Duplodnaviria;Heunggongvirae;Uroviricota;Caudoviricetes	GCA_012840445.1	d__Bacteria	p__Firmicutes_A	c__Clostridia	o__Lachnospirales	f__Lachnospiraceae	g__Mediterraneibacter	s__Mediterraneibacter
Proviruses_Hug_CHGV_seq_6019	Viruses;Duplodnaviria;Heunggongvirae;Uroviricota;Caudoviricetes	GCA_015075585.1	d__Bacteria	p__Firmicutes_A	c__Clostridia	o__Lachnospirales	f__Lachnospiraceae	g__Anaerostipes	s__Anaerostipes
Proviruses_Hug_CHGV_seq_6019	Viruses;Duplodnaviria;Heunggongvirae;Uroviricota;Caudoviricetes	GCA_016234925.1	d__Bacteria	p__Firmicutes_A	c__Clostridia	o__Lachnospirales	f__Lachnospiraceae	g__Faecalimonas	s__Faecalimonas
Proviruses_Hug_CHGV_seq_6019	Viruses;Duplodnaviria;Heunggongvirae;Uroviricota;Caudoviricetes	GCA_016234925.1	d__Bacteria	p__Firmicutes_A	c__Clostridia	o__Lachnospirales	f__Lachnospiraceae	g__Mediterraneibacter	s__Mediterraneibacter
Proviruses_Hug_CHGV_seq_6019	Viruses;Duplodnaviria;Heunggongvirae;Uroviricota;Caudoviricetes	GCA_016282015.1	d__Bacteria	p__Firmicutes_A	c__Clostridia	o__Lachnospirales	f__Lachnospiraceae	g__Mediterraneibacter	s__Mediterraneibacter
Proviruses_Hug_CHGV_seq_6019	Viruses;Duplodnaviria;Heunggongvirae;Uroviricota;Caudoviricetes	GCA_016708305.1	d__Bacteria	p__Firmicutes_A	c__Clostridia	o__Lachnospirales	f__Lachnospiraceae	g__Dorea_A	s__Dorea_A
Proviruses_Hug_CHGV_seq_6019	Viruses;Duplodnaviria;Heunggongvirae;Uroviricota;Caudoviricetes	GCA_016714605.1	d__Bacteria	p__Firmicutes_A	c__Clostridia	o__Lachnospirales	f__Lachnospiraceae	g__Mediterraneibacter	s__Mediterraneibacter
Proviruses_Hug_CHGV_seq_6019	Viruses;Duplodnaviria;Heunggongvirae;Uroviricota;Caudoviricetes	GCA_016716335.1	d__Bacteria	p__Bacteroidota	c__Bacteroidia	o__Bacteroidales	f__Bacteroidaceae	g__Bacteroides	s__Bacteroides
Proviruses_Hug_CHGV_seq_6019	Viruses;Duplodnaviria;Heunggongvirae;Uroviricota;Caudoviricetes	GCA_017449065.1	d__Bacteria	p__Firmicutes_A	c__Clostridia	o__Lachnospirales	f__Lachnospiraceae	g__Mediterraneibacter	s__Mediterraneibacter
Proviruses_Hug_CHGV_seq_6019	Viruses;Duplodnaviria;Heunggongvirae;Uroviricota;Caudoviricetes	GCA_018433525.1	d__Bacteria	p__Firmicutes_A	c__Clostridia	o__Lachnospirales	f__Lachnospiraceae	g__Ruminococcus_A	s__Ruminococcus_A
Proviruses_Hug_CHGV_seq_6019	Viruses;Duplodnaviria;Heunggongvirae;Uroviricota;Caudoviricetes	GCA_018818065.1	d__Bacteria	p__Firmicutes_A	c__Clostridia	o__Lachnospirales	f__Lachnospiraceae	g__Mediterraneibacter	s__Mediterraneibacter
Proviruses_Hug_CHGV_seq_6019	Viruses;Duplodnaviria;Heunggongvirae;Uroviricota;Caudoviricetes	GCA_900551925.1	d__Bacteria	p__Bacteroidota	c__Bacteroidia	o__Bacteroidales	f__Bacteroidaceae	g__Bacteroides	s__Bacteroides
Proviruses_Hug_CHGV_seq_6019	Viruses;Duplodnaviria;Heunggongvirae;Uroviricota;Caudoviricetes	GCA_900768785.1	d__Bacteria	p__Firmicutes_A	c__Clostridia	o__Lachnospirales	f__Lachnospiraceae	g__Faecalimonas	s__Faecalimonas
Proviruses_Hug_CHGV_seq_6019	Viruses;Duplodnaviria;Heunggongvirae;Uroviricota;Caudoviricetes	GCA_905193685.1	d__Bacteria	p__Firmicutes_A	c__Clostridia	o__Lachnospirales	f__Lachnospiraceae	g__Mediterraneibacter	s__Mediterraneibacter
Proviruses_Hug_CHGV_seq_6019	Viruses;Duplodnaviria;Heunggongvirae;Uroviricota;Caudoviricetes	GCA_910579655.1	d__Bacteria	p__Firmicutes_A	c__Clostridia	o__Lachnospirales	f__Lachnospiraceae	g__Mediterraneibacter	s__Mediterraneibacter
Proviruses_Hug_CHGV_seq_6019	Viruses;Duplodnaviria;Heunggongvirae;Uroviricota;Caudoviricetes	GCA_910585545.1	d__Bacteria	p__Firmicutes_A	c__Clostridia	o__Lachnospirales	f__Lachnospiraceae	g__Mediterraneibacter	s__Mediterraneibacter
Proviruses_Hug_CHGV_seq_6019	Viruses;Duplodnaviria;Heunggongvirae;Uroviricota;Caudoviricetes	GCA_910586005.1	d__Bacteria	p__Firmicutes_A	c__Clostridia	o__Lachnospirales	f__Lachnospiraceae	g__Mediterraneibacter	s__Mediterraneibacter
Proviruses_Hug_CHGV_seq_6019	Viruses;Duplodnaviria;Heunggongvirae;Uroviricota;Caudoviricetes	GCF_000022325.1	d__Bacteria	p__Firmicutes_A	c__Clostridia	o__Lachnospirales	f__Lachnospiraceae	g__Blautia_A	s__Blautia_A
Proviruses_Hug_CHGV_seq_6019	Viruses;Duplodnaviria;Heunggongvirae;Uroviricota;Caudoviricetes	GCF_000188155.2	d__Bacteria	p__Firmicutes_A	c__Clostridia	o__Lachnospirales	f__Lachnospiraceae	g__Mediterraneibacter	s__Mediterraneibacter
Proviruses_Hug_CHGV_seq_6019	Viruses;Duplodnaviria;Heunggongvirae;Uroviricota;Caudoviricetes	GCF_000233715.2	d__Bacteria	p__Firmicutes_A	c__Clostridia	o__Lachnospirales	f__Lachnospiraceae	g__Mediterraneibacter	s__Mediterraneibacter
Proviruses_Hug_CHGV_seq_6019	Viruses;Duplodnaviria;Heunggongvirae;Uroviricota;Caudoviricetes	GCF_000517105.1	d__Bacteria	p__Firmicutes_A	c__Clostridia	o__Lachnospirales	f__Lachnospiraceae	g__Mediterraneibacter	s__Mediterraneibacter
Proviruses_Hug_CHGV_seq_6019	Viruses;Duplodnaviria;Heunggongvirae;Uroviricota;Caudoviricetes	GCF_001434275.1	d__Bacteria	p__Firmicutes_A	c__Clostridia	o__Lachnospirales	f__Lachnospiraceae	g__Mediterraneibacter	s__Mediterraneibacter
Proviruses_Hug_CHGV_seq_6019	Viruses;Duplodnaviria;Heunggongvirae;Uroviricota;Caudoviricetes	GCF_001553955.1	d__Bacteria	p__Firmicutes_A	c__Clostridia	o__Lachnospirales	f__Lachnospiraceae	g__Mediterraneibacter	s__Mediterraneibacter
Proviruses_Hug_CHGV_seq_6019	Viruses;Duplodnaviria;Heunggongvirae;Uroviricota;Caudoviricetes	GCF_001579175.1	d__Bacteria	p__Firmicutes_A	c__Clostridia	o__Lachnospirales	f__Lachnospiraceae	g__Mediterraneibacter	s__Mediterraneibacter
Proviruses_Hug_CHGV_seq_6019	Viruses;Duplodnaviria;Heunggongvirae;Uroviricota;Caudoviricetes	GCF_001642085.1	d__Bacteria	p__Firmicutes_A	c__Clostridia	o__Lachnospirales	f__Lachnospiraceae	g__Faecalimonas	s__Faecalimonas
Proviruses_Hug_CHGV_seq_6019	Viruses;Duplodnaviria;Heunggongvirae;Uroviricota;Caudoviricetes	GCF_002095315.1	d__Bacteria	p__Firmicutes_A	c__Clostridia	o__Lachnospirales	f__Lachnospiraceae	g__Faecalimonas	s__Faecalimonas
Proviruses_Hug_CHGV_seq_6019	Viruses;Duplodnaviria;Heunggongvirae;Uroviricota;Caudoviricetes	GCF_002095315.1	d__Bacteria	p__Firmicutes_A	c__Clostridia	o__Lachnospirales	f__Lachnospiraceae	g__Mediterraneibacter	s__Mediterraneibacter
Proviruses_Hug_CHGV_seq_6019	Viruses;Duplodnaviria;Heunggongvirae;Uroviricota;Caudoviricetes	GCF_002441715.1	d__Bacteria	p__Firmicutes_A	c__Clostridia	o__Lachnospirales	f__Lachnospiraceae	g__Mediterraneibacter	s__Mediterraneibacter
Proviruses_Hug_CHGV_seq_6019	Viruses;Duplodnaviria;Heunggongvirae;Uroviricota;Caudoviricetes	GCF_002960425.1	d__Bacteria	p__Firmicutes_A	c__Clostridia	o__Lachnospirales	f__Lachnospiraceae	g__Faecalimonas	s__Faecalimonas
Proviruses_Hug_CHGV_seq_6019	Viruses;Duplodnaviria;Heunggongvirae;Uroviricota;Caudoviricetes	GCF_003268395.1	d__Bacteria	p__Firmicutes_A	c__Clostridia	o__Lachnospirales	f__Lachnospiraceae	g__Dorea_A	s__Dorea_A
Proviruses_Hug_CHGV_seq_6019	Viruses;Duplodnaviria;Heunggongvirae;Uroviricota;Caudoviricetes	GCF_003337275.1	d__Bacteria	p__Bacteroidota	c__Bacteroidia	o__Bacteroidales	f__Bacteroidaceae	g__Bacteroides	s__Bacteroides
Proviruses_Hug_CHGV_seq_6019	Viruses;Duplodnaviria;Heunggongvirae;Uroviricota;Caudoviricetes	GCF_003344345.1	d__Bacteria	p__Firmicutes_A	c__Clostridia	o__Lachnospirales	f__Lachnospiraceae	g__Lachnospira	s__Lachnospira
Proviruses_Hug_CHGV_seq_6019	Viruses;Duplodnaviria;Heunggongvirae;Uroviricota;Caudoviricetes	GCF_003344345.1	d__Bacteria	p__Firmicutes_A	c__Clostridia	o__Lachnospirales	f__Lachnospiraceae	g__Mediterraneibacter	s__Mediterraneibacter
Proviruses_Hug_CHGV_seq_6019	Viruses;Duplodnaviria;Heunggongvirae;Uroviricota;Caudoviricetes	GCF_003751505.1	d__Bacteria	p__Firmicutes_A	c__Clostridia	o__Lachnospirales	f__Lachnospiraceae	g__Mediterraneibacter	s__Mediterraneibacter
Proviruses_Hug_CHGV_seq_6019	Viruses;Duplodnaviria;Heunggongvirae;Uroviricota;Caudoviricetes	GCF_003932855.1	d__Bacteria	p__Firmicutes_A	c__Clostridia	o__Lachnospirales	f__Lachnospiraceae	g__Mediterraneibacter	s__Mediterraneibacter
Proviruses_Hug_CHGV_seq_6019	Viruses;Duplodnaviria;Heunggongvirae;Uroviricota;Caudoviricetes	GCF_004345675.1	d__Bacteria	p__Firmicutes_A	c__Clostridia	o__Lachnospirales	f__Lachnospiraceae	g__Mediterraneibacter	s__Mediterraneibacter
Proviruses_Hug_CHGV_seq_6019	Viruses;Duplodnaviria;Heunggongvirae;Uroviricota;Caudoviricetes	GCF_004365655.1	d__Bacteria	p__Firmicutes_A	c__Clostridia	o__Lachnospirales	f__Lachnospiraceae	g__Mediterraneibacter	s__Mediterraneibacter
Proviruses_Hug_CHGV_seq_6019	Viruses;Duplodnaviria;Heunggongvirae;Uroviricota;Caudoviricetes	GCF_013201935.1	d__Bacteria	p__Firmicutes_A	c__Clostridia	o__Lachnospirales	f__Lachnospiraceae	g__Mediterraneibacter	s__Mediterraneibacter
Proviruses_Hug_CHGV_seq_6019	Viruses;Duplodnaviria;Heunggongvirae;Uroviricota;Caudoviricetes	GCF_013389455.1	d__Bacteria	p__Firmicutes_A	c__Clostridia	o__Lachnospirales	f__Lachnospiraceae	g__Mediterraneibacter	s__Mediterraneibacter
Proviruses_Hug_CHGV_seq_6019	Viruses;Duplodnaviria;Heunggongvirae;Uroviricota;Caudoviricetes	GCF_014489415.1	d__Bacteria	p__Firmicutes_A	c__Clostridia	o__Lachnospirales	f__Lachnospiraceae	g__Mediterraneibacter	s__Mediterraneibacter
Proviruses_Hug_CHGV_seq_6019	Viruses;Duplodnaviria;Heunggongvirae;Uroviricota;Caudoviricetes	GCF_016097415.1	d__Bacteria	p__Firmicutes_A	c__Clostridia	o__Lachnospirales	f__Lachnospiraceae	g__Mediterraneibacter	s__Mediterraneibacter
Proviruses_Hug_CHGV_seq_6019	Viruses;Duplodnaviria;Heunggongvirae;Uroviricota;Caudoviricetes	GCF_016908775.1	d__Bacteria	p__Bacteroidota	c__Bacteroidia	o__Bacteroidales	f__Bacteroidaceae	g__Bacteroides	s__Bacteroides
Proviruses_Hug_CHGV_seq_6019	Viruses;Duplodnaviria;Heunggongvirae;Uroviricota;Caudoviricetes	GCF_016908935.1	d__Bacteria	p__Bacteroidota	c__Bacteroidia	o__Bacteroidales	f__Bacteroidaceae	g__Bacteroides	s__Bacteroides
Proviruses_Hug_CHGV_seq_6019	Viruses;Duplodnaviria;Heunggongvirae;Uroviricota;Caudoviricetes	GCF_900111305.1	d__Bacteria	p__Bacteroidota	c__Bacteroidia	o__Bacteroidales	f__Bacteroidaceae	g__Bacteroides	s__Bacteroides
Proviruses_Hug_CHGV_seq_6019	Viruses;Duplodnaviria;Heunggongvirae;Uroviricota;Caudoviricetes	GCF_900660615.1	d__Bacteria	p__Firmicutes_A	c__Clostridia	o__Lachnospirales	f__Lachnospiraceae	g__Mediterraneibacter	s__Mediterraneibacter
Proviruses_Hug_CHGV_seq_6019	Viruses;Duplodnaviria;Heunggongvirae;Uroviricota;Caudoviricetes	GCF_904420445.1	d__Bacteria	p__Firmicutes_A	c__Clostridia	o__Lachnospirales	f__Lachnospiraceae	g__Mediterraneibacter	s__Mediterraneibacter
Proviruses_Hug_CHGV_seq_6019	Viruses;Duplodnaviria;Heunggongvirae;Uroviricota;Caudoviricetes	GCF_904846145.1	d__Bacteria	p__Firmicutes_A	c__Clostridia	o__Lachnospirales	f__Lachnospiraceae	g__Mediterraneibacter	s__Mediterraneibacter
Proviruses_Hug_CHGV_seq_6037	Viruses;Duplodnaviria;Heunggongvirae;Uroviricota;Caudoviricetes	GCA_000473305.1	d__Bacteria	p__Bacteroidota	c__Bacteroidia	o__Bacteroidales	f__Bacteroidaceae	g__Phocaeicola	s__Phocaeicola
Proviruses_Hug_CHGV_seq_6037	Viruses;Duplodnaviria;Heunggongvirae;Uroviricota;Caudoviricetes	GCA_001516045.1	d__Bacteria	p__Bacteroidota	c__Bacteroidia	o__Bacteroidales	f__Bacteroidaceae	g__Bacteroides	s__Bacteroides
Proviruses_Hug_CHGV_seq_6037	Viruses;Duplodnaviria;Heunggongvirae;Uroviricota;Caudoviricetes	GCA_001604035.1	d__Bacteria	p__Firmicutes_A	c__Clostridia	o__Lachnospirales	f__Lachnospiraceae	g__Butyrivibrio_A	s__Butyrivibrio_A
Proviruses_Hug_CHGV_seq_6037	Viruses;Duplodnaviria;Heunggongvirae;Uroviricota;Caudoviricetes	GCA_001795335.1	d__Bacteria	p__Bacteroidota	c__Bacteroidia	o__Bacteroidales	f__Bacteroidaceae	g__Phocaeicola	s__Phocaeicola
Proviruses_Hug_CHGV_seq_6037	Viruses;Duplodnaviria;Heunggongvirae;Uroviricota;Caudoviricetes	GCA_001898465.1	d__Bacteria	p__Bacteroidota	c__Bacteroidia	o__Bacteroidales	f__Bacteroidaceae	g__Phocaeicola	s__Phocaeicola
Proviruses_Hug_CHGV_seq_6037	Viruses;Duplodnaviria;Heunggongvirae;Uroviricota;Caudoviricetes	GCA_001914195.1	d__Bacteria	p__Bacteroidota	c__Bacteroidia	o__Bacteroidales	f__Bacteroidaceae	g__Phocaeicola	s__Phocaeicola
Proviruses_Hug_CHGV_seq_6037	Viruses;Duplodnaviria;Heunggongvirae;Uroviricota;Caudoviricetes	GCA_001915995.1	d__Bacteria	p__Bacteroidota	c__Bacteroidia	o__Bacteroidales	f__Bacteroidaceae	g__Phocaeicola	s__Phocaeicola
Proviruses_Hug_CHGV_seq_6037	Viruses;Duplodnaviria;Heunggongvirae;Uroviricota;Caudoviricetes	GCA_002069965.1	d__Bacteria	p__Bacteroidota	c__Bacteroidia	o__Bacteroidales	f__Bacteroidaceae	g__Phocaeicola	s__Phocaeicola
Proviruses_Hug_CHGV_seq_6037	Viruses;Duplodnaviria;Heunggongvirae;Uroviricota;Caudoviricetes	GCA_002084355.1	d__Bacteria	p__Bacteroidota	c__Bacteroidia	o__Bacteroidales	f__Tannerellaceae	g__Parabacteroides	s__Parabacteroides
Proviruses_Hug_CHGV_seq_6037	Viruses;Duplodnaviria;Heunggongvirae;Uroviricota;Caudoviricetes	GCA_002119605.1	d__Bacteria	p__Bacteroidota	c__Bacteroidia	o__Bacteroidales	f__Coprobacteraceae	g__Coprobacter	s__Coprobacter
Proviruses_Hug_CHGV_seq_6037	Viruses;Duplodnaviria;Heunggongvirae;Uroviricota;Caudoviricetes	GCA_002422305.1	d__Bacteria	p__Chlamydiota	c__Chlamydiia	o__2-12-FULL-49-11	f__2-12-FULL-49-11	g__JAFEGE01	s__JAFEGE01_sp018240105
Proviruses_Hug_CHGV_seq_6037	Viruses;Duplodnaviria;Heunggongvirae;Uroviricota;Caudoviricetes	GCA_002437665.1	d__Bacteria	p__Bacteroidota	c__Bacteroidia	o__Bacteroidales	f__Tannerellaceae	g__Parabacteroides	s__Parabacteroides
Proviruses_Hug_CHGV_seq_6037	Viruses;Duplodnaviria;Heunggongvirae;Uroviricota;Caudoviricetes	GCA_002783525.1	d__Bacteria	p__Bacteroidota	c__Bacteroidia	o__Bacteroidales	f__Bacteroidaceae	g__Phocaeicola	s__Phocaeicola
Proviruses_Hug_CHGV_seq_6037	Viruses;Duplodnaviria;Heunggongvirae;Uroviricota;Caudoviricetes	GCA_002783525.1	d__Bacteria	p__Bacteroidota	c__Bacteroidia	o__Bacteroidales	f__Bacteroidaceae	g__Prevotella	s__Prevotella
Proviruses_Hug_CHGV_seq_6037	Viruses;Duplodnaviria;Heunggongvirae;Uroviricota;Caudoviricetes	GCA_002787635.1	d__Bacteria	p__Bacteroidota	c__Bacteroidia	o__Bacteroidales	f__Tannerellaceae	g__Parabacteroides	s__Parabacteroides
Proviruses_Hug_CHGV_seq_6037	Viruses;Duplodnaviria;Heunggongvirae;Uroviricota;Caudoviricetes	GCA_003260325.1	d__Bacteria	p__Bacteroidota	c__Bacteroidia	o__Bacteroidales	f__Bacteroidaceae	g__Phocaeicola	s__Phocaeicola
Proviruses_Hug_CHGV_seq_6037	Viruses;Duplodnaviria;Heunggongvirae;Uroviricota;Caudoviricetes	GCA_003260325.1	d__Bacteria	p__Proteobacteria	c__Gammaproteobacteria	o__Burkholderiales	f__Nitrosomonadaceae	g__Nitrosomonas	s__Nitrosomonas_sp018240285
Proviruses_Hug_CHGV_seq_6037	Viruses;Duplodnaviria;Heunggongvirae;Uroviricota;Caudoviricetes	GCA_003858585.1	d__Bacteria	p__Bacteroidota	c__Bacteroidia	o__Bacteroidales	f__Bacteroidaceae	g__Phocaeicola	s__Phocaeicola
Proviruses_Hug_CHGV_seq_6037	Viruses;Duplodnaviria;Heunggongvirae;Uroviricota;Caudoviricetes	GCA_004340125.1	d__Bacteria	p__Bacteroidota	c__Bacteroidia	o__Bacteroidales	f__Bacteroidaceae	g__Phocaeicola	s__Phocaeicola
Proviruses_Hug_CHGV_seq_6037	Viruses;Duplodnaviria;Heunggongvirae;Uroviricota;Caudoviricetes	GCA_004552155.1	d__Bacteria	p__Bacteroidota	c__Bacteroidia	o__Bacteroidales	f__Tannerellaceae	g__Parabacteroides	s__Parabacteroides
Proviruses_Hug_CHGV_seq_6037	Viruses;Duplodnaviria;Heunggongvirae;Uroviricota;Caudoviricetes	GCA_004557035.1	d__Bacteria	p__Bacteroidota	c__Bacteroidia	o__Bacteroidales	f__Bacteroidaceae	g__Phocaeicola	s__Phocaeicola
Proviruses_Hug_CHGV_seq_6037	Viruses;Duplodnaviria;Heunggongvirae;Uroviricota;Caudoviricetes	GCA_008125075.1	d__Bacteria	p__Bacteroidota	c__Bacteroidia	o__Bacteroidales	f__Tannerellaceae	g__Parabacteroides	s__Parabacteroides
Proviruses_Hug_CHGV_seq_6037	Viruses;Duplodnaviria;Heunggongvirae;Uroviricota;Caudoviricetes	GCA_009831105.1	d__Bacteria	p__Bacteroidota	c__Bacteroidia	o__Bacteroidales	f__Tannerellaceae	g__Parabacteroides	s__Parabacteroides
Proviruses_Hug_CHGV_seq_6037	Viruses;Duplodnaviria;Heunggongvirae;Uroviricota;Caudoviricetes	GCA_011367975.1	d__Bacteria	p__Bacteroidota	c__Bacteroidia	o__Bacteroidales	f__Bacteroidaceae	g__Phocaeicola	s__Phocaeicola
Proviruses_Hug_CHGV_seq_6037	Viruses;Duplodnaviria;Heunggongvirae;Uroviricota;Caudoviricetes	GCA_012518885.1	d__Bacteria	p__Bacteroidota	c__Bacteroidia	o__Bacteroidales	f__Tannerellaceae	g__Parabacteroides	s__Parabacteroides
Proviruses_Hug_CHGV_seq_6037	Viruses;Duplodnaviria;Heunggongvirae;Uroviricota;Caudoviricetes	GCA_012520055.1	d__Bacteria	p__Bacteroidota	c__Bacteroidia	o__Bacteroidales	f__Bacteroidaceae	g__Bacteroides	s__Bacteroides
Proviruses_Hug_CHGV_seq_6037	Viruses;Duplodnaviria;Heunggongvirae;Uroviricota;Caudoviricetes	GCA_013333295.2	d__Bacteria	p__Bacteroidota	c__Bacteroidia	o__Bacteroidales	f__Bacteroidaceae	g__Phocaeicola	s__Phocaeicola
Proviruses_Hug_CHGV_seq_6037	Viruses;Duplodnaviria;Heunggongvirae;Uroviricota;Caudoviricetes	GCA_013348845.1	d__Bacteria	p__Bacteroidota	c__Bacteroidia	o__Bacteroidales	f__Bacteroidaceae	g__Phocaeicola	s__Phocaeicola
Proviruses_Hug_CHGV_seq_6037	Viruses;Duplodnaviria;Heunggongvirae;Uroviricota;Caudoviricetes	GCA_014323935.1	d__Bacteria	p__Bacteroidota	c__Bacteroidia	o__Bacteroidales	f__Bacteroidaceae	g__Phocaeicola	s__Phocaeicola
Proviruses_Hug_CHGV_seq_6037	Viruses;Duplodnaviria;Heunggongvirae;Uroviricota;Caudoviricetes	GCA_014323935.1	d__Bacteria	p__Bacteroidota	c__Bacteroidia	o__Bacteroidales	f__Tannerellaceae	g__Parabacteroides	s__Parabacteroides
Proviruses_Hug_CHGV_seq_6037	Viruses;Duplodnaviria;Heunggongvirae;Uroviricota;Caudoviricetes	GCA_015058525.1	d__Bacteria	p__Bacteroidota	c__Bacteroidia	o__Bacteroidales	f__Bacteroidaceae	g__Phocaeicola	s__Phocaeicola
Proviruses_Hug_CHGV_seq_6037	Viruses;Duplodnaviria;Heunggongvirae;Uroviricota;Caudoviricetes	GCA_015863215.1	d__Bacteria	p__Bacteroidota	c__Bacteroidia	o__Bacteroidales	f__Bacteroidaceae	g__Phocaeicola	s__Phocaeicola
Proviruses_Hug_CHGV_seq_6037	Viruses;Duplodnaviria;Heunggongvirae;Uroviricota;Caudoviricetes	GCA_016288855.1	d__Bacteria	p__Bacteroidota	c__Bacteroidia	o__Bacteroidales	f__Bacteroidaceae	g__Bacteroides	s__Bacteroides
Proviruses_Hug_CHGV_seq_6037	Viruses;Duplodnaviria;Heunggongvirae;Uroviricota;Caudoviricetes	GCA_016718845.1	d__Bacteria	p__Bacteroidota	c__Bacteroidia	o__Bacteroidales	f__Bacteroidaceae	g__Phocaeicola	s__Phocaeicola
Proviruses_Hug_CHGV_seq_6037	Viruses;Duplodnaviria;Heunggongvirae;Uroviricota;Caudoviricetes	GCA_017357865.1	d__Bacteria	p__Bacteroidota	c__Bacteroidia	o__Bacteroidales	f__Coprobacteraceae	g__Coprobacter	s__Coprobacter
Proviruses_Hug_CHGV_seq_6037	Viruses;Duplodnaviria;Heunggongvirae;Uroviricota;Caudoviricetes	GCA_017449065.1	d__Bacteria	p__Bacteroidota	c__Bacteroidia	o__Bacteroidales	f__Bacteroidaceae	g__Phocaeicola	s__Phocaeicola
Proviruses_Hug_CHGV_seq_6037	Viruses;Duplodnaviria;Heunggongvirae;Uroviricota;Caudoviricetes	GCA_017495105.1	d__Bacteria	p__Bacteroidota	c__Bacteroidia	o__Bacteroidales	f__Tannerellaceae	g__Parabacteroides	s__Parabacteroides
Proviruses_Hug_CHGV_seq_6037	Viruses;Duplodnaviria;Heunggongvirae;Uroviricota;Caudoviricetes	GCA_017521245.1	d__Bacteria	p__Bacteroidota	c__Bacteroidia	o__Bacteroidales	f__Bacteroidaceae	g__Phocaeicola	s__Phocaeicola
Proviruses_Hug_CHGV_seq_6037	Viruses;Duplodnaviria;Heunggongvirae;Uroviricota;Caudoviricetes	GCA_017559955.1	d__Bacteria	p__Bacteroidota	c__Bacteroidia	o__Bacteroidales	f__Tannerellaceae	g__Parabacteroides	s__Parabacteroides
Proviruses_Hug_CHGV_seq_6037	Viruses;Duplodnaviria;Heunggongvirae;Uroviricota;Caudoviricetes	GCA_900180385.1	d__Bacteria	p__Bacteroidota	c__Bacteroidia	o__Bacteroidales	f__Bacteroidaceae	g__Phocaeicola	s__Phocaeicola
Proviruses_Hug_CHGV_seq_6037	Viruses;Duplodnaviria;Heunggongvirae;Uroviricota;Caudoviricetes	GCA_900541335.1	d__Bacteria	p__Firmicutes_A	c__Clostridia	o__Lachnospirales	f__Lachnospiraceae	g__Agathobacter	s__Agathobacter
Proviruses_Hug_CHGV_seq_6037	Viruses;Duplodnaviria;Heunggongvirae;Uroviricota;Caudoviricetes	GCA_900553985.1	d__Bacteria	p__Bacteroidota	c__Bacteroidia	o__Bacteroidales	f__Tannerellaceae	g__Parabacteroides	s__Parabacteroides
Proviruses_Hug_CHGV_seq_6037	Viruses;Duplodnaviria;Heunggongvirae;Uroviricota;Caudoviricetes	GCA_900626275.1	d__Bacteria	p__Bacteroidota	c__Bacteroidia	o__Bacteroidales	f__Bacteroidaceae	g__Phocaeicola	s__Phocaeicola
Proviruses_Hug_CHGV_seq_6037	Viruses;Duplodnaviria;Heunggongvirae;Uroviricota;Caudoviricetes	GCA_900626275.1	d__Bacteria	p__Bacteroidota	c__Bacteroidia	o__Bacteroidales	f__Tannerellaceae	g__Parabacteroides	s__Parabacteroides
Proviruses_Hug_CHGV_seq_6037	Viruses;Duplodnaviria;Heunggongvirae;Uroviricota;Caudoviricetes	GCA_900769645.1	d__Bacteria	p__Bacteroidota	c__Bacteroidia	o__Bacteroidales	f__Bacteroidaceae	g__Phocaeicola	s__Phocaeicola
Proviruses_Hug_CHGV_seq_6037	Viruses;Duplodnaviria;Heunggongvirae;Uroviricota;Caudoviricetes	GCA_902783155.1	d__Bacteria	p__Bacteroidota	c__Bacteroidia	o__Bacteroidales	f__Tannerellaceae	g__Parabacteroides	s__Parabacteroides
Proviruses_Hug_CHGV_seq_6037	Viruses;Duplodnaviria;Heunggongvirae;Uroviricota;Caudoviricetes	GCA_902788555.1	d__Bacteria	p__Bacteroidota	c__Bacteroidia	o__Bacteroidales	f__Tannerellaceae	g__Parabacteroides	s__Parabacteroides
Proviruses_Hug_CHGV_seq_6037	Viruses;Duplodnaviria;Heunggongvirae;Uroviricota;Caudoviricetes	GCA_905193685.1	d__Bacteria	p__Bacteroidota	c__Bacteroidia	o__Bacteroidales	f__Bacteroidaceae	g__Phocaeicola	s__Phocaeicola
Proviruses_Hug_CHGV_seq_6037	Viruses;Duplodnaviria;Heunggongvirae;Uroviricota;Caudoviricetes	GCA_910577825.1	d__Bacteria	p__Bacteroidota	c__Bacteroidia	o__Bacteroidales	f__Bacteroidaceae	g__Phocaeicola	s__Phocaeicola
Proviruses_Hug_CHGV_seq_6037	Viruses;Duplodnaviria;Heunggongvirae;Uroviricota;Caudoviricetes	GCA_910583995.1	d__Bacteria	p__Campylobacterota	c__Campylobacteria	o__Campylobacterales	f__Sulfurospirillaceae	g__Sulfurospirillum	s__Sulfurospirillum_deleyianum
Proviruses_Hug_CHGV_seq_6037	Viruses;Duplodnaviria;Heunggongvirae;Uroviricota;Caudoviricetes	GCF_000015125.1	d__Bacteria	p__Bacteroidota	c__Bacteroidia	o__Bacteroidales	f__Bacteroidaceae	g__Phocaeicola	s__Phocaeicola
Proviruses_Hug_CHGV_seq_6037	Viruses;Duplodnaviria;Heunggongvirae;Uroviricota;Caudoviricetes	GCF_000173795.1	d__Bacteria	p__Bacteroidota	c__Bacteroidia	o__Bacteroidales	f__Bacteroidaceae	g__Phocaeicola	s__Phocaeicola
Proviruses_Hug_CHGV_seq_6037	Viruses;Duplodnaviria;Heunggongvirae;Uroviricota;Caudoviricetes	GCF_000188155.2	d__Bacteria	p__Bacteroidota	c__Bacteroidia	o__Bacteroidales	f__Tannerellaceae	g__Parabacteroides	s__Parabacteroides
Proviruses_Hug_CHGV_seq_6037	Viruses;Duplodnaviria;Heunggongvirae;Uroviricota;Caudoviricetes	GCF_000191885.1	d__Bacteria	p__Bacteroidota	c__Bacteroidia	o__Bacteroidales	f__Bacteroidaceae	g__Bacteroides	s__Bacteroides
Proviruses_Hug_CHGV_seq_6037	Viruses;Duplodnaviria;Heunggongvirae;Uroviricota;Caudoviricetes	GCF_000218525.1	d__Bacteria	p__Bacteroidota	c__Bacteroidia	o__Bacteroidales	f__Tannerellaceae	g__Parabacteroides	s__Parabacteroides
Proviruses_Hug_CHGV_seq_6037	Viruses;Duplodnaviria;Heunggongvirae;Uroviricota;Caudoviricetes	GCF_000297115.1	d__Bacteria	p__Bacteroidota	c__Bacteroidia	o__Bacteroidales	f__Bacteroidaceae	g__Phocaeicola	s__Phocaeicola
Proviruses_Hug_CHGV_seq_6037	Viruses;Duplodnaviria;Heunggongvirae;Uroviricota;Caudoviricetes	GCF_000376965.1	d__Bacteria	p__Bacteroidota	c__Bacteroidia	o__Bacteroidales	f__Bacteroidaceae	g__Phocaeicola	s__Phocaeicola
Proviruses_Hug_CHGV_seq_6037	Viruses;Duplodnaviria;Heunggongvirae;Uroviricota;Caudoviricetes	GCF_000496695.1	d__Bacteria	p__Bacteroidota	c__Bacteroidia	o__Bacteroidales	f__Bacteroidaceae	g__Phocaeicola	s__Phocaeicola
Proviruses_Hug_CHGV_seq_6037	Viruses;Duplodnaviria;Heunggongvirae;Uroviricota;Caudoviricetes	GCF_000688375.1	d__Bacteria	p__Bacteroidota	c__Bacteroidia	o__Bacteroidales	f__Bacteroidaceae	g__Phocaeicola	s__Phocaeicola
Proviruses_Hug_CHGV_seq_6037	Viruses;Duplodnaviria;Heunggongvirae;Uroviricota;Caudoviricetes	GCF_000712055.1	d__Bacteria	p__Bacteroidota	c__Bacteroidia	o__Bacteroidales	f__Bacteroidaceae	g__Phocaeicola	s__Phocaeicola
Proviruses_Hug_CHGV_seq_6037	Viruses;Duplodnaviria;Heunggongvirae;Uroviricota;Caudoviricetes	GCF_000828575.1	d__Bacteria	p__Bacteroidota	c__Bacteroidia	o__Bacteroidales	f__Bacteroidaceae	g__Phocaeicola	s__Phocaeicola
Proviruses_Hug_CHGV_seq_6037	Viruses;Duplodnaviria;Heunggongvirae;Uroviricota;Caudoviricetes	GCF_001434275.1	d__Bacteria	p__Bacteroidota	c__Bacteroidia	o__Bacteroidales	f__Bacteroidaceae	g__Phocaeicola	s__Phocaeicola
Proviruses_Hug_CHGV_seq_6037	Viruses;Duplodnaviria;Heunggongvirae;Uroviricota;Caudoviricetes	GCF_001436215.1	d__Bacteria	p__Firmicutes_A	c__Clostridia	o__Lachnospirales	f__Lachnospiraceae	g__Agathobacter	s__Agathobacter
Proviruses_Hug_CHGV_seq_6037	Viruses;Duplodnaviria;Heunggongvirae;Uroviricota;Caudoviricetes	GCF_001543325.1	d__Bacteria	p__Bacteroidota	c__Bacteroidia	o__Bacteroidales	f__Bacteroidaceae	g__Phocaeicola	s__Phocaeicola
Proviruses_Hug_CHGV_seq_6037	Viruses;Duplodnaviria;Heunggongvirae;Uroviricota;Caudoviricetes	GCF_001594015.1	d__Bacteria	p__Bacteroidota	c__Bacteroidia	o__Bacteroidales	f__Bacteroidaceae	g__Phocaeicola	s__Phocaeicola
Proviruses_Hug_CHGV_seq_6037	Viruses;Duplodnaviria;Heunggongvirae;Uroviricota;Caudoviricetes	GCF_001639265.1	d__Bacteria	p__Bacteroidota	c__Bacteroidia	o__Bacteroidales	f__Bacteroidaceae	g__Phocaeicola	s__Phocaeicola
Proviruses_Hug_CHGV_seq_6037	Viruses;Duplodnaviria;Heunggongvirae;Uroviricota;Caudoviricetes	GCF_001639265.1	d__Bacteria	p__Bacteroidota	c__Bacteroidia	o__Bacteroidales	f__Tannerellaceae	g__Parabacteroides	s__Parabacteroides
Proviruses_Hug_CHGV_seq_6037	Viruses;Duplodnaviria;Heunggongvirae;Uroviricota;Caudoviricetes	GCF_001639265.1	d__Bacteria	p__Firmicutes_A	c__Clostridia	o__Lachnospirales	f__Lachnospiraceae	g__Roseburia	s__Roseburia
Proviruses_Hug_CHGV_seq_6037	Viruses;Duplodnaviria;Heunggongvirae;Uroviricota;Caudoviricetes	GCF_001639745.1	d__Bacteria	p__Bacteroidota	c__Bacteroidia	o__Bacteroidales	f__Tannerellaceae	g__Parabacteroides	s__Parabacteroides
Proviruses_Hug_CHGV_seq_6037	Viruses;Duplodnaviria;Heunggongvirae;Uroviricota;Caudoviricetes	GCF_001662485.1	d__Bacteria	p__Firmicutes_A	c__Clostridia	o__Lachnospirales	f__Lachnospiraceae	g__Agathobacter	s__Agathobacter
Proviruses_Hug_CHGV_seq_6037	Viruses;Duplodnaviria;Heunggongvirae;Uroviricota;Caudoviricetes	GCF_001690495.1	d__Bacteria	p__Bacteroidota	c__Bacteroidia	o__Bacteroidales	f__Bacteroidaceae	g__Phocaeicola	s__Phocaeicola
Proviruses_Hug_CHGV_seq_6037	Viruses;Duplodnaviria;Heunggongvirae;Uroviricota;Caudoviricetes	GCF_001715535.1	d__Bacteria	p__Bacteroidota	c__Bacteroidia	o__Bacteroidales	f__Bacteroidaceae	g__Phocaeicola	s__Phocaeicola
Proviruses_Hug_CHGV_seq_6037	Viruses;Duplodnaviria;Heunggongvirae;Uroviricota;Caudoviricetes	GCF_001940565.1	d__Bacteria	p__Bacteroidota	c__Bacteroidia	o__Bacteroidales	f__Bacteroidaceae	g__Phocaeicola	s__Phocaeicola
Proviruses_Hug_CHGV_seq_6037	Viruses;Duplodnaviria;Heunggongvirae;Uroviricota;Caudoviricetes	GCF_001971785.1	d__Bacteria	p__Firmicutes_A	c__Clostridia	o__Lachnospirales	f__Lachnospiraceae	g__Lachnospira	s__Lachnospira
Proviruses_Hug_CHGV_seq_6037	Viruses;Duplodnaviria;Heunggongvirae;Uroviricota;Caudoviricetes	GCF_002072215.1	d__Bacteria	p__Firmicutes_A	c__Clostridia	o__Lachnospirales	f__Lachnospiraceae	g__Butyrivibrio_A	s__Butyrivibrio_A
Proviruses_Hug_CHGV_seq_6037	Viruses;Duplodnaviria;Heunggongvirae;Uroviricota;Caudoviricetes	GCF_002072955.1	d__Bacteria	p__Bacteroidota	c__Bacteroidia	o__Bacteroidales	f__Bacteroidaceae	g__Phocaeicola	s__Phocaeicola
Proviruses_Hug_CHGV_seq_6037	Viruses;Duplodnaviria;Heunggongvirae;Uroviricota;Caudoviricetes	GCF_002095315.1	d__Bacteria	p__Bacteroidota	c__Bacteroidia	o__Bacteroidales	f__Tannerellaceae	g__Parabacteroides	s__Parabacteroides
Proviruses_Hug_CHGV_seq_6037	Viruses;Duplodnaviria;Heunggongvirae;Uroviricota;Caudoviricetes	GCF_002116695.1	d__Bacteria	p__Bacteroidota	c__Bacteroidia	o__Bacteroidales	f__Bacteroidaceae	g__Phocaeicola	s__Phocaeicola
Proviruses_Hug_CHGV_seq_6037	Viruses;Duplodnaviria;Heunggongvirae;Uroviricota;Caudoviricetes	GCF_002139875.1	d__Bacteria	p__Bacteroidota	c__Bacteroidia	o__Bacteroidales	f__Tannerellaceae	g__Parabacteroides	s__Parabacteroides
Proviruses_Hug_CHGV_seq_6037	Viruses;Duplodnaviria;Heunggongvirae;Uroviricota;Caudoviricetes	GCF_002245785.1	d__Bacteria	p__Bacteroidota	c__Bacteroidia	o__Bacteroidales	f__Bacteroidaceae	g__Phocaeicola	s__Phocaeicola
Proviruses_Hug_CHGV_seq_6037	Viruses;Duplodnaviria;Heunggongvirae;Uroviricota;Caudoviricetes	GCF_002272875.1	d__Bacteria	p__Bacteroidota	c__Bacteroidia	o__Bacteroidales	f__Bacteroidaceae	g__Phocaeicola	s__Phocaeicola
Proviruses_Hug_CHGV_seq_6037	Viruses;Duplodnaviria;Heunggongvirae;Uroviricota;Caudoviricetes	GCF_002847015.1	d__Bacteria	p__Bacteroidota	c__Bacteroidia	o__Bacteroidales	f__Bacteroidaceae	g__Phocaeicola	s__Phocaeicola
Proviruses_Hug_CHGV_seq_6037	Viruses;Duplodnaviria;Heunggongvirae;Uroviricota;Caudoviricetes	GCF_002895565.1	d__Bacteria	p__Bacteroidota	c__Bacteroidia	o__Bacteroidales	f__Bacteroidaceae	g__Bacteroides	s__Bacteroides
Proviruses_Hug_CHGV_seq_6037	Viruses;Duplodnaviria;Heunggongvirae;Uroviricota;Caudoviricetes	GCF_003076455.1	d__Bacteria	p__Bacteroidota	c__Bacteroidia	o__Bacteroidales	f__Bacteroidaceae	g__Phocaeicola	s__Phocaeicola
Proviruses_Hug_CHGV_seq_6037	Viruses;Duplodnaviria;Heunggongvirae;Uroviricota;Caudoviricetes	GCF_003121845.1	d__Bacteria	p__Bacteroidota	c__Bacteroidia	o__Bacteroidales	f__Bacteroidaceae	g__Phocaeicola	s__Phocaeicola
Proviruses_Hug_CHGV_seq_6037	Viruses;Duplodnaviria;Heunggongvirae;Uroviricota;Caudoviricetes	GCF_003148385.1	d__Bacteria	p__Bacteroidota	c__Bacteroidia	o__Bacteroidales	f__Tannerellaceae	g__Parabacteroides	s__Parabacteroides
Proviruses_Hug_CHGV_seq_6037	Viruses;Duplodnaviria;Heunggongvirae;Uroviricota;Caudoviricetes	GCF_003438995.1	d__Bacteria	p__Bacteroidota	c__Bacteroidia	o__Bacteroidales	f__Bacteroidaceae	g__Phocaeicola	s__Phocaeicola
Proviruses_Hug_CHGV_seq_6037	Viruses;Duplodnaviria;Heunggongvirae;Uroviricota;Caudoviricetes	GCF_003438995.1	d__Bacteria	p__Firmicutes_A	c__Clostridia	o__Lachnospirales	f__Lachnospiraceae	g__Agathobacter	s__Agathobacter
Proviruses_Hug_CHGV_seq_6037	Viruses;Duplodnaviria;Heunggongvirae;Uroviricota;Caudoviricetes	GCF_003458715.1	d__Bacteria	p__Bacteroidota	c__Bacteroidia	o__Bacteroidales	f__Tannerellaceae	g__Parabacteroides	s__Parabacteroides
Proviruses_Hug_CHGV_seq_6037	Viruses;Duplodnaviria;Heunggongvirae;Uroviricota;Caudoviricetes	GCF_003570905.1	d__Bacteria	p__Bacteroidota	c__Bacteroidia	o__Bacteroidales	f__Tannerellaceae	g__Parabacteroides	s__Parabacteroides
Proviruses_Hug_CHGV_seq_6037	Viruses;Duplodnaviria;Heunggongvirae;Uroviricota;Caudoviricetes	GCF_003718715.1	d__Bacteria	p__Bacteroidota	c__Bacteroidia	o__Bacteroidales	f__Bacteroidaceae	g__Phocaeicola	s__Phocaeicola
Proviruses_Hug_CHGV_seq_6037	Viruses;Duplodnaviria;Heunggongvirae;Uroviricota;Caudoviricetes	GCF_003718715.1	d__Bacteria	p__Bacteroidota	c__Bacteroidia	o__Bacteroidales	f__Tannerellaceae	g__Parabacteroides	s__Parabacteroides
Proviruses_Hug_CHGV_seq_6037	Viruses;Duplodnaviria;Heunggongvirae;Uroviricota;Caudoviricetes	GCF_003865095.1	d__Bacteria	p__Bacteroidota	c__Bacteroidia	o__Bacteroidales	f__Bacteroidaceae	g__Phocaeicola	s__Phocaeicola
Proviruses_Hug_CHGV_seq_6037	Viruses;Duplodnaviria;Heunggongvirae;Uroviricota;Caudoviricetes	GCF_004015185.1	d__Bacteria	p__Thermodesulfobiota	c__Thermodesulfobiia	o__Thermodesulfobiales	f__Thermodesulfobiaceae	g__Thermodesulfobium	s__Thermodesulfobium_narugense
Proviruses_Hug_CHGV_seq_6037	Viruses;Duplodnaviria;Heunggongvirae;Uroviricota;Caudoviricetes	GCF_004342175.1	d__Bacteria	p__Bacteroidota	c__Bacteroidia	o__Bacteroidales	f__Bacteroidaceae	g__Phocaeicola	s__Phocaeicola
Proviruses_Hug_CHGV_seq_6037	Viruses;Duplodnaviria;Heunggongvirae;Uroviricota;Caudoviricetes	GCF_004362975.1	d__Bacteria	p__Bacteroidota	c__Bacteroidia	o__Bacteroidales	f__Tannerellaceae	g__Parabacteroides	s__Parabacteroides
Proviruses_Hug_CHGV_seq_6037	Viruses;Duplodnaviria;Heunggongvirae;Uroviricota;Caudoviricetes	GCF_005116455.1	d__Bacteria	p__Bacteroidota	c__Bacteroidia	o__Bacteroidales	f__Tannerellaceae	g__Parabacteroides	s__Parabacteroides
Proviruses_Hug_CHGV_seq_6037	Viruses;Duplodnaviria;Heunggongvirae;Uroviricota;Caudoviricetes	GCF_005145005.1	d__Bacteria	p__Bacteroidota	c__Bacteroidia	o__Bacteroidales	f__Bacteroidaceae	g__Bacteroides	s__Bacteroides
Proviruses_Hug_CHGV_seq_6037	Viruses;Duplodnaviria;Heunggongvirae;Uroviricota;Caudoviricetes	GCF_006016075.1	d__Bacteria	p__Bacteroidota	c__Bacteroidia	o__Bacteroidales	f__Tannerellaceae	g__Parabacteroides	s__Parabacteroides
Proviruses_Hug_CHGV_seq_6037	Viruses;Duplodnaviria;Heunggongvirae;Uroviricota;Caudoviricetes	GCF_007994035.1	d__Bacteria	p__Firmicutes_C	c__Negativicutes	o__Acidaminococcales	f__Acidaminococcaceae	g__Phascolarctobacterium	s__Phascolarctobacterium
Proviruses_Hug_CHGV_seq_6037	Viruses;Duplodnaviria;Heunggongvirae;Uroviricota;Caudoviricetes	GCF_007997085.1	d__Bacteria	p__Bacteroidota	c__Bacteroidia	o__Bacteroidales	f__Bacteroidaceae	g__Phocaeicola	s__Phocaeicola
Proviruses_Hug_CHGV_seq_6037	Viruses;Duplodnaviria;Heunggongvirae;Uroviricota;Caudoviricetes	GCF_009617895.1	d__Bacteria	p__Bacteroidota	c__Bacteroidia	o__Bacteroidales	f__Bacteroidaceae	g__Phocaeicola	s__Phocaeicola
Proviruses_Hug_CHGV_seq_6037	Viruses;Duplodnaviria;Heunggongvirae;Uroviricota;Caudoviricetes	GCF_009695585.1	d__Bacteria	p__Bacteroidota	c__Bacteroidia	o__Bacteroidales	f__Bacteroidaceae	g__Phocaeicola	s__Phocaeicola
Proviruses_Hug_CHGV_seq_6037	Viruses;Duplodnaviria;Heunggongvirae;Uroviricota;Caudoviricetes	GCF_009846885.1	d__Bacteria	p__Bacteroidota	c__Bacteroidia	o__Bacteroidales	f__Bacteroidaceae	g__Phocaeicola	s__Phocaeicola
Proviruses_Hug_CHGV_seq_6037	Viruses;Duplodnaviria;Heunggongvirae;Uroviricota;Caudoviricetes	GCF_011057715.1	d__Bacteria	p__Bacteroidota	c__Bacteroidia	o__Bacteroidales	f__Bacteroidaceae	g__Alloprevotella	s__
Proviruses_Hug_CHGV_seq_6037	Viruses;Duplodnaviria;Heunggongvirae;Uroviricota;Caudoviricetes	GCF_013282625.1	d__Bacteria	p__Bacteroidota	c__Bacteroidia	o__Bacteroidales	f__Bacteroidaceae	g__Phocaeicola	s__Phocaeicola
Proviruses_Hug_CHGV_seq_6037	Viruses;Duplodnaviria;Heunggongvirae;Uroviricota;Caudoviricetes	GCF_013303125.1	d__Bacteria	p__Bacteroidota	c__Bacteroidia	o__Bacteroidales	f__Bacteroidaceae	g__Phocaeicola	s__Phocaeicola
Proviruses_Hug_CHGV_seq_6037	Viruses;Duplodnaviria;Heunggongvirae;Uroviricota;Caudoviricetes	GCF_013303125.1	d__Bacteria	p__Bacteroidota	c__Bacteroidia	o__Bacteroidales	f__Tannerellaceae	g__Parabacteroides	s__Parabacteroides
Proviruses_Hug_CHGV_seq_6037	Viruses;Duplodnaviria;Heunggongvirae;Uroviricota;Caudoviricetes	GCF_013391805.1	d__Bacteria	p__Bacteroidota	c__Bacteroidia	o__Bacteroidales	f__Bacteroidaceae	g__Phocaeicola	s__Phocaeicola
Proviruses_Hug_CHGV_seq_6037	Viruses;Duplodnaviria;Heunggongvirae;Uroviricota;Caudoviricetes	GCF_013415115.1	d__Bacteria	p__Bacteroidota	c__Bacteroidia	o__Bacteroidales	f__Bacteroidaceae	g__Phocaeicola	s__Phocaeicola
Proviruses_Hug_CHGV_seq_6037	Viruses;Duplodnaviria;Heunggongvirae;Uroviricota;Caudoviricetes	GCF_013415115.1	d__Bacteria	p__Bacteroidota	c__Bacteroidia	o__Bacteroidales	f__Tannerellaceae	g__Parabacteroides	s__Parabacteroides
Proviruses_Hug_CHGV_seq_6037	Viruses;Duplodnaviria;Heunggongvirae;Uroviricota;Caudoviricetes	GCF_014050525.1	d__Bacteria	p__Bacteroidota	c__Bacteroidia	o__Bacteroidales	f__Bacteroidaceae	g__Phocaeicola	s__Phocaeicola
Proviruses_Hug_CHGV_seq_6037	Viruses;Duplodnaviria;Heunggongvirae;Uroviricota;Caudoviricetes	GCF_016097415.1	d__Bacteria	p__Bacteroidota	c__Bacteroidia	o__Bacteroidales	f__Tannerellaceae	g__Parabacteroides	s__Parabacteroides
Proviruses_Hug_CHGV_seq_6037	Viruses;Duplodnaviria;Heunggongvirae;Uroviricota;Caudoviricetes	GCF_017316185.1	d__Bacteria	p__Bacteroidota	c__Bacteroidia	o__Bacteroidales	f__Tannerellaceae	g__Parabacteroides	s__Parabacteroides
Proviruses_Hug_CHGV_seq_6037	Viruses;Duplodnaviria;Heunggongvirae;Uroviricota;Caudoviricetes	GCF_018603435.1	d__Bacteria	p__Bacteroidota	c__Bacteroidia	o__Bacteroidales	f__Bacteroidaceae	g__Phocaeicola	s__Phocaeicola
Proviruses_Hug_CHGV_seq_6037	Viruses;Duplodnaviria;Heunggongvirae;Uroviricota;Caudoviricetes	GCF_018854025.1	d__Bacteria	p__Bacteroidota	c__Bacteroidia	o__Bacteroidales	f__Tannerellaceae	g__Parabacteroides	s__Parabacteroides
Proviruses_Hug_CHGV_seq_6037	Viruses;Duplodnaviria;Heunggongvirae;Uroviricota;Caudoviricetes	GCF_900086595.1	d__Bacteria	p__Bacteroidota	c__Bacteroidia	o__Bacteroidales	f__Bacteroidaceae	g__Prevotella	s__Prevotella
Proviruses_Hug_CHGV_seq_6037	Viruses;Duplodnaviria;Heunggongvirae;Uroviricota;Caudoviricetes	GCF_900113335.1	d__Bacteria	p__Bacteroidota	c__Bacteroidia	o__Bacteroidales	f__Bacteroidaceae	g__Phocaeicola	s__Phocaeicola
Proviruses_Hug_CHGV_seq_6037	Viruses;Duplodnaviria;Heunggongvirae;Uroviricota;Caudoviricetes	GCF_900186125.1	d__Bacteria	p__Bacteroidota	c__Bacteroidia	o__Bacteroidales	f__Tannerellaceae	g__Parabacteroides	s__Parabacteroides
Proviruses_Hug_CHGV_seq_6037	Viruses;Duplodnaviria;Heunggongvirae;Uroviricota;Caudoviricetes	GCF_900186535.1	d__Bacteria	p__Bacteroidota	c__Bacteroidia	o__Bacteroidales	f__Bacteroidaceae	g__Bacteroides	s__Bacteroides
Proviruses_Hug_CHGV_seq_6037	Viruses;Duplodnaviria;Heunggongvirae;Uroviricota;Caudoviricetes	GCF_900660665.1	d__Bacteria	p__Firmicutes_A	c__Clostridia	o__Lachnospirales	f__Lachnospiraceae	g__Agathobacter	s__Agathobacter
Proviruses_Hug_CHGV_seq_6037	Viruses;Duplodnaviria;Heunggongvirae;Uroviricota;Caudoviricetes	GCF_902505095.1	d__Bacteria	p__Bacteroidota	c__Bacteroidia	o__Bacteroidales	f__Bacteroidaceae	g__Prevotella	s__Prevotella
Proviruses_Hug_CHGV_seq_6037	Viruses;Duplodnaviria;Heunggongvirae;Uroviricota;Caudoviricetes	GCF_902505095.1	d__Bacteria	p__Bacteroidota	c__Bacteroidia	o__Bacteroidales	f__Tannerellaceae	g__Parabacteroides	s__Parabacteroides
Proviruses_Hug_CHGV_seq_6037	Viruses;Duplodnaviria;Heunggongvirae;Uroviricota;Caudoviricetes	GCF_904848165.1	d__Bacteria	p__Bacteroidota	c__Bacteroidia	o__Bacteroidales	f__Bacteroidaceae	g__Phocaeicola	s__Phocaeicola
Proviruses_Hug_CHGV_seq_6037	Viruses;Duplodnaviria;Heunggongvirae;Uroviricota;Caudoviricetes	GCF_904848165.1	d__Bacteria	p__Firmicutes_A	c__Clostridia	o__Lachnospirales	f__Lachnospiraceae	g__Lachnospira	s__Lachnospira
Proviruses_Hug_CHGV_seq_6038	Viruses;Duplodnaviria;Heunggongvirae;Uroviricota;Caudoviricetes	GCA_000432155.1	d__Bacteria	p__Bacteroidota	c__Bacteroidia	o__Bacteroidales	f__Bacteroidaceae	g__Phocaeicola	s__Phocaeicola
Proviruses_Hug_CHGV_seq_6038	Viruses;Duplodnaviria;Heunggongvirae;Uroviricota;Caudoviricetes	GCA_001508335.1	d__Bacteria	p__Bacteroidota	c__Bacteroidia	o__Bacteroidales	f__Bacteroidaceae	g__Phocaeicola	s__Phocaeicola
Proviruses_Hug_CHGV_seq_6038	Viruses;Duplodnaviria;Heunggongvirae;Uroviricota;Caudoviricetes	GCA_001941135.1	d__Bacteria	p__Bacteroidota	c__Bacteroidia	o__Bacteroidales	f__Bacteroidaceae	g__Bacteroides	s__Bacteroides_zoogleoformans
Proviruses_Hug_CHGV_seq_6038	Viruses;Duplodnaviria;Heunggongvirae;Uroviricota;Caudoviricetes	GCA_002293435.1	d__Bacteria	p__Bacteroidota	c__Bacteroidia	o__Bacteroidales	f__Bacteroidaceae	g__Phocaeicola	s__Phocaeicola
Proviruses_Hug_CHGV_seq_6038	Viruses;Duplodnaviria;Heunggongvirae;Uroviricota;Caudoviricetes	GCA_002347755.1	d__Bacteria	p__Bacteroidota	c__Bacteroidia	o__Bacteroidales	f__Bacteroidaceae	g__Bacteroides	s__Bacteroides
Proviruses_Hug_CHGV_seq_6038	Viruses;Duplodnaviria;Heunggongvirae;Uroviricota;Caudoviricetes	GCA_002371265.1	d__Bacteria	p__Bacteroidota	c__Bacteroidia	o__Bacteroidales	f__Bacteroidaceae	g__Phocaeicola	s__Phocaeicola
Proviruses_Hug_CHGV_seq_6038	Viruses;Duplodnaviria;Heunggongvirae;Uroviricota;Caudoviricetes	GCA_002491115.1	d__Bacteria	p__Bacteroidota	c__Bacteroidia	o__Bacteroidales	f__Bacteroidaceae	g__Phocaeicola	s__Phocaeicola
Proviruses_Hug_CHGV_seq_6038	Viruses;Duplodnaviria;Heunggongvirae;Uroviricota;Caudoviricetes	GCA_002761215.1	d__Bacteria	p__Bacteroidota	c__Bacteroidia	o__Bacteroidales	f__Bacteroidaceae	g__Bacteroides	s__Bacteroides
Proviruses_Hug_CHGV_seq_6038	Viruses;Duplodnaviria;Heunggongvirae;Uroviricota;Caudoviricetes	GCA_003507655.1	d__Bacteria	p__Firmicutes	c__Bacilli	o__Lactobacillales	f__Streptococcaceae	g__Streptococcus	s__Streptococcus_gallolyticus
Proviruses_Hug_CHGV_seq_6038	Viruses;Duplodnaviria;Heunggongvirae;Uroviricota;Caudoviricetes	GCA_004557385.1	d__Bacteria	p__Bacteroidota	c__Bacteroidia	o__Bacteroidales	f__Bacteroidaceae	g__Phocaeicola	s__Phocaeicola
Proviruses_Hug_CHGV_seq_6038	Viruses;Duplodnaviria;Heunggongvirae;Uroviricota;Caudoviricetes	GCA_009930305.1	d__Bacteria	p__Bacteroidota	c__Bacteroidia	o__Bacteroidales	f__Bacteroidaceae	g__Phocaeicola	s__Phocaeicola
Proviruses_Hug_CHGV_seq_6038	Viruses;Duplodnaviria;Heunggongvirae;Uroviricota;Caudoviricetes	GCA_013298075.1	d__Bacteria	p__Bacteroidota	c__Bacteroidia	o__Bacteroidales	f__Bacteroidaceae	g__Phocaeicola	s__Phocaeicola
Proviruses_Hug_CHGV_seq_6038	Viruses;Duplodnaviria;Heunggongvirae;Uroviricota;Caudoviricetes	GCA_013299045.1	d__Bacteria	p__Bacteroidota	c__Bacteroidia	o__Bacteroidales	f__Bacteroidaceae	g__Bacteroides	s__Bacteroides_sp002491635
Proviruses_Hug_CHGV_seq_6038	Viruses;Duplodnaviria;Heunggongvirae;Uroviricota;Caudoviricetes	GCA_013314855.1	d__Bacteria	p__Bacteroidota	c__Bacteroidia	o__Bacteroidales	f__Bacteroidaceae	g__Bacteroides	s__Bacteroides
Proviruses_Hug_CHGV_seq_6038	Viruses;Duplodnaviria;Heunggongvirae;Uroviricota;Caudoviricetes	GCA_013333035.2	d__Bacteria	p__Bacteroidota	c__Bacteroidia	o__Bacteroidales	f__Bacteroidaceae	g__Phocaeicola	s__Phocaeicola
Proviruses_Hug_CHGV_seq_6038	Viruses;Duplodnaviria;Heunggongvirae;Uroviricota;Caudoviricetes	GCA_013360405.1	d__Bacteria	p__Bacteroidota	c__Bacteroidia	o__Bacteroidales	f__Bacteroidaceae	g__Phocaeicola	s__Phocaeicola
Proviruses_Hug_CHGV_seq_6038	Viruses;Duplodnaviria;Heunggongvirae;Uroviricota;Caudoviricetes	GCA_014323935.1	d__Bacteria	p__Bacteroidota	c__Bacteroidia	o__Bacteroidales	f__Bacteroidaceae	g__Phocaeicola	s__Phocaeicola
Proviruses_Hug_CHGV_seq_6038	Viruses;Duplodnaviria;Heunggongvirae;Uroviricota;Caudoviricetes	GCA_015493405.1	d__Bacteria	p__Bacteroidota	c__Bacteroidia	o__Bacteroidales	f__Bacteroidaceae	g__Phocaeicola	s__Phocaeicola
Proviruses_Hug_CHGV_seq_6038	Viruses;Duplodnaviria;Heunggongvirae;Uroviricota;Caudoviricetes	GCA_016841565.1	d__Bacteria	p__Bacteroidota	c__Bacteroidia	o__Bacteroidales	f__Bacteroidaceae	g__Phocaeicola	s__Phocaeicola
Proviruses_Hug_CHGV_seq_6038	Viruses;Duplodnaviria;Heunggongvirae;Uroviricota;Caudoviricetes	GCA_017449065.1	d__Bacteria	p__Bacteroidota	c__Bacteroidia	o__Bacteroidales	f__Bacteroidaceae	g__Phocaeicola	s__Phocaeicola
Proviruses_Hug_CHGV_seq_6038	Viruses;Duplodnaviria;Heunggongvirae;Uroviricota;Caudoviricetes	GCA_017449065.1	d__Bacteria	p__Bacteroidota	c__Bacteroidia	o__Bacteroidales	f__UBA932	g__RC9	s__RC9
Proviruses_Hug_CHGV_seq_6038	Viruses;Duplodnaviria;Heunggongvirae;Uroviricota;Caudoviricetes	GCA_017531445.1	d__Bacteria	p__Bacteroidota	c__Bacteroidia	o__Bacteroidales	f__Bacteroidaceae	g__Bacteroides	s__Bacteroides
Proviruses_Hug_CHGV_seq_6038	Viruses;Duplodnaviria;Heunggongvirae;Uroviricota;Caudoviricetes	GCA_017548125.1	d__Bacteria	p__Bacteroidota	c__Bacteroidia	o__Bacteroidales	f__Bacteroidaceae	g__Phocaeicola	s__Phocaeicola
Proviruses_Hug_CHGV_seq_6038	Viruses;Duplodnaviria;Heunggongvirae;Uroviricota;Caudoviricetes	GCA_017632345.1	d__Bacteria	p__Bacteroidota	c__Bacteroidia	o__Bacteroidales	f__Bacteroidaceae	g__Phocaeicola	s__Phocaeicola
Proviruses_Hug_CHGV_seq_6038	Viruses;Duplodnaviria;Heunggongvirae;Uroviricota;Caudoviricetes	GCA_018267875.1	d__Bacteria	p__Firmicutes	c__Bacilli	o__RF39	f__UBA660	g__CAG-605	s__CAG-605
Proviruses_Hug_CHGV_seq_6038	Viruses;Duplodnaviria;Heunggongvirae;Uroviricota;Caudoviricetes	GCA_900315105.1	d__Bacteria	p__Firmicutes_C	c__Negativicutes	o__Selenomonadales	f__Selenomonadaceae	g__Megamonas	s__Megamonas
Proviruses_Hug_CHGV_seq_6038	Viruses;Duplodnaviria;Heunggongvirae;Uroviricota;Caudoviricetes	GCA_900551325.1	d__Bacteria	p__Bacteroidota	c__Bacteroidia	o__Bacteroidales	f__Bacteroidaceae	g__Phocaeicola	s__Phocaeicola
Proviruses_Hug_CHGV_seq_6038	Viruses;Duplodnaviria;Heunggongvirae;Uroviricota;Caudoviricetes	GCA_900768845.1	d__Bacteria	p__Bacteroidota	c__Bacteroidia	o__Bacteroidales	f__Bacteroidaceae	g__Phocaeicola	s__Phocaeicola
Proviruses_Hug_CHGV_seq_6038	Viruses;Duplodnaviria;Heunggongvirae;Uroviricota;Caudoviricetes	GCA_902765215.1	d__Bacteria	p__Bacteroidota	c__Bacteroidia	o__Bacteroidales	f__Bacteroidaceae	g__Phocaeicola	s__Phocaeicola
Proviruses_Hug_CHGV_seq_6038	Viruses;Duplodnaviria;Heunggongvirae;Uroviricota;Caudoviricetes	GCA_902772965.1	d__Bacteria	p__Bacteroidota	c__Bacteroidia	o__Bacteroidales	f__Bacteroidaceae	g__Phocaeicola	s__Phocaeicola
Proviruses_Hug_CHGV_seq_6038	Viruses;Duplodnaviria;Heunggongvirae;Uroviricota;Caudoviricetes	GCA_903863035.1	d__Bacteria	p__Bacteroidota	c__Bacteroidia	o__Bacteroidales	f__Bacteroidaceae	g__Phocaeicola	s__Phocaeicola
Proviruses_Hug_CHGV_seq_6038	Viruses;Duplodnaviria;Heunggongvirae;Uroviricota;Caudoviricetes	GCA_910587405.1	d__Bacteria	p__Firmicutes_A	c__Clostridia	o__TANB77	f__CAG-508	g__CAG-269	s__CAG-269
Proviruses_Hug_CHGV_seq_6038	Viruses;Duplodnaviria;Heunggongvirae;Uroviricota;Caudoviricetes	GCA_910588595.1	d__Bacteria	p__Bacteroidota	c__Bacteroidia	o__Bacteroidales	f__Bacteroidaceae	g__Phocaeicola	s__Phocaeicola
Proviruses_Hug_CHGV_seq_6038	Viruses;Duplodnaviria;Heunggongvirae;Uroviricota;Caudoviricetes	GCF_000024565.1	d__Bacteria	p__Bacteroidota	c__Bacteroidia	o__Bacteroidales	f__Bacteroidaceae	g__Phocaeicola	s__Phocaeicola
Proviruses_Hug_CHGV_seq_6038	Viruses;Duplodnaviria;Heunggongvirae;Uroviricota;Caudoviricetes	GCF_000166775.1	d__Bacteria	p__Bacteroidota	c__Bacteroidia	o__Bacteroidales	f__Bacteroidaceae	g__Bacteroides	s__Bacteroides
Proviruses_Hug_CHGV_seq_6038	Viruses;Duplodnaviria;Heunggongvirae;Uroviricota;Caudoviricetes	GCF_000208385.1	d__Bacteria	p__Firmicutes_C	c__Negativicutes	o__Selenomonadales	f__Selenomonadaceae	g__Megamonas	s__Megamonas
Proviruses_Hug_CHGV_seq_6038	Viruses;Duplodnaviria;Heunggongvirae;Uroviricota;Caudoviricetes	GCF_000321025.1	d__Bacteria	p__Bacteroidota	c__Bacteroidia	o__Bacteroidales	f__Bacteroidaceae	g__Phocaeicola	s__Phocaeicola
Proviruses_Hug_CHGV_seq_6038	Viruses;Duplodnaviria;Heunggongvirae;Uroviricota;Caudoviricetes	GCF_000400955.1	d__Bacteria	p__Bacteroidota	c__Bacteroidia	o__Bacteroidales	f__Bacteroidaceae	g__Phocaeicola	s__Phocaeicola
Proviruses_Hug_CHGV_seq_6038	Viruses;Duplodnaviria;Heunggongvirae;Uroviricota;Caudoviricetes	GCF_000526495.1	d__Bacteria	p__Bacteroidota	c__Bacteroidia	o__Bacteroidales	f__Bacteroidaceae	g__Phocaeicola	s__Phocaeicola
Proviruses_Hug_CHGV_seq_6038	Viruses;Duplodnaviria;Heunggongvirae;Uroviricota;Caudoviricetes	GCF_000740785.1	d__Bacteria	p__Bacteroidota	c__Bacteroidia	o__Bacteroidales	f__Bacteroidaceae	g__Phocaeicola	s__Phocaeicola
Proviruses_Hug_CHGV_seq_6038	Viruses;Duplodnaviria;Heunggongvirae;Uroviricota;Caudoviricetes	GCF_000968175.1	d__Bacteria	p__Bacteroidota	c__Bacteroidia	o__Bacteroidales	f__Bacteroidaceae	g__Phocaeicola	s__Phocaeicola
Proviruses_Hug_CHGV_seq_6038	Viruses;Duplodnaviria;Heunggongvirae;Uroviricota;Caudoviricetes	GCF_001053095.1	d__Bacteria	p__Firmicutes_A	c__Clostridia	o__Lachnospirales	f__Lachnospiraceae	g__Coprococcus	s__Coprococcus
Proviruses_Hug_CHGV_seq_6038	Viruses;Duplodnaviria;Heunggongvirae;Uroviricota;Caudoviricetes	GCF_001654615.1	d__Bacteria	p__Bacteroidota	c__Bacteroidia	o__Bacteroidales	f__Bacteroidaceae	g__Bacteroides	s__Bacteroides
Proviruses_Hug_CHGV_seq_6038	Viruses;Duplodnaviria;Heunggongvirae;Uroviricota;Caudoviricetes	GCF_001891165.1	d__Bacteria	p__Bacteroidota	c__Bacteroidia	o__Bacteroidales	f__Bacteroidaceae	g__Phocaeicola	s__Phocaeicola
Proviruses_Hug_CHGV_seq_6038	Viruses;Duplodnaviria;Heunggongvirae;Uroviricota;Caudoviricetes	GCF_002095315.1	d__Bacteria	p__Bacteroidota	c__Bacteroidia	o__Bacteroidales	f__Bacteroidaceae	g__Phocaeicola	s__Phocaeicola
Proviruses_Hug_CHGV_seq_6038	Viruses;Duplodnaviria;Heunggongvirae;Uroviricota;Caudoviricetes	GCF_002165255.2	d__Bacteria	p__Bacteroidota	c__Bacteroidia	o__Bacteroidales	f__Bacteroidaceae	g__Phocaeicola	s__Phocaeicola
Proviruses_Hug_CHGV_seq_6038	Viruses;Duplodnaviria;Heunggongvirae;Uroviricota;Caudoviricetes	GCF_002217205.1	d__Bacteria	p__Firmicutes	c__Bacilli	o__Lactobacillales	f__Streptococcaceae	g__Streptococcus	s__Streptococcus_gallolyticus
Proviruses_Hug_CHGV_seq_6038	Viruses;Duplodnaviria;Heunggongvirae;Uroviricota;Caudoviricetes	GCF_002263215.1	d__Bacteria	p__Bacteroidota	c__Bacteroidia	o__Bacteroidales	f__Bacteroidaceae	g__Bacteroides	s__Bacteroides
Proviruses_Hug_CHGV_seq_6038	Viruses;Duplodnaviria;Heunggongvirae;Uroviricota;Caudoviricetes	GCF_002302635.1	d__Bacteria	p__Bacteroidota	c__Bacteroidia	o__Bacteroidales	f__Bacteroidaceae	g__Phocaeicola	s__Phocaeicola
Proviruses_Hug_CHGV_seq_6038	Viruses;Duplodnaviria;Heunggongvirae;Uroviricota;Caudoviricetes	GCF_003568665.1	d__Bacteria	p__Firmicutes_C	c__Negativicutes	o__Selenomonadales	f__Selenomonadaceae	g__Megamonas	s__Megamonas
Proviruses_Hug_CHGV_seq_6038	Viruses;Duplodnaviria;Heunggongvirae;Uroviricota;Caudoviricetes	GCF_003626515.1	d__Bacteria	p__Bacteroidota	c__Bacteroidia	o__Bacteroidales	f__Bacteroidaceae	g__Phocaeicola	s__Phocaeicola
Proviruses_Hug_CHGV_seq_6038	Viruses;Duplodnaviria;Heunggongvirae;Uroviricota;Caudoviricetes	GCF_003667345.1	d__Bacteria	p__Bacteroidota	c__Bacteroidia	o__Bacteroidales	f__Bacteroidaceae	g__Bacteroides	s__Bacteroides
Proviruses_Hug_CHGV_seq_6038	Viruses;Duplodnaviria;Heunggongvirae;Uroviricota;Caudoviricetes	GCF_003813905.1	d__Bacteria	p__Bacteroidota	c__Bacteroidia	o__Bacteroidales	f__Bacteroidaceae	g__Phocaeicola	s__Phocaeicola
Proviruses_Hug_CHGV_seq_6038	Viruses;Duplodnaviria;Heunggongvirae;Uroviricota;Caudoviricetes	GCF_003932895.1	d__Bacteria	p__Bacteroidota	c__Bacteroidia	o__Bacteroidales	f__Bacteroidaceae	g__Phocaeicola	s__Phocaeicola
Proviruses_Hug_CHGV_seq_6038	Viruses;Duplodnaviria;Heunggongvirae;Uroviricota;Caudoviricetes	GCF_003945225.1	d__Bacteria	p__Bacteroidota	c__Bacteroidia	o__Bacteroidales	f__Bacteroidaceae	g__Phocaeicola	s__Phocaeicola
Proviruses_Hug_CHGV_seq_6038	Viruses;Duplodnaviria;Heunggongvirae;Uroviricota;Caudoviricetes	GCF_003946145.1	d__Bacteria	p__Bacteroidota	c__Bacteroidia	o__Bacteroidales	f__Bacteroidaceae	g__Phocaeicola	s__Phocaeicola
Proviruses_Hug_CHGV_seq_6038	Viruses;Duplodnaviria;Heunggongvirae;Uroviricota;Caudoviricetes	GCF_003946145.1	d__Bacteria	p__Bacteroidota	c__Bacteroidia	o__Bacteroidales	f__Barnesiellaceae	g__Barnesiella	s__Barnesiella
Proviruses_Hug_CHGV_seq_6038	Viruses;Duplodnaviria;Heunggongvirae;Uroviricota;Caudoviricetes	GCF_014836835.1	d__Bacteria	p__Firmicutes_A	c__Clostridia	o__TANB77	f__CAG-508	g__CAG-269	s__CAG-269
Proviruses_Hug_CHGV_seq_6038	Viruses;Duplodnaviria;Heunggongvirae;Uroviricota;Caudoviricetes	GCF_016901995.1	d__Bacteria	p__Bacteroidota	c__Bacteroidia	o__Bacteroidales	f__Bacteroidaceae	g__Phocaeicola	s__Phocaeicola
Proviruses_Hug_CHGV_seq_6038	Viruses;Duplodnaviria;Heunggongvirae;Uroviricota;Caudoviricetes	GCF_016901995.1	d__Bacteria	p__Bacteroidota	c__Bacteroidia	o__Bacteroidales	f__UBA932	g__RC9	s__RC9
Proviruses_Hug_CHGV_seq_6038	Viruses;Duplodnaviria;Heunggongvirae;Uroviricota;Caudoviricetes	GCF_017569185.1	d__Bacteria	p__Bacteroidota	c__Bacteroidia	o__Bacteroidales	f__Bacteroidaceae	g__Phocaeicola	s__Phocaeicola
Proviruses_Hug_CHGV_seq_6038	Viruses;Duplodnaviria;Heunggongvirae;Uroviricota;Caudoviricetes	GCF_017893965.1	d__Bacteria	p__Bacteroidota	c__Bacteroidia	o__Bacteroidales	f__Bacteroidaceae	g__Phocaeicola	s__Phocaeicola
Proviruses_Hug_CHGV_seq_6038	Viruses;Duplodnaviria;Heunggongvirae;Uroviricota;Caudoviricetes	GCF_900095135.1	d__Bacteria	p__Bacteroidota	c__Bacteroidia	o__Bacteroidales	f__Bacteroidaceae	g__Phocaeicola	s__Phocaeicola
Proviruses_Hug_CHGV_seq_6038	Viruses;Duplodnaviria;Heunggongvirae;Uroviricota;Caudoviricetes	GCF_900107485.1	d__Bacteria	p__Bacteroidota	c__Bacteroidia	o__Bacteroidales	f__Bacteroidaceae	g__Phocaeicola	s__Phocaeicola
Proviruses_Hug_CHGV_seq_6038	Viruses;Duplodnaviria;Heunggongvirae;Uroviricota;Caudoviricetes	GCF_900187025.1	d__Bacteria	p__Bacteroidota	c__Bacteroidia	o__Bacteroidales	f__Bacteroidaceae	g__Phocaeicola	s__Phocaeicola
Proviruses_Hug_CHGV_seq_6038	Viruses;Duplodnaviria;Heunggongvirae;Uroviricota;Caudoviricetes	GCF_900660615.1	d__Bacteria	p__Bacteroidota	c__Bacteroidia	o__Bacteroidales	f__Bacteroidaceae	g__Phocaeicola	s__Phocaeicola
Proviruses_Hug_CHGV_seq_6038	Viruses;Duplodnaviria;Heunggongvirae;Uroviricota;Caudoviricetes	GCF_902809855.1	d__Archaea	p__Methanobacteriota	c__Methanobacteria	o__Methanobacteriales	f__Methanobacteriaceae	g__Methanosphaera	s__Methanosphaera_stadtmanae_B
Proviruses_Hug_CHGV_seq_6038	Viruses;Duplodnaviria;Heunggongvirae;Uroviricota;Caudoviricetes	GCF_902809855.1	d__Bacteria	p__Firmicutes	c__Bacilli	o__Lactobacillales	f__Streptococcaceae	g__Streptococcus	s__Streptococcus_gallolyticus
Proviruses_Hug_CHGV_seq_6039	Viruses;Duplodnaviria;Heunggongvirae;Uroviricota;Caudoviricetes	GCA_000010565.1	d__Bacteria	p__Firmicutes_A	c__Clostridia	o__Lachnospirales	f__Lachnospiraceae	g__Blautia_A	s__Blautia_A
Proviruses_Hug_CHGV_seq_6039	Viruses;Duplodnaviria;Heunggongvirae;Uroviricota;Caudoviricetes	GCA_001552775.1	d__Bacteria	p__Firmicutes_A	c__Clostridia	o__Lachnospirales	f__Lachnospiraceae	g__Blautia_A	s__Blautia_A
Proviruses_Hug_CHGV_seq_6039	Viruses;Duplodnaviria;Heunggongvirae;Uroviricota;Caudoviricetes	GCA_001603595.1	d__Bacteria	p__Firmicutes_A	c__Clostridia	o__Lachnospirales	f__Lachnospiraceae	g__Blautia_A	s__Blautia_A
Proviruses_Hug_CHGV_seq_6039	Viruses;Duplodnaviria;Heunggongvirae;Uroviricota;Caudoviricetes	GCA_001683825.1	d__Bacteria	p__Firmicutes_A	c__Clostridia	o__Lachnospirales	f__Lachnospiraceae	g__Blautia_A	s__Blautia_A
Proviruses_Hug_CHGV_seq_6039	Viruses;Duplodnaviria;Heunggongvirae;Uroviricota;Caudoviricetes	GCA_001768975.1	d__Bacteria	p__Firmicutes_A	c__Clostridia	o__Lachnospirales	f__Lachnospiraceae	g__Blautia_A	s__Blautia_A
Proviruses_Hug_CHGV_seq_6039	Viruses;Duplodnaviria;Heunggongvirae;Uroviricota;Caudoviricetes	GCA_001897035.1	d__Bacteria	p__Firmicutes_A	c__Clostridia	o__Lachnospirales	f__Lachnospiraceae	g__Anaerobutyricum	s__Anaerobutyricum
Proviruses_Hug_CHGV_seq_6039	Viruses;Duplodnaviria;Heunggongvirae;Uroviricota;Caudoviricetes	GCA_001897035.1	d__Bacteria	p__Firmicutes_A	c__Clostridia	o__Lachnospirales	f__Lachnospiraceae	g__Anaerostipes	s__Anaerostipes
Proviruses_Hug_CHGV_seq_6039	Viruses;Duplodnaviria;Heunggongvirae;Uroviricota;Caudoviricetes	GCA_001898465.1	d__Bacteria	p__Firmicutes_A	c__Clostridia	o__Lachnospirales	f__Lachnospiraceae	g__Blautia_A	s__Blautia_A
Proviruses_Hug_CHGV_seq_6039	Viruses;Duplodnaviria;Heunggongvirae;Uroviricota;Caudoviricetes	GCA_001941135.1	d__Bacteria	p__Firmicutes_A	c__Clostridia	o__Lachnospirales	f__Lachnospiraceae	g__Blautia_A	s__Blautia_A
Proviruses_Hug_CHGV_seq_6039	Viruses;Duplodnaviria;Heunggongvirae;Uroviricota;Caudoviricetes	GCA_002011035.1	d__Bacteria	p__Firmicutes_A	c__Clostridia	o__Lachnospirales	f__Lachnospiraceae	g__Anaerobutyricum	s__Anaerobutyricum
Proviruses_Hug_CHGV_seq_6039	Viruses;Duplodnaviria;Heunggongvirae;Uroviricota;Caudoviricetes	GCA_002011035.1	d__Bacteria	p__Firmicutes_A	c__Clostridia	o__Lachnospirales	f__Lachnospiraceae	g__Blautia_A	s__Blautia_A
Proviruses_Hug_CHGV_seq_6039	Viruses;Duplodnaviria;Heunggongvirae;Uroviricota;Caudoviricetes	GCA_002011745.1	d__Bacteria	p__Firmicutes_A	c__Clostridia	o__Lachnospirales	f__Lachnospiraceae	g__Anaerobutyricum	s__Anaerobutyricum
Proviruses_Hug_CHGV_seq_6039	Viruses;Duplodnaviria;Heunggongvirae;Uroviricota;Caudoviricetes	GCA_002084355.1	d__Bacteria	p__Firmicutes	c__Bacilli	o__Erysipelotrichales	f__Erysipelotrichaceae	g__Holdemanella	s__Holdemanella
Proviruses_Hug_CHGV_seq_6039	Viruses;Duplodnaviria;Heunggongvirae;Uroviricota;Caudoviricetes	GCA_002084355.1	d__Bacteria	p__Firmicutes_A	c__Clostridia	o__Lachnospirales	f__Lachnospiraceae	g__Blautia_A	s__Blautia_A
Proviruses_Hug_CHGV_seq_6039	Viruses;Duplodnaviria;Heunggongvirae;Uroviricota;Caudoviricetes	GCA_002084355.1	d__Bacteria	p__Firmicutes_A	c__Clostridia	o__Lachnospirales	f__Lachnospiraceae	g__Faecalimonas	s__Faecalimonas
Proviruses_Hug_CHGV_seq_6039	Viruses;Duplodnaviria;Heunggongvirae;Uroviricota;Caudoviricetes	GCA_002305725.1	d__Bacteria	p__Firmicutes_A	c__Clostridia	o__Lachnospirales	f__Lachnospiraceae	g__Blautia_A	s__Blautia_A
Proviruses_Hug_CHGV_seq_6039	Viruses;Duplodnaviria;Heunggongvirae;Uroviricota;Caudoviricetes	GCA_002313515.1	d__Bacteria	p__Firmicutes_A	c__Clostridia	o__Lachnospirales	f__Lachnospiraceae	g__Blautia_A	s__Blautia_A
Proviruses_Hug_CHGV_seq_6039	Viruses;Duplodnaviria;Heunggongvirae;Uroviricota;Caudoviricetes	GCA_002315435.1	d__Bacteria	p__Firmicutes_A	c__Clostridia	o__Lachnospirales	f__Lachnospiraceae	g__Blautia_A	s__Blautia_A
Proviruses_Hug_CHGV_seq_6039	Viruses;Duplodnaviria;Heunggongvirae;Uroviricota;Caudoviricetes	GCA_002347755.1	d__Bacteria	p__Firmicutes_A	c__Clostridia	o__Lachnospirales	f__Lachnospiraceae	g__Blautia_A	s__Blautia_A
Proviruses_Hug_CHGV_seq_6039	Viruses;Duplodnaviria;Heunggongvirae;Uroviricota;Caudoviricetes	GCA_002371265.1	d__Bacteria	p__Firmicutes_A	c__Clostridia	o__Lachnospirales	f__Lachnospiraceae	g__Blautia_A	s__Blautia_A
Proviruses_Hug_CHGV_seq_6039	Viruses;Duplodnaviria;Heunggongvirae;Uroviricota;Caudoviricetes	GCA_002371265.1	d__Bacteria	p__Firmicutes_C	c__Negativicutes	o__Veillonellales	f__Dialisteraceae	g__Dialister	s__Dialister
Proviruses_Hug_CHGV_seq_6039	Viruses;Duplodnaviria;Heunggongvirae;Uroviricota;Caudoviricetes	GCA_002407855.1	d__Bacteria	p__Firmicutes_A	c__Clostridia	o__Lachnospirales	f__Lachnospiraceae	g__Blautia_A	s__Blautia_A
Proviruses_Hug_CHGV_seq_6039	Viruses;Duplodnaviria;Heunggongvirae;Uroviricota;Caudoviricetes	GCA_002412935.1	d__Bacteria	p__Firmicutes_A	c__Clostridia	o__Lachnospirales	f__Lachnospiraceae	g__Blautia_A	s__Blautia_A
Proviruses_Hug_CHGV_seq_6039	Viruses;Duplodnaviria;Heunggongvirae;Uroviricota;Caudoviricetes	GCA_002426885.1	d__Bacteria	p__Firmicutes_A	c__Clostridia	o__Lachnospirales	f__Lachnospiraceae	g__Blautia_A	s__Blautia_A
Proviruses_Hug_CHGV_seq_6039	Viruses;Duplodnaviria;Heunggongvirae;Uroviricota;Caudoviricetes	GCA_002440885.1	d__Bacteria	p__Firmicutes_A	c__Clostridia	o__Lachnospirales	f__Lachnospiraceae	g__Blautia_A	s__Blautia_A
Proviruses_Hug_CHGV_seq_6039	Viruses;Duplodnaviria;Heunggongvirae;Uroviricota;Caudoviricetes	GCA_002449135.1	d__Bacteria	p__Firmicutes_A	c__Clostridia	o__Lachnospirales	f__Lachnospiraceae	g__Blautia_A	s__Blautia_A
Proviruses_Hug_CHGV_seq_6039	Viruses;Duplodnaviria;Heunggongvirae;Uroviricota;Caudoviricetes	GCA_002455975.1	d__Bacteria	p__Firmicutes_A	c__Clostridia	o__Lachnospirales	f__Lachnospiraceae	g__Blautia_A	s__Blautia_A
Proviruses_Hug_CHGV_seq_6039	Viruses;Duplodnaviria;Heunggongvirae;Uroviricota;Caudoviricetes	GCA_002455975.1	d__Bacteria	p__Firmicutes_A	c__Clostridia	o__Lachnospirales	f__Lachnospiraceae	g__Faecalimonas	s__Faecalimonas
Proviruses_Hug_CHGV_seq_6039	Viruses;Duplodnaviria;Heunggongvirae;Uroviricota;Caudoviricetes	GCA_002491115.1	d__Bacteria	p__Firmicutes_A	c__Clostridia	o__Lachnospirales	f__Lachnospiraceae	g__Blautia_A	s__Blautia_A
Proviruses_Hug_CHGV_seq_6039	Viruses;Duplodnaviria;Heunggongvirae;Uroviricota;Caudoviricetes	GCA_002491115.1	d__Bacteria	p__Firmicutes_A	c__Clostridia	o__Lachnospirales	f__Lachnospiraceae	g__Dorea_A	s__Dorea_A
Proviruses_Hug_CHGV_seq_6039	Viruses;Duplodnaviria;Heunggongvirae;Uroviricota;Caudoviricetes	GCA_002491115.1	d__Bacteria	p__Firmicutes_A	c__Clostridia	o__Lachnospirales	f__Lachnospiraceae	g__Roseburia	s__Roseburia
Proviruses_Hug_CHGV_seq_6039	Viruses;Duplodnaviria;Heunggongvirae;Uroviricota;Caudoviricetes	GCA_002491115.1	d__Bacteria	p__Firmicutes_C	c__Negativicutes	o__Veillonellales	f__Dialisteraceae	g__Dialister	s__Dialister
Proviruses_Hug_CHGV_seq_6039	Viruses;Duplodnaviria;Heunggongvirae;Uroviricota;Caudoviricetes	GCA_002749055.1	d__Bacteria	p__Firmicutes_A	c__Clostridia	o__Lachnospirales	f__Lachnospiraceae	g__Anaerobutyricum	s__Anaerobutyricum
Proviruses_Hug_CHGV_seq_6039	Viruses;Duplodnaviria;Heunggongvirae;Uroviricota;Caudoviricetes	GCA_002749055.1	d__Bacteria	p__Firmicutes_A	c__Clostridia	o__Lachnospirales	f__Lachnospiraceae	g__Blautia_A	s__Blautia_A
Proviruses_Hug_CHGV_seq_6039	Viruses;Duplodnaviria;Heunggongvirae;Uroviricota;Caudoviricetes	GCA_002761215.1	d__Bacteria	p__Firmicutes_A	c__Clostridia	o__Lachnospirales	f__Lachnospiraceae	g__Blautia_A	s__Blautia_A
Proviruses_Hug_CHGV_seq_6039	Viruses;Duplodnaviria;Heunggongvirae;Uroviricota;Caudoviricetes	GCA_002784125.1	d__Bacteria	p__Firmicutes_A	c__Clostridia	o__Lachnospirales	f__Lachnospiraceae	g__Blautia_A	s__Blautia_A
Proviruses_Hug_CHGV_seq_6039	Viruses;Duplodnaviria;Heunggongvirae;Uroviricota;Caudoviricetes	GCA_002869685.1	d__Bacteria	p__Firmicutes_A	c__Clostridia	o__Lachnospirales	f__Lachnospiraceae	g__Anaerobutyricum	s__Anaerobutyricum
Proviruses_Hug_CHGV_seq_6039	Viruses;Duplodnaviria;Heunggongvirae;Uroviricota;Caudoviricetes	GCA_002869685.1	d__Bacteria	p__Firmicutes_A	c__Clostridia	o__Lachnospirales	f__Lachnospiraceae	g__Blautia_A	s__Blautia_A
Proviruses_Hug_CHGV_seq_6039	Viruses;Duplodnaviria;Heunggongvirae;Uroviricota;Caudoviricetes	GCA_003022565.1	d__Bacteria	p__Firmicutes_A	c__Clostridia	o__Lachnospirales	f__Lachnospiraceae	g__Blautia_A	s__Blautia_A
Proviruses_Hug_CHGV_seq_6039	Viruses;Duplodnaviria;Heunggongvirae;Uroviricota;Caudoviricetes	GCA_003451675.1	d__Bacteria	p__Firmicutes_A	c__Clostridia	o__Lachnospirales	f__Lachnospiraceae	g__Blautia_A	s__Blautia_A
Proviruses_Hug_CHGV_seq_6039	Viruses;Duplodnaviria;Heunggongvirae;Uroviricota;Caudoviricetes	GCA_003507655.1	d__Bacteria	p__Firmicutes_A	c__Clostridia	o__Lachnospirales	f__Lachnospiraceae	g__Blautia_A	s__Blautia_A
Proviruses_Hug_CHGV_seq_6039	Viruses;Duplodnaviria;Heunggongvirae;Uroviricota;Caudoviricetes	GCA_003526435.1	d__Bacteria	p__Firmicutes_A	c__Clostridia	o__Lachnospirales	f__Lachnospiraceae	g__Blautia_A	s__Blautia_A
Proviruses_Hug_CHGV_seq_6039	Viruses;Duplodnaviria;Heunggongvirae;Uroviricota;Caudoviricetes	GCA_003609755.1	d__Bacteria	p__Firmicutes_A	c__Clostridia	o__Lachnospirales	f__Lachnospiraceae	g__Anaerostipes	s__Anaerostipes
Proviruses_Hug_CHGV_seq_6039	Viruses;Duplodnaviria;Heunggongvirae;Uroviricota;Caudoviricetes	GCA_003858485.1	d__Bacteria	p__Firmicutes_A	c__Clostridia	o__Lachnospirales	f__Lachnospiraceae	g__Blautia_A	s__Blautia_A
Proviruses_Hug_CHGV_seq_6039	Viruses;Duplodnaviria;Heunggongvirae;Uroviricota;Caudoviricetes	GCA_003858585.1	d__Bacteria	p__Firmicutes_A	c__Clostridia	o__Lachnospirales	f__Lachnospiraceae	g__Blautia_A	s__Blautia_A
Proviruses_Hug_CHGV_seq_6039	Viruses;Duplodnaviria;Heunggongvirae;Uroviricota;Caudoviricetes	GCA_004293365.1	d__Bacteria	p__Firmicutes_A	c__Clostridia	o__Lachnospirales	f__Lachnospiraceae	g__Blautia	s__Blautia
Proviruses_Hug_CHGV_seq_6039	Viruses;Duplodnaviria;Heunggongvirae;Uroviricota;Caudoviricetes	GCA_004293905.1	d__Bacteria	p__Firmicutes_A	c__Clostridia	o__Lachnospirales	f__Lachnospiraceae	g__Blautia_A	s__Blautia_A
Proviruses_Hug_CHGV_seq_6039	Viruses;Duplodnaviria;Heunggongvirae;Uroviricota;Caudoviricetes	GCA_004557385.1	d__Bacteria	p__Firmicutes_A	c__Clostridia	o__Lachnospirales	f__Lachnospiraceae	g__Roseburia	s__Roseburia
Proviruses_Hug_CHGV_seq_6039	Viruses;Duplodnaviria;Heunggongvirae;Uroviricota;Caudoviricetes	GCA_004557455.1	d__Bacteria	p__Bacteroidota	c__Bacteroidia	o__Bacteroidales	f__Muribaculaceae	g__CAG-279	s__CAG-279
Proviruses_Hug_CHGV_seq_6039	Viruses;Duplodnaviria;Heunggongvirae;Uroviricota;Caudoviricetes	GCA_004559785.1	d__Bacteria	p__Firmicutes_A	c__Clostridia	o__Lachnospirales	f__Lachnospiraceae	g__Blautia_A	s__Blautia_A
Proviruses_Hug_CHGV_seq_6039	Viruses;Duplodnaviria;Heunggongvirae;Uroviricota;Caudoviricetes	GCA_008125075.1	d__Bacteria	p__Firmicutes_A	c__Clostridia	o__Lachnospirales	f__Lachnospiraceae	g__Blautia_A	s__Blautia_A
Proviruses_Hug_CHGV_seq_6039	Viruses;Duplodnaviria;Heunggongvirae;Uroviricota;Caudoviricetes	GCA_009777175.1	d__Bacteria	p__Firmicutes_A	c__Clostridia	o__Lachnospirales	f__Lachnospiraceae	g__Blautia_A	s__Blautia_A
Proviruses_Hug_CHGV_seq_6039	Viruses;Duplodnaviria;Heunggongvirae;Uroviricota;Caudoviricetes	GCA_009779845.1	d__Bacteria	p__Firmicutes_A	c__Clostridia	o__Lachnospirales	f__Lachnospiraceae	g__Blautia_A	s__Blautia_A
Proviruses_Hug_CHGV_seq_6039	Viruses;Duplodnaviria;Heunggongvirae;Uroviricota;Caudoviricetes	GCA_009784515.1	d__Bacteria	p__Firmicutes_A	c__Clostridia	o__Lachnospirales	f__Lachnospiraceae	g__Blautia_A	s__Blautia_A
Proviruses_Hug_CHGV_seq_6039	Viruses;Duplodnaviria;Heunggongvirae;Uroviricota;Caudoviricetes	GCA_011322135.1	d__Bacteria	p__Firmicutes_A	c__Clostridia	o__Lachnospirales	f__Lachnospiraceae	g__Blautia_A	s__Blautia_A
Proviruses_Hug_CHGV_seq_6039	Viruses;Duplodnaviria;Heunggongvirae;Uroviricota;Caudoviricetes	GCA_012520055.1	d__Bacteria	p__Firmicutes_A	c__Clostridia	o__Lachnospirales	f__Lachnospiraceae	g__Blautia_A	s__Blautia_A
Proviruses_Hug_CHGV_seq_6039	Viruses;Duplodnaviria;Heunggongvirae;Uroviricota;Caudoviricetes	GCA_012523895.1	d__Bacteria	p__Firmicutes_A	c__Clostridia	o__Lachnospirales	f__Lachnospiraceae	g__Blautia_A	s__Blautia_A
Proviruses_Hug_CHGV_seq_6039	Viruses;Duplodnaviria;Heunggongvirae;Uroviricota;Caudoviricetes	GCA_012744275.1	d__Bacteria	p__Firmicutes_A	c__Clostridia	o__Lachnospirales	f__Lachnospiraceae	g__Blautia_A	s__Blautia_A
Proviruses_Hug_CHGV_seq_6039	Viruses;Duplodnaviria;Heunggongvirae;Uroviricota;Caudoviricetes	GCA_012838795.1	d__Bacteria	p__Firmicutes_A	c__Clostridia	o__Lachnospirales	f__Lachnospiraceae	g__Anaerobutyricum	s__Anaerobutyricum
Proviruses_Hug_CHGV_seq_6039	Viruses;Duplodnaviria;Heunggongvirae;Uroviricota;Caudoviricetes	GCA_012838795.1	d__Bacteria	p__Firmicutes_A	c__Clostridia	o__Lachnospirales	f__Lachnospiraceae	g__Blautia_A	s__Blautia_A
Proviruses_Hug_CHGV_seq_6039	Viruses;Duplodnaviria;Heunggongvirae;Uroviricota;Caudoviricetes	GCA_012841565.1	d__Bacteria	p__Firmicutes_A	c__Clostridia	o__Lachnospirales	f__Lachnospiraceae	g__Blautia	s__Blautia
Proviruses_Hug_CHGV_seq_6039	Viruses;Duplodnaviria;Heunggongvirae;Uroviricota;Caudoviricetes	GCA_012842745.1	d__Bacteria	p__Firmicutes_C	c__Negativicutes	o__Veillonellales	f__Dialisteraceae	g__Dialister	s__Dialister
Proviruses_Hug_CHGV_seq_6039	Viruses;Duplodnaviria;Heunggongvirae;Uroviricota;Caudoviricetes	GCA_013141385.1	d__Bacteria	p__Firmicutes_A	c__Clostridia	o__Lachnospirales	f__Lachnospiraceae	g__Blautia_A	s__Blautia_A
Proviruses_Hug_CHGV_seq_6039	Viruses;Duplodnaviria;Heunggongvirae;Uroviricota;Caudoviricetes	GCA_013141435.1	d__Bacteria	p__Firmicutes_A	c__Clostridia	o__Lachnospirales	f__Lachnospiraceae	g__Blautia_A	s__Blautia_A
Proviruses_Hug_CHGV_seq_6039	Viruses;Duplodnaviria;Heunggongvirae;Uroviricota;Caudoviricetes	GCA_013298075.1	d__Bacteria	p__Firmicutes_A	c__Clostridia	o__Lachnospirales	f__Lachnospiraceae	g__Blautia_A	s__Blautia_A
Proviruses_Hug_CHGV_seq_6039	Viruses;Duplodnaviria;Heunggongvirae;Uroviricota;Caudoviricetes	GCA_013299045.1	d__Bacteria	p__Firmicutes_A	c__Clostridia	o__Lachnospirales	f__Lachnospiraceae	g__Blautia_A	s__Blautia_A
Proviruses_Hug_CHGV_seq_6039	Viruses;Duplodnaviria;Heunggongvirae;Uroviricota;Caudoviricetes	GCA_013299045.1	d__Bacteria	p__Firmicutes_A	c__Clostridia	o__Lachnospirales	f__Lachnospiraceae	g__UMGS1375	s__UMGS1375
Proviruses_Hug_CHGV_seq_6039	Viruses;Duplodnaviria;Heunggongvirae;Uroviricota;Caudoviricetes	GCA_013314855.1	d__Bacteria	p__Firmicutes_A	c__Clostridia	o__Lachnospirales	f__Lachnospiraceae	g__Blautia_A	s__Blautia_A
Proviruses_Hug_CHGV_seq_6039	Viruses;Duplodnaviria;Heunggongvirae;Uroviricota;Caudoviricetes	GCA_013335175.1	d__Bacteria	p__Firmicutes_A	c__Clostridia	o__Lachnospirales	f__Lachnospiraceae	g__Blautia	s__Blautia
Proviruses_Hug_CHGV_seq_6039	Viruses;Duplodnaviria;Heunggongvirae;Uroviricota;Caudoviricetes	GCA_013388525.1	d__Bacteria	p__Bacteroidota	c__Bacteroidia	o__Bacteroidales	f__Bacteroidaceae	g__Phocaeicola	s__Phocaeicola
Proviruses_Hug_CHGV_seq_6039	Viruses;Duplodnaviria;Heunggongvirae;Uroviricota;Caudoviricetes	GCA_013822155.1	d__Bacteria	p__Firmicutes_A	c__Clostridia	o__Lachnospirales	f__Lachnospiraceae	g__Blautia_A	s__Blautia_A
Proviruses_Hug_CHGV_seq_6039	Viruses;Duplodnaviria;Heunggongvirae;Uroviricota;Caudoviricetes	GCA_014323935.1	d__Bacteria	p__Firmicutes_A	c__Clostridia	o__Lachnospirales	f__Lachnospiraceae	g__Blautia_A	s__Blautia_A
Proviruses_Hug_CHGV_seq_6039	Viruses;Duplodnaviria;Heunggongvirae;Uroviricota;Caudoviricetes	GCA_014381925.1	d__Bacteria	p__Firmicutes_A	c__Clostridia	o__Lachnospirales	f__Lachnospiraceae	g__Blautia_A	s__Blautia_A
Proviruses_Hug_CHGV_seq_6039	Viruses;Duplodnaviria;Heunggongvirae;Uroviricota;Caudoviricetes	GCA_014801875.1	d__Bacteria	p__Bacteroidota	c__Bacteroidia	o__Bacteroidales	f__Bacteroidaceae	g__Phocaeicola	s__Phocaeicola
Proviruses_Hug_CHGV_seq_6039	Viruses;Duplodnaviria;Heunggongvirae;Uroviricota;Caudoviricetes	GCA_015058525.1	d__Bacteria	p__Firmicutes_A	c__Clostridia	o__Lachnospirales	f__Lachnospiraceae	g__Blautia_A	s__Blautia_A
Proviruses_Hug_CHGV_seq_6039	Viruses;Duplodnaviria;Heunggongvirae;Uroviricota;Caudoviricetes	GCA_015075005.1	d__Bacteria	p__Firmicutes_A	c__Clostridia	o__Lachnospirales	f__Lachnospiraceae	g__Blautia_A	s__Blautia_A
Proviruses_Hug_CHGV_seq_6039	Viruses;Duplodnaviria;Heunggongvirae;Uroviricota;Caudoviricetes	GCA_015207035.1	d__Bacteria	p__Firmicutes_A	c__Clostridia	o__Lachnospirales	f__Lachnospiraceae	g__Anaerobutyricum	s__Anaerobutyricum
Proviruses_Hug_CHGV_seq_6039	Viruses;Duplodnaviria;Heunggongvirae;Uroviricota;Caudoviricetes	GCA_015207035.1	d__Bacteria	p__Firmicutes_A	c__Clostridia	o__Lachnospirales	f__Lachnospiraceae	g__Blautia_A	s__Blautia_A
Proviruses_Hug_CHGV_seq_6039	Viruses;Duplodnaviria;Heunggongvirae;Uroviricota;Caudoviricetes	GCA_015228815.1	d__Bacteria	p__Firmicutes_A	c__Clostridia	o__Lachnospirales	f__Lachnospiraceae	g__Blautia_A	s__Blautia_A
Proviruses_Hug_CHGV_seq_6039	Viruses;Duplodnaviria;Heunggongvirae;Uroviricota;Caudoviricetes	GCA_015228815.1	d__Bacteria	p__Firmicutes_A	c__Clostridia	o__Lachnospirales	f__Lachnospiraceae	g__UMGS1375	s__UMGS1375
Proviruses_Hug_CHGV_seq_6039	Viruses;Duplodnaviria;Heunggongvirae;Uroviricota;Caudoviricetes	GCA_015487495.1	d__Bacteria	p__Firmicutes_A	c__Clostridia	o__Lachnospirales	f__Lachnospiraceae	g__Blautia_A	s__Blautia_A
Proviruses_Hug_CHGV_seq_6039	Viruses;Duplodnaviria;Heunggongvirae;Uroviricota;Caudoviricetes	GCA_015493405.1	d__Bacteria	p__Firmicutes_A	c__Clostridia	o__Lachnospirales	f__Lachnospiraceae	g__Anaerobutyricum	s__Anaerobutyricum
Proviruses_Hug_CHGV_seq_6039	Viruses;Duplodnaviria;Heunggongvirae;Uroviricota;Caudoviricetes	GCA_016234925.1	d__Bacteria	p__Firmicutes_A	c__Clostridia	o__Lachnospirales	f__Lachnospiraceae	g__Blautia_A	s__Blautia_A
Proviruses_Hug_CHGV_seq_6039	Viruses;Duplodnaviria;Heunggongvirae;Uroviricota;Caudoviricetes	GCA_016296945.1	d__Bacteria	p__Firmicutes_A	c__Clostridia	o__Lachnospirales	f__Lachnospiraceae	g__Blautia_A	s__Blautia_A
Proviruses_Hug_CHGV_seq_6039	Viruses;Duplodnaviria;Heunggongvirae;Uroviricota;Caudoviricetes	GCA_016342285.1	d__Bacteria	p__Firmicutes_A	c__Clostridia	o__Lachnospirales	f__Lachnospiraceae	g__Blautia_A	s__Blautia_A
Proviruses_Hug_CHGV_seq_6039	Viruses;Duplodnaviria;Heunggongvirae;Uroviricota;Caudoviricetes	GCA_016342495.1	d__Bacteria	p__Firmicutes_A	c__Clostridia	o__Lachnospirales	f__Lachnospiraceae	g__Blautia_A	s__Blautia_A
Proviruses_Hug_CHGV_seq_6039	Viruses;Duplodnaviria;Heunggongvirae;Uroviricota;Caudoviricetes	GCA_016699615.1	d__Bacteria	p__Firmicutes_A	c__Clostridia	o__Lachnospirales	f__Lachnospiraceae	g__Blautia_A	s__Blautia_A
Proviruses_Hug_CHGV_seq_6039	Viruses;Duplodnaviria;Heunggongvirae;Uroviricota;Caudoviricetes	GCA_016708305.1	d__Bacteria	p__Firmicutes_A	c__Clostridia	o__Lachnospirales	f__Lachnospiraceae	g__Blautia_A	s__Blautia_A
Proviruses_Hug_CHGV_seq_6039	Viruses;Duplodnaviria;Heunggongvirae;Uroviricota;Caudoviricetes	GCA_016714605.1	d__Bacteria	p__Firmicutes_A	c__Clostridia	o__Lachnospirales	f__Lachnospiraceae	g__Blautia_A	s__Blautia_A
Proviruses_Hug_CHGV_seq_6039	Viruses;Duplodnaviria;Heunggongvirae;Uroviricota;Caudoviricetes	GCA_016716335.1	d__Bacteria	p__Firmicutes_A	c__Clostridia	o__Lachnospirales	f__Lachnospiraceae	g__Blautia_A	s__Blautia_A
Proviruses_Hug_CHGV_seq_6039	Viruses;Duplodnaviria;Heunggongvirae;Uroviricota;Caudoviricetes	GCA_016744795.1	d__Bacteria	p__Bacteroidota	c__Bacteroidia	o__Bacteroidales	f__Bacteroidaceae	g__Phocaeicola	s__Phocaeicola
Proviruses_Hug_CHGV_seq_6039	Viruses;Duplodnaviria;Heunggongvirae;Uroviricota;Caudoviricetes	GCA_016744795.1	d__Bacteria	p__Firmicutes_A	c__Clostridia	o__Lachnospirales	f__Lachnospiraceae	g__Blautia_A	s__Blautia_A
Proviruses_Hug_CHGV_seq_6039	Viruses;Duplodnaviria;Heunggongvirae;Uroviricota;Caudoviricetes	GCA_016788065.1	d__Bacteria	p__Firmicutes_A	c__Clostridia	o__Lachnospirales	f__Lachnospiraceae	g__Blautia_A	s__Blautia_A
Proviruses_Hug_CHGV_seq_6039	Viruses;Duplodnaviria;Heunggongvirae;Uroviricota;Caudoviricetes	GCA_017115165.1	d__Bacteria	p__Firmicutes_A	c__Clostridia	o__Lachnospirales	f__Lachnospiraceae	g__Blautia_A	s__Blautia_A
Proviruses_Hug_CHGV_seq_6039	Viruses;Duplodnaviria;Heunggongvirae;Uroviricota;Caudoviricetes	GCA_017303755.1	d__Bacteria	p__Firmicutes_A	c__Clostridia	o__Lachnospirales	f__Lachnospiraceae	g__Blautia_A	s__Blautia_A
Proviruses_Hug_CHGV_seq_6039	Viruses;Duplodnaviria;Heunggongvirae;Uroviricota;Caudoviricetes	GCA_017357865.1	d__Bacteria	p__Firmicutes_A	c__Clostridia	o__Lachnospirales	f__Lachnospiraceae	g__Anaerobutyricum	s__Anaerobutyricum
Proviruses_Hug_CHGV_seq_6039	Viruses;Duplodnaviria;Heunggongvirae;Uroviricota;Caudoviricetes	GCA_017398825.1	d__Bacteria	p__Firmicutes_A	c__Clostridia	o__Lachnospirales	f__Lachnospiraceae	g__Blautia_A	s__Blautia_A
Proviruses_Hug_CHGV_seq_6039	Viruses;Duplodnaviria;Heunggongvirae;Uroviricota;Caudoviricetes	GCA_017405875.1	d__Bacteria	p__Firmicutes_A	c__Clostridia	o__Lachnospirales	f__Lachnospiraceae	g__Blautia_A	s__Blautia_A
Proviruses_Hug_CHGV_seq_6039	Viruses;Duplodnaviria;Heunggongvirae;Uroviricota;Caudoviricetes	GCA_017406985.1	d__Bacteria	p__Firmicutes_A	c__Clostridia	o__Lachnospirales	f__Lachnospiraceae	g__Anaerobutyricum	s__Anaerobutyricum
Proviruses_Hug_CHGV_seq_6039	Viruses;Duplodnaviria;Heunggongvirae;Uroviricota;Caudoviricetes	GCA_017406985.1	d__Bacteria	p__Firmicutes_A	c__Clostridia	o__Lachnospirales	f__Lachnospiraceae	g__Blautia_A	s__Blautia_A
Proviruses_Hug_CHGV_seq_6039	Viruses;Duplodnaviria;Heunggongvirae;Uroviricota;Caudoviricetes	GCA_017409215.1	d__Bacteria	p__Firmicutes_A	c__Clostridia	o__Lachnospirales	f__Lachnospiraceae	g__Blautia_A	s__Blautia_A
Proviruses_Hug_CHGV_seq_6039	Viruses;Duplodnaviria;Heunggongvirae;Uroviricota;Caudoviricetes	GCA_017449065.1	d__Bacteria	p__Firmicutes_A	c__Clostridia	o__Lachnospirales	f__Lachnospiraceae	g__Blautia_A	s__Blautia_A
Proviruses_Hug_CHGV_seq_6039	Viruses;Duplodnaviria;Heunggongvirae;Uroviricota;Caudoviricetes	GCA_017451645.1	d__Bacteria	p__Firmicutes_A	c__Clostridia	o__Lachnospirales	f__Lachnospiraceae	g__Blautia_A	s__Blautia_A
Proviruses_Hug_CHGV_seq_6039	Viruses;Duplodnaviria;Heunggongvirae;Uroviricota;Caudoviricetes	GCA_017476085.1	d__Bacteria	p__Firmicutes_A	c__Clostridia	o__Lachnospirales	f__Lachnospiraceae	g__Blautia_A	s__Blautia_A
Proviruses_Hug_CHGV_seq_6039	Viruses;Duplodnaviria;Heunggongvirae;Uroviricota;Caudoviricetes	GCA_017504165.1	d__Bacteria	p__Firmicutes_A	c__Clostridia	o__Lachnospirales	f__Lachnospiraceae	g__Blautia_A	s__Blautia_A
Proviruses_Hug_CHGV_seq_6039	Viruses;Duplodnaviria;Heunggongvirae;Uroviricota;Caudoviricetes	GCA_017504325.1	d__Bacteria	p__Firmicutes_A	c__Clostridia	o__Lachnospirales	f__Lachnospiraceae	g__Blautia_A	s__Blautia_A
Proviruses_Hug_CHGV_seq_6039	Viruses;Duplodnaviria;Heunggongvirae;Uroviricota;Caudoviricetes	GCA_017517845.1	d__Bacteria	p__Firmicutes_A	c__Clostridia	o__Lachnospirales	f__Lachnospiraceae	g__Blautia_A	s__Blautia_A
Proviruses_Hug_CHGV_seq_6039	Viruses;Duplodnaviria;Heunggongvirae;Uroviricota;Caudoviricetes	GCA_017522685.1	d__Bacteria	p__Patescibacteria	c__JAEDAM01	o__BD1-5	f__UBA6164	g__PDTW01	s__PDTW01_sp002749055
Proviruses_Hug_CHGV_seq_6039	Viruses;Duplodnaviria;Heunggongvirae;Uroviricota;Caudoviricetes	GCA_017531445.1	d__Bacteria	p__Firmicutes_A	c__Clostridia	o__Lachnospirales	f__Lachnospiraceae	g__Blautia_A	s__Blautia_A
Proviruses_Hug_CHGV_seq_6039	Viruses;Duplodnaviria;Heunggongvirae;Uroviricota;Caudoviricetes	GCA_017623575.1	d__Bacteria	p__Firmicutes_A	c__Clostridia	o__Lachnospirales	f__Lachnospiraceae	g__Blautia_A	s__Blautia_A
Proviruses_Hug_CHGV_seq_6039	Viruses;Duplodnaviria;Heunggongvirae;Uroviricota;Caudoviricetes	GCA_017694425.1	d__Bacteria	p__Firmicutes_A	c__Clostridia	o__Lachnospirales	f__Lachnospiraceae	g__Blautia_A	s__Blautia_A
Proviruses_Hug_CHGV_seq_6039	Viruses;Duplodnaviria;Heunggongvirae;Uroviricota;Caudoviricetes	GCA_017935565.1	d__Bacteria	p__Firmicutes_A	c__Clostridia	o__Lachnospirales	f__Lachnospiraceae	g__Blautia_A	s__Blautia_A
Proviruses_Hug_CHGV_seq_6039	Viruses;Duplodnaviria;Heunggongvirae;Uroviricota;Caudoviricetes	GCA_017936665.1	d__Bacteria	p__Firmicutes_A	c__Clostridia	o__Lachnospirales	f__Lachnospiraceae	g__Blautia_A	s__Blautia_A
Proviruses_Hug_CHGV_seq_6039	Viruses;Duplodnaviria;Heunggongvirae;Uroviricota;Caudoviricetes	GCA_017937705.1	d__Bacteria	p__Firmicutes_A	c__Clostridia	o__Lachnospirales	f__Lachnospiraceae	g__Blautia_A	s__Blautia_A
Proviruses_Hug_CHGV_seq_6039	Viruses;Duplodnaviria;Heunggongvirae;Uroviricota;Caudoviricetes	GCA_017962445.1	d__Bacteria	p__Firmicutes_A	c__Clostridia	o__Lachnospirales	f__Lachnospiraceae	g__Blautia_A	s__Blautia_A
Proviruses_Hug_CHGV_seq_6039	Viruses;Duplodnaviria;Heunggongvirae;Uroviricota;Caudoviricetes	GCA_018056165.1	d__Bacteria	p__Firmicutes_A	c__Clostridia	o__Lachnospirales	f__Lachnospiraceae	g__Blautia_A	s__Blautia_A
Proviruses_Hug_CHGV_seq_6039	Viruses;Duplodnaviria;Heunggongvirae;Uroviricota;Caudoviricetes	GCA_018058425.1	d__Bacteria	p__Firmicutes_A	c__Clostridia	o__Lachnospirales	f__Lachnospiraceae	g__Blautia_A	s__Blautia_A
Proviruses_Hug_CHGV_seq_6039	Viruses;Duplodnaviria;Heunggongvirae;Uroviricota;Caudoviricetes	GCA_018266615.1	d__Bacteria	p__Bacteroidota	c__Bacteroidia	o__Bacteroidales	f__Bacteroidaceae	g__Phocaeicola	s__Phocaeicola_plebeius
Proviruses_Hug_CHGV_seq_6039	Viruses;Duplodnaviria;Heunggongvirae;Uroviricota;Caudoviricetes	GCA_018266955.1	d__Bacteria	p__Firmicutes_A	c__Clostridia	o__Lachnospirales	f__Lachnospiraceae	g__Blautia_A	s__Blautia_A
Proviruses_Hug_CHGV_seq_6039	Viruses;Duplodnaviria;Heunggongvirae;Uroviricota;Caudoviricetes	GCA_018401695.1	d__Bacteria	p__Firmicutes_A	c__Clostridia	o__Lachnospirales	f__Lachnospiraceae	g__Blautia_A	s__Blautia_A
Proviruses_Hug_CHGV_seq_6039	Viruses;Duplodnaviria;Heunggongvirae;Uroviricota;Caudoviricetes	GCA_018457335.1	d__Bacteria	p__Firmicutes_A	c__Clostridia	o__Lachnospirales	f__Lachnospiraceae	g__Blautia_A	s__Blautia_A
Proviruses_Hug_CHGV_seq_6039	Viruses;Duplodnaviria;Heunggongvirae;Uroviricota;Caudoviricetes	GCA_018608545.1	d__Bacteria	p__Firmicutes_A	c__Clostridia	o__Lachnospirales	f__Lachnospiraceae	g__Blautia_A	s__Blautia_A
Proviruses_Hug_CHGV_seq_6039	Viruses;Duplodnaviria;Heunggongvirae;Uroviricota;Caudoviricetes	GCA_019090615.1	d__Bacteria	p__Firmicutes_A	c__Clostridia	o__Lachnospirales	f__Lachnospiraceae	g__Blautia_A	s__Blautia_A
Proviruses_Hug_CHGV_seq_6039	Viruses;Duplodnaviria;Heunggongvirae;Uroviricota;Caudoviricetes	GCA_019187365.1	d__Bacteria	p__Firmicutes_A	c__Clostridia	o__Lachnospirales	f__Lachnospiraceae	g__Blautia_A	s__Blautia_A
Proviruses_Hug_CHGV_seq_6039	Viruses;Duplodnaviria;Heunggongvirae;Uroviricota;Caudoviricetes	GCA_019192545.1	d__Bacteria	p__Firmicutes_A	c__Clostridia	o__Lachnospirales	f__Lachnospiraceae	g__Blautia_A	s__Blautia_A
Proviruses_Hug_CHGV_seq_6039	Viruses;Duplodnaviria;Heunggongvirae;Uroviricota;Caudoviricetes	GCA_900180385.1	d__Bacteria	p__Firmicutes_A	c__Clostridia	o__Lachnospirales	f__Lachnospiraceae	g__Blautia_A	s__Blautia_A
Proviruses_Hug_CHGV_seq_6039	Viruses;Duplodnaviria;Heunggongvirae;Uroviricota;Caudoviricetes	GCA_900315335.1	d__Bacteria	p__Firmicutes_A	c__Clostridia	o__Lachnospirales	f__Lachnospiraceae	g__Blautia_A	s__Blautia_A
Proviruses_Hug_CHGV_seq_6039	Viruses;Duplodnaviria;Heunggongvirae;Uroviricota;Caudoviricetes	GCA_900315395.1	d__Bacteria	p__Firmicutes_A	c__Clostridia	o__Lachnospirales	f__Lachnospiraceae	g__Blautia_A	s__Blautia_A
Proviruses_Hug_CHGV_seq_6039	Viruses;Duplodnaviria;Heunggongvirae;Uroviricota;Caudoviricetes	GCA_900315895.1	d__Bacteria	p__Firmicutes_A	c__Clostridia	o__Lachnospirales	f__Lachnospiraceae	g__Blautia_A	s__Blautia_A
Proviruses_Hug_CHGV_seq_6039	Viruses;Duplodnaviria;Heunggongvirae;Uroviricota;Caudoviricetes	GCA_900478025.1	d__Bacteria	p__Firmicutes_A	c__Clostridia	o__Lachnospirales	f__Lachnospiraceae	g__Blautia_A	s__Blautia_A
Proviruses_Hug_CHGV_seq_6039	Viruses;Duplodnaviria;Heunggongvirae;Uroviricota;Caudoviricetes	GCA_900541495.1	d__Bacteria	p__Firmicutes_A	c__Clostridia	o__Lachnospirales	f__Lachnospiraceae	g__Blautia_A	s__Blautia_A
Proviruses_Hug_CHGV_seq_6039	Viruses;Duplodnaviria;Heunggongvirae;Uroviricota;Caudoviricetes	GCA_900545175.1	d__Bacteria	p__Firmicutes_A	c__Clostridia	o__Lachnospirales	f__Lachnospiraceae	g__Blautia_A	s__Blautia_A
Proviruses_Hug_CHGV_seq_6039	Viruses;Duplodnaviria;Heunggongvirae;Uroviricota;Caudoviricetes	GCA_900548165.1	d__Bacteria	p__Firmicutes_A	c__Clostridia	o__Lachnospirales	f__Lachnospiraceae	g__Blautia	s__Blautia
Proviruses_Hug_CHGV_seq_6039	Viruses;Duplodnaviria;Heunggongvirae;Uroviricota;Caudoviricetes	GCA_900551325.1	d__Bacteria	p__Firmicutes_A	c__Clostridia	o__Lachnospirales	f__Lachnospiraceae	g__Blautia_A	s__Blautia_A
Proviruses_Hug_CHGV_seq_6039	Viruses;Duplodnaviria;Heunggongvirae;Uroviricota;Caudoviricetes	GCA_900768845.1	d__Bacteria	p__Firmicutes_A	c__Clostridia	o__Lachnospirales	f__Lachnospiraceae	g__Roseburia	s__Roseburia
Proviruses_Hug_CHGV_seq_6039	Viruses;Duplodnaviria;Heunggongvirae;Uroviricota;Caudoviricetes	GCA_900769325.1	d__Bacteria	p__Firmicutes_A	c__Clostridia	o__Lachnospirales	f__Lachnospiraceae	g__Blautia_A	s__Blautia_A
Proviruses_Hug_CHGV_seq_6039	Viruses;Duplodnaviria;Heunggongvirae;Uroviricota;Caudoviricetes	GCA_900771005.1	d__Bacteria	p__Firmicutes_A	c__Clostridia	o__Lachnospirales	f__Lachnospiraceae	g__Blautia_A	s__Blautia_A
Proviruses_Hug_CHGV_seq_6039	Viruses;Duplodnaviria;Heunggongvirae;Uroviricota;Caudoviricetes	GCA_902727895.1	d__Bacteria	p__Firmicutes_C	c__Negativicutes	o__Veillonellales	f__Dialisteraceae	g__Dialister	s__Dialister
Proviruses_Hug_CHGV_seq_6039	Viruses;Duplodnaviria;Heunggongvirae;Uroviricota;Caudoviricetes	GCA_902765215.1	d__Bacteria	p__Firmicutes_A	c__Clostridia	o__Lachnospirales	f__Lachnospiraceae	g__Blautia_A	s__Blautia_A
Proviruses_Hug_CHGV_seq_6039	Viruses;Duplodnaviria;Heunggongvirae;Uroviricota;Caudoviricetes	GCA_902772965.1	d__Bacteria	p__Firmicutes_A	c__Clostridia	o__Lachnospirales	f__Lachnospiraceae	g__Blautia_A	s__Blautia_A
Proviruses_Hug_CHGV_seq_6039	Viruses;Duplodnaviria;Heunggongvirae;Uroviricota;Caudoviricetes	GCA_902776565.1	d__Bacteria	p__Firmicutes_A	c__Clostridia	o__Lachnospirales	f__Lachnospiraceae	g__Blautia_A	s__Blautia_A
Proviruses_Hug_CHGV_seq_6039	Viruses;Duplodnaviria;Heunggongvirae;Uroviricota;Caudoviricetes	GCA_902785295.1	d__Bacteria	p__Firmicutes_A	c__Clostridia	o__Oscillospirales	f__Acutalibacteraceae	g__CAG-177	s__CAG-177
Proviruses_Hug_CHGV_seq_6039	Viruses;Duplodnaviria;Heunggongvirae;Uroviricota;Caudoviricetes	GCA_902789825.1	d__Bacteria	p__Firmicutes_A	c__Clostridia	o__Lachnospirales	f__Lachnospiraceae	g__Blautia_A	s__Blautia_A
Proviruses_Hug_CHGV_seq_6039	Viruses;Duplodnaviria;Heunggongvirae;Uroviricota;Caudoviricetes	GCA_902789825.1	d__Bacteria	p__Firmicutes_A	c__Clostridia	o__Lachnospirales	f__Lachnospiraceae	g__Coprococcus	s__Coprococcus
Proviruses_Hug_CHGV_seq_6039	Viruses;Duplodnaviria;Heunggongvirae;Uroviricota;Caudoviricetes	GCA_902809985.1	d__Bacteria	p__Firmicutes_A	c__Clostridia	o__Lachnospirales	f__Lachnospiraceae	g__Coprococcus	s__Coprococcus
Proviruses_Hug_CHGV_seq_6039	Viruses;Duplodnaviria;Heunggongvirae;Uroviricota;Caudoviricetes	GCA_903847905.1	d__Bacteria	p__Bacteroidota	c__Bacteroidia	o__Bacteroidales	f__Bacteroidaceae	g__Bacteroides	s__Bacteroides
Proviruses_Hug_CHGV_seq_6039	Viruses;Duplodnaviria;Heunggongvirae;Uroviricota;Caudoviricetes	GCA_903847905.1	d__Bacteria	p__Firmicutes_A	c__Clostridia	o__Lachnospirales	f__Lachnospiraceae	g__Blautia_A	s__Blautia_A
Proviruses_Hug_CHGV_seq_6039	Viruses;Duplodnaviria;Heunggongvirae;Uroviricota;Caudoviricetes	GCA_903863035.1	d__Bacteria	p__Firmicutes_A	c__Clostridia	o__Lachnospirales	f__Lachnospiraceae	g__Blautia_A	s__Blautia_A
Proviruses_Hug_CHGV_seq_6039	Viruses;Duplodnaviria;Heunggongvirae;Uroviricota;Caudoviricetes	GCA_903922465.1	d__Bacteria	p__Firmicutes_A	c__Clostridia	o__Lachnospirales	f__Lachnospiraceae	g__Blautia_A	s__Blautia_A
Proviruses_Hug_CHGV_seq_6039	Viruses;Duplodnaviria;Heunggongvirae;Uroviricota;Caudoviricetes	GCA_904420285.1	d__Bacteria	p__Firmicutes_A	c__Clostridia	o__Lachnospirales	f__Lachnospiraceae	g__Blautia_A	s__Blautia_A
Proviruses_Hug_CHGV_seq_6039	Viruses;Duplodnaviria;Heunggongvirae;Uroviricota;Caudoviricetes	GCA_905235635.1	d__Bacteria	p__Firmicutes_A	c__Clostridia	o__Lachnospirales	f__Lachnospiraceae	g__Blautia_A	s__Blautia_A
Proviruses_Hug_CHGV_seq_6039	Viruses;Duplodnaviria;Heunggongvirae;Uroviricota;Caudoviricetes	GCA_910575005.1	d__Bacteria	p__Firmicutes_A	c__Clostridia	o__Lachnospirales	f__Lachnospiraceae	g__Blautia_A	s__Blautia_A
Proviruses_Hug_CHGV_seq_6039	Viruses;Duplodnaviria;Heunggongvirae;Uroviricota;Caudoviricetes	GCA_910577315.1	d__Bacteria	p__Firmicutes_A	c__Clostridia	o__Lachnospirales	f__Lachnospiraceae	g__Blautia_A	s__Blautia_A
Proviruses_Hug_CHGV_seq_6039	Viruses;Duplodnaviria;Heunggongvirae;Uroviricota;Caudoviricetes	GCA_910585255.1	d__Bacteria	p__Firmicutes_A	c__Clostridia	o__Lachnospirales	f__Lachnospiraceae	g__Blautia_A	s__Blautia_A
Proviruses_Hug_CHGV_seq_6039	Viruses;Duplodnaviria;Heunggongvirae;Uroviricota;Caudoviricetes	GCA_910585855.1	d__Bacteria	p__Firmicutes_A	c__Clostridia	o__Lachnospirales	f__Lachnospiraceae	g__Blautia_A	s__Blautia_A
Proviruses_Hug_CHGV_seq_6039	Viruses;Duplodnaviria;Heunggongvirae;Uroviricota;Caudoviricetes	GCA_910587405.1	d__Bacteria	p__Firmicutes_A	c__Clostridia	o__Lachnospirales	f__Lachnospiraceae	g__Blautia_A	s__Blautia_A
Proviruses_Hug_CHGV_seq_6039	Viruses;Duplodnaviria;Heunggongvirae;Uroviricota;Caudoviricetes	GCA_910587815.1	d__Bacteria	p__Firmicutes_A	c__Clostridia	o__Lachnospirales	f__Lachnospiraceae	g__Blautia_A	s__Blautia_A
Proviruses_Hug_CHGV_seq_6039	Viruses;Duplodnaviria;Heunggongvirae;Uroviricota;Caudoviricetes	GCA_910588595.1	d__Bacteria	p__Firmicutes_A	c__Clostridia	o__Lachnospirales	f__Lachnospiraceae	g__Blautia_A	s__Blautia_A
Proviruses_Hug_CHGV_seq_6039	Viruses;Duplodnaviria;Heunggongvirae;Uroviricota;Caudoviricetes	GCF_000024565.1	d__Bacteria	p__Firmicutes_A	c__Clostridia	o__Lachnospirales	f__Lachnospiraceae	g__Blautia_A	s__Blautia_A
Proviruses_Hug_CHGV_seq_6039	Viruses;Duplodnaviria;Heunggongvirae;Uroviricota;Caudoviricetes	GCF_000024885.1	d__Bacteria	p__Firmicutes_A	c__Clostridia	o__Lachnospirales	f__Lachnospiraceae	g__Anaerobutyricum	s__Anaerobutyricum
Proviruses_Hug_CHGV_seq_6039	Viruses;Duplodnaviria;Heunggongvirae;Uroviricota;Caudoviricetes	GCF_000024885.1	d__Bacteria	p__Firmicutes_A	c__Clostridia	o__Lachnospirales	f__Lachnospiraceae	g__Blautia_A	s__Blautia_A
Proviruses_Hug_CHGV_seq_6039	Viruses;Duplodnaviria;Heunggongvirae;Uroviricota;Caudoviricetes	GCF_000159695.1	d__Bacteria	p__Firmicutes_A	c__Clostridia	o__Lachnospirales	f__Lachnospiraceae	g__Blautia_A	s__Blautia_A
Proviruses_Hug_CHGV_seq_6039	Viruses;Duplodnaviria;Heunggongvirae;Uroviricota;Caudoviricetes	GCF_000160475.1	d__Bacteria	p__Firmicutes_A	c__Clostridia	o__Lachnospirales	f__Lachnospiraceae	g__Blautia_A	s__Blautia_A
Proviruses_Hug_CHGV_seq_6039	Viruses;Duplodnaviria;Heunggongvirae;Uroviricota;Caudoviricetes	GCF_000163295.1	d__Bacteria	p__Bacteroidota	c__Bacteroidia	o__Bacteroidales	f__Bacteroidaceae	g__Phocaeicola	s__Phocaeicola
Proviruses_Hug_CHGV_seq_6039	Viruses;Duplodnaviria;Heunggongvirae;Uroviricota;Caudoviricetes	GCF_000163935.1	d__Bacteria	p__Firmicutes_A	c__Clostridia	o__Lachnospirales	f__Lachnospiraceae	g__Blautia_A	s__Blautia_A
Proviruses_Hug_CHGV_seq_6039	Viruses;Duplodnaviria;Heunggongvirae;Uroviricota;Caudoviricetes	GCF_000166775.1	d__Bacteria	p__Firmicutes_A	c__Clostridia	o__Lachnospirales	f__Lachnospiraceae	g__Blautia_A	s__Blautia_A
Proviruses_Hug_CHGV_seq_6039	Viruses;Duplodnaviria;Heunggongvirae;Uroviricota;Caudoviricetes	GCF_000179595.2	d__Bacteria	p__Firmicutes_A	c__Clostridia	o__Lachnospirales	f__Lachnospiraceae	g__Blautia_A	s__Blautia_A
Proviruses_Hug_CHGV_seq_6039	Viruses;Duplodnaviria;Heunggongvirae;Uroviricota;Caudoviricetes	GCF_000191885.1	d__Bacteria	p__Firmicutes_A	c__Clostridia	o__Lachnospirales	f__Lachnospiraceae	g__Blautia_A	s__Blautia_A
Proviruses_Hug_CHGV_seq_6039	Viruses;Duplodnaviria;Heunggongvirae;Uroviricota;Caudoviricetes	GCF_000212395.1	d__Bacteria	p__Firmicutes_A	c__Clostridia	o__Lachnospirales	f__Lachnospiraceae	g__Blautia_A	s__Blautia_A
Proviruses_Hug_CHGV_seq_6039	Viruses;Duplodnaviria;Heunggongvirae;Uroviricota;Caudoviricetes	GCF_000218525.1	d__Bacteria	p__Firmicutes_A	c__Clostridia	o__Lachnospirales	f__Lachnospiraceae	g__Blautia_A	s__Blautia_A
Proviruses_Hug_CHGV_seq_6039	Viruses;Duplodnaviria;Heunggongvirae;Uroviricota;Caudoviricetes	GCF_000250635.1	d__Bacteria	p__Firmicutes_A	c__Clostridia	o__Lachnospirales	f__Lachnospiraceae	g__Blautia_A	s__Blautia_A
Proviruses_Hug_CHGV_seq_6039	Viruses;Duplodnaviria;Heunggongvirae;Uroviricota;Caudoviricetes	GCF_000275825.1	d__Bacteria	p__Firmicutes_A	c__Clostridia	o__Lachnospirales	f__Lachnospiraceae	g__Blautia_A	s__Blautia_A
Proviruses_Hug_CHGV_seq_6039	Viruses;Duplodnaviria;Heunggongvirae;Uroviricota;Caudoviricetes	GCF_000297115.1	d__Bacteria	p__Firmicutes_A	c__Clostridia	o__Lachnospirales	f__Lachnospiraceae	g__Anaerobutyricum	s__Anaerobutyricum
Proviruses_Hug_CHGV_seq_6039	Viruses;Duplodnaviria;Heunggongvirae;Uroviricota;Caudoviricetes	GCF_000297115.1	d__Bacteria	p__Firmicutes_A	c__Clostridia	o__Lachnospirales	f__Lachnospiraceae	g__Blautia_A	s__Blautia_A
Proviruses_Hug_CHGV_seq_6039	Viruses;Duplodnaviria;Heunggongvirae;Uroviricota;Caudoviricetes	GCF_000321025.1	d__Bacteria	p__Firmicutes_A	c__Clostridia	o__Lachnospirales	f__Lachnospiraceae	g__Blautia_A	s__Blautia_A
Proviruses_Hug_CHGV_seq_6039	Viruses;Duplodnaviria;Heunggongvirae;Uroviricota;Caudoviricetes	GCF_000376965.1	d__Bacteria	p__Firmicutes_A	c__Clostridia	o__Lachnospirales	f__Lachnospiraceae	g__Blautia_A	s__Blautia_A
Proviruses_Hug_CHGV_seq_6039	Viruses;Duplodnaviria;Heunggongvirae;Uroviricota;Caudoviricetes	GCF_000390185.1	d__Bacteria	p__Firmicutes_A	c__Clostridia	o__Lachnospirales	f__Lachnospiraceae	g__Eubacterium_F	s__Eubacterium_F
Proviruses_Hug_CHGV_seq_6039	Viruses;Duplodnaviria;Heunggongvirae;Uroviricota;Caudoviricetes	GCF_000445475.1	d__Bacteria	p__Cyanobacteria	c__Cyanobacteriia	o__Cyanobacteriales	f__Nostocaceae	g__Fischerella	s__Fischerella_sp000517105
Proviruses_Hug_CHGV_seq_6039	Viruses;Duplodnaviria;Heunggongvirae;Uroviricota;Caudoviricetes	GCF_000466485.1	d__Bacteria	p__Proteobacteria	c__Alphaproteobacteria	o__RF32	f__CAG-239	g__CAAFZY01	s__CAAFZY01
Proviruses_Hug_CHGV_seq_6039	Viruses;Duplodnaviria;Heunggongvirae;Uroviricota;Caudoviricetes	GCF_000496695.1	d__Bacteria	p__Firmicutes_A	c__Clostridia	o__Lachnospirales	f__Lachnospiraceae	g__Blautia_A	s__Blautia_A
Proviruses_Hug_CHGV_seq_6039	Viruses;Duplodnaviria;Heunggongvirae;Uroviricota;Caudoviricetes	GCF_000517105.1	d__Bacteria	p__Firmicutes_A	c__Clostridia	o__Lachnospirales	f__Lachnospiraceae	g__Blautia_A	s__Blautia_A
Proviruses_Hug_CHGV_seq_6039	Viruses;Duplodnaviria;Heunggongvirae;Uroviricota;Caudoviricetes	GCF_000517105.1	d__Bacteria	p__Firmicutes_C	c__Negativicutes	o__Veillonellales	f__Dialisteraceae	g__Dialister	s__Dialister
Proviruses_Hug_CHGV_seq_6039	Viruses;Duplodnaviria;Heunggongvirae;Uroviricota;Caudoviricetes	GCF_000526495.1	d__Bacteria	p__Firmicutes_A	c__Clostridia	o__Lachnospirales	f__Lachnospiraceae	g__Blautia_A	s__Blautia_A
Proviruses_Hug_CHGV_seq_6039	Viruses;Duplodnaviria;Heunggongvirae;Uroviricota;Caudoviricetes	GCF_000733855.1	d__Bacteria	p__Firmicutes_A	c__Clostridia	o__Lachnospirales	f__Lachnospiraceae	g__Anaerobutyricum	s__Anaerobutyricum
Proviruses_Hug_CHGV_seq_6039	Viruses;Duplodnaviria;Heunggongvirae;Uroviricota;Caudoviricetes	GCF_000733855.1	d__Bacteria	p__Firmicutes_A	c__Clostridia	o__Lachnospirales	f__Lachnospiraceae	g__Blautia_A	s__Blautia_A
Proviruses_Hug_CHGV_seq_6039	Viruses;Duplodnaviria;Heunggongvirae;Uroviricota;Caudoviricetes	GCF_000751775.1	d__Bacteria	p__Firmicutes_A	c__Clostridia	o__Lachnospirales	f__Lachnospiraceae	g__Blautia_A	s__Blautia_A
Proviruses_Hug_CHGV_seq_6039	Viruses;Duplodnaviria;Heunggongvirae;Uroviricota;Caudoviricetes	GCF_000821305.1	d__Bacteria	p__Firmicutes_A	c__Clostridia	o__Lachnospirales	f__Lachnospiraceae	g__Blautia_A	s__Blautia_A
Proviruses_Hug_CHGV_seq_6039	Viruses;Duplodnaviria;Heunggongvirae;Uroviricota;Caudoviricetes	GCF_000934465.1	d__Bacteria	p__Firmicutes_A	c__Clostridia	o__Lachnospirales	f__Lachnospiraceae	g__Blautia_A	s__Blautia_A
Proviruses_Hug_CHGV_seq_6039	Viruses;Duplodnaviria;Heunggongvirae;Uroviricota;Caudoviricetes	GCF_000968055.1	d__Bacteria	p__Firmicutes_A	c__Clostridia	o__Lachnospirales	f__Lachnospiraceae	g__Blautia_A	s__Blautia_A
Proviruses_Hug_CHGV_seq_6039	Viruses;Duplodnaviria;Heunggongvirae;Uroviricota;Caudoviricetes	GCF_000968175.1	d__Bacteria	p__Bacteroidota	c__Bacteroidia	o__Bacteroidales	f__Bacteroidaceae	g__Phocaeicola	s__Phocaeicola
Proviruses_Hug_CHGV_seq_6039	Viruses;Duplodnaviria;Heunggongvirae;Uroviricota;Caudoviricetes	GCF_000968175.1	d__Bacteria	p__Firmicutes_A	c__Clostridia	o__Lachnospirales	f__Lachnospiraceae	g__Blautia	s__Blautia
Proviruses_Hug_CHGV_seq_6039	Viruses;Duplodnaviria;Heunggongvirae;Uroviricota;Caudoviricetes	GCF_000968175.1	d__Bacteria	p__Firmicutes_A	c__Clostridia	o__Lachnospirales	f__Lachnospiraceae	g__Blautia_A	s__Blautia_A
Proviruses_Hug_CHGV_seq_6039	Viruses;Duplodnaviria;Heunggongvirae;Uroviricota;Caudoviricetes	GCF_000968175.1	d__Bacteria	p__Firmicutes_A	c__Clostridia	o__Lachnospirales	f__Lachnospiraceae	g__Faecalimonas	s__Faecalimonas
Proviruses_Hug_CHGV_seq_6039	Viruses;Duplodnaviria;Heunggongvirae;Uroviricota;Caudoviricetes	GCF_000970085.1	d__Bacteria	p__Firmicutes_A	c__Clostridia	o__Lachnospirales	f__Lachnospiraceae	g__Blautia_A	s__Blautia_A
Proviruses_Hug_CHGV_seq_6039	Viruses;Duplodnaviria;Heunggongvirae;Uroviricota;Caudoviricetes	GCF_000970755.1	d__Bacteria	p__Firmicutes_A	c__Clostridia	o__Lachnospirales	f__Lachnospiraceae	g__Blautia_A	s__Blautia_A
Proviruses_Hug_CHGV_seq_6039	Viruses;Duplodnaviria;Heunggongvirae;Uroviricota;Caudoviricetes	GCF_000972705.2	d__Bacteria	p__Firmicutes_A	c__Clostridia	o__Lachnospirales	f__Lachnospiraceae	g__Blautia_A	s__Blautia_A
Proviruses_Hug_CHGV_seq_6039	Viruses;Duplodnaviria;Heunggongvirae;Uroviricota;Caudoviricetes	GCF_000973085.1	d__Bacteria	p__Firmicutes_A	c__Clostridia	o__Lachnospirales	f__Lachnospiraceae	g__Blautia_A	s__Blautia_A
Proviruses_Hug_CHGV_seq_6039	Viruses;Duplodnaviria;Heunggongvirae;Uroviricota;Caudoviricetes	GCF_001053095.1	d__Bacteria	p__Firmicutes_A	c__Clostridia	o__Lachnospirales	f__Lachnospiraceae	g__Blautia_A	s__Blautia_A
Proviruses_Hug_CHGV_seq_6039	Viruses;Duplodnaviria;Heunggongvirae;Uroviricota;Caudoviricetes	GCF_001270375.1	d__Bacteria	p__Firmicutes_A	c__Clostridia	o__Lachnospirales	f__Lachnospiraceae	g__Blautia_A	s__Blautia_A
Proviruses_Hug_CHGV_seq_6039	Viruses;Duplodnaviria;Heunggongvirae;Uroviricota;Caudoviricetes	GCF_001517915.1	d__Bacteria	p__Firmicutes_A	c__Clostridia	o__Lachnospirales	f__Lachnospiraceae	g__Blautia_A	s__Blautia_A
Proviruses_Hug_CHGV_seq_6039	Viruses;Duplodnaviria;Heunggongvirae;Uroviricota;Caudoviricetes	GCF_001543325.1	d__Bacteria	p__Firmicutes_A	c__Clostridia	o__Lachnospirales	f__Lachnospiraceae	g__Anaerobutyricum	s__Anaerobutyricum
Proviruses_Hug_CHGV_seq_6039	Viruses;Duplodnaviria;Heunggongvirae;Uroviricota;Caudoviricetes	GCF_001591485.1	d__Bacteria	p__Firmicutes_A	c__Clostridia	o__Lachnospirales	f__Lachnospiraceae	g__Blautia_A	s__Blautia_A
Proviruses_Hug_CHGV_seq_6039	Viruses;Duplodnaviria;Heunggongvirae;Uroviricota;Caudoviricetes	GCF_001594005.1	d__Bacteria	p__Firmicutes_A	c__Clostridia	o__Lachnospirales	f__Lachnospiraceae	g__Blautia_A	s__Blautia_A
Proviruses_Hug_CHGV_seq_6039	Viruses;Duplodnaviria;Heunggongvirae;Uroviricota;Caudoviricetes	GCF_001636015.1	d__Bacteria	p__Firmicutes_A	c__Clostridia	o__Lachnospirales	f__Lachnospiraceae	g__Blautia_A	s__Blautia_A
Proviruses_Hug_CHGV_seq_6039	Viruses;Duplodnaviria;Heunggongvirae;Uroviricota;Caudoviricetes	GCF_001654615.1	d__Bacteria	p__Bacteroidota	c__Bacteroidia	o__Bacteroidales	f__Bacteroidaceae	g__Phocaeicola	s__Phocaeicola
Proviruses_Hug_CHGV_seq_6039	Viruses;Duplodnaviria;Heunggongvirae;Uroviricota;Caudoviricetes	GCF_001654615.1	d__Bacteria	p__Firmicutes_A	c__Clostridia	o__Lachnospirales	f__Lachnospiraceae	g__Blautia_A	s__Blautia_A
Proviruses_Hug_CHGV_seq_6039	Viruses;Duplodnaviria;Heunggongvirae;Uroviricota;Caudoviricetes	GCF_001662485.1	d__Bacteria	p__Firmicutes_A	c__Clostridia	o__Lachnospirales	f__Lachnospiraceae	g__Blautia_A	s__Blautia_A
Proviruses_Hug_CHGV_seq_6039	Viruses;Duplodnaviria;Heunggongvirae;Uroviricota;Caudoviricetes	GCF_001690185.1	d__Bacteria	p__Firmicutes_A	c__Clostridia	o__Lachnospirales	f__Lachnospiraceae	g__Anaerobutyricum	s__Anaerobutyricum
Proviruses_Hug_CHGV_seq_6039	Viruses;Duplodnaviria;Heunggongvirae;Uroviricota;Caudoviricetes	GCF_001690185.1	d__Bacteria	p__Firmicutes_A	c__Clostridia	o__Lachnospirales	f__Lachnospiraceae	g__Blautia_A	s__Blautia_A
Proviruses_Hug_CHGV_seq_6039	Viruses;Duplodnaviria;Heunggongvirae;Uroviricota;Caudoviricetes	GCF_001881565.1	d__Bacteria	p__Firmicutes_A	c__Clostridia	o__Lachnospirales	f__Lachnospiraceae	g__Blautia_A	s__Blautia_A
Proviruses_Hug_CHGV_seq_6039	Viruses;Duplodnaviria;Heunggongvirae;Uroviricota;Caudoviricetes	GCF_001881565.1	d__Bacteria	p__Firmicutes_A	c__Clostridia	o__Lachnospirales	f__Lachnospiraceae	g__UMGS1375	s__UMGS1375
Proviruses_Hug_CHGV_seq_6039	Viruses;Duplodnaviria;Heunggongvirae;Uroviricota;Caudoviricetes	GCF_001891165.1	d__Bacteria	p__Firmicutes_A	c__Clostridia	o__Lachnospirales	f__Lachnospiraceae	g__Blautia_A	s__Blautia_A
Proviruses_Hug_CHGV_seq_6039	Viruses;Duplodnaviria;Heunggongvirae;Uroviricota;Caudoviricetes	GCF_001940245.1	d__Bacteria	p__Firmicutes_A	c__Clostridia	o__Lachnospirales	f__Lachnospiraceae	g__Blautia_A	s__Blautia_A
Proviruses_Hug_CHGV_seq_6039	Viruses;Duplodnaviria;Heunggongvirae;Uroviricota;Caudoviricetes	GCF_001940565.1	d__Bacteria	p__Firmicutes_A	c__Clostridia	o__Lachnospirales	f__Lachnospiraceae	g__Anaerobutyricum	s__Anaerobutyricum
Proviruses_Hug_CHGV_seq_6039	Viruses;Duplodnaviria;Heunggongvirae;Uroviricota;Caudoviricetes	GCF_001940565.1	d__Bacteria	p__Firmicutes_A	c__Clostridia	o__Lachnospirales	f__Lachnospiraceae	g__Blautia_A	s__Blautia_A
Proviruses_Hug_CHGV_seq_6039	Viruses;Duplodnaviria;Heunggongvirae;Uroviricota;Caudoviricetes	GCF_001952075.1	d__Bacteria	p__Firmicutes_A	c__Clostridia	o__Lachnospirales	f__Lachnospiraceae	g__Anaerostipes	s__Anaerostipes
Proviruses_Hug_CHGV_seq_6039	Viruses;Duplodnaviria;Heunggongvirae;Uroviricota;Caudoviricetes	GCF_002072215.1	d__Bacteria	p__Bacteroidota	c__Bacteroidia	o__Bacteroidales	f__Bacteroidaceae	g__Phocaeicola	s__Phocaeicola
Proviruses_Hug_CHGV_seq_6039	Viruses;Duplodnaviria;Heunggongvirae;Uroviricota;Caudoviricetes	GCF_002072955.1	d__Bacteria	p__Bacteroidota	c__Bacteroidia	o__Bacteroidales	f__Bacteroidaceae	g__Prevotella	s__Prevotella
Proviruses_Hug_CHGV_seq_6039	Viruses;Duplodnaviria;Heunggongvirae;Uroviricota;Caudoviricetes	GCF_002072955.1	d__Bacteria	p__Firmicutes_A	c__Clostridia	o__Lachnospirales	f__Lachnospiraceae	g__Blautia_A	s__Blautia_A
Proviruses_Hug_CHGV_seq_6039	Viruses;Duplodnaviria;Heunggongvirae;Uroviricota;Caudoviricetes	GCF_002072955.1	d__Bacteria	p__Firmicutes_A	c__Clostridia	o__Lachnospirales	f__Lachnospiraceae	g__UMGS1375	s__UMGS1375
Proviruses_Hug_CHGV_seq_6039	Viruses;Duplodnaviria;Heunggongvirae;Uroviricota;Caudoviricetes	GCF_002095315.1	d__Bacteria	p__Firmicutes_A	c__Clostridia	o__Lachnospirales	f__Lachnospiraceae	g__Blautia_A	s__Blautia_A
Proviruses_Hug_CHGV_seq_6039	Viruses;Duplodnaviria;Heunggongvirae;Uroviricota;Caudoviricetes	GCF_002116695.1	d__Bacteria	p__Firmicutes_A	c__Clostridia	o__Lachnospirales	f__Lachnospiraceae	g__Blautia_A	s__Blautia_A
Proviruses_Hug_CHGV_seq_6039	Viruses;Duplodnaviria;Heunggongvirae;Uroviricota;Caudoviricetes	GCF_002139875.1	d__Bacteria	p__Firmicutes_A	c__Clostridia	o__Lachnospirales	f__Lachnospiraceae	g__Blautia_A	s__Blautia_A
Proviruses_Hug_CHGV_seq_6039	Viruses;Duplodnaviria;Heunggongvirae;Uroviricota;Caudoviricetes	GCF_002165255.2	d__Bacteria	p__Firmicutes_A	c__Clostridia	o__Lachnospirales	f__Lachnospiraceae	g__Blautia_A	s__Blautia_A
Proviruses_Hug_CHGV_seq_6039	Viruses;Duplodnaviria;Heunggongvirae;Uroviricota;Caudoviricetes	GCF_002217205.1	d__Bacteria	p__Firmicutes_A	c__Clostridia	o__Lachnospirales	f__Lachnospiraceae	g__Schaedlerella	s__Schaedlerella
Proviruses_Hug_CHGV_seq_6039	Viruses;Duplodnaviria;Heunggongvirae;Uroviricota;Caudoviricetes	GCF_002245785.1	d__Bacteria	p__Firmicutes_A	c__Clostridia	o__Lachnospirales	f__Lachnospiraceae	g__Blautia_A	s__Blautia_A
Proviruses_Hug_CHGV_seq_6039	Viruses;Duplodnaviria;Heunggongvirae;Uroviricota;Caudoviricetes	GCF_002302635.1	d__Bacteria	p__Firmicutes_A	c__Clostridia	o__Lachnospirales	f__Lachnospiraceae	g__Blautia_A	s__Blautia_A
Proviruses_Hug_CHGV_seq_6039	Viruses;Duplodnaviria;Heunggongvirae;Uroviricota;Caudoviricetes	GCF_002302635.1	d__Bacteria	p__Firmicutes_A	c__Clostridia	o__Lachnospirales	f__Lachnospiraceae	g__UMGS1375	s__UMGS1375
Proviruses_Hug_CHGV_seq_6039	Viruses;Duplodnaviria;Heunggongvirae;Uroviricota;Caudoviricetes	GCF_002802965.1	d__Bacteria	p__Firmicutes_A	c__Clostridia	o__Lachnospirales	f__Lachnospiraceae	g__Blautia_A	s__Blautia_A
Proviruses_Hug_CHGV_seq_6039	Viruses;Duplodnaviria;Heunggongvirae;Uroviricota;Caudoviricetes	GCF_002831685.1	d__Bacteria	p__Firmicutes_A	c__Clostridia	o__Lachnospirales	f__Lachnospiraceae	g__Anaerobutyricum	s__Anaerobutyricum
Proviruses_Hug_CHGV_seq_6039	Viruses;Duplodnaviria;Heunggongvirae;Uroviricota;Caudoviricetes	GCF_002895565.1	d__Bacteria	p__Firmicutes_A	c__Clostridia	o__Lachnospirales	f__Lachnospiraceae	g__Blautia_A	s__Blautia_A
Proviruses_Hug_CHGV_seq_6039	Viruses;Duplodnaviria;Heunggongvirae;Uroviricota;Caudoviricetes	GCF_002902385.1	d__Bacteria	p__Firmicutes_A	c__Clostridia	o__Lachnospirales	f__Lachnospiraceae	g__Blautia_A	s__Blautia_A
Proviruses_Hug_CHGV_seq_6039	Viruses;Duplodnaviria;Heunggongvirae;Uroviricota;Caudoviricetes	GCF_002982135.1	d__Bacteria	p__Firmicutes_A	c__Clostridia	o__Lachnospirales	f__Lachnospiraceae	g__Blautia_A	s__Blautia_A
Proviruses_Hug_CHGV_seq_6039	Viruses;Duplodnaviria;Heunggongvirae;Uroviricota;Caudoviricetes	GCF_002995785.1	d__Bacteria	p__Firmicutes_A	c__Clostridia	o__Lachnospirales	f__Lachnospiraceae	g__Blautia_A	s__Blautia_A
Proviruses_Hug_CHGV_seq_6039	Viruses;Duplodnaviria;Heunggongvirae;Uroviricota;Caudoviricetes	GCF_003010495.1	d__Bacteria	p__Firmicutes_A	c__Clostridia	o__Lachnospirales	f__Lachnospiraceae	g__Blautia_A	s__Blautia_A
Proviruses_Hug_CHGV_seq_6039	Viruses;Duplodnaviria;Heunggongvirae;Uroviricota;Caudoviricetes	GCF_003114855.1	d__Bacteria	p__Firmicutes_A	c__Clostridia	o__Lachnospirales	f__Lachnospiraceae	g__UMGS1375	s__UMGS1375
Proviruses_Hug_CHGV_seq_6039	Viruses;Duplodnaviria;Heunggongvirae;Uroviricota;Caudoviricetes	GCF_003344345.1	d__Bacteria	p__Firmicutes_A	c__Clostridia	o__Lachnospirales	f__Lachnospiraceae	g__Blautia_A	s__Blautia_A
Proviruses_Hug_CHGV_seq_6039	Viruses;Duplodnaviria;Heunggongvirae;Uroviricota;Caudoviricetes	GCF_003344345.1	d__Bacteria	p__Firmicutes_A	c__Clostridia	o__Oscillospirales	f__Acutalibacteraceae	g__CAG-177	s__CAG-177
Proviruses_Hug_CHGV_seq_6039	Viruses;Duplodnaviria;Heunggongvirae;Uroviricota;Caudoviricetes	GCF_003344345.1	d__Bacteria	p__Firmicutes_A	c__Clostridia	o__Oscillospirales	f__Ruminococcaceae	g__CAG-353	s__CAG-353
Proviruses_Hug_CHGV_seq_6039	Viruses;Duplodnaviria;Heunggongvirae;Uroviricota;Caudoviricetes	GCF_003369575.1	d__Bacteria	p__Firmicutes_A	c__Clostridia	o__Lachnospirales	f__Lachnospiraceae	g__Blautia_A	s__Blautia_A
Proviruses_Hug_CHGV_seq_6039	Viruses;Duplodnaviria;Heunggongvirae;Uroviricota;Caudoviricetes	GCF_003384725.1	d__Bacteria	p__Firmicutes_A	c__Clostridia	o__Lachnospirales	f__Lachnospiraceae	g__Blautia_A	s__Blautia_A
Proviruses_Hug_CHGV_seq_6039	Viruses;Duplodnaviria;Heunggongvirae;Uroviricota;Caudoviricetes	GCF_003461625.1	d__Bacteria	p__Firmicutes_A	c__Clostridia	o__Lachnospirales	f__Lachnospiraceae	g__Blautia_A	s__Blautia_A
Proviruses_Hug_CHGV_seq_6039	Viruses;Duplodnaviria;Heunggongvirae;Uroviricota;Caudoviricetes	GCF_003570905.1	d__Bacteria	p__Firmicutes_A	c__Clostridia	o__Lachnospirales	f__Lachnospiraceae	g__Anaerobutyricum	s__Anaerobutyricum
Proviruses_Hug_CHGV_seq_6039	Viruses;Duplodnaviria;Heunggongvirae;Uroviricota;Caudoviricetes	GCF_003614235.1	d__Bacteria	p__Firmicutes_A	c__Clostridia	o__Lachnospirales	f__Lachnospiraceae	g__Blautia_A	s__Blautia_A
Proviruses_Hug_CHGV_seq_6039	Viruses;Duplodnaviria;Heunggongvirae;Uroviricota;Caudoviricetes	GCF_003626515.1	d__Bacteria	p__Firmicutes_A	c__Clostridia	o__Lachnospirales	f__Lachnospiraceae	g__Blautia_A	s__Blautia_A
Proviruses_Hug_CHGV_seq_6039	Viruses;Duplodnaviria;Heunggongvirae;Uroviricota;Caudoviricetes	GCF_003633895.1	d__Bacteria	p__Firmicutes_A	c__Clostridia	o__Lachnospirales	f__Lachnospiraceae	g__Blautia_A	s__Blautia_A
Proviruses_Hug_CHGV_seq_6039	Viruses;Duplodnaviria;Heunggongvirae;Uroviricota;Caudoviricetes	GCF_003667275.1	d__Bacteria	p__Firmicutes_A	c__Clostridia	o__Lachnospirales	f__Lachnospiraceae	g__Blautia_A	s__Blautia_A
Proviruses_Hug_CHGV_seq_6039	Viruses;Duplodnaviria;Heunggongvirae;Uroviricota;Caudoviricetes	GCF_003667345.1	d__Bacteria	p__Firmicutes_A	c__Clostridia	o__Lachnospirales	f__Lachnospiraceae	g__Blautia_A	s__Blautia_A
Proviruses_Hug_CHGV_seq_6039	Viruses;Duplodnaviria;Heunggongvirae;Uroviricota;Caudoviricetes	GCF_003667345.1	d__Bacteria	p__Firmicutes_A	c__Clostridia	o__Lachnospirales	f__Lachnospiraceae	g__UMGS1375	s__UMGS1375
Proviruses_Hug_CHGV_seq_6039	Viruses;Duplodnaviria;Heunggongvirae;Uroviricota;Caudoviricetes	GCF_003813905.1	d__Bacteria	p__Firmicutes_A	c__Clostridia	o__Lachnospirales	f__Lachnospiraceae	g__Blautia_A	s__Blautia_A
Proviruses_Hug_CHGV_seq_6039	Viruses;Duplodnaviria;Heunggongvirae;Uroviricota;Caudoviricetes	GCF_003860525.1	d__Bacteria	p__Firmicutes_A	c__Clostridia	o__Lachnospirales	f__Lachnospiraceae	g__Blautia_A	s__Blautia_A
Proviruses_Hug_CHGV_seq_6039	Viruses;Duplodnaviria;Heunggongvirae;Uroviricota;Caudoviricetes	GCF_003932855.1	d__Bacteria	p__Firmicutes_A	c__Clostridia	o__Lachnospirales	f__Lachnospiraceae	g__Blautia_A	s__Blautia_A
Proviruses_Hug_CHGV_seq_6039	Viruses;Duplodnaviria;Heunggongvirae;Uroviricota;Caudoviricetes	GCF_003932895.1	d__Bacteria	p__Firmicutes_A	c__Clostridia	o__Lachnospirales	f__Lachnospiraceae	g__Blautia_A	s__Blautia_A
Proviruses_Hug_CHGV_seq_6039	Viruses;Duplodnaviria;Heunggongvirae;Uroviricota;Caudoviricetes	GCF_003945225.1	d__Bacteria	p__Firmicutes_A	c__Clostridia	o__Lachnospirales	f__Lachnospiraceae	g__Blautia_A	s__Blautia_A
Proviruses_Hug_CHGV_seq_6039	Viruses;Duplodnaviria;Heunggongvirae;Uroviricota;Caudoviricetes	GCF_003946145.1	d__Bacteria	p__Firmicutes_A	c__Clostridia	o__Lachnospirales	f__Lachnospiraceae	g__Blautia_A	s__Blautia_A
Proviruses_Hug_CHGV_seq_6039	Viruses;Duplodnaviria;Heunggongvirae;Uroviricota;Caudoviricetes	GCF_003992315.1	d__Bacteria	p__Firmicutes_A	c__Clostridia	o__Lachnospirales	f__Lachnospiraceae	g__Blautia_A	s__Blautia_A
Proviruses_Hug_CHGV_seq_6039	Viruses;Duplodnaviria;Heunggongvirae;Uroviricota;Caudoviricetes	GCF_004119495.1	d__Bacteria	p__Firmicutes_A	c__Clostridia	o__Lachnospirales	f__Lachnospiraceae	g__Blautia_A	s__Blautia_A
Proviruses_Hug_CHGV_seq_6039	Viruses;Duplodnaviria;Heunggongvirae;Uroviricota;Caudoviricetes	GCF_004342175.1	d__Bacteria	p__Firmicutes_A	c__Clostridia	o__Lachnospirales	f__Lachnospiraceae	g__Blautia_A	s__Blautia_A
Proviruses_Hug_CHGV_seq_6039	Viruses;Duplodnaviria;Heunggongvirae;Uroviricota;Caudoviricetes	GCF_004365575.1	d__Bacteria	p__Firmicutes_A	c__Clostridia	o__Lachnospirales	f__Lachnospiraceae	g__Blautia_A	s__Blautia_A
Proviruses_Hug_CHGV_seq_6039	Viruses;Duplodnaviria;Heunggongvirae;Uroviricota;Caudoviricetes	GCF_004365655.1	d__Bacteria	p__Firmicutes_A	c__Clostridia	o__Lachnospirales	f__Lachnospiraceae	g__Blautia_A	s__Blautia_A
Proviruses_Hug_CHGV_seq_6039	Viruses;Duplodnaviria;Heunggongvirae;Uroviricota;Caudoviricetes	GCF_004793475.1	d__Bacteria	p__Firmicutes_A	c__Clostridia	o__Lachnospirales	f__Lachnospiraceae	g__Blautia_A	s__Blautia_A
Proviruses_Hug_CHGV_seq_6039	Viruses;Duplodnaviria;Heunggongvirae;Uroviricota;Caudoviricetes	GCF_004959855.1	d__Bacteria	p__Firmicutes_A	c__Clostridia	o__Lachnospirales	f__Lachnospiraceae	g__Blautia_A	s__Blautia_A
Proviruses_Hug_CHGV_seq_6039	Viruses;Duplodnaviria;Heunggongvirae;Uroviricota;Caudoviricetes	GCF_005144745.1	d__Bacteria	p__Firmicutes_A	c__Clostridia	o__Lachnospirales	f__Lachnospiraceae	g__Blautia_A	s__Blautia_A
Proviruses_Hug_CHGV_seq_6039	Viruses;Duplodnaviria;Heunggongvirae;Uroviricota;Caudoviricetes	GCF_005217455.1	d__Bacteria	p__Firmicutes_A	c__Clostridia	o__Lachnospirales	f__Lachnospiraceae	g__Blautia_A	s__Blautia_A
Proviruses_Hug_CHGV_seq_6039	Viruses;Duplodnaviria;Heunggongvirae;Uroviricota;Caudoviricetes	GCF_005217565.1	d__Bacteria	p__Firmicutes_A	c__Clostridia	o__Lachnospirales	f__Lachnospiraceae	g__Blautia_A	s__Blautia_A
Proviruses_Hug_CHGV_seq_6039	Viruses;Duplodnaviria;Heunggongvirae;Uroviricota;Caudoviricetes	GCF_005405185.1	d__Bacteria	p__Firmicutes_A	c__Clostridia	o__Lachnospirales	f__Lachnospiraceae	g__Agathobacter	s__Agathobacter
Proviruses_Hug_CHGV_seq_6039	Viruses;Duplodnaviria;Heunggongvirae;Uroviricota;Caudoviricetes	GCF_005405405.1	d__Bacteria	p__Firmicutes_A	c__Clostridia	o__Lachnospirales	f__Lachnospiraceae	g__Anaerostipes	s__Anaerostipes
Proviruses_Hug_CHGV_seq_6039	Viruses;Duplodnaviria;Heunggongvirae;Uroviricota;Caudoviricetes	GCF_006016075.1	d__Bacteria	p__Firmicutes_A	c__Clostridia	o__Lachnospirales	f__Lachnospiraceae	g__Blautia_A	s__Blautia_A
Proviruses_Hug_CHGV_seq_6039	Viruses;Duplodnaviria;Heunggongvirae;Uroviricota;Caudoviricetes	GCF_007997085.1	d__Bacteria	p__Firmicutes_A	c__Clostridia	o__Lachnospirales	f__Lachnospiraceae	g__Blautia_A	s__Blautia_A
Proviruses_Hug_CHGV_seq_6039	Viruses;Duplodnaviria;Heunggongvirae;Uroviricota;Caudoviricetes	GCF_007997225.1	d__Bacteria	p__Firmicutes_A	c__Clostridia	o__Lachnospirales	f__Lachnospiraceae	g__Blautia_A	s__Blautia_A
Proviruses_Hug_CHGV_seq_6039	Viruses;Duplodnaviria;Heunggongvirae;Uroviricota;Caudoviricetes	GCF_008033235.1	d__Bacteria	p__Firmicutes_A	c__Clostridia	o__Lachnospirales	f__Lachnospiraceae	g__Blautia_A	s__Blautia_A
Proviruses_Hug_CHGV_seq_6039	Viruses;Duplodnaviria;Heunggongvirae;Uroviricota;Caudoviricetes	GCF_008692195.1	d__Bacteria	p__Firmicutes_A	c__Clostridia	o__Lachnospirales	f__Lachnospiraceae	g__Anaerostipes	s__Anaerostipes
Proviruses_Hug_CHGV_seq_6039	Viruses;Duplodnaviria;Heunggongvirae;Uroviricota;Caudoviricetes	GCF_008692195.1	d__Bacteria	p__Firmicutes_A	c__Clostridia	o__Lachnospirales	f__Lachnospiraceae	g__Blautia_A	s__Blautia_A
Proviruses_Hug_CHGV_seq_6039	Viruses;Duplodnaviria;Heunggongvirae;Uroviricota;Caudoviricetes	GCF_009695605.1	d__Bacteria	p__Firmicutes_A	c__Clostridia	o__Lachnospirales	f__Lachnospiraceae	g__Blautia_A	s__Blautia_A
Proviruses_Hug_CHGV_seq_6039	Viruses;Duplodnaviria;Heunggongvirae;Uroviricota;Caudoviricetes	GCF_009696045.1	d__Bacteria	p__Firmicutes_A	c__Clostridia	o__Lachnospirales	f__Lachnospiraceae	g__Blautia_A	s__Blautia_A
Proviruses_Hug_CHGV_seq_6039	Viruses;Duplodnaviria;Heunggongvirae;Uroviricota;Caudoviricetes	GCF_009729545.1	d__Bacteria	p__Firmicutes_A	c__Clostridia	o__Lachnospirales	f__Lachnospiraceae	g__Blautia_A	s__Blautia_A
Proviruses_Hug_CHGV_seq_6039	Viruses;Duplodnaviria;Heunggongvirae;Uroviricota;Caudoviricetes	GCF_009730595.1	d__Bacteria	p__Cyanobacteria	c__Cyanobacteriia	o__Cyanobacteriales	f__Microcystaceae	g__Chroococcus	s__Chroococcus_hegewaldii
Proviruses_Hug_CHGV_seq_6039	Viruses;Duplodnaviria;Heunggongvirae;Uroviricota;Caudoviricetes	GCF_009733925.1	d__Bacteria	p__Firmicutes_A	c__Clostridia	o__Lachnospirales	f__Lachnospiraceae	g__Anaerostipes	s__Anaerostipes
Proviruses_Hug_CHGV_seq_6039	Viruses;Duplodnaviria;Heunggongvirae;Uroviricota;Caudoviricetes	GCF_011947225.1	d__Bacteria	p__Firmicutes_A	c__Clostridia	o__Lachnospirales	f__Lachnospiraceae	g__Blautia_A	s__Blautia_A
Proviruses_Hug_CHGV_seq_6039	Viruses;Duplodnaviria;Heunggongvirae;Uroviricota;Caudoviricetes	GCF_013201825.1	d__Bacteria	p__Firmicutes_A	c__Clostridia	o__Lachnospirales	f__Lachnospiraceae	g__Blautia_A	s__Blautia_A
Proviruses_Hug_CHGV_seq_6039	Viruses;Duplodnaviria;Heunggongvirae;Uroviricota;Caudoviricetes	GCF_014077625.1	d__Bacteria	p__Firmicutes_C	c__Negativicutes	o__Veillonellales	f__Dialisteraceae	g__Dialister	s__Dialister
Proviruses_Hug_CHGV_seq_6039	Viruses;Duplodnaviria;Heunggongvirae;Uroviricota;Caudoviricetes	GCF_015708155.1	d__Bacteria	p__Firmicutes_A	c__Clostridia	o__Lachnospirales	f__Lachnospiraceae	g__Blautia_A	s__Blautia_A
Proviruses_Hug_CHGV_seq_6039	Viruses;Duplodnaviria;Heunggongvirae;Uroviricota;Caudoviricetes	GCF_016028255.1	d__Bacteria	p__Firmicutes_A	c__Clostridia	o__Lachnospirales	f__Lachnospiraceae	g__Anaerobutyricum	s__Anaerobutyricum
Proviruses_Hug_CHGV_seq_6039	Viruses;Duplodnaviria;Heunggongvirae;Uroviricota;Caudoviricetes	GCF_016028255.1	d__Bacteria	p__Firmicutes_A	c__Clostridia	o__Lachnospirales	f__Lachnospiraceae	g__Blautia_A	s__Blautia_A
Proviruses_Hug_CHGV_seq_6039	Viruses;Duplodnaviria;Heunggongvirae;Uroviricota;Caudoviricetes	GCF_016775155.1	d__Bacteria	p__Firmicutes_A	c__Clostridia	o__Lachnospirales	f__Lachnospiraceae	g__Blautia_A	s__Blautia_A
Proviruses_Hug_CHGV_seq_6039	Viruses;Duplodnaviria;Heunggongvirae;Uroviricota;Caudoviricetes	GCF_016901995.1	d__Bacteria	p__Firmicutes_C	c__Negativicutes	o__Veillonellales	f__Dialisteraceae	g__Dialister	s__Dialister
Proviruses_Hug_CHGV_seq_6039	Viruses;Duplodnaviria;Heunggongvirae;Uroviricota;Caudoviricetes	GCF_017254915.1	d__Bacteria	p__Firmicutes_A	c__Clostridia	o__Lachnospirales	f__Lachnospiraceae	g__Blautia_A	s__Blautia_A
Proviruses_Hug_CHGV_seq_6039	Viruses;Duplodnaviria;Heunggongvirae;Uroviricota;Caudoviricetes	GCF_017614955.1	d__Bacteria	p__Firmicutes_A	c__Clostridia	o__Lachnospirales	f__Lachnospiraceae	g__Blautia_A	s__Blautia_A
Proviruses_Hug_CHGV_seq_6039	Viruses;Duplodnaviria;Heunggongvirae;Uroviricota;Caudoviricetes	GCF_017874355.1	d__Bacteria	p__Firmicutes_A	c__Clostridia	o__Lachnospirales	f__Lachnospiraceae	g__Blautia_A	s__Blautia_A
Proviruses_Hug_CHGV_seq_6039	Viruses;Duplodnaviria;Heunggongvirae;Uroviricota;Caudoviricetes	GCF_018128225.1	d__Bacteria	p__Firmicutes_A	c__Clostridia	o__Lachnospirales	f__Lachnospiraceae	g__Blautia_A	s__Blautia_A
Proviruses_Hug_CHGV_seq_6039	Viruses;Duplodnaviria;Heunggongvirae;Uroviricota;Caudoviricetes	GCF_018141165.1	d__Bacteria	p__Firmicutes_A	c__Clostridia	o__Lachnospirales	f__Lachnospiraceae	g__Blautia_A	s__Blautia_A
Proviruses_Hug_CHGV_seq_6039	Viruses;Duplodnaviria;Heunggongvirae;Uroviricota;Caudoviricetes	GCF_018448765.1	d__Bacteria	p__Firmicutes_A	c__Clostridia	o__Lachnospirales	f__Lachnospiraceae	g__Blautia_A	s__Blautia_A
Proviruses_Hug_CHGV_seq_6039	Viruses;Duplodnaviria;Heunggongvirae;Uroviricota;Caudoviricetes	GCF_018603435.1	d__Bacteria	p__Firmicutes_A	c__Clostridia	o__Lachnospirales	f__Lachnospiraceae	g__Blautia_A	s__Blautia_A
Proviruses_Hug_CHGV_seq_6039	Viruses;Duplodnaviria;Heunggongvirae;Uroviricota;Caudoviricetes	GCF_018919265.1	d__Bacteria	p__Firmicutes_A	c__Clostridia	o__Lachnospirales	f__Lachnospiraceae	g__UMGS1375	s__UMGS1375
Proviruses_Hug_CHGV_seq_6039	Viruses;Duplodnaviria;Heunggongvirae;Uroviricota;Caudoviricetes	GCF_900095135.1	d__Bacteria	p__Firmicutes_A	c__Clostridia	o__Lachnospirales	f__Lachnospiraceae	g__Blautia_A	s__Blautia_A
Proviruses_Hug_CHGV_seq_6039	Viruses;Duplodnaviria;Heunggongvirae;Uroviricota;Caudoviricetes	GCF_900099685.1	d__Bacteria	p__Firmicutes_A	c__Clostridia	o__Lachnospirales	f__Lachnospiraceae	g__Blautia_A	s__Blautia_A
Proviruses_Hug_CHGV_seq_6039	Viruses;Duplodnaviria;Heunggongvirae;Uroviricota;Caudoviricetes	GCF_900103545.1	d__Bacteria	p__Firmicutes	c__Bacilli	o__Lactobacillales	f__Streptococcaceae	g__Streptococcus	s__Streptococcus
Proviruses_Hug_CHGV_seq_6039	Viruses;Duplodnaviria;Heunggongvirae;Uroviricota;Caudoviricetes	GCF_900108025.1	d__Bacteria	p__Bacteroidota	c__Bacteroidia	o__Bacteroidales	f__Muribaculaceae	g__CAG-279	s__CAG-279
Proviruses_Hug_CHGV_seq_6039	Viruses;Duplodnaviria;Heunggongvirae;Uroviricota;Caudoviricetes	GCF_900108025.1	d__Bacteria	p__Firmicutes_A	c__Clostridia	o__Lachnospirales	f__Lachnospiraceae	g__Blautia_A	s__Blautia_A_sp003471165
Proviruses_Hug_CHGV_seq_6039	Viruses;Duplodnaviria;Heunggongvirae;Uroviricota;Caudoviricetes	GCF_900112795.1	d__Bacteria	p__Firmicutes_A	c__Clostridia	o__Lachnospirales	f__Lachnospiraceae	g__Blautia_A	s__Blautia_A
Proviruses_Hug_CHGV_seq_6039	Viruses;Duplodnaviria;Heunggongvirae;Uroviricota;Caudoviricetes	GCF_900129585.1	d__Bacteria	p__Firmicutes_A	c__Clostridia	o__Lachnospirales	f__Lachnospiraceae	g__Blautia_A	s__Blautia_A
Proviruses_Hug_CHGV_seq_6039	Viruses;Duplodnaviria;Heunggongvirae;Uroviricota;Caudoviricetes	GCF_900176045.1	d__Bacteria	p__Firmicutes_A	c__Clostridia	o__Lachnospirales	f__Lachnospiraceae	g__Blautia_A	s__Blautia_A
Proviruses_Hug_CHGV_seq_6039	Viruses;Duplodnaviria;Heunggongvirae;Uroviricota;Caudoviricetes	GCF_900186125.1	d__Bacteria	p__Firmicutes_A	c__Clostridia	o__Lachnospirales	f__Lachnospiraceae	g__Blautia_A	s__Blautia_A
Proviruses_Hug_CHGV_seq_6039	Viruses;Duplodnaviria;Heunggongvirae;Uroviricota;Caudoviricetes	GCF_900187025.1	d__Bacteria	p__Firmicutes_A	c__Clostridia	o__Lachnospirales	f__Lachnospiraceae	g__Blautia_A	s__Blautia_A
Proviruses_Hug_CHGV_seq_6039	Viruses;Duplodnaviria;Heunggongvirae;Uroviricota;Caudoviricetes	GCF_900232105.1	d__Bacteria	p__Firmicutes_A	c__Clostridia	o__Lachnospirales	f__Lachnospiraceae	g__Blautia_A	s__Blautia_A
Proviruses_Hug_CHGV_seq_6039	Viruses;Duplodnaviria;Heunggongvirae;Uroviricota;Caudoviricetes	GCF_900290275.1	d__Bacteria	p__Firmicutes_A	c__Clostridia	o__Lachnospirales	f__Lachnospiraceae	g__Blautia_A	s__Blautia_A
Proviruses_Hug_CHGV_seq_6039	Viruses;Duplodnaviria;Heunggongvirae;Uroviricota;Caudoviricetes	GCF_900660615.1	d__Bacteria	p__Firmicutes_A	c__Clostridia	o__Lachnospirales	f__Lachnospiraceae	g__Blautia_A	s__Blautia_A
Proviruses_Hug_CHGV_seq_6039	Viruses;Duplodnaviria;Heunggongvirae;Uroviricota;Caudoviricetes	GCF_900660665.1	d__Bacteria	p__Firmicutes_A	c__Clostridia	o__Lachnospirales	f__Lachnospiraceae	g__Anaerobutyricum	s__Anaerobutyricum
Proviruses_Hug_CHGV_seq_6039	Viruses;Duplodnaviria;Heunggongvirae;Uroviricota;Caudoviricetes	GCF_900660715.1	d__Bacteria	p__Firmicutes_A	c__Clostridia	o__Lachnospirales	f__Lachnospiraceae	g__UMGS1375	s__UMGS1375
Proviruses_Hug_CHGV_seq_6039	Viruses;Duplodnaviria;Heunggongvirae;Uroviricota;Caudoviricetes	GCF_902505095.1	d__Bacteria	p__Firmicutes_A	c__Clostridia	o__Lachnospirales	f__Lachnospiraceae	g__Blautia_A	s__Blautia_A
Proviruses_Hug_CHGV_seq_6039	Viruses;Duplodnaviria;Heunggongvirae;Uroviricota;Caudoviricetes	GCF_902809855.1	d__Bacteria	p__Firmicutes_A	c__Clostridia	o__Lachnospirales	f__Lachnospiraceae	g__Blautia_A	s__Blautia_A
Proviruses_Hug_CHVD_seq_6070	Viruses;Duplodnaviria;Heunggongvirae;Uroviricota;Caudoviricetes	GCA_001683825.1	d__Bacteria	p__Firmicutes_A	c__Clostridia	o__Lachnospirales	f__Lachnospiraceae	g__KLE1615	s__KLE1615
Proviruses_Hug_CHVD_seq_6070	Viruses;Duplodnaviria;Heunggongvirae;Uroviricota;Caudoviricetes	GCA_001795335.1	d__Bacteria	p__Firmicutes_A	c__Clostridia	o__Lachnospirales	f__Lachnospiraceae	g__KLE1615	s__KLE1615
Proviruses_Hug_CHVD_seq_6070	Viruses;Duplodnaviria;Heunggongvirae;Uroviricota;Caudoviricetes	GCA_001898165.1	d__Bacteria	p__Firmicutes_A	c__Clostridia	o__Lachnospirales	f__Lachnospiraceae	g__KLE1615	s__KLE1615
Proviruses_Hug_CHVD_seq_6070	Viruses;Duplodnaviria;Heunggongvirae;Uroviricota;Caudoviricetes	GCA_002371265.1	d__Bacteria	p__Firmicutes_A	c__Clostridia	o__Lachnospirales	f__Lachnospiraceae	g__KLE1615	s__KLE1615
Proviruses_Hug_CHVD_seq_6070	Viruses;Duplodnaviria;Heunggongvirae;Uroviricota;Caudoviricetes	GCA_002401135.1	d__Bacteria	p__Firmicutes_A	c__Clostridia	o__Lachnospirales	f__Lachnospiraceae	g__KLE1615	s__KLE1615
Proviruses_Hug_CHVD_seq_6070	Viruses;Duplodnaviria;Heunggongvirae;Uroviricota;Caudoviricetes	GCA_002422305.1	d__Bacteria	p__Firmicutes_A	c__Clostridia	o__Lachnospirales	f__Lachnospiraceae	g__KLE1615	s__KLE1615
Proviruses_Hug_CHVD_seq_6070	Viruses;Duplodnaviria;Heunggongvirae;Uroviricota;Caudoviricetes	GCA_002491115.1	d__Bacteria	p__Firmicutes_A	c__Clostridia	o__Lachnospirales	f__Lachnospiraceae	g__KLE1615	s__KLE1615
Proviruses_Hug_CHVD_seq_6070	Viruses;Duplodnaviria;Heunggongvirae;Uroviricota;Caudoviricetes	GCA_003260325.1	d__Bacteria	p__Firmicutes_A	c__Clostridia	o__Lachnospirales	f__Lachnospiraceae	g__KLE1615	s__KLE1615
Proviruses_Hug_CHVD_seq_6070	Viruses;Duplodnaviria;Heunggongvirae;Uroviricota;Caudoviricetes	GCA_004557455.1	d__Bacteria	p__Firmicutes_A	c__Clostridia	o__Lachnospirales	f__Lachnospiraceae	g__KLE1615	s__KLE1615
Proviruses_Hug_CHVD_seq_6070	Viruses;Duplodnaviria;Heunggongvirae;Uroviricota;Caudoviricetes	GCA_012842745.1	d__Bacteria	p__Firmicutes_A	c__Clostridia	o__Lachnospirales	f__Lachnospiraceae	g__KLE1615	s__KLE1615
Proviruses_Hug_CHVD_seq_6070	Viruses;Duplodnaviria;Heunggongvirae;Uroviricota;Caudoviricetes	GCA_013348845.1	d__Bacteria	p__Firmicutes_A	c__Clostridia	o__Lachnospirales	f__Lachnospiraceae	g__KLE1615	s__KLE1615
Proviruses_Hug_CHVD_seq_6070	Viruses;Duplodnaviria;Heunggongvirae;Uroviricota;Caudoviricetes	GCA_017623575.1	d__Bacteria	p__Firmicutes_A	c__Clostridia	o__Lachnospirales	f__Lachnospiraceae	g__KLE1615	s__KLE1615
Proviruses_Hug_CHVD_seq_6070	Viruses;Duplodnaviria;Heunggongvirae;Uroviricota;Caudoviricetes	GCA_017656425.1	d__Bacteria	p__Firmicutes_A	c__Clostridia	o__Lachnospirales	f__Lachnospiraceae	g__KLE1615	s__KLE1615
Proviruses_Hug_CHVD_seq_6070	Viruses;Duplodnaviria;Heunggongvirae;Uroviricota;Caudoviricetes	GCA_017694425.1	d__Bacteria	p__Firmicutes_A	c__Clostridia	o__Lachnospirales	f__Lachnospiraceae	g__KLE1615	s__KLE1615
Proviruses_Hug_CHVD_seq_6070	Viruses;Duplodnaviria;Heunggongvirae;Uroviricota;Caudoviricetes	GCA_018262795.1	d__Bacteria	p__Bacteroidota	c__Bacteroidia	o__Bacteroidales	f__Bacteroidaceae	g__Phocaeicola	s__Phocaeicola
Proviruses_Hug_CHVD_seq_6070	Viruses;Duplodnaviria;Heunggongvirae;Uroviricota;Caudoviricetes	GCA_018266955.1	d__Bacteria	p__Firmicutes_A	c__Clostridia	o__Lachnospirales	f__Lachnospiraceae	g__KLE1615	s__KLE1615
Proviruses_Hug_CHVD_seq_6070	Viruses;Duplodnaviria;Heunggongvirae;Uroviricota;Caudoviricetes	GCA_019192545.1	d__Bacteria	p__Firmicutes_A	c__Clostridia	o__Lachnospirales	f__Lachnospiraceae	g__KLE1615	s__KLE1615
Proviruses_Hug_CHVD_seq_6070	Viruses;Duplodnaviria;Heunggongvirae;Uroviricota;Caudoviricetes	GCA_900180385.1	d__Bacteria	p__Firmicutes_A	c__Clostridia	o__Lachnospirales	f__Lachnospiraceae	g__KLE1615	s__KLE1615
Proviruses_Hug_CHVD_seq_6070	Viruses;Duplodnaviria;Heunggongvirae;Uroviricota;Caudoviricetes	GCA_900315335.1	d__Bacteria	p__Firmicutes_A	c__Clostridia	o__Lachnospirales	f__Lachnospiraceae	g__KLE1615	s__KLE1615
Proviruses_Hug_CHVD_seq_6070	Viruses;Duplodnaviria;Heunggongvirae;Uroviricota;Caudoviricetes	GCA_900315395.1	d__Bacteria	p__Firmicutes_A	c__Clostridia	o__Lachnospirales	f__Lachnospiraceae	g__KLE1615	s__KLE1615
Proviruses_Hug_CHVD_seq_6070	Viruses;Duplodnaviria;Heunggongvirae;Uroviricota;Caudoviricetes	GCA_900767915.1	d__Bacteria	p__Firmicutes_A	c__Clostridia	o__Lachnospirales	f__Lachnospiraceae	g__KLE1615	s__KLE1615
Proviruses_Hug_CHVD_seq_6070	Viruses;Duplodnaviria;Heunggongvirae;Uroviricota;Caudoviricetes	GCA_902772965.1	d__Bacteria	p__Firmicutes_A	c__Clostridia	o__Lachnospirales	f__Lachnospiraceae	g__KLE1615	s__KLE1615
Proviruses_Hug_CHVD_seq_6070	Viruses;Duplodnaviria;Heunggongvirae;Uroviricota;Caudoviricetes	GCA_902776565.1	d__Bacteria	p__Firmicutes_A	c__Clostridia	o__Lachnospirales	f__Lachnospiraceae	g__KLE1615	s__KLE1615
Proviruses_Hug_CHVD_seq_6070	Viruses;Duplodnaviria;Heunggongvirae;Uroviricota;Caudoviricetes	GCA_910583795.1	d__Bacteria	p__Firmicutes_A	c__Clostridia	o__Lachnospirales	f__Lachnospiraceae	g__KLE1615	s__KLE1615
Proviruses_Hug_CHVD_seq_6070	Viruses;Duplodnaviria;Heunggongvirae;Uroviricota;Caudoviricetes	GCA_910583995.1	d__Bacteria	p__Firmicutes_A	c__Clostridia	o__Lachnospirales	f__Lachnospiraceae	g__KLE1615	s__KLE1615
Proviruses_Hug_CHVD_seq_6070	Viruses;Duplodnaviria;Heunggongvirae;Uroviricota;Caudoviricetes	GCA_910585255.1	d__Bacteria	p__Firmicutes_A	c__Clostridia	o__Lachnospirales	f__Lachnospiraceae	g__KLE1615	s__KLE1615
Proviruses_Hug_CHVD_seq_6070	Viruses;Duplodnaviria;Heunggongvirae;Uroviricota;Caudoviricetes	GCF_000376965.1	d__Bacteria	p__Firmicutes_A	c__Clostridia	o__Lachnospirales	f__Lachnospiraceae	g__KLE1615	s__KLE1615
Proviruses_Hug_CHVD_seq_6070	Viruses;Duplodnaviria;Heunggongvirae;Uroviricota;Caudoviricetes	GCF_000968175.1	d__Bacteria	p__Firmicutes_A	c__Clostridia	o__Lachnospirales	f__Lachnospiraceae	g__KLE1615	s__KLE1615
Proviruses_Hug_CHVD_seq_6070	Viruses;Duplodnaviria;Heunggongvirae;Uroviricota;Caudoviricetes	GCF_000968175.1	d__Bacteria	p__Proteobacteria	c__Gammaproteobacteria	o__Enterobacterales	f__Vibrionaceae	g__Vibrio	s__Vibrio_metschnikovii
Proviruses_Hug_CHVD_seq_6070	Viruses;Duplodnaviria;Heunggongvirae;Uroviricota;Caudoviricetes	GCF_000970755.1	d__Bacteria	p__Firmicutes_A	c__Clostridia	o__Lachnospirales	f__Lachnospiraceae	g__KLE1615	s__KLE1615
Proviruses_Hug_CHVD_seq_6070	Viruses;Duplodnaviria;Heunggongvirae;Uroviricota;Caudoviricetes	GCF_001639265.1	d__Bacteria	p__Firmicutes_A	c__Clostridia	o__Lachnospirales	f__Lachnospiraceae	g__Eubacterium_F	s__Eubacterium_F
Proviruses_Hug_CHVD_seq_6070	Viruses;Duplodnaviria;Heunggongvirae;Uroviricota;Caudoviricetes	GCF_001940245.1	d__Bacteria	p__Firmicutes_A	c__Clostridia	o__Lachnospirales	f__Lachnospiraceae	g__KLE1615	s__KLE1615
Proviruses_Hug_CHVD_seq_6070	Viruses;Duplodnaviria;Heunggongvirae;Uroviricota;Caudoviricetes	GCF_001940565.1	d__Bacteria	p__Firmicutes_A	c__Clostridia	o__Lachnospirales	f__Lachnospiraceae	g__KLE1615	s__KLE1615
Proviruses_Hug_CHVD_seq_6070	Viruses;Duplodnaviria;Heunggongvirae;Uroviricota;Caudoviricetes	GCF_002095315.1	d__Bacteria	p__Firmicutes_A	c__Clostridia	o__Lachnospirales	f__Lachnospiraceae	g__Clostridium_Q	s__Clostridium_Q
Proviruses_Hug_CHVD_seq_6070	Viruses;Duplodnaviria;Heunggongvirae;Uroviricota;Caudoviricetes	GCF_002741035.1	d__Bacteria	p__Firmicutes_A	c__Clostridia	o__Lachnospirales	f__Lachnospiraceae	g__KLE1615	s__KLE1615
Proviruses_Hug_CHVD_seq_6070	Viruses;Duplodnaviria;Heunggongvirae;Uroviricota;Caudoviricetes	GCF_002831685.1	d__Bacteria	p__Firmicutes_A	c__Clostridia	o__Lachnospirales	f__Lachnospiraceae	g__KLE1615	s__KLE1615
Proviruses_Hug_CHVD_seq_6070	Viruses;Duplodnaviria;Heunggongvirae;Uroviricota;Caudoviricetes	GCF_002982135.1	d__Bacteria	p__Firmicutes_A	c__Clostridia	o__Lachnospirales	f__Lachnospiraceae	g__KLE1615	s__KLE1615
Proviruses_Hug_CHVD_seq_6070	Viruses;Duplodnaviria;Heunggongvirae;Uroviricota;Caudoviricetes	GCF_003344345.1	d__Bacteria	p__Firmicutes_A	c__Clostridia	o__Lachnospirales	f__Lachnospiraceae	g__KLE1615	s__KLE1615
Proviruses_Hug_CHVD_seq_6070	Viruses;Duplodnaviria;Heunggongvirae;Uroviricota;Caudoviricetes	GCF_003344345.1	d__Bacteria	p__Firmicutes_A	c__Clostridia	o__TANB77	f__CAG-508	g__CAG-273	s__CAG-273
Proviruses_Hug_CHVD_seq_6070	Viruses;Duplodnaviria;Heunggongvirae;Uroviricota;Caudoviricetes	GCF_003815675.1	d__Bacteria	p__Firmicutes_A	c__Clostridia	o__Lachnospirales	f__Lachnospiraceae	g__Eubacterium_F	s__Eubacterium_F
Proviruses_Hug_CHVD_seq_6070	Viruses;Duplodnaviria;Heunggongvirae;Uroviricota;Caudoviricetes	GCF_003932855.1	d__Bacteria	p__Firmicutes_A	c__Clostridia	o__Lachnospirales	f__Lachnospiraceae	g__KLE1615	s__KLE1615
Proviruses_Hug_CHVD_seq_6070	Viruses;Duplodnaviria;Heunggongvirae;Uroviricota;Caudoviricetes	GCF_003950325.1	d__Bacteria	p__Firmicutes_A	c__Clostridia	o__Lachnospirales	f__Lachnospiraceae	g__KLE1615	s__KLE1615
Proviruses_Hug_CHVD_seq_6070	Viruses;Duplodnaviria;Heunggongvirae;Uroviricota;Caudoviricetes	GCF_004015185.1	d__Bacteria	p__Firmicutes_A	c__Clostridia	o__Lachnospirales	f__Lachnospiraceae	g__KLE1615	s__KLE1615
Proviruses_Hug_CHVD_seq_6070	Viruses;Duplodnaviria;Heunggongvirae;Uroviricota;Caudoviricetes	GCF_018128225.1	d__Bacteria	p__Firmicutes_A	c__Clostridia	o__Lachnospirales	f__Lachnospiraceae	g__KLE1615	s__KLE1615
Proviruses_Hug_CHVD_seq_6070	Viruses;Duplodnaviria;Heunggongvirae;Uroviricota;Caudoviricetes	GCF_018420025.1	d__Bacteria	p__Firmicutes_A	c__Clostridia	o__Lachnospirales	f__Lachnospiraceae	g__KLE1615	s__KLE1615
Proviruses_Hug_CHVD_seq_6070	Viruses;Duplodnaviria;Heunggongvirae;Uroviricota;Caudoviricetes	GCF_902505095.1	d__Bacteria	p__Firmicutes_A	c__Clostridia	o__Lachnospirales	f__Lachnospiraceae	g__KLE1615	s__KLE1615
Proviruses_Hug_CHVD_seq_6081	Viruses;Duplodnaviria;Heunggongvirae;Uroviricota;Caudoviricetes	GCA_002084355.1	d__Bacteria	p__Firmicutes_C	c__Negativicutes	o__Veillonellales	f__Veillonellaceae	g__Veillonella	s__Veillonella
Proviruses_Hug_CHVD_seq_6081	Viruses;Duplodnaviria;Heunggongvirae;Uroviricota;Caudoviricetes	GCA_003260325.1	d__Bacteria	p__Firmicutes_C	c__Negativicutes	o__Veillonellales	f__Veillonellaceae	g__Veillonella	s__Veillonella
Proviruses_Hug_CHVD_seq_6081	Viruses;Duplodnaviria;Heunggongvirae;Uroviricota;Caudoviricetes	GCA_003486385.1	d__Bacteria	p__Firmicutes_C	c__Negativicutes	o__Veillonellales	f__Veillonellaceae	g__Veillonella	s__Veillonella
Proviruses_Hug_CHVD_seq_6081	Viruses;Duplodnaviria;Heunggongvirae;Uroviricota;Caudoviricetes	GCA_004375875.1	d__Bacteria	p__Firmicutes_A	c__Clostridia	o__Lachnospirales	f__Lachnospiraceae	g__Lachnospira	s__Lachnospira
Proviruses_Hug_CHVD_seq_6081	Viruses;Duplodnaviria;Heunggongvirae;Uroviricota;Caudoviricetes	GCA_012840445.1	d__Bacteria	p__Firmicutes	c__Bacilli	o__Lactobacillales	f__Streptococcaceae	g__Streptococcus	s__Streptococcus
Proviruses_Hug_CHVD_seq_6081	Viruses;Duplodnaviria;Heunggongvirae;Uroviricota;Caudoviricetes	GCA_013286425.1	d__Bacteria	p__Firmicutes	c__Bacilli	o__Erysipelotrichales	f__Erysipelatoclostridiaceae	g__Catenibacterium	s__Catenibacterium
Proviruses_Hug_CHVD_seq_6081	Viruses;Duplodnaviria;Heunggongvirae;Uroviricota;Caudoviricetes	GCA_017551675.1	d__Bacteria	p__Firmicutes_C	c__Negativicutes	o__Veillonellales	f__Veillonellaceae	g__Veillonella	s__Veillonella
Proviruses_Hug_CHVD_seq_6081	Viruses;Duplodnaviria;Heunggongvirae;Uroviricota;Caudoviricetes	GCA_900767915.1	d__Bacteria	p__Bacteroidota	c__Bacteroidia	o__Flavobacteriales	f__Vicingaceae	g__BRH-c54	s__BRH-c54_sp002841035
Proviruses_Hug_CHVD_seq_6081	Viruses;Duplodnaviria;Heunggongvirae;Uroviricota;Caudoviricetes	GCF_000252955.1	d__Bacteria	p__Bacteroidota	c__Bacteroidia	o__Flavobacteriales	f__Flavobacteriaceae	g__Lutibacter	s__Lutibacter_maritimus
Proviruses_Hug_CHVD_seq_6081	Viruses;Duplodnaviria;Heunggongvirae;Uroviricota;Caudoviricetes	GCF_001244545.1	d__Bacteria	p__Firmicutes_C	c__Negativicutes	o__Veillonellales	f__Veillonellaceae	g__Veillonella	s__Veillonella
Proviruses_Hug_CHVD_seq_6081	Viruses;Duplodnaviria;Heunggongvirae;Uroviricota;Caudoviricetes	GCF_003471165.1	d__Bacteria	p__Firmicutes_C	c__Negativicutes	o__Veillonellales	f__Veillonellaceae	g__Veillonella	s__Veillonella
Proviruses_Hug_CHVD_seq_6081	Viruses;Duplodnaviria;Heunggongvirae;Uroviricota;Caudoviricetes	GCF_003788695.1	d__Bacteria	p__Firmicutes	c__Bacilli	o__Lactobacillales	f__Streptococcaceae	g__Streptococcus	s__Streptococcus
Proviruses_Hug_CHVD_seq_6081	Viruses;Duplodnaviria;Heunggongvirae;Uroviricota;Caudoviricetes	GCF_004524775.1	d__Bacteria	p__Firmicutes_C	c__Negativicutes	o__Veillonellales	f__Veillonellaceae	g__Veillonella	s__Veillonella
Proviruses_Hug_CHVD_seq_6081	Viruses;Duplodnaviria;Heunggongvirae;Uroviricota;Caudoviricetes	GCF_013403245.1	d__Bacteria	p__Firmicutes	c__Bacilli	o__Erysipelotrichales	f__Erysipelotrichaceae	g__Holdemanella	s__Holdemanella
Proviruses_Hug_CHVD_seq_6081	Viruses;Duplodnaviria;Heunggongvirae;Uroviricota;Caudoviricetes	GCF_900115465.1	d__Bacteria	p__Firmicutes_C	c__Negativicutes	o__Veillonellales	f__Veillonellaceae	g__Veillonella	s__Veillonella
Proviruses_Hug_CHVD_seq_6082	Viruses;Duplodnaviria;Heunggongvirae;Uroviricota;Caudoviricetes	GCA_017466125.1	d__Bacteria	p__Firmicutes_A	c__Clostridia	o__TANB77	f__CAG-508	g__CAG-273	s__CAG-273
Proviruses_Hug_CHVD_seq_6082	Viruses;Duplodnaviria;Heunggongvirae;Uroviricota;Caudoviricetes	GCA_019008365.1	d__Bacteria	p__Firmicutes_A	c__Clostridia	o__Lachnospirales	f__Lachnospiraceae	g__Mobilitalea	s__Mobilitalea_sp012839295
Proviruses_Hug_CHVD_seq_6082	Viruses;Duplodnaviria;Heunggongvirae;Uroviricota;Caudoviricetes	GCA_910585545.1	d__Bacteria	p__Fusobacteriota	c__Fusobacteriia	o__Fusobacteriales	f__Leptotrichiaceae	g__Leptotrichia_A	s__Leptotrichia_A_sp000469505
Proviruses_Hug_CHVD_seq_6082	Viruses;Duplodnaviria;Heunggongvirae;Uroviricota;Caudoviricetes	GCF_001662485.1	d__Bacteria	p__Firmicutes_A	c__Clostridia	o__Lachnospirales	f__Lachnospiraceae	g__Butyrivibrio_A	s__Butyrivibrio_A
Proviruses_Hug_CHVD_seq_6082	Viruses;Duplodnaviria;Heunggongvirae;Uroviricota;Caudoviricetes	GCF_002272925.1	d__Bacteria	p__Firmicutes_A	c__Clostridia	o__TANB77	f__CAG-508	g__CAG-273	s__CAG-273
Proviruses_Hug_CHVD_seq_6082	Viruses;Duplodnaviria;Heunggongvirae;Uroviricota;Caudoviricetes	GCF_002706425.1	d__Bacteria	p__Firmicutes_A	c__Clostridia	o__Lachnospirales	f__Lachnospiraceae	g__Lachnospira	s__Lachnospira
Proviruses_Hug_CHVD_seq_6082	Viruses;Duplodnaviria;Heunggongvirae;Uroviricota;Caudoviricetes	GCF_003570905.1	d__Bacteria	p__Bacteroidota	c__Bacteroidia	o__Bacteroidales	f__Bacteroidaceae	g__Prevotella	s__Prevotella
Proviruses_Hug_CHVD_seq_6082	Viruses;Duplodnaviria;Heunggongvirae;Uroviricota;Caudoviricetes	GCF_003751505.1	d__Bacteria	p__Firmicutes_A	c__Clostridia	o__Lachnospirales	f__Lachnospiraceae	g__Roseburia	s__Roseburia
Proviruses_Hug_CHVD_seq_6082	Viruses;Duplodnaviria;Heunggongvirae;Uroviricota;Caudoviricetes	GCF_003932855.1	d__Bacteria	p__Firmicutes_A	c__Clostridia	o__Oscillospirales	f__Ruminococcaceae	g__Ruminiclostridium_E	s__Ruminiclostridium_E
Proviruses_Hug_CHVD_seq_6082	Viruses;Duplodnaviria;Heunggongvirae;Uroviricota;Caudoviricetes	GCF_016900095.1	d__Bacteria	p__Firmicutes_A	c__Clostridia	o__Lachnospirales	f__Lachnospiraceae	g__Butyrivibrio_A	s__Butyrivibrio_A
Proviruses_Hug_CHVD_seq_6121	Viruses;Duplodnaviria;Heunggongvirae;Uroviricota;Caudoviricetes	GCA_017406985.1	d__Bacteria	p__Firmicutes_A	c__Clostridia	o__Lachnospirales	f__Lachnospiraceae	g__Anaerobutyricum	s__Anaerobutyricum
Proviruses_Hug_CHVD_seq_6121	Viruses;Duplodnaviria;Heunggongvirae;Uroviricota;Caudoviricetes	GCA_017406985.1	d__Bacteria	p__Proteobacteria	c__Gammaproteobacteria	o__Burkholderiales	f__Neisseriaceae	g__Eikenella	s__Eikenella
Proviruses_Hug_CHVD_seq_6121	Viruses;Duplodnaviria;Heunggongvirae;Uroviricota;Caudoviricetes	GCF_000797445.1	d__Bacteria	p__Patescibacteria	c__Saccharimonadia	o__Saccharimonadales	f__Saccharimonadaceae	g__Saccharimonas	s__Saccharimonas_sp905371715
Proviruses_Hug_GPD_seq_6654	Viruses;Duplodnaviria;Heunggongvirae;Uroviricota;Caudoviricetes	GCA_002371615.1	d__Bacteria	p__Verrucomicrobiota	c__Verrucomicrobiae	o__Opitutales	f__CAG-312	g__CAG-312	s__CAG-312
Proviruses_Hug_GPD_seq_6654	Viruses;Duplodnaviria;Heunggongvirae;Uroviricota;Caudoviricetes	GCA_002404755.1	d__Bacteria	p__Bacteroidota	c__Bacteroidia	o__Bacteroidales	f__Bacteroidaceae	g__Prevotella	s__Prevotella
Proviruses_Hug_GPD_seq_6654	Viruses;Duplodnaviria;Heunggongvirae;Uroviricota;Caudoviricetes	GCA_002407775.1	d__Bacteria	p__Verrucomicrobiota	c__Verrucomicrobiae	o__Opitutales	f__CAG-312	g__CAG-312	s__CAG-312
Proviruses_Hug_GPD_seq_6654	Viruses;Duplodnaviria;Heunggongvirae;Uroviricota;Caudoviricetes	GCA_002749055.1	d__Bacteria	p__Bacteroidota	c__Bacteroidia	o__Bacteroidales	f__Bacteroidaceae	g__Prevotella	s__Prevotella
Proviruses_Hug_GPD_seq_6654	Viruses;Duplodnaviria;Heunggongvirae;Uroviricota;Caudoviricetes	GCA_002871655.1	d__Bacteria	p__Bacteroidota	c__Bacteroidia	o__Bacteroidales	f__Bacteroidaceae	g__Prevotella	s__Prevotella
Proviruses_Hug_GPD_seq_6654	Viruses;Duplodnaviria;Heunggongvirae;Uroviricota;Caudoviricetes	GCA_003070825.1	d__Bacteria	p__Bacteroidota	c__Bacteroidia	o__Bacteroidales	f__Bacteroidaceae	g__Prevotella	s__Prevotella
Proviruses_Hug_GPD_seq_6654	Viruses;Duplodnaviria;Heunggongvirae;Uroviricota;Caudoviricetes	GCA_003858585.1	d__Bacteria	p__Bacteroidota	c__Bacteroidia	o__Bacteroidales	f__Bacteroidaceae	g__Prevotella	s__Prevotella
Proviruses_Hug_GPD_seq_6654	Viruses;Duplodnaviria;Heunggongvirae;Uroviricota;Caudoviricetes	GCA_004292955.1	d__Bacteria	p__Bacteroidota	c__Bacteroidia	o__Bacteroidales	f__Bacteroidaceae	g__Prevotella	s__Prevotella
Proviruses_Hug_GPD_seq_6654	Viruses;Duplodnaviria;Heunggongvirae;Uroviricota;Caudoviricetes	GCA_004559785.1	d__Bacteria	p__Bacteroidota	c__Bacteroidia	o__Bacteroidales	f__Bacteroidaceae	g__Prevotella	s__Prevotella
Proviruses_Hug_GPD_seq_6654	Viruses;Duplodnaviria;Heunggongvirae;Uroviricota;Caudoviricetes	GCA_009784515.1	d__Bacteria	p__Bacteroidota	c__Bacteroidia	o__Bacteroidales	f__Bacteroidaceae	g__Prevotella	s__Prevotella
Proviruses_Hug_GPD_seq_6654	Viruses;Duplodnaviria;Heunggongvirae;Uroviricota;Caudoviricetes	GCA_011358865.1	d__Bacteria	p__Bacteroidota	c__Bacteroidia	o__Bacteroidales	f__Bacteroidaceae	g__Prevotella	s__Prevotella
Proviruses_Hug_GPD_seq_6654	Viruses;Duplodnaviria;Heunggongvirae;Uroviricota;Caudoviricetes	GCA_012519565.1	d__Bacteria	p__Bacteroidota	c__Bacteroidia	o__Bacteroidales	f__Bacteroidaceae	g__Prevotella	s__Prevotella
Proviruses_Hug_GPD_seq_6654	Viruses;Duplodnaviria;Heunggongvirae;Uroviricota;Caudoviricetes	GCA_012523895.1	d__Bacteria	p__Bacteroidota	c__Bacteroidia	o__Bacteroidales	f__Bacteroidaceae	g__Prevotella	s__Prevotella
Proviruses_Hug_GPD_seq_6654	Viruses;Duplodnaviria;Heunggongvirae;Uroviricota;Caudoviricetes	GCA_012838085.1	d__Bacteria	p__Bacteroidota	c__Bacteroidia	o__Bacteroidales	f__Bacteroidaceae	g__Prevotella	s__Prevotella
Proviruses_Hug_GPD_seq_6654	Viruses;Duplodnaviria;Heunggongvirae;Uroviricota;Caudoviricetes	GCA_012838795.1	d__Bacteria	p__Bacteroidota	c__Bacteroidia	o__Bacteroidales	f__Bacteroidaceae	g__Prevotella	s__Prevotella
Proviruses_Hug_GPD_seq_6654	Viruses;Duplodnaviria;Heunggongvirae;Uroviricota;Caudoviricetes	GCA_013299105.1	d__Bacteria	p__Firmicutes_A	c__Clostridia	o__Oscillospirales	f__Acutalibacteraceae	g__CAG-180	s__CAG-180
Proviruses_Hug_GPD_seq_6654	Viruses;Duplodnaviria;Heunggongvirae;Uroviricota;Caudoviricetes	GCA_014323935.1	d__Bacteria	p__Bacteroidota	c__Bacteroidia	o__Bacteroidales	f__Bacteroidaceae	g__Prevotella	s__Prevotella
Proviruses_Hug_GPD_seq_6654	Viruses;Duplodnaviria;Heunggongvirae;Uroviricota;Caudoviricetes	GCA_015232455.1	d__Bacteria	p__Bacteroidota	c__Bacteroidia	o__Bacteroidales	f__Bacteroidaceae	g__Prevotella	s__Prevotella
Proviruses_Hug_GPD_seq_6654	Viruses;Duplodnaviria;Heunggongvirae;Uroviricota;Caudoviricetes	GCA_016283295.1	d__Archaea	p__Methanobacteriota	c__Methanobacteria	o__Methanobacteriales	f__Methanobacteriaceae	g__Methanobrevibacter_A	s__Methanobrevibacter_A
Proviruses_Hug_GPD_seq_6654	Viruses;Duplodnaviria;Heunggongvirae;Uroviricota;Caudoviricetes	GCA_016708305.1	d__Bacteria	p__Bacteroidota	c__Bacteroidia	o__Bacteroidales	f__Bacteroidaceae	g__Prevotella	s__Prevotella
Proviruses_Hug_GPD_seq_6654	Viruses;Duplodnaviria;Heunggongvirae;Uroviricota;Caudoviricetes	GCA_016935475.1	d__Bacteria	p__Bacteroidota	c__Bacteroidia	o__Bacteroidales	f__Bacteroidaceae	g__Prevotella	s__Prevotella
Proviruses_Hug_GPD_seq_6654	Viruses;Duplodnaviria;Heunggongvirae;Uroviricota;Caudoviricetes	GCA_017398825.1	d__Bacteria	p__Bacteroidota	c__Bacteroidia	o__Bacteroidales	f__Bacteroidaceae	g__Prevotella	s__Prevotella
Proviruses_Hug_GPD_seq_6654	Viruses;Duplodnaviria;Heunggongvirae;Uroviricota;Caudoviricetes	GCA_017466125.1	d__Archaea	p__Methanobacteriota	c__Methanobacteria	o__Methanobacteriales	f__Methanobacteriaceae	g__Methanobrevibacter_A	s__Methanobrevibacter_A
Proviruses_Hug_GPD_seq_6654	Viruses;Duplodnaviria;Heunggongvirae;Uroviricota;Caudoviricetes	GCA_017466125.1	d__Bacteria	p__Bacteroidota	c__Bacteroidia	o__Bacteroidales	f__Bacteroidaceae	g__Prevotella	s__Prevotella
Proviruses_Hug_GPD_seq_6654	Viruses;Duplodnaviria;Heunggongvirae;Uroviricota;Caudoviricetes	GCA_017517845.1	d__Bacteria	p__Bacteroidota	c__Bacteroidia	o__Bacteroidales	f__Bacteroidaceae	g__Prevotella	s__Prevotella
Proviruses_Hug_GPD_seq_6654	Viruses;Duplodnaviria;Heunggongvirae;Uroviricota;Caudoviricetes	GCA_017546175.1	d__Bacteria	p__Bacteroidota	c__Bacteroidia	o__Bacteroidales	f__Bacteroidaceae	g__Prevotella	s__Prevotella
Proviruses_Hug_GPD_seq_6654	Viruses;Duplodnaviria;Heunggongvirae;Uroviricota;Caudoviricetes	GCA_018432645.1	d__Bacteria	p__Firmicutes_A	c__Clostridia	o__Lachnospirales	f__Lachnospiraceae	g__Mediterraneibacter	s__Mediterraneibacter
Proviruses_Hug_GPD_seq_6654	Viruses;Duplodnaviria;Heunggongvirae;Uroviricota;Caudoviricetes	GCA_018883815.1	d__Bacteria	p__Bacteroidota	c__Bacteroidia	o__Bacteroidales	f__Bacteroidaceae	g__Prevotella	s__Prevotella
Proviruses_Hug_GPD_seq_6654	Viruses;Duplodnaviria;Heunggongvirae;Uroviricota;Caudoviricetes	GCA_900314605.1	d__Bacteria	p__Bacteroidota	c__Bacteroidia	o__Bacteroidales	f__Bacteroidaceae	g__Prevotella	s__Prevotella
Proviruses_Hug_GPD_seq_6654	Viruses;Duplodnaviria;Heunggongvirae;Uroviricota;Caudoviricetes	GCA_900541335.1	d__Archaea	p__Methanobacteriota	c__Methanobacteria	o__Methanobacteriales	f__Methanobacteriaceae	g__Methanobrevibacter_A	s__Methanobrevibacter_A
Proviruses_Hug_GPD_seq_6654	Viruses;Duplodnaviria;Heunggongvirae;Uroviricota;Caudoviricetes	GCA_900769785.1	d__Bacteria	p__Bacteroidota	c__Bacteroidia	o__Bacteroidales	f__Bacteroidaceae	g__Prevotella	s__Prevotella
Proviruses_Hug_GPD_seq_6654	Viruses;Duplodnaviria;Heunggongvirae;Uroviricota;Caudoviricetes	GCA_903847905.1	d__Bacteria	p__Bacteroidota	c__Bacteroidia	o__Bacteroidales	f__Bacteroidaceae	g__Prevotella	s__Prevotella
Proviruses_Hug_GPD_seq_6654	Viruses;Duplodnaviria;Heunggongvirae;Uroviricota;Caudoviricetes	GCA_903873165.1	d__Bacteria	p__Bacteroidota	c__Bacteroidia	o__Bacteroidales	f__Bacteroidaceae	g__Prevotella	s__Prevotella
Proviruses_Hug_GPD_seq_6654	Viruses;Duplodnaviria;Heunggongvirae;Uroviricota;Caudoviricetes	GCA_905193685.1	d__Bacteria	p__Bacteroidota	c__Bacteroidia	o__Bacteroidales	f__Bacteroidaceae	g__Prevotella	s__Prevotella
Proviruses_Hug_GPD_seq_6654	Viruses;Duplodnaviria;Heunggongvirae;Uroviricota;Caudoviricetes	GCA_910574865.1	d__Bacteria	p__Bacteroidota	c__Bacteroidia	o__Bacteroidales	f__Bacteroidaceae	g__Prevotella	s__Prevotella
Proviruses_Hug_GPD_seq_6654	Viruses;Duplodnaviria;Heunggongvirae;Uroviricota;Caudoviricetes	GCA_910577825.1	d__Bacteria	p__Proteobacteria	c__Gammaproteobacteria	o__Pseudomonadales	f__Moraxellaceae	g__Moraxella	s__Moraxella_oblonga
Proviruses_Hug_GPD_seq_6654	Viruses;Duplodnaviria;Heunggongvirae;Uroviricota;Caudoviricetes	GCA_910585615.1	d__Bacteria	p__Bacteroidota	c__Bacteroidia	o__Bacteroidales	f__Bacteroidaceae	g__Prevotella	s__Prevotella
Proviruses_Hug_GPD_seq_6654	Viruses;Duplodnaviria;Heunggongvirae;Uroviricota;Caudoviricetes	GCF_000006175.1	d__Bacteria	p__Bacteroidota	c__Bacteroidia	o__Bacteroidales	f__Bacteroidaceae	g__Prevotella	s__Prevotella
Proviruses_Hug_GPD_seq_6654	Viruses;Duplodnaviria;Heunggongvirae;Uroviricota;Caudoviricetes	GCF_000013445.1	d__Bacteria	p__Bacteroidota	c__Bacteroidia	o__Bacteroidales	f__Bacteroidaceae	g__Prevotella	s__Prevotella
Proviruses_Hug_GPD_seq_6654	Viruses;Duplodnaviria;Heunggongvirae;Uroviricota;Caudoviricetes	GCF_000146585.1	d__Bacteria	p__Bacteroidota	c__Bacteroidia	o__Bacteroidales	f__Bacteroidaceae	g__Prevotella	s__Prevotella
Proviruses_Hug_GPD_seq_6654	Viruses;Duplodnaviria;Heunggongvirae;Uroviricota;Caudoviricetes	GCF_000220235.1	d__Bacteria	p__Bacteroidota	c__Bacteroidia	o__Bacteroidales	f__Bacteroidaceae	g__Prevotella	s__Prevotella
Proviruses_Hug_GPD_seq_6654	Viruses;Duplodnaviria;Heunggongvirae;Uroviricota;Caudoviricetes	GCF_000311725.1	d__Bacteria	p__Bacteroidota	c__Bacteroidia	o__Bacteroidales	f__Bacteroidaceae	g__Prevotella	s__Prevotella
Proviruses_Hug_GPD_seq_6654	Viruses;Duplodnaviria;Heunggongvirae;Uroviricota;Caudoviricetes	GCF_000423145.1	d__Bacteria	p__Bacteroidota	c__Bacteroidia	o__Bacteroidales	f__Bacteroidaceae	g__Prevotella	s__Prevotella
Proviruses_Hug_GPD_seq_6654	Viruses;Duplodnaviria;Heunggongvirae;Uroviricota;Caudoviricetes	GCF_000445475.1	d__Bacteria	p__Bacteroidota	c__Bacteroidia	o__Bacteroidales	f__Bacteroidaceae	g__Prevotella	s__Prevotella
Proviruses_Hug_GPD_seq_6654	Viruses;Duplodnaviria;Heunggongvirae;Uroviricota;Caudoviricetes	GCF_000512915.1	d__Bacteria	p__Bacteroidota	c__Bacteroidia	o__Bacteroidales	f__Bacteroidaceae	g__Prevotella	s__Prevotella
Proviruses_Hug_GPD_seq_6654	Viruses;Duplodnaviria;Heunggongvirae;Uroviricota;Caudoviricetes	GCF_001434275.1	d__Bacteria	p__Bacteroidota	c__Bacteroidia	o__Bacteroidales	f__Bacteroidaceae	g__Prevotella	s__Prevotella
Proviruses_Hug_GPD_seq_6654	Viruses;Duplodnaviria;Heunggongvirae;Uroviricota;Caudoviricetes	GCF_001952075.1	d__Bacteria	p__Bacteroidota	c__Bacteroidia	o__Bacteroidales	f__Bacteroidaceae	g__Prevotella	s__Prevotella
Proviruses_Hug_GPD_seq_6654	Viruses;Duplodnaviria;Heunggongvirae;Uroviricota;Caudoviricetes	GCF_002072215.1	d__Bacteria	p__Bacteroidota	c__Bacteroidia	o__Bacteroidales	f__Bacteroidaceae	g__Prevotella	s__Prevotella
Proviruses_Hug_GPD_seq_6654	Viruses;Duplodnaviria;Heunggongvirae;Uroviricota;Caudoviricetes	GCF_002072955.1	d__Bacteria	p__Bacteroidota	c__Bacteroidia	o__Bacteroidales	f__Bacteroidaceae	g__Prevotella	s__Prevotella
Proviruses_Hug_GPD_seq_6654	Viruses;Duplodnaviria;Heunggongvirae;Uroviricota;Caudoviricetes	GCF_002093545.1	d__Bacteria	p__Bacteroidota	c__Bacteroidia	o__Bacteroidales	f__Bacteroidaceae	g__Prevotella	s__Prevotella
Proviruses_Hug_GPD_seq_6654	Viruses;Duplodnaviria;Heunggongvirae;Uroviricota;Caudoviricetes	GCF_002095315.1	d__Bacteria	p__Bacteroidota	c__Bacteroidia	o__Bacteroidales	f__Bacteroidaceae	g__Prevotella	s__Prevotella
Proviruses_Hug_GPD_seq_6654	Viruses;Duplodnaviria;Heunggongvirae;Uroviricota;Caudoviricetes	GCF_002245785.1	d__Bacteria	p__Verrucomicrobiota	c__Verrucomicrobiae	o__Opitutales	f__CAG-312	g__Merdousia	s__Merdousia_sp900760055
Proviruses_Hug_GPD_seq_6654	Viruses;Duplodnaviria;Heunggongvirae;Uroviricota;Caudoviricetes	GCF_003044065.1	d__Bacteria	p__Bacteroidota	c__Bacteroidia	o__Bacteroidales	f__Bacteroidaceae	g__Prevotella	s__Prevotella
Proviruses_Hug_GPD_seq_6654	Viruses;Duplodnaviria;Heunggongvirae;Uroviricota;Caudoviricetes	GCF_003121845.1	d__Bacteria	p__Bacteroidota	c__Bacteroidia	o__Bacteroidales	f__Bacteroidaceae	g__Prevotella	s__Prevotella
Proviruses_Hug_GPD_seq_6654	Viruses;Duplodnaviria;Heunggongvirae;Uroviricota;Caudoviricetes	GCF_003201835.2	d__Bacteria	p__Bacteroidota	c__Bacteroidia	o__Bacteroidales	f__Bacteroidaceae	g__Prevotella	s__Prevotella
Proviruses_Hug_GPD_seq_6654	Viruses;Duplodnaviria;Heunggongvirae;Uroviricota;Caudoviricetes	GCF_003545805.1	d__Bacteria	p__Bacteroidota	c__Bacteroidia	o__Bacteroidales	f__Bacteroidaceae	g__Prevotella	s__Prevotella
Proviruses_Hug_GPD_seq_6654	Viruses;Duplodnaviria;Heunggongvirae;Uroviricota;Caudoviricetes	GCF_003600355.1	d__Bacteria	p__Bacteroidota	c__Bacteroidia	o__Bacteroidales	f__Bacteroidaceae	g__Prevotella	s__Prevotella
Proviruses_Hug_GPD_seq_6654	Viruses;Duplodnaviria;Heunggongvirae;Uroviricota;Caudoviricetes	GCF_003610355.1	d__Bacteria	p__Bacteroidota	c__Bacteroidia	o__Bacteroidales	f__Bacteroidaceae	g__Prevotella	s__Prevotella
Proviruses_Hug_GPD_seq_6654	Viruses;Duplodnaviria;Heunggongvirae;Uroviricota;Caudoviricetes	GCF_003865095.1	d__Bacteria	p__Bacteroidota	c__Bacteroidia	o__Bacteroidales	f__Bacteroidaceae	g__Prevotella	s__Prevotella
Proviruses_Hug_GPD_seq_6654	Viruses;Duplodnaviria;Heunggongvirae;Uroviricota;Caudoviricetes	GCF_003932855.1	d__Archaea	p__Methanobacteriota	c__Methanobacteria	o__Methanobacteriales	f__Methanobacteriaceae	g__Methanobrevibacter_A	s__Methanobrevibacter_A
Proviruses_Hug_GPD_seq_6654	Viruses;Duplodnaviria;Heunggongvirae;Uroviricota;Caudoviricetes	GCF_003943735.1	d__Bacteria	p__Bacteroidota	c__Bacteroidia	o__Bacteroidales	f__Bacteroidaceae	g__Prevotella	s__Prevotella
Proviruses_Hug_GPD_seq_6654	Viruses;Duplodnaviria;Heunggongvirae;Uroviricota;Caudoviricetes	GCF_003992005.1	d__Bacteria	p__Bacteroidota	c__Bacteroidia	o__Bacteroidales	f__Bacteroidaceae	g__Prevotella	s__Prevotella
Proviruses_Hug_GPD_seq_6654	Viruses;Duplodnaviria;Heunggongvirae;Uroviricota;Caudoviricetes	GCF_004345675.1	d__Bacteria	p__Bacteroidota	c__Bacteroidia	o__Bacteroidales	f__Bacteroidaceae	g__Prevotella	s__Prevotella
Proviruses_Hug_GPD_seq_6654	Viruses;Duplodnaviria;Heunggongvirae;Uroviricota;Caudoviricetes	GCF_004354985.1	d__Bacteria	p__Bacteroidota	c__Bacteroidia	o__Bacteroidales	f__Bacteroidaceae	g__Prevotella	s__Prevotella
Proviruses_Hug_GPD_seq_6654	Viruses;Duplodnaviria;Heunggongvirae;Uroviricota;Caudoviricetes	GCF_008386235.1	d__Bacteria	p__Bacteroidota	c__Bacteroidia	o__Bacteroidales	f__Bacteroidaceae	g__Prevotella	s__Prevotella
Proviruses_Hug_GPD_seq_6654	Viruses;Duplodnaviria;Heunggongvirae;Uroviricota;Caudoviricetes	GCF_008633215.1	d__Bacteria	p__Bacteroidota	c__Bacteroidia	o__Bacteroidales	f__Bacteroidaceae	g__Prevotella	s__Prevotella
Proviruses_Hug_GPD_seq_6654	Viruses;Duplodnaviria;Heunggongvirae;Uroviricota;Caudoviricetes	GCF_010078235.1	d__Bacteria	p__Bacteroidota	c__Bacteroidia	o__Bacteroidales	f__Bacteroidaceae	g__Prevotella	s__Prevotella
Proviruses_Hug_GPD_seq_6654	Viruses;Duplodnaviria;Heunggongvirae;Uroviricota;Caudoviricetes	GCF_010614725.1	d__Bacteria	p__Bacteroidota	c__Bacteroidia	o__Bacteroidales	f__Bacteroidaceae	g__Prevotella	s__Prevotella
Proviruses_Hug_GPD_seq_6654	Viruses;Duplodnaviria;Heunggongvirae;Uroviricota;Caudoviricetes	GCF_013166605.1	d__Bacteria	p__Bacteroidota	c__Bacteroidia	o__Bacteroidales	f__Bacteroidaceae	g__Prevotella	s__Prevotella
Proviruses_Hug_GPD_seq_6654	Viruses;Duplodnaviria;Heunggongvirae;Uroviricota;Caudoviricetes	GCF_013284035.1	d__Bacteria	p__Bacteroidota	c__Bacteroidia	o__Bacteroidales	f__Bacteroidaceae	g__Prevotella	s__Prevotella
Proviruses_Hug_GPD_seq_6654	Viruses;Duplodnaviria;Heunggongvirae;Uroviricota;Caudoviricetes	GCF_013391805.1	d__Bacteria	p__Bacteroidota	c__Bacteroidia	o__Bacteroidales	f__Bacteroidaceae	g__Prevotella	s__Prevotella
Proviruses_Hug_GPD_seq_6654	Viruses;Duplodnaviria;Heunggongvirae;Uroviricota;Caudoviricetes	GCF_014489415.1	d__Bacteria	p__Bacteroidota	c__Bacteroidia	o__Bacteroidales	f__Bacteroidaceae	g__Prevotella	s__Prevotella
Proviruses_Hug_GPD_seq_6654	Viruses;Duplodnaviria;Heunggongvirae;Uroviricota;Caudoviricetes	GCF_015206885.1	d__Bacteria	p__Bacteroidota	c__Bacteroidia	o__Bacteroidales	f__Bacteroidaceae	g__Prevotella	s__Prevotella
Proviruses_Hug_GPD_seq_6654	Viruses;Duplodnaviria;Heunggongvirae;Uroviricota;Caudoviricetes	GCF_016028255.1	d__Bacteria	p__Bacteroidota	c__Bacteroidia	o__Bacteroidales	f__Bacteroidaceae	g__Prevotella	s__Prevotella
Proviruses_Hug_GPD_seq_6654	Viruses;Duplodnaviria;Heunggongvirae;Uroviricota;Caudoviricetes	GCF_016901995.1	d__Bacteria	p__Bacteroidota	c__Bacteroidia	o__Bacteroidales	f__Bacteroidaceae	g__Prevotella	s__Prevotella
Proviruses_Hug_GPD_seq_6654	Viruses;Duplodnaviria;Heunggongvirae;Uroviricota;Caudoviricetes	GCF_017874625.1	d__Bacteria	p__Bacteroidota	c__Bacteroidia	o__Bacteroidales	f__Bacteroidaceae	g__Prevotella	s__Prevotella
Proviruses_Hug_GPD_seq_6654	Viruses;Duplodnaviria;Heunggongvirae;Uroviricota;Caudoviricetes	GCF_018918265.1	d__Bacteria	p__Bacteroidota	c__Bacteroidia	o__Bacteroidales	f__Bacteroidaceae	g__Prevotella	s__Prevotella
Proviruses_Hug_GPD_seq_6654	Viruses;Duplodnaviria;Heunggongvirae;Uroviricota;Caudoviricetes	GCF_900116115.1	d__Bacteria	p__Bacteroidota	c__Bacteroidia	o__Bacteroidales	f__Bacteroidaceae	g__Prevotella	s__Prevotella
Proviruses_Hug_GPD_seq_6654	Viruses;Duplodnaviria;Heunggongvirae;Uroviricota;Caudoviricetes	GCF_900142035.1	d__Bacteria	p__Bacteroidota	c__Bacteroidia	o__Bacteroidales	f__Bacteroidaceae	g__Prevotella	s__Prevotella
Proviruses_Hug_GPD_seq_6654	Viruses;Duplodnaviria;Heunggongvirae;Uroviricota;Caudoviricetes	GCF_900155565.1	d__Bacteria	p__Spirochaetota	c__Spirochaetia	o__Treponematales	f__Treponemataceae	g__Treponema_D	s__Treponema_D
Proviruses_Hug_GPD_seq_6654	Viruses;Duplodnaviria;Heunggongvirae;Uroviricota;Caudoviricetes	GCF_900183575.1	d__Bacteria	p__Bacteroidota	c__Bacteroidia	o__Bacteroidales	f__Bacteroidaceae	g__Prevotella	s__Prevotella
Proviruses_Hug_GPD_seq_6669	Viruses;Duplodnaviria;Heunggongvirae;Uroviricota;Caudoviricetes	GCA_001311565.1	d__Bacteria	p__Firmicutes_A	c__Clostridia	o__Oscillospirales	f__Ruminococcaceae	g__Gemmiger	s__Gemmiger
Proviruses_Hug_GPD_seq_6669	Viruses;Duplodnaviria;Heunggongvirae;Uroviricota;Caudoviricetes	GCA_001898165.1	d__Bacteria	p__Firmicutes_A	c__Clostridia	o__Oscillospirales	f__Ruminococcaceae	g__Gemmiger	s__Gemmiger
Proviruses_Hug_GPD_seq_6669	Viruses;Duplodnaviria;Heunggongvirae;Uroviricota;Caudoviricetes	GCA_001914195.1	d__Bacteria	p__Firmicutes_A	c__Clostridia	o__Oscillospirales	f__Ruminococcaceae	g__Gemmiger	s__Gemmiger
Proviruses_Hug_GPD_seq_6669	Viruses;Duplodnaviria;Heunggongvirae;Uroviricota;Caudoviricetes	GCA_002068885.1	d__Bacteria	p__Firmicutes_A	c__Clostridia	o__Oscillospirales	f__Ruminococcaceae	g__Gemmiger	s__Gemmiger
Proviruses_Hug_GPD_seq_6669	Viruses;Duplodnaviria;Heunggongvirae;Uroviricota;Caudoviricetes	GCA_002070005.1	d__Bacteria	p__Firmicutes_A	c__Clostridia	o__Oscillospirales	f__Ruminococcaceae	g__Gemmiger	s__Gemmiger
Proviruses_Hug_GPD_seq_6669	Viruses;Duplodnaviria;Heunggongvirae;Uroviricota;Caudoviricetes	GCA_002070605.1	d__Bacteria	p__Firmicutes_A	c__Clostridia	o__Oscillospirales	f__Ruminococcaceae	g__Gemmiger	s__Gemmiger
Proviruses_Hug_GPD_seq_6669	Viruses;Duplodnaviria;Heunggongvirae;Uroviricota;Caudoviricetes	GCA_002084355.1	d__Bacteria	p__Firmicutes_A	c__Clostridia	o__Oscillospirales	f__Ruminococcaceae	g__Gemmiger	s__Gemmiger
Proviruses_Hug_GPD_seq_6669	Viruses;Duplodnaviria;Heunggongvirae;Uroviricota;Caudoviricetes	GCA_002119605.1	d__Bacteria	p__Firmicutes_A	c__Clostridia	o__Oscillospirales	f__Ruminococcaceae	g__Gemmiger	s__Gemmiger
Proviruses_Hug_GPD_seq_6669	Viruses;Duplodnaviria;Heunggongvirae;Uroviricota;Caudoviricetes	GCA_002323245.1	d__Bacteria	p__Firmicutes_A	c__Clostridia	o__Oscillospirales	f__Ruminococcaceae	g__Gemmiger	s__Gemmiger
Proviruses_Hug_GPD_seq_6669	Viruses;Duplodnaviria;Heunggongvirae;Uroviricota;Caudoviricetes	GCA_002347755.1	d__Bacteria	p__Firmicutes_A	c__Clostridia	o__Oscillospirales	f__Ruminococcaceae	g__Gemmiger	s__Gemmiger
Proviruses_Hug_GPD_seq_6669	Viruses;Duplodnaviria;Heunggongvirae;Uroviricota;Caudoviricetes	GCA_002372615.1	d__Bacteria	p__Firmicutes_A	c__Clostridia	o__Oscillospirales	f__Ruminococcaceae	g__Gemmiger	s__Gemmiger
Proviruses_Hug_GPD_seq_6669	Viruses;Duplodnaviria;Heunggongvirae;Uroviricota;Caudoviricetes	GCA_002395775.1	d__Bacteria	p__Firmicutes_A	c__Clostridia	o__Oscillospirales	f__Ruminococcaceae	g__Gemmiger	s__Gemmiger
Proviruses_Hug_GPD_seq_6669	Viruses;Duplodnaviria;Heunggongvirae;Uroviricota;Caudoviricetes	GCA_002406055.1	d__Bacteria	p__Firmicutes_A	c__Clostridia	o__Oscillospirales	f__Ruminococcaceae	g__Gemmiger	s__Gemmiger
Proviruses_Hug_GPD_seq_6669	Viruses;Duplodnaviria;Heunggongvirae;Uroviricota;Caudoviricetes	GCA_002449135.1	d__Bacteria	p__Firmicutes_A	c__Clostridia	o__Oscillospirales	f__Ruminococcaceae	g__Gemmiger	s__Gemmiger
Proviruses_Hug_GPD_seq_6669	Viruses;Duplodnaviria;Heunggongvirae;Uroviricota;Caudoviricetes	GCA_002449845.1	d__Bacteria	p__Firmicutes_A	c__Clostridia	o__Oscillospirales	f__Ruminococcaceae	g__Gemmiger	s__Gemmiger
Proviruses_Hug_GPD_seq_6669	Viruses;Duplodnaviria;Heunggongvirae;Uroviricota;Caudoviricetes	GCA_002749055.1	d__Bacteria	p__Firmicutes_A	c__Clostridia	o__Oscillospirales	f__Ruminococcaceae	g__Gemmiger	s__Gemmiger
Proviruses_Hug_GPD_seq_6669	Viruses;Duplodnaviria;Heunggongvirae;Uroviricota;Caudoviricetes	GCA_002787635.1	d__Bacteria	p__Firmicutes_A	c__Clostridia	o__Oscillospirales	f__Ruminococcaceae	g__Gemmiger	s__Gemmiger
Proviruses_Hug_GPD_seq_6669	Viruses;Duplodnaviria;Heunggongvirae;Uroviricota;Caudoviricetes	GCA_003260325.1	d__Bacteria	p__Firmicutes_A	c__Clostridia	o__Oscillospirales	f__Ruminococcaceae	g__Gemmiger	s__Gemmiger
Proviruses_Hug_GPD_seq_6669	Viruses;Duplodnaviria;Heunggongvirae;Uroviricota;Caudoviricetes	GCA_003553225.1	d__Bacteria	p__Firmicutes_A	c__Clostridia	o__Oscillospirales	f__Ruminococcaceae	g__Gemmiger	s__Gemmiger
Proviruses_Hug_GPD_seq_6669	Viruses;Duplodnaviria;Heunggongvirae;Uroviricota;Caudoviricetes	GCA_003858585.1	d__Bacteria	p__Bacteroidota	c__Bacteroidia	o__Bacteroidales	f__Bacteroidaceae	g__Bacteroides	s__Bacteroides
Proviruses_Hug_GPD_seq_6669	Viruses;Duplodnaviria;Heunggongvirae;Uroviricota;Caudoviricetes	GCA_003858585.1	d__Bacteria	p__Firmicutes_A	c__Clostridia	o__Oscillospirales	f__Ruminococcaceae	g__Gemmiger	s__Gemmiger
Proviruses_Hug_GPD_seq_6669	Viruses;Duplodnaviria;Heunggongvirae;Uroviricota;Caudoviricetes	GCA_004195045.1	d__Bacteria	p__Firmicutes_A	c__Clostridia	o__Oscillospirales	f__Ruminococcaceae	g__Gemmiger	s__Gemmiger
Proviruses_Hug_GPD_seq_6669	Viruses;Duplodnaviria;Heunggongvirae;Uroviricota;Caudoviricetes	GCA_008125075.1	d__Bacteria	p__Firmicutes_A	c__Clostridia	o__Oscillospirales	f__Ruminococcaceae	g__Ruthenibacterium	s__Ruthenibacterium
Proviruses_Hug_GPD_seq_6669	Viruses;Duplodnaviria;Heunggongvirae;Uroviricota;Caudoviricetes	GCA_009780035.1	d__Bacteria	p__Firmicutes_A	c__Clostridia	o__Oscillospirales	f__Ruminococcaceae	g__Gemmiger	s__Gemmiger
Proviruses_Hug_GPD_seq_6669	Viruses;Duplodnaviria;Heunggongvirae;Uroviricota;Caudoviricetes	GCA_009780625.1	d__Bacteria	p__Firmicutes_A	c__Clostridia	o__Oscillospirales	f__Ruminococcaceae	g__Gemmiger	s__Gemmiger
Proviruses_Hug_GPD_seq_6669	Viruses;Duplodnaviria;Heunggongvirae;Uroviricota;Caudoviricetes	GCA_009929735.1	d__Bacteria	p__Firmicutes_A	c__Clostridia	o__Oscillospirales	f__Ruminococcaceae	g__Gemmiger	s__Gemmiger
Proviruses_Hug_GPD_seq_6669	Viruses;Duplodnaviria;Heunggongvirae;Uroviricota;Caudoviricetes	GCA_011327565.1	d__Bacteria	p__Firmicutes_A	c__Clostridia	o__Oscillospirales	f__Ruminococcaceae	g__Gemmiger	s__Gemmiger
Proviruses_Hug_GPD_seq_6669	Viruses;Duplodnaviria;Heunggongvirae;Uroviricota;Caudoviricetes	GCA_012518885.1	d__Bacteria	p__Firmicutes_A	c__Clostridia	o__Oscillospirales	f__Ruminococcaceae	g__Gemmiger	s__Gemmiger
Proviruses_Hug_GPD_seq_6669	Viruses;Duplodnaviria;Heunggongvirae;Uroviricota;Caudoviricetes	GCA_012520055.1	d__Bacteria	p__Firmicutes_A	c__Clostridia	o__Oscillospirales	f__Ruminococcaceae	g__Gemmiger	s__Gemmiger
Proviruses_Hug_GPD_seq_6669	Viruses;Duplodnaviria;Heunggongvirae;Uroviricota;Caudoviricetes	GCA_012840445.1	d__Bacteria	p__Firmicutes_A	c__Clostridia	o__Oscillospirales	f__Ruminococcaceae	g__Gemmiger	s__Gemmiger
Proviruses_Hug_GPD_seq_6669	Viruses;Duplodnaviria;Heunggongvirae;Uroviricota;Caudoviricetes	GCA_012841535.1	d__Bacteria	p__Firmicutes_A	c__Clostridia	o__Oscillospirales	f__Ruminococcaceae	g__Gemmiger	s__Gemmiger
Proviruses_Hug_GPD_seq_6669	Viruses;Duplodnaviria;Heunggongvirae;Uroviricota;Caudoviricetes	GCA_013299045.1	d__Bacteria	p__Firmicutes_A	c__Clostridia	o__Oscillospirales	f__Ruminococcaceae	g__Gemmiger	s__Gemmiger
Proviruses_Hug_GPD_seq_6669	Viruses;Duplodnaviria;Heunggongvirae;Uroviricota;Caudoviricetes	GCA_013299105.1	d__Bacteria	p__Firmicutes_A	c__Clostridia	o__Oscillospirales	f__Ruminococcaceae	g__Gemmiger	s__Gemmiger
Proviruses_Hug_GPD_seq_6669	Viruses;Duplodnaviria;Heunggongvirae;Uroviricota;Caudoviricetes	GCA_013314715.1	d__Bacteria	p__Firmicutes_A	c__Clostridia	o__Oscillospirales	f__Ruminococcaceae	g__Gemmiger	s__Gemmiger
Proviruses_Hug_GPD_seq_6669	Viruses;Duplodnaviria;Heunggongvirae;Uroviricota;Caudoviricetes	GCA_013333035.2	d__Bacteria	p__Firmicutes_A	c__Clostridia	o__Oscillospirales	f__Ruminococcaceae	g__Gemmiger	s__Gemmiger
Proviruses_Hug_GPD_seq_6669	Viruses;Duplodnaviria;Heunggongvirae;Uroviricota;Caudoviricetes	GCA_015059715.1	d__Bacteria	p__Firmicutes_A	c__Clostridia	o__Oscillospirales	f__Ruminococcaceae	g__Gemmiger	s__Gemmiger
Proviruses_Hug_GPD_seq_6669	Viruses;Duplodnaviria;Heunggongvirae;Uroviricota;Caudoviricetes	GCA_015492305.1	d__Bacteria	p__Firmicutes_A	c__Clostridia	o__Oscillospirales	f__Ruminococcaceae	g__Gemmiger	s__Gemmiger
Proviruses_Hug_GPD_seq_6669	Viruses;Duplodnaviria;Heunggongvirae;Uroviricota;Caudoviricetes	GCA_016234925.1	d__Bacteria	p__Firmicutes_A	c__Clostridia	o__Oscillospirales	f__Ruminococcaceae	g__Gemmiger	s__Gemmiger
Proviruses_Hug_GPD_seq_6669	Viruses;Duplodnaviria;Heunggongvirae;Uroviricota;Caudoviricetes	GCA_016714605.1	d__Bacteria	p__Firmicutes_A	c__Clostridia	o__Oscillospirales	f__Ruminococcaceae	g__Gemmiger	s__Gemmiger
Proviruses_Hug_GPD_seq_6669	Viruses;Duplodnaviria;Heunggongvirae;Uroviricota;Caudoviricetes	GCA_016716335.1	d__Bacteria	p__Firmicutes_A	c__Clostridia	o__Oscillospirales	f__Ruminococcaceae	g__Gemmiger	s__Gemmiger
Proviruses_Hug_GPD_seq_6669	Viruses;Duplodnaviria;Heunggongvirae;Uroviricota;Caudoviricetes	GCA_016718035.1	d__Bacteria	p__Firmicutes_A	c__Clostridia	o__Oscillospirales	f__Ruminococcaceae	g__Gemmiger	s__Gemmiger
Proviruses_Hug_GPD_seq_6669	Viruses;Duplodnaviria;Heunggongvirae;Uroviricota;Caudoviricetes	GCA_016718805.1	d__Bacteria	p__Firmicutes_A	c__Clostridia	o__Oscillospirales	f__Ruminococcaceae	g__Gemmiger	s__Gemmiger
Proviruses_Hug_GPD_seq_6669	Viruses;Duplodnaviria;Heunggongvirae;Uroviricota;Caudoviricetes	GCA_016765265.1	d__Bacteria	p__Firmicutes_A	c__Clostridia	o__Oscillospirales	f__Ruminococcaceae	g__Gemmiger	s__Gemmiger
Proviruses_Hug_GPD_seq_6669	Viruses;Duplodnaviria;Heunggongvirae;Uroviricota;Caudoviricetes	GCA_016765535.1	d__Bacteria	p__Firmicutes_A	c__Clostridia	o__Oscillospirales	f__Ruminococcaceae	g__Gemmiger	s__Gemmiger
Proviruses_Hug_GPD_seq_6669	Viruses;Duplodnaviria;Heunggongvirae;Uroviricota;Caudoviricetes	GCA_016930515.1	d__Bacteria	p__Firmicutes_A	c__Clostridia	o__Oscillospirales	f__Ruminococcaceae	g__Gemmiger	s__Gemmiger
Proviruses_Hug_GPD_seq_6669	Viruses;Duplodnaviria;Heunggongvirae;Uroviricota;Caudoviricetes	GCA_016935475.1	d__Bacteria	p__Firmicutes_A	c__Clostridia	o__Oscillospirales	f__Ruminococcaceae	g__Gemmiger	s__Gemmiger
Proviruses_Hug_GPD_seq_6669	Viruses;Duplodnaviria;Heunggongvirae;Uroviricota;Caudoviricetes	GCA_017303755.1	d__Bacteria	p__Firmicutes_A	c__Clostridia	o__Oscillospirales	f__Ruminococcaceae	g__Gemmiger	s__Gemmiger
Proviruses_Hug_GPD_seq_6669	Viruses;Duplodnaviria;Heunggongvirae;Uroviricota;Caudoviricetes	GCA_017303875.1	d__Bacteria	p__Firmicutes_A	c__Clostridia	o__Oscillospirales	f__Ruminococcaceae	g__Gemmiger	s__Gemmiger
Proviruses_Hug_GPD_seq_6669	Viruses;Duplodnaviria;Heunggongvirae;Uroviricota;Caudoviricetes	GCA_017431845.1	d__Bacteria	p__Firmicutes_A	c__Clostridia	o__Oscillospirales	f__Ruminococcaceae	g__Gemmiger	s__Gemmiger
Proviruses_Hug_GPD_seq_6669	Viruses;Duplodnaviria;Heunggongvirae;Uroviricota;Caudoviricetes	GCA_017465055.1	d__Bacteria	p__Firmicutes_A	c__Clostridia	o__Oscillospirales	f__Ruminococcaceae	g__Gemmiger	s__Gemmiger
Proviruses_Hug_GPD_seq_6669	Viruses;Duplodnaviria;Heunggongvirae;Uroviricota;Caudoviricetes	GCA_017475035.1	d__Bacteria	p__Firmicutes_A	c__Clostridia	o__Oscillospirales	f__Ruminococcaceae	g__Gemmiger	s__Gemmiger
Proviruses_Hug_GPD_seq_6669	Viruses;Duplodnaviria;Heunggongvirae;Uroviricota;Caudoviricetes	GCA_017504165.1	d__Bacteria	p__Firmicutes_A	c__Clostridia	o__Oscillospirales	f__Ruminococcaceae	g__Gemmiger	s__Gemmiger
Proviruses_Hug_GPD_seq_6669	Viruses;Duplodnaviria;Heunggongvirae;Uroviricota;Caudoviricetes	GCA_017504325.1	d__Bacteria	p__Firmicutes_A	c__Clostridia	o__Oscillospirales	f__Ruminococcaceae	g__Gemmiger	s__Gemmiger
Proviruses_Hug_GPD_seq_6669	Viruses;Duplodnaviria;Heunggongvirae;Uroviricota;Caudoviricetes	GCA_017506845.1	d__Bacteria	p__Firmicutes_A	c__Clostridia	o__Oscillospirales	f__Ruminococcaceae	g__Gemmiger	s__Gemmiger
Proviruses_Hug_GPD_seq_6669	Viruses;Duplodnaviria;Heunggongvirae;Uroviricota;Caudoviricetes	GCA_017551675.1	d__Bacteria	p__Firmicutes_A	c__Clostridia	o__Oscillospirales	f__Ruminococcaceae	g__Gemmiger	s__Gemmiger
Proviruses_Hug_GPD_seq_6669	Viruses;Duplodnaviria;Heunggongvirae;Uroviricota;Caudoviricetes	GCA_017559955.1	d__Bacteria	p__Firmicutes_A	c__Clostridia	o__Oscillospirales	f__Ruminococcaceae	g__Gemmiger	s__Gemmiger
Proviruses_Hug_GPD_seq_6669	Viruses;Duplodnaviria;Heunggongvirae;Uroviricota;Caudoviricetes	GCA_017695115.1	d__Bacteria	p__Firmicutes_A	c__Clostridia	o__Oscillospirales	f__Ruminococcaceae	g__Gemmiger	s__Gemmiger
Proviruses_Hug_GPD_seq_6669	Viruses;Duplodnaviria;Heunggongvirae;Uroviricota;Caudoviricetes	GCA_018335925.1	d__Bacteria	p__Firmicutes_A	c__Clostridia	o__Oscillospirales	f__Ruminococcaceae	g__Gemmiger	s__Gemmiger
Proviruses_Hug_GPD_seq_6669	Viruses;Duplodnaviria;Heunggongvirae;Uroviricota;Caudoviricetes	GCA_018366195.1	d__Bacteria	p__Firmicutes_A	c__Clostridia	o__Oscillospirales	f__Ruminococcaceae	g__Gemmiger	s__Gemmiger
Proviruses_Hug_GPD_seq_6669	Viruses;Duplodnaviria;Heunggongvirae;Uroviricota;Caudoviricetes	GCA_018378255.1	d__Bacteria	p__Firmicutes_A	c__Clostridia	o__Oscillospirales	f__Ruminococcaceae	g__Gemmiger	s__Gemmiger
Proviruses_Hug_GPD_seq_6669	Viruses;Duplodnaviria;Heunggongvirae;Uroviricota;Caudoviricetes	GCA_018704065.1	d__Bacteria	p__Firmicutes_A	c__Clostridia	o__Oscillospirales	f__Ruminococcaceae	g__Gemmiger	s__Gemmiger
Proviruses_Hug_GPD_seq_6669	Viruses;Duplodnaviria;Heunggongvirae;Uroviricota;Caudoviricetes	GCA_900315335.1	d__Bacteria	p__Firmicutes_A	c__Clostridia	o__Oscillospirales	f__Ruminococcaceae	g__Gemmiger	s__Gemmiger
Proviruses_Hug_GPD_seq_6669	Viruses;Duplodnaviria;Heunggongvirae;Uroviricota;Caudoviricetes	GCA_900555295.1	d__Bacteria	p__Firmicutes_A	c__Clostridia	o__Oscillospirales	f__Ruminococcaceae	g__Gemmiger	s__Gemmiger
Proviruses_Hug_GPD_seq_6669	Viruses;Duplodnaviria;Heunggongvirae;Uroviricota;Caudoviricetes	GCA_900771005.1	d__Bacteria	p__Firmicutes_A	c__Clostridia	o__Oscillospirales	f__Ruminococcaceae	g__Gemmiger	s__Gemmiger
Proviruses_Hug_GPD_seq_6669	Viruses;Duplodnaviria;Heunggongvirae;Uroviricota;Caudoviricetes	GCA_902763335.1	d__Bacteria	p__Firmicutes_A	c__Clostridia	o__Oscillospirales	f__Ruminococcaceae	g__Gemmiger	s__Gemmiger
Proviruses_Hug_GPD_seq_6669	Viruses;Duplodnaviria;Heunggongvirae;Uroviricota;Caudoviricetes	GCA_902776305.1	d__Bacteria	p__Firmicutes_A	c__Clostridia	o__Oscillospirales	f__Ruminococcaceae	g__Gemmiger	s__Gemmiger
Proviruses_Hug_GPD_seq_6669	Viruses;Duplodnaviria;Heunggongvirae;Uroviricota;Caudoviricetes	GCA_903847905.1	d__Bacteria	p__Bacteroidota	c__Bacteroidia	o__Bacteroidales	f__Bacteroidaceae	g__Bacteroides	s__Bacteroides
Proviruses_Hug_GPD_seq_6669	Viruses;Duplodnaviria;Heunggongvirae;Uroviricota;Caudoviricetes	GCA_903863035.1	d__Bacteria	p__Firmicutes_A	c__Clostridia	o__Oscillospirales	f__Ruminococcaceae	g__Gemmiger	s__Gemmiger
Proviruses_Hug_GPD_seq_6669	Viruses;Duplodnaviria;Heunggongvirae;Uroviricota;Caudoviricetes	GCA_904418825.1	d__Bacteria	p__Firmicutes_A	c__Clostridia	o__Oscillospirales	f__Ruminococcaceae	g__Gemmiger	s__Gemmiger
Proviruses_Hug_GPD_seq_6669	Viruses;Duplodnaviria;Heunggongvirae;Uroviricota;Caudoviricetes	GCA_910577645.1	d__Bacteria	p__Firmicutes_A	c__Clostridia	o__Oscillospirales	f__Ruminococcaceae	g__Gemmiger	s__Gemmiger
Proviruses_Hug_GPD_seq_6669	Viruses;Duplodnaviria;Heunggongvirae;Uroviricota;Caudoviricetes	GCA_910577825.1	d__Bacteria	p__Firmicutes_A	c__Clostridia	o__Oscillospirales	f__Ruminococcaceae	g__Gemmiger	s__Gemmiger
Proviruses_Hug_GPD_seq_6669	Viruses;Duplodnaviria;Heunggongvirae;Uroviricota;Caudoviricetes	GCA_910587405.1	d__Bacteria	p__Firmicutes_A	c__Clostridia	o__Oscillospirales	f__Ruminococcaceae	g__Gemmiger	s__Gemmiger
Proviruses_Hug_GPD_seq_6669	Viruses;Duplodnaviria;Heunggongvirae;Uroviricota;Caudoviricetes	GCA_910588595.1	d__Bacteria	p__Firmicutes_A	c__Clostridia	o__Oscillospirales	f__Ruminococcaceae	g__Gemmiger	s__Gemmiger
Proviruses_Hug_GPD_seq_6669	Viruses;Duplodnaviria;Heunggongvirae;Uroviricota;Caudoviricetes	GCF_000008365.1	d__Bacteria	p__Firmicutes_A	c__Clostridia	o__Oscillospirales	f__Ruminococcaceae	g__Gemmiger	s__Gemmiger
Proviruses_Hug_GPD_seq_6669	Viruses;Duplodnaviria;Heunggongvirae;Uroviricota;Caudoviricetes	GCF_000146345.1	d__Bacteria	p__Firmicutes_A	c__Clostridia	o__Oscillospirales	f__Ruminococcaceae	g__Gemmiger	s__Gemmiger
Proviruses_Hug_GPD_seq_6669	Viruses;Duplodnaviria;Heunggongvirae;Uroviricota;Caudoviricetes	GCF_000173795.1	d__Bacteria	p__Firmicutes_A	c__Clostridia	o__Oscillospirales	f__Ruminococcaceae	g__Gemmiger	s__Gemmiger
Proviruses_Hug_GPD_seq_6669	Viruses;Duplodnaviria;Heunggongvirae;Uroviricota;Caudoviricetes	GCF_000173975.1	d__Bacteria	p__Firmicutes_A	c__Clostridia	o__Oscillospirales	f__Ruminococcaceae	g__Gemmiger	s__Gemmiger
Proviruses_Hug_GPD_seq_6669	Viruses;Duplodnaviria;Heunggongvirae;Uroviricota;Caudoviricetes	GCF_000218525.1	d__Bacteria	p__Firmicutes_A	c__Clostridia	o__Oscillospirales	f__Ruminococcaceae	g__Gemmiger	s__Gemmiger
Proviruses_Hug_GPD_seq_6669	Viruses;Duplodnaviria;Heunggongvirae;Uroviricota;Caudoviricetes	GCF_000301075.1	d__Bacteria	p__Firmicutes_A	c__Clostridia	o__Oscillospirales	f__Ruminococcaceae	g__Gemmiger	s__Gemmiger
Proviruses_Hug_GPD_seq_6669	Viruses;Duplodnaviria;Heunggongvirae;Uroviricota;Caudoviricetes	GCF_000350165.1	d__Bacteria	p__Firmicutes_A	c__Clostridia	o__Oscillospirales	f__Ruminococcaceae	g__Gemmiger	s__Gemmiger
Proviruses_Hug_GPD_seq_6669	Viruses;Duplodnaviria;Heunggongvirae;Uroviricota;Caudoviricetes	GCF_000633595.2	d__Bacteria	p__Firmicutes_A	c__Clostridia	o__Oscillospirales	f__Ruminococcaceae	g__Gemmiger	s__Gemmiger
Proviruses_Hug_GPD_seq_6669	Viruses;Duplodnaviria;Heunggongvirae;Uroviricota;Caudoviricetes	GCF_001375675.1	d__Bacteria	p__Firmicutes_A	c__Clostridia	o__Oscillospirales	f__Ruminococcaceae	g__Gemmiger	s__Gemmiger
Proviruses_Hug_GPD_seq_6669	Viruses;Duplodnaviria;Heunggongvirae;Uroviricota;Caudoviricetes	GCF_001436215.1	d__Bacteria	p__Firmicutes_A	c__Clostridia	o__Oscillospirales	f__Ruminococcaceae	g__Gemmiger	s__Gemmiger
Proviruses_Hug_GPD_seq_6669	Viruses;Duplodnaviria;Heunggongvirae;Uroviricota;Caudoviricetes	GCF_001543325.1	d__Bacteria	p__Firmicutes_A	c__Clostridia	o__Oscillospirales	f__Ruminococcaceae	g__Gemmiger	s__Gemmiger
Proviruses_Hug_GPD_seq_6669	Viruses;Duplodnaviria;Heunggongvirae;Uroviricota;Caudoviricetes	GCF_001579175.1	d__Bacteria	p__Firmicutes_A	c__Clostridia	o__Oscillospirales	f__Ruminococcaceae	g__Gemmiger	s__Gemmiger
Proviruses_Hug_GPD_seq_6669	Viruses;Duplodnaviria;Heunggongvirae;Uroviricota;Caudoviricetes	GCF_001579175.1	d__Bacteria	p__Firmicutes_A	c__Clostridia	o__Oscillospirales	f__Ruminococcaceae	g__Ruthenibacterium	s__Ruthenibacterium
Proviruses_Hug_GPD_seq_6669	Viruses;Duplodnaviria;Heunggongvirae;Uroviricota;Caudoviricetes	GCF_001636015.1	d__Bacteria	p__Firmicutes_A	c__Clostridia	o__Oscillospirales	f__Ruminococcaceae	g__Gemmiger	s__Gemmiger
Proviruses_Hug_GPD_seq_6669	Viruses;Duplodnaviria;Heunggongvirae;Uroviricota;Caudoviricetes	GCF_001639265.1	d__Bacteria	p__Firmicutes_A	c__Clostridia	o__Oscillospirales	f__Ruminococcaceae	g__Gemmiger	s__Gemmiger
Proviruses_Hug_GPD_seq_6669	Viruses;Duplodnaviria;Heunggongvirae;Uroviricota;Caudoviricetes	GCF_001642085.1	d__Bacteria	p__Firmicutes_A	c__Clostridia	o__Oscillospirales	f__Ruminococcaceae	g__Gemmiger	s__Gemmiger
Proviruses_Hug_GPD_seq_6669	Viruses;Duplodnaviria;Heunggongvirae;Uroviricota;Caudoviricetes	GCF_001697145.1	d__Bacteria	p__Firmicutes_A	c__Clostridia	o__Oscillospirales	f__Ruminococcaceae	g__Gemmiger	s__Gemmiger
Proviruses_Hug_GPD_seq_6669	Viruses;Duplodnaviria;Heunggongvirae;Uroviricota;Caudoviricetes	GCF_001750165.1	d__Bacteria	p__Firmicutes_A	c__Clostridia	o__Oscillospirales	f__Ruminococcaceae	g__Gemmiger	s__Gemmiger
Proviruses_Hug_GPD_seq_6669	Viruses;Duplodnaviria;Heunggongvirae;Uroviricota;Caudoviricetes	GCF_001907975.1	d__Bacteria	p__Firmicutes_A	c__Clostridia	o__Oscillospirales	f__Ruminococcaceae	g__Gemmiger	s__Gemmiger
Proviruses_Hug_GPD_seq_6669	Viruses;Duplodnaviria;Heunggongvirae;Uroviricota;Caudoviricetes	GCF_002095315.1	d__Bacteria	p__Firmicutes_A	c__Clostridia	o__Oscillospirales	f__Ruminococcaceae	g__Gemmiger	s__Gemmiger
Proviruses_Hug_GPD_seq_6669	Viruses;Duplodnaviria;Heunggongvirae;Uroviricota;Caudoviricetes	GCF_002117125.1	d__Bacteria	p__Firmicutes_A	c__Clostridia	o__Oscillospirales	f__Ruminococcaceae	g__Gemmiger	s__Gemmiger
Proviruses_Hug_GPD_seq_6669	Viruses;Duplodnaviria;Heunggongvirae;Uroviricota;Caudoviricetes	GCF_002165255.2	d__Bacteria	p__Firmicutes_A	c__Clostridia	o__Oscillospirales	f__Ruminococcaceae	g__Gemmiger	s__Gemmiger
Proviruses_Hug_GPD_seq_6669	Viruses;Duplodnaviria;Heunggongvirae;Uroviricota;Caudoviricetes	GCF_002302635.1	d__Bacteria	p__Firmicutes_A	c__Clostridia	o__Oscillospirales	f__Ruminococcaceae	g__Gemmiger	s__Gemmiger
Proviruses_Hug_GPD_seq_6669	Viruses;Duplodnaviria;Heunggongvirae;Uroviricota;Caudoviricetes	GCF_002896555.1	d__Bacteria	p__Firmicutes_A	c__Clostridia	o__Oscillospirales	f__Ruminococcaceae	g__Gemmiger	s__Gemmiger
Proviruses_Hug_GPD_seq_6669	Viruses;Duplodnaviria;Heunggongvirae;Uroviricota;Caudoviricetes	GCF_002902385.1	d__Bacteria	p__Firmicutes_A	c__Clostridia	o__Oscillospirales	f__Ruminococcaceae	g__Gemmiger	s__Gemmiger
Proviruses_Hug_GPD_seq_6669	Viruses;Duplodnaviria;Heunggongvirae;Uroviricota;Caudoviricetes	GCF_002954685.1	d__Bacteria	p__Firmicutes_A	c__Clostridia	o__Oscillospirales	f__Ruminococcaceae	g__Gemmiger	s__Gemmiger
Proviruses_Hug_GPD_seq_6669	Viruses;Duplodnaviria;Heunggongvirae;Uroviricota;Caudoviricetes	GCF_003044065.1	d__Bacteria	p__Firmicutes_A	c__Clostridia	o__Oscillospirales	f__Ruminococcaceae	g__Gemmiger	s__Gemmiger
Proviruses_Hug_GPD_seq_6669	Viruses;Duplodnaviria;Heunggongvirae;Uroviricota;Caudoviricetes	GCF_003344345.1	d__Bacteria	p__Firmicutes_A	c__Clostridia	o__Oscillospirales	f__Ruminococcaceae	g__Gemmiger	s__Gemmiger
Proviruses_Hug_GPD_seq_6669	Viruses;Duplodnaviria;Heunggongvirae;Uroviricota;Caudoviricetes	GCF_003600355.1	d__Bacteria	p__Firmicutes_A	c__Clostridia	o__Oscillospirales	f__Ruminococcaceae	g__Gemmiger	s__Gemmiger
Proviruses_Hug_GPD_seq_6669	Viruses;Duplodnaviria;Heunggongvirae;Uroviricota;Caudoviricetes	GCF_003610355.1	d__Bacteria	p__Firmicutes_A	c__Clostridia	o__Oscillospirales	f__Ruminococcaceae	g__Gemmiger	s__Gemmiger
Proviruses_Hug_GPD_seq_6669	Viruses;Duplodnaviria;Heunggongvirae;Uroviricota;Caudoviricetes	GCF_003667345.1	d__Bacteria	p__Firmicutes_A	c__Clostridia	o__Oscillospirales	f__Ruminococcaceae	g__Gemmiger	s__Gemmiger
Proviruses_Hug_GPD_seq_6669	Viruses;Duplodnaviria;Heunggongvirae;Uroviricota;Caudoviricetes	GCF_003718715.1	d__Bacteria	p__Firmicutes_A	c__Clostridia	o__Oscillospirales	f__Ruminococcaceae	g__Gemmiger	s__Gemmiger
Proviruses_Hug_GPD_seq_6669	Viruses;Duplodnaviria;Heunggongvirae;Uroviricota;Caudoviricetes	GCF_003950325.1	d__Bacteria	p__Firmicutes_A	c__Clostridia	o__Oscillospirales	f__Ruminococcaceae	g__Gemmiger	s__Gemmiger
Proviruses_Hug_GPD_seq_6669	Viruses;Duplodnaviria;Heunggongvirae;Uroviricota;Caudoviricetes	GCF_004343725.1	d__Bacteria	p__Firmicutes_A	c__Clostridia	o__Oscillospirales	f__Ruminococcaceae	g__Gemmiger	s__Gemmiger
Proviruses_Hug_GPD_seq_6669	Viruses;Duplodnaviria;Heunggongvirae;Uroviricota;Caudoviricetes	GCF_004362975.1	d__Bacteria	p__Firmicutes_A	c__Clostridia	o__Oscillospirales	f__Ruminococcaceae	g__Gemmiger	s__Gemmiger
Proviruses_Hug_GPD_seq_6669	Viruses;Duplodnaviria;Heunggongvirae;Uroviricota;Caudoviricetes	GCF_004365655.1	d__Bacteria	p__Firmicutes_A	c__Clostridia	o__Oscillospirales	f__Ruminococcaceae	g__Gemmiger	s__Gemmiger
Proviruses_Hug_GPD_seq_6669	Viruses;Duplodnaviria;Heunggongvirae;Uroviricota;Caudoviricetes	GCF_004569635.1	d__Bacteria	p__Firmicutes_A	c__Clostridia	o__Oscillospirales	f__Ruminococcaceae	g__Gemmiger	s__Gemmiger
Proviruses_Hug_GPD_seq_6669	Viruses;Duplodnaviria;Heunggongvirae;Uroviricota;Caudoviricetes	GCF_005405145.1	d__Bacteria	p__Firmicutes_A	c__Clostridia	o__Oscillospirales	f__Ruminococcaceae	g__Gemmiger	s__
Proviruses_Hug_GPD_seq_6669	Viruses;Duplodnaviria;Heunggongvirae;Uroviricota;Caudoviricetes	GCF_006861675.1	d__Bacteria	p__Firmicutes_A	c__Clostridia	o__Oscillospirales	f__Ruminococcaceae	g__Gemmiger	s__Gemmiger
Proviruses_Hug_GPD_seq_6669	Viruses;Duplodnaviria;Heunggongvirae;Uroviricota;Caudoviricetes	GCF_007997085.1	d__Bacteria	p__Firmicutes_A	c__Clostridia	o__Oscillospirales	f__Ruminococcaceae	g__Gemmiger	s__Gemmiger
Proviruses_Hug_GPD_seq_6669	Viruses;Duplodnaviria;Heunggongvirae;Uroviricota;Caudoviricetes	GCF_008386235.1	d__Bacteria	p__Firmicutes_A	c__Clostridia	o__Oscillospirales	f__Ruminococcaceae	g__Gemmiger	s__Gemmiger
Proviruses_Hug_GPD_seq_6669	Viruses;Duplodnaviria;Heunggongvirae;Uroviricota;Caudoviricetes	GCF_009663465.1	d__Bacteria	p__Firmicutes_A	c__Clostridia	o__Oscillospirales	f__Ruminococcaceae	g__Gemmiger	s__Gemmiger
Proviruses_Hug_GPD_seq_6669	Viruses;Duplodnaviria;Heunggongvirae;Uroviricota;Caudoviricetes	GCF_009846885.1	d__Bacteria	p__Firmicutes_A	c__Clostridia	o__Oscillospirales	f__Ruminococcaceae	g__Gemmiger	s__Gemmiger
Proviruses_Hug_GPD_seq_6669	Viruses;Duplodnaviria;Heunggongvirae;Uroviricota;Caudoviricetes	GCF_009915155.1	d__Bacteria	p__Firmicutes_A	c__Clostridia	o__Oscillospirales	f__Ruminococcaceae	g__Gemmiger	s__Gemmiger
Proviruses_Hug_GPD_seq_6669	Viruses;Duplodnaviria;Heunggongvirae;Uroviricota;Caudoviricetes	GCF_011578045.1	d__Bacteria	p__Firmicutes_A	c__Clostridia	o__Oscillospirales	f__Ruminococcaceae	g__Gemmiger	s__Gemmiger
Proviruses_Hug_GPD_seq_6669	Viruses;Duplodnaviria;Heunggongvirae;Uroviricota;Caudoviricetes	GCF_013166605.1	d__Bacteria	p__Firmicutes_A	c__Clostridia	o__Oscillospirales	f__Ruminococcaceae	g__Gemmiger	s__Gemmiger
Proviruses_Hug_GPD_seq_6669	Viruses;Duplodnaviria;Heunggongvirae;Uroviricota;Caudoviricetes	GCF_013201935.1	d__Bacteria	p__Firmicutes_A	c__Clostridia	o__Oscillospirales	f__Ruminococcaceae	g__Gemmiger	s__Gemmiger
Proviruses_Hug_GPD_seq_6669	Viruses;Duplodnaviria;Heunggongvirae;Uroviricota;Caudoviricetes	GCF_013415125.1	d__Bacteria	p__Firmicutes_A	c__Clostridia	o__Oscillospirales	f__Ruminococcaceae	g__Gemmiger	s__
Proviruses_Hug_GPD_seq_6669	Viruses;Duplodnaviria;Heunggongvirae;Uroviricota;Caudoviricetes	GCF_014697475.1	d__Bacteria	p__Firmicutes_A	c__Clostridia	o__Oscillospirales	f__Ruminococcaceae	g__Gemmiger	s__Gemmiger
Proviruses_Hug_GPD_seq_6669	Viruses;Duplodnaviria;Heunggongvirae;Uroviricota;Caudoviricetes	GCF_014698755.1	d__Bacteria	p__Firmicutes_A	c__Clostridia	o__Oscillospirales	f__Ruminococcaceae	g__Gemmiger	s__Gemmiger
Proviruses_Hug_GPD_seq_6669	Viruses;Duplodnaviria;Heunggongvirae;Uroviricota;Caudoviricetes	GCF_015207735.1	d__Bacteria	p__Firmicutes_A	c__Clostridia	o__Oscillospirales	f__Ruminococcaceae	g__Gemmiger	s__Gemmiger
Proviruses_Hug_GPD_seq_6669	Viruses;Duplodnaviria;Heunggongvirae;Uroviricota;Caudoviricetes	GCF_015561235.1	d__Bacteria	p__Firmicutes_A	c__Clostridia	o__Oscillospirales	f__Ruminococcaceae	g__Gemmiger	s__Gemmiger
Proviruses_Hug_GPD_seq_6669	Viruses;Duplodnaviria;Heunggongvirae;Uroviricota;Caudoviricetes	GCF_015708155.1	d__Bacteria	p__Firmicutes_A	c__Clostridia	o__Oscillospirales	f__Ruminococcaceae	g__Gemmiger	s__Gemmiger
Proviruses_Hug_GPD_seq_6669	Viruses;Duplodnaviria;Heunggongvirae;Uroviricota;Caudoviricetes	GCF_016028255.1	d__Bacteria	p__Firmicutes_A	c__Clostridia	o__Oscillospirales	f__Ruminococcaceae	g__Gemmiger	s__Gemmiger
Proviruses_Hug_GPD_seq_6669	Viruses;Duplodnaviria;Heunggongvirae;Uroviricota;Caudoviricetes	GCF_016097415.1	d__Bacteria	p__Firmicutes_A	c__Clostridia	o__Oscillospirales	f__Ruminococcaceae	g__Gemmiger	s__Gemmiger
Proviruses_Hug_GPD_seq_6669	Viruses;Duplodnaviria;Heunggongvirae;Uroviricota;Caudoviricetes	GCF_016900095.1	d__Bacteria	p__Firmicutes_A	c__Clostridia	o__Oscillospirales	f__Ruminococcaceae	g__Gemmiger	s__Gemmiger
Proviruses_Hug_GPD_seq_6669	Viruses;Duplodnaviria;Heunggongvirae;Uroviricota;Caudoviricetes	GCF_017254915.1	d__Bacteria	p__Firmicutes_A	c__Clostridia	o__Oscillospirales	f__Ruminococcaceae	g__Gemmiger	s__Gemmiger
Proviruses_Hug_GPD_seq_6669	Viruses;Duplodnaviria;Heunggongvirae;Uroviricota;Caudoviricetes	GCF_018128245.1	d__Bacteria	p__Firmicutes_A	c__Clostridia	o__Oscillospirales	f__Ruminococcaceae	g__Gemmiger	s__Gemmiger
Proviruses_Hug_GPD_seq_6669	Viruses;Duplodnaviria;Heunggongvirae;Uroviricota;Caudoviricetes	GCF_900143675.1	d__Bacteria	p__Firmicutes_A	c__Clostridia	o__Oscillospirales	f__Ruminococcaceae	g__Gemmiger	s__Gemmiger
Proviruses_Hug_GPD_seq_6669	Viruses;Duplodnaviria;Heunggongvirae;Uroviricota;Caudoviricetes	GCF_900155565.1	d__Bacteria	p__Firmicutes_A	c__Clostridia	o__Oscillospirales	f__Ruminococcaceae	g__Gemmiger	s__Gemmiger
Proviruses_Hug_GPD_seq_6669	Viruses;Duplodnaviria;Heunggongvirae;Uroviricota;Caudoviricetes	GCF_900187025.1	d__Bacteria	p__Firmicutes_A	c__Clostridia	o__Oscillospirales	f__Ruminococcaceae	g__Gemmiger	s__Gemmiger
Proviruses_Hug_GPD_seq_6669	Viruses;Duplodnaviria;Heunggongvirae;Uroviricota;Caudoviricetes	GCF_900660615.1	d__Bacteria	p__Firmicutes_A	c__Clostridia	o__Oscillospirales	f__Ruminococcaceae	g__Gemmiger	s__Gemmiger
Proviruses_Hug_GPD_seq_6684	Viruses;Duplodnaviria;Heunggongvirae;Uroviricota;Caudoviricetes	GCA_001898465.1	d__Bacteria	p__Firmicutes_A	c__Clostridia	o__Lachnospirales	f__Lachnospiraceae	g__Enterocloster	s__Enterocloster
Proviruses_Hug_GPD_seq_6684	Viruses;Duplodnaviria;Heunggongvirae;Uroviricota;Caudoviricetes	GCA_002070605.1	d__Bacteria	p__Firmicutes_A	c__Clostridia	o__Lachnospirales	f__Lachnospiraceae	g__Coprococcus_A	s__Coprococcus_A
Proviruses_Hug_GPD_seq_6684	Viruses;Duplodnaviria;Heunggongvirae;Uroviricota;Caudoviricetes	GCA_002323775.1	d__Bacteria	p__Firmicutes_A	c__Clostridia	o__Lachnospirales	f__Lachnospiraceae	g__Enterocloster	s__Enterocloster
Proviruses_Hug_GPD_seq_6684	Viruses;Duplodnaviria;Heunggongvirae;Uroviricota;Caudoviricetes	GCA_002345565.1	d__Bacteria	p__Firmicutes_A	c__Clostridia	o__Lachnospirales	f__Lachnospiraceae	g__Enterocloster	s__Enterocloster
Proviruses_Hug_GPD_seq_6684	Viruses;Duplodnaviria;Heunggongvirae;Uroviricota;Caudoviricetes	GCA_002395775.1	d__Bacteria	p__Firmicutes_A	c__Clostridia	o__Lachnospirales	f__Lachnospiraceae	g__Enterocloster	s__Enterocloster
Proviruses_Hug_GPD_seq_6684	Viruses;Duplodnaviria;Heunggongvirae;Uroviricota;Caudoviricetes	GCA_002407775.1	d__Bacteria	p__Firmicutes_A	c__Clostridia	o__Lachnospirales	f__Lachnospiraceae	g__CAG-882	s__CAG-882
Proviruses_Hug_GPD_seq_6684	Viruses;Duplodnaviria;Heunggongvirae;Uroviricota;Caudoviricetes	GCA_002426885.1	d__Bacteria	p__Firmicutes_A	c__Clostridia	o__Lachnospirales	f__Lachnospiraceae	g__Enterocloster	s__Enterocloster
Proviruses_Hug_GPD_seq_6684	Viruses;Duplodnaviria;Heunggongvirae;Uroviricota;Caudoviricetes	GCA_002483765.1	d__Bacteria	p__Firmicutes_A	c__Clostridia	o__Lachnospirales	f__Lachnospiraceae	g__Enterocloster	s__Enterocloster
Proviruses_Hug_GPD_seq_6684	Viruses;Duplodnaviria;Heunggongvirae;Uroviricota;Caudoviricetes	GCA_002483765.1	d__Bacteria	p__Firmicutes_A	c__Clostridia	o__Lachnospirales	f__Lachnospiraceae	g__Lachnospira	s__Lachnospira
Proviruses_Hug_GPD_seq_6684	Viruses;Duplodnaviria;Heunggongvirae;Uroviricota;Caudoviricetes	GCA_002749055.1	d__Bacteria	p__Firmicutes_A	c__Clostridia	o__Lachnospirales	f__Lachnospiraceae	g__Coprococcus_A	s__Coprococcus_A
Proviruses_Hug_GPD_seq_6684	Viruses;Duplodnaviria;Heunggongvirae;Uroviricota;Caudoviricetes	GCA_003260325.1	d__Bacteria	p__Firmicutes_A	c__Clostridia	o__Lachnospirales	f__Lachnospiraceae	g__Enterocloster	s__Enterocloster
Proviruses_Hug_GPD_seq_6684	Viruses;Duplodnaviria;Heunggongvirae;Uroviricota;Caudoviricetes	GCA_003457135.1	d__Bacteria	p__Firmicutes_A	c__Clostridia	o__Lachnospirales	f__Lachnospiraceae	g__Eisenbergiella	s__Eisenbergiella
Proviruses_Hug_GPD_seq_6684	Viruses;Duplodnaviria;Heunggongvirae;Uroviricota;Caudoviricetes	GCA_003485715.1	d__Bacteria	p__Firmicutes_A	c__Clostridia	o__Lachnospirales	f__Lachnospiraceae	g__CAG-882	s__CAG-882
Proviruses_Hug_GPD_seq_6684	Viruses;Duplodnaviria;Heunggongvirae;Uroviricota;Caudoviricetes	GCA_003858585.1	d__Bacteria	p__Firmicutes_A	c__Clostridia	o__Lachnospirales	f__Lachnospiraceae	g__Enterocloster	s__Enterocloster
Proviruses_Hug_GPD_seq_6684	Viruses;Duplodnaviria;Heunggongvirae;Uroviricota;Caudoviricetes	GCA_004293905.1	d__Bacteria	p__Firmicutes_A	c__Clostridia	o__Lachnospirales	f__Lachnospiraceae	g__Enterocloster	s__Enterocloster
Proviruses_Hug_GPD_seq_6684	Viruses;Duplodnaviria;Heunggongvirae;Uroviricota;Caudoviricetes	GCA_004559785.1	d__Bacteria	p__Bacteroidota	c__Bacteroidia	o__Bacteroidales	f__Bacteroidaceae	g__Prevotella	s__
Proviruses_Hug_GPD_seq_6684	Viruses;Duplodnaviria;Heunggongvirae;Uroviricota;Caudoviricetes	GCA_004792655.1	d__Bacteria	p__Firmicutes_A	c__Clostridia	o__Lachnospirales	f__Lachnospiraceae	g__Enterocloster	s__Enterocloster
Proviruses_Hug_GPD_seq_6684	Viruses;Duplodnaviria;Heunggongvirae;Uroviricota;Caudoviricetes	GCA_008125075.1	d__Bacteria	p__Firmicutes_A	c__Clostridia	o__Lachnospirales	f__Lachnospiraceae	g__Enterocloster	s__Enterocloster
Proviruses_Hug_GPD_seq_6684	Viruses;Duplodnaviria;Heunggongvirae;Uroviricota;Caudoviricetes	GCA_008125075.1	d__Bacteria	p__Firmicutes_A	c__Clostridia	o__Lachnospirales	f__Lachnospiraceae	g__Lachnospira	s__Lachnospira
Proviruses_Hug_GPD_seq_6684	Viruses;Duplodnaviria;Heunggongvirae;Uroviricota;Caudoviricetes	GCA_009786185.1	d__Bacteria	p__Firmicutes_A	c__Clostridia	o__Lachnospirales	f__Lachnospiraceae	g__Enterocloster	s__Enterocloster
Proviruses_Hug_GPD_seq_6684	Viruses;Duplodnaviria;Heunggongvirae;Uroviricota;Caudoviricetes	GCA_009930415.1	d__Bacteria	p__Firmicutes_A	c__Clostridia	o__Lachnospirales	f__Lachnospiraceae	g__CAG-882	s__CAG-882
Proviruses_Hug_GPD_seq_6684	Viruses;Duplodnaviria;Heunggongvirae;Uroviricota;Caudoviricetes	GCA_011367615.1	d__Bacteria	p__Firmicutes_A	c__Clostridia	o__Lachnospirales	f__Lachnospiraceae	g__Enterocloster	s__Enterocloster
Proviruses_Hug_GPD_seq_6684	Viruses;Duplodnaviria;Heunggongvirae;Uroviricota;Caudoviricetes	GCA_012838795.1	d__Bacteria	p__Firmicutes_A	c__Clostridia	o__Lachnospirales	f__Lachnospiraceae	g__Enterocloster	s__Enterocloster
Proviruses_Hug_GPD_seq_6684	Viruses;Duplodnaviria;Heunggongvirae;Uroviricota;Caudoviricetes	GCA_013141385.1	d__Bacteria	p__Firmicutes_A	c__Clostridia	o__Lachnospirales	f__Lachnospiraceae	g__Enterocloster	s__Enterocloster
Proviruses_Hug_GPD_seq_6684	Viruses;Duplodnaviria;Heunggongvirae;Uroviricota;Caudoviricetes	GCA_013297755.1	d__Bacteria	p__Firmicutes_A	c__Clostridia	o__Lachnospirales	f__Lachnospiraceae	g__Enterocloster	s__Enterocloster
Proviruses_Hug_GPD_seq_6684	Viruses;Duplodnaviria;Heunggongvirae;Uroviricota;Caudoviricetes	GCA_013298075.1	d__Bacteria	p__Firmicutes_A	c__Clostridia	o__Lachnospirales	f__Lachnospiraceae	g__Enterocloster	s__Enterocloster
Proviruses_Hug_GPD_seq_6684	Viruses;Duplodnaviria;Heunggongvirae;Uroviricota;Caudoviricetes	GCA_015057635.1	d__Bacteria	p__Firmicutes_A	c__Clostridia	o__Lachnospirales	f__Lachnospiraceae	g__CAG-882	s__CAG-882
Proviruses_Hug_GPD_seq_6684	Viruses;Duplodnaviria;Heunggongvirae;Uroviricota;Caudoviricetes	GCA_015060905.1	d__Bacteria	p__Firmicutes_A	c__Clostridia	o__Lachnospirales	f__Lachnospiraceae	g__Roseburia	s__Roseburia
Proviruses_Hug_GPD_seq_6684	Viruses;Duplodnaviria;Heunggongvirae;Uroviricota;Caudoviricetes	GCA_015062815.1	d__Bacteria	p__Firmicutes_A	c__Clostridia	o__Lachnospirales	f__Lachnospiraceae	g__Lachnospira	s__Lachnospira
Proviruses_Hug_GPD_seq_6684	Viruses;Duplodnaviria;Heunggongvirae;Uroviricota;Caudoviricetes	GCA_015228815.1	d__Bacteria	p__Firmicutes_A	c__Clostridia	o__Lachnospirales	f__Lachnospiraceae	g__Lachnospira	s__Lachnospira
Proviruses_Hug_GPD_seq_6684	Viruses;Duplodnaviria;Heunggongvirae;Uroviricota;Caudoviricetes	GCA_016292785.1	d__Bacteria	p__Firmicutes_A	c__Clostridia	o__Lachnospirales	f__Lachnospiraceae	g__Lachnospira	s__Lachnospira
Proviruses_Hug_GPD_seq_6684	Viruses;Duplodnaviria;Heunggongvirae;Uroviricota;Caudoviricetes	GCA_016787525.1	d__Bacteria	p__Firmicutes_A	c__Clostridia	o__Lachnospirales	f__Lachnospiraceae	g__Butyrivibrio_A	s__Butyrivibrio_A
Proviruses_Hug_GPD_seq_6684	Viruses;Duplodnaviria;Heunggongvirae;Uroviricota;Caudoviricetes	GCA_016930515.1	d__Bacteria	p__Firmicutes_A	c__Clostridia	o__Lachnospirales	f__Lachnospiraceae	g__Enterocloster	s__Enterocloster
Proviruses_Hug_GPD_seq_6684	Viruses;Duplodnaviria;Heunggongvirae;Uroviricota;Caudoviricetes	GCA_017399915.1	d__Bacteria	p__Firmicutes_A	c__Clostridia	o__Lachnospirales	f__Lachnospiraceae	g__Enterocloster	s__Enterocloster
Proviruses_Hug_GPD_seq_6684	Viruses;Duplodnaviria;Heunggongvirae;Uroviricota;Caudoviricetes	GCA_017466125.1	d__Bacteria	p__Firmicutes_A	c__Clostridia	o__Lachnospirales	f__Lachnospiraceae	g__Butyrivibrio_A	s__Butyrivibrio_A
Proviruses_Hug_GPD_seq_6684	Viruses;Duplodnaviria;Heunggongvirae;Uroviricota;Caudoviricetes	GCA_017695115.1	d__Bacteria	p__Firmicutes_A	c__Clostridia	o__Lachnospirales	f__Lachnospiraceae	g__Butyrivibrio_A	s__Butyrivibrio_A
Proviruses_Hug_GPD_seq_6684	Viruses;Duplodnaviria;Heunggongvirae;Uroviricota;Caudoviricetes	GCA_017886875.1	d__Bacteria	p__Firmicutes_A	c__Clostridia	o__Lachnospirales	f__Lachnospiraceae	g__Enterocloster	s__Enterocloster
Proviruses_Hug_GPD_seq_6684	Viruses;Duplodnaviria;Heunggongvirae;Uroviricota;Caudoviricetes	GCA_017988135.1	d__Bacteria	p__Firmicutes_A	c__Clostridia	o__Lachnospirales	f__Lachnospiraceae	g__Enterocloster	s__Enterocloster
Proviruses_Hug_GPD_seq_6684	Viruses;Duplodnaviria;Heunggongvirae;Uroviricota;Caudoviricetes	GCA_018266615.1	d__Bacteria	p__Firmicutes_A	c__Clostridia	o__Lachnospirales	f__Lachnospiraceae	g__Enterocloster	s__Enterocloster
Proviruses_Hug_GPD_seq_6684	Viruses;Duplodnaviria;Heunggongvirae;Uroviricota;Caudoviricetes	GCA_018883815.1	d__Bacteria	p__Firmicutes_A	c__Clostridia	o__Lachnospirales	f__Lachnospiraceae	g__Enterocloster	s__Enterocloster
Proviruses_Hug_GPD_seq_6684	Viruses;Duplodnaviria;Heunggongvirae;Uroviricota;Caudoviricetes	GCA_900315335.1	d__Bacteria	p__Firmicutes_A	c__Clostridia	o__Lachnospirales	f__Lachnospiraceae	g__Enterocloster	s__Enterocloster
Proviruses_Hug_GPD_seq_6684	Viruses;Duplodnaviria;Heunggongvirae;Uroviricota;Caudoviricetes	GCA_900315895.1	d__Bacteria	p__Firmicutes_A	c__Clostridia	o__Lachnospirales	f__Lachnospiraceae	g__Lachnospira	s__Lachnospira
Proviruses_Hug_GPD_seq_6684	Viruses;Duplodnaviria;Heunggongvirae;Uroviricota;Caudoviricetes	GCA_900555295.1	d__Bacteria	p__Firmicutes_A	c__Clostridia	o__Lachnospirales	f__Lachnospiraceae	g__CAG-882	s__CAG-882
Proviruses_Hug_GPD_seq_6684	Viruses;Duplodnaviria;Heunggongvirae;Uroviricota;Caudoviricetes	GCA_900555295.1	d__Bacteria	p__Firmicutes_A	c__Clostridia	o__Lachnospirales	f__Lachnospiraceae	g__Lachnospira	s__Lachnospira
Proviruses_Hug_GPD_seq_6684	Viruses;Duplodnaviria;Heunggongvirae;Uroviricota;Caudoviricetes	GCA_902763905.1	d__Bacteria	p__Firmicutes_A	c__Clostridia	o__Lachnospirales	f__Lachnospiraceae	g__Enterocloster	s__Enterocloster
Proviruses_Hug_GPD_seq_6684	Viruses;Duplodnaviria;Heunggongvirae;Uroviricota;Caudoviricetes	GCA_902766745.1	d__Bacteria	p__Firmicutes_A	c__Clostridia	o__Lachnospirales	f__Lachnospiraceae	g__Enterocloster	s__Enterocloster
Proviruses_Hug_GPD_seq_6684	Viruses;Duplodnaviria;Heunggongvirae;Uroviricota;Caudoviricetes	GCA_902789825.1	d__Bacteria	p__Firmicutes_A	c__Clostridia	o__Lachnospirales	f__Lachnospiraceae	g__Enterocloster	s__Enterocloster
Proviruses_Hug_GPD_seq_6684	Viruses;Duplodnaviria;Heunggongvirae;Uroviricota;Caudoviricetes	GCA_903902705.1	d__Bacteria	p__Firmicutes_A	c__Clostridia	o__Lachnospirales	f__Lachnospiraceae	g__Enterocloster	s__Enterocloster
Proviruses_Hug_GPD_seq_6684	Viruses;Duplodnaviria;Heunggongvirae;Uroviricota;Caudoviricetes	GCA_903937405.1	d__Bacteria	p__Firmicutes_A	c__Clostridia	o__Lachnospirales	f__Lachnospiraceae	g__CAG-882	s__CAG-882
Proviruses_Hug_GPD_seq_6684	Viruses;Duplodnaviria;Heunggongvirae;Uroviricota;Caudoviricetes	GCA_904418825.1	d__Bacteria	p__Firmicutes_A	c__Clostridia	o__Lachnospirales	f__Lachnospiraceae	g__CAG-882	s__CAG-882
Proviruses_Hug_GPD_seq_6684	Viruses;Duplodnaviria;Heunggongvirae;Uroviricota;Caudoviricetes	GCA_905234265.1	d__Bacteria	p__Firmicutes_A	c__Clostridia	o__Lachnospirales	f__Lachnospiraceae	g__CAG-882	s__CAG-882
Proviruses_Hug_GPD_seq_6684	Viruses;Duplodnaviria;Heunggongvirae;Uroviricota;Caudoviricetes	GCA_910577315.1	d__Bacteria	p__Firmicutes_A	c__Clostridia	o__Lachnospirales	f__Lachnospiraceae	g__Lachnospira	s__Lachnospira
Proviruses_Hug_GPD_seq_6684	Viruses;Duplodnaviria;Heunggongvirae;Uroviricota;Caudoviricetes	GCA_910579865.1	d__Bacteria	p__Firmicutes_A	c__Clostridia	o__Lachnospirales	f__Lachnospiraceae	g__Enterocloster	s__Enterocloster
Proviruses_Hug_GPD_seq_6684	Viruses;Duplodnaviria;Heunggongvirae;Uroviricota;Caudoviricetes	GCF_000188155.2	d__Bacteria	p__Firmicutes_A	c__Clostridia	o__Lachnospirales	f__Lachnospiraceae	g__Lachnospira	s__Lachnospira
Proviruses_Hug_GPD_seq_6684	Viruses;Duplodnaviria;Heunggongvirae;Uroviricota;Caudoviricetes	GCF_000218525.1	d__Bacteria	p__Firmicutes_A	c__Clostridia	o__Lachnospirales	f__Lachnospiraceae	g__Enterocloster	s__Enterocloster
Proviruses_Hug_GPD_seq_6684	Viruses;Duplodnaviria;Heunggongvirae;Uroviricota;Caudoviricetes	GCF_000299355.1	d__Bacteria	p__Firmicutes_A	c__Clostridia	o__Lachnospirales	f__Lachnospiraceae	g__Enterocloster	s__Enterocloster
Proviruses_Hug_GPD_seq_6684	Viruses;Duplodnaviria;Heunggongvirae;Uroviricota;Caudoviricetes	GCF_000301075.1	d__Bacteria	p__Firmicutes_A	c__Clostridia	o__Lachnospirales	f__Lachnospiraceae	g__Lachnospira	s__Lachnospira
Proviruses_Hug_GPD_seq_6684	Viruses;Duplodnaviria;Heunggongvirae;Uroviricota;Caudoviricetes	GCF_000333355.1	d__Bacteria	p__Firmicutes_A	c__Clostridia	o__Lachnospirales	f__Lachnospiraceae	g__Enterocloster	s__Enterocloster
Proviruses_Hug_GPD_seq_6684	Viruses;Duplodnaviria;Heunggongvirae;Uroviricota;Caudoviricetes	GCF_000367945.1	d__Bacteria	p__Firmicutes_A	c__Clostridia	o__Lachnospirales	f__Lachnospiraceae	g__Enterocloster	s__Enterocloster
Proviruses_Hug_GPD_seq_6684	Viruses;Duplodnaviria;Heunggongvirae;Uroviricota;Caudoviricetes	GCF_000380145.1	d__Bacteria	p__Firmicutes_A	c__Clostridia	o__Lachnospirales	f__Lachnospiraceae	g__Enterocloster	s__Enterocloster
Proviruses_Hug_GPD_seq_6684	Viruses;Duplodnaviria;Heunggongvirae;Uroviricota;Caudoviricetes	GCF_000829375.1	d__Bacteria	p__Firmicutes	c__Bacilli	o__Erysipelotrichales	f__Erysipelotrichaceae	g__Merdibacter	s__Merdibacter
Proviruses_Hug_GPD_seq_6684	Viruses;Duplodnaviria;Heunggongvirae;Uroviricota;Caudoviricetes	GCF_001543325.1	d__Bacteria	p__Firmicutes_A	c__Clostridia	o__Lachnospirales	f__Lachnospiraceae	g__Enterocloster	s__Enterocloster
Proviruses_Hug_GPD_seq_6684	Viruses;Duplodnaviria;Heunggongvirae;Uroviricota;Caudoviricetes	GCF_001543325.1	d__Bacteria	p__Firmicutes_A	c__Clostridia	o__Lachnospirales	f__Lachnospiraceae	g__UBA2821	s__UBA2821_sp902786515
Proviruses_Hug_GPD_seq_6684	Viruses;Duplodnaviria;Heunggongvirae;Uroviricota;Caudoviricetes	GCF_001639265.1	d__Bacteria	p__Firmicutes_A	c__Clostridia	o__Lachnospirales	f__Lachnospiraceae	g__Lachnospira	s__Lachnospira
Proviruses_Hug_GPD_seq_6684	Viruses;Duplodnaviria;Heunggongvirae;Uroviricota;Caudoviricetes	GCF_002072215.1	d__Bacteria	p__Firmicutes_A	c__Clostridia	o__Lachnospirales	f__Lachnospiraceae	g__Enterocloster	s__Enterocloster
Proviruses_Hug_GPD_seq_6684	Viruses;Duplodnaviria;Heunggongvirae;Uroviricota;Caudoviricetes	GCF_002072955.1	d__Bacteria	p__Firmicutes_A	c__Clostridia	o__Lachnospirales	f__Lachnospiraceae	g__Enterocloster	s__Enterocloster
Proviruses_Hug_GPD_seq_6684	Viruses;Duplodnaviria;Heunggongvirae;Uroviricota;Caudoviricetes	GCF_002078355.1	d__Bacteria	p__Firmicutes_A	c__Clostridia	o__Lachnospirales	f__Lachnospiraceae	g__Lachnospira	s__Lachnospira
Proviruses_Hug_GPD_seq_6684	Viruses;Duplodnaviria;Heunggongvirae;Uroviricota;Caudoviricetes	GCF_002095315.1	d__Bacteria	p__Firmicutes_A	c__Clostridia	o__Lachnospirales	f__Lachnospiraceae	g__Enterocloster	s__Enterocloster
Proviruses_Hug_GPD_seq_6684	Viruses;Duplodnaviria;Heunggongvirae;Uroviricota;Caudoviricetes	GCF_002272925.1	d__Bacteria	p__Firmicutes_A	c__Clostridia	o__Lachnospirales	f__Lachnospiraceae	g__Butyrivibrio_A	s__Butyrivibrio_A
Proviruses_Hug_GPD_seq_6684	Viruses;Duplodnaviria;Heunggongvirae;Uroviricota;Caudoviricetes	GCF_002797355.1	d__Bacteria	p__Firmicutes_A	c__Clostridia	o__Lachnospirales	f__Lachnospiraceae	g__Enterocloster	s__Enterocloster
Proviruses_Hug_GPD_seq_6684	Viruses;Duplodnaviria;Heunggongvirae;Uroviricota;Caudoviricetes	GCF_003003035.1	d__Bacteria	p__Firmicutes_A	c__Clostridia	o__Lachnospirales	f__Lachnospiraceae	g__CAG-303	s__CAG-303
Proviruses_Hug_GPD_seq_6684	Viruses;Duplodnaviria;Heunggongvirae;Uroviricota;Caudoviricetes	GCF_003600355.1	d__Bacteria	p__Firmicutes_A	c__Clostridia	o__Lachnospirales	f__Lachnospiraceae	g__Enterocloster	s__Enterocloster
Proviruses_Hug_GPD_seq_6684	Viruses;Duplodnaviria;Heunggongvirae;Uroviricota;Caudoviricetes	GCF_003667345.1	d__Bacteria	p__Firmicutes_A	c__Clostridia	o__Lachnospirales	f__Lachnospiraceae	g__Enterocloster	s__Enterocloster
Proviruses_Hug_GPD_seq_6684	Viruses;Duplodnaviria;Heunggongvirae;Uroviricota;Caudoviricetes	GCF_004118675.1	d__Bacteria	p__Firmicutes_A	c__Clostridia	o__Lachnospirales	f__Lachnospiraceae	g__CAG-882	s__CAG-882
Proviruses_Hug_GPD_seq_6684	Viruses;Duplodnaviria;Heunggongvirae;Uroviricota;Caudoviricetes	GCF_004138215.1	d__Bacteria	p__Firmicutes_A	c__Clostridia	o__Lachnospirales	f__Lachnospiraceae	g__CAG-882	s__CAG-882
Proviruses_Hug_GPD_seq_6684	Viruses;Duplodnaviria;Heunggongvirae;Uroviricota;Caudoviricetes	GCF_004341685.1	d__Bacteria	p__Firmicutes_A	c__Clostridia	o__Lachnospirales	f__Lachnospiraceae	g__Enterocloster	s__Enterocloster
Proviruses_Hug_GPD_seq_6684	Viruses;Duplodnaviria;Heunggongvirae;Uroviricota;Caudoviricetes	GCF_004349135.1	d__Bacteria	p__Firmicutes_A	c__Clostridia	o__Lachnospirales	f__Lachnospiraceae	g__Lachnospira	s__Lachnospira
Proviruses_Hug_GPD_seq_6684	Viruses;Duplodnaviria;Heunggongvirae;Uroviricota;Caudoviricetes	GCF_004785665.1	d__Bacteria	p__Firmicutes_A	c__Clostridia	o__Lachnospirales	f__Lachnospiraceae	g__Enterocloster	s__Enterocloster
Proviruses_Hug_GPD_seq_6684	Viruses;Duplodnaviria;Heunggongvirae;Uroviricota;Caudoviricetes	GCF_008633215.1	d__Bacteria	p__Firmicutes_A	c__Clostridia	o__Lachnospirales	f__Lachnospiraceae	g__Enterocloster	s__Enterocloster
Proviruses_Hug_GPD_seq_6684	Viruses;Duplodnaviria;Heunggongvirae;Uroviricota;Caudoviricetes	GCF_009389585.1	d__Bacteria	p__Firmicutes_A	c__Clostridia	o__Lachnospirales	f__Lachnospiraceae	g__Agathobacter	s__Agathobacter
Proviruses_Hug_GPD_seq_6684	Viruses;Duplodnaviria;Heunggongvirae;Uroviricota;Caudoviricetes	GCF_009663465.1	d__Bacteria	p__Firmicutes_A	c__Clostridia	o__Lachnospirales	f__Lachnospiraceae	g__Enterocloster	s__Enterocloster
Proviruses_Hug_GPD_seq_6684	Viruses;Duplodnaviria;Heunggongvirae;Uroviricota;Caudoviricetes	GCF_010500995.1	d__Bacteria	p__Firmicutes_A	c__Clostridia	o__Lachnospirales	f__Lachnospiraceae	g__Enterocloster	s__Enterocloster
Proviruses_Hug_GPD_seq_6684	Viruses;Duplodnaviria;Heunggongvirae;Uroviricota;Caudoviricetes	GCF_013166605.1	d__Bacteria	p__Firmicutes_A	c__Clostridia	o__Lachnospirales	f__Lachnospiraceae	g__COE1	s__COE1
Proviruses_Hug_GPD_seq_6684	Viruses;Duplodnaviria;Heunggongvirae;Uroviricota;Caudoviricetes	GCF_013166605.1	d__Bacteria	p__Firmicutes_A	c__Clostridia	o__Lachnospirales	f__Lachnospiraceae	g__Enterocloster	s__Enterocloster
Proviruses_Hug_GPD_seq_6684	Viruses;Duplodnaviria;Heunggongvirae;Uroviricota;Caudoviricetes	GCF_014132355.1	d__Bacteria	p__Firmicutes_A	c__Clostridia	o__Lachnospirales	f__Lachnospiraceae	g__Lachnospira	s__Lachnospira
Proviruses_Hug_GPD_seq_6684	Viruses;Duplodnaviria;Heunggongvirae;Uroviricota;Caudoviricetes	GCF_014334325.1	d__Bacteria	p__Firmicutes_A	c__Clostridia	o__Lachnospirales	f__Lachnospiraceae	g__CAG-882	s__CAG-882
Proviruses_Hug_GPD_seq_6684	Viruses;Duplodnaviria;Heunggongvirae;Uroviricota;Caudoviricetes	GCF_014697475.1	d__Bacteria	p__Firmicutes_A	c__Clostridia	o__Lachnospirales	f__Lachnospiraceae	g__CAG-882	s__CAG-882
Proviruses_Hug_GPD_seq_6684	Viruses;Duplodnaviria;Heunggongvirae;Uroviricota;Caudoviricetes	GCF_015207735.1	d__Bacteria	p__Firmicutes_A	c__Clostridia	o__Lachnospirales	f__Lachnospiraceae	g__Lachnospira	s__Lachnospira
Proviruses_Hug_GPD_seq_6684	Viruses;Duplodnaviria;Heunggongvirae;Uroviricota;Caudoviricetes	GCF_018420025.1	d__Bacteria	p__Firmicutes_A	c__Clostridia	o__Lachnospirales	f__Lachnospiraceae	g__Enterocloster	s__Enterocloster
Proviruses_Hug_GPD_seq_6684	Viruses;Duplodnaviria;Heunggongvirae;Uroviricota;Caudoviricetes	GCF_018918265.1	d__Bacteria	p__Firmicutes_A	c__Clostridia	o__Lachnospirales	f__Lachnospiraceae	g__Lachnospira	s__Lachnospira
Proviruses_Hug_GPD_seq_6684	Viruses;Duplodnaviria;Heunggongvirae;Uroviricota;Caudoviricetes	GCF_900129795.1	d__Bacteria	p__Firmicutes_A	c__Clostridia	o__Lachnospirales	f__Lachnospiraceae	g__Enterocloster	s__Enterocloster
Proviruses_Hug_GPD_seq_6684	Viruses;Duplodnaviria;Heunggongvirae;Uroviricota;Caudoviricetes	GCF_900187285.1	d__Bacteria	p__Firmicutes_A	c__Clostridia	o__Lachnospirales	f__Lachnospiraceae	g__Enterocloster	s__Enterocloster
Proviruses_Hug_GPD_seq_6684	Viruses;Duplodnaviria;Heunggongvirae;Uroviricota;Caudoviricetes	GCF_904846055.1	d__Bacteria	p__Firmicutes_A	c__Clostridia	o__Lachnospirales	f__Lachnospiraceae	g__Enterocloster	s__Enterocloster
Proviruses_Hug_GVD_seq_6730	Viruses;Duplodnaviria;Heunggongvirae;Uroviricota;Caudoviricetes	GCA_002305725.1	d__Bacteria	p__Firmicutes_C	c__Negativicutes	o__Selenomonadales	f__Selenomonadaceae	g__Megamonas	s__Megamonas
Proviruses_Hug_GVD_seq_6730	Viruses;Duplodnaviria;Heunggongvirae;Uroviricota;Caudoviricetes	GCA_002345565.1	d__Bacteria	p__Firmicutes_A	c__Clostridia	o__Lachnospirales	f__Lachnospiraceae	g__Lachnospira	s__Lachnospira
Proviruses_Hug_GVD_seq_6730	Viruses;Duplodnaviria;Heunggongvirae;Uroviricota;Caudoviricetes	GCA_002452095.1	d__Bacteria	p__Firmicutes_C	c__Negativicutes	o__Selenomonadales	f__Selenomonadaceae	g__Megamonas	s__Megamonas
Proviruses_Hug_GVD_seq_6730	Viruses;Duplodnaviria;Heunggongvirae;Uroviricota;Caudoviricetes	GCA_003526375.1	d__Bacteria	p__Firmicutes_C	c__Negativicutes	o__Selenomonadales	f__Selenomonadaceae	g__Megamonas	s__Megamonas
Proviruses_Hug_GVD_seq_6730	Viruses;Duplodnaviria;Heunggongvirae;Uroviricota;Caudoviricetes	GCA_009884515.1	d__Bacteria	p__Firmicutes_C	c__Negativicutes	o__Selenomonadales	f__Selenomonadaceae	g__Megamonas	s__Megamonas
Proviruses_Hug_GVD_seq_6730	Viruses;Duplodnaviria;Heunggongvirae;Uroviricota;Caudoviricetes	GCA_013153845.1	d__Bacteria	p__Proteobacteria	c__Alphaproteobacteria	o__RF32	f__CAG-239	g__51-20	s__51-20
Proviruses_Hug_GVD_seq_6730	Viruses;Duplodnaviria;Heunggongvirae;Uroviricota;Caudoviricetes	GCA_013333295.2	d__Bacteria	p__Firmicutes_C	c__Negativicutes	o__Selenomonadales	f__Selenomonadaceae	g__Megamonas	s__Megamonas
Proviruses_Hug_GVD_seq_6730	Viruses;Duplodnaviria;Heunggongvirae;Uroviricota;Caudoviricetes	GCA_013822155.1	d__Bacteria	p__Firmicutes_C	c__Negativicutes	o__Selenomonadales	f__Selenomonadaceae	g__Megamonas	s__Megamonas
Proviruses_Hug_GVD_seq_6730	Viruses;Duplodnaviria;Heunggongvirae;Uroviricota;Caudoviricetes	GCA_014323825.1	d__Bacteria	p__Fusobacteriota	c__Fusobacteriia	o__Fusobacteriales	f__Fusobacteriaceae	g__Fusobacterium_A	s__Fusobacterium_A
Proviruses_Hug_GVD_seq_6730	Viruses;Duplodnaviria;Heunggongvirae;Uroviricota;Caudoviricetes	GCA_015228815.1	d__Bacteria	p__Firmicutes_C	c__Negativicutes	o__Selenomonadales	f__Selenomonadaceae	g__Megamonas	s__Megamonas
Proviruses_Hug_GVD_seq_6730	Viruses;Duplodnaviria;Heunggongvirae;Uroviricota;Caudoviricetes	GCA_017428115.1	d__Bacteria	p__Firmicutes_A	c__Clostridia_A	o__Christensenellales	f__CAG-138	g__Phil1	s__Phil1
Proviruses_Hug_GVD_seq_6730	Viruses;Duplodnaviria;Heunggongvirae;Uroviricota;Caudoviricetes	GCA_017476085.1	d__Bacteria	p__Firmicutes_C	c__Negativicutes	o__Selenomonadales	f__Selenomonadaceae	g__Megamonas	s__Megamonas
Proviruses_Hug_GVD_seq_6730	Viruses;Duplodnaviria;Heunggongvirae;Uroviricota;Caudoviricetes	GCA_017551675.1	d__Bacteria	p__Firmicutes_C	c__Negativicutes	o__Selenomonadales	f__Selenomonadaceae	g__Megamonas	s__Megamonas
Proviruses_Hug_GVD_seq_6730	Viruses;Duplodnaviria;Heunggongvirae;Uroviricota;Caudoviricetes	GCA_017988135.1	d__Bacteria	p__Firmicutes_C	c__Negativicutes	o__Selenomonadales	f__Selenomonadaceae	g__Megamonas	s__Megamonas
Proviruses_Hug_GVD_seq_6730	Viruses;Duplodnaviria;Heunggongvirae;Uroviricota;Caudoviricetes	GCA_018267875.1	d__Bacteria	p__Firmicutes_C	c__Negativicutes	o__Selenomonadales	f__Selenomonadaceae	g__Megamonas	s__Megamonas
Proviruses_Hug_GVD_seq_6730	Viruses;Duplodnaviria;Heunggongvirae;Uroviricota;Caudoviricetes	GCA_019057975.1	d__Bacteria	p__Firmicutes_C	c__Negativicutes	o__Selenomonadales	f__Selenomonadaceae	g__Megamonas	s__Megamonas
Proviruses_Hug_GVD_seq_6730	Viruses;Duplodnaviria;Heunggongvirae;Uroviricota;Caudoviricetes	GCA_900315565.1	d__Bacteria	p__Firmicutes_C	c__Negativicutes	o__Selenomonadales	f__Selenomonadaceae	g__Megamonas	s__Megamonas
Proviruses_Hug_GVD_seq_6730	Viruses;Duplodnaviria;Heunggongvirae;Uroviricota;Caudoviricetes	GCA_900557045.1	d__Bacteria	p__Firmicutes_A	c__Clostridia	o__Lachnospirales	f__Lachnospiraceae	g__Butyrivibrio_A	s__Butyrivibrio_A
Proviruses_Hug_GVD_seq_6730	Viruses;Duplodnaviria;Heunggongvirae;Uroviricota;Caudoviricetes	GCA_910587815.1	d__Bacteria	p__Firmicutes_C	c__Negativicutes	o__Selenomonadales	f__Selenomonadaceae	g__Megamonas	s__Megamonas
Proviruses_Hug_GVD_seq_6730	Viruses;Duplodnaviria;Heunggongvirae;Uroviricota;Caudoviricetes	GCF_000023325.1	d__Bacteria	p__Firmicutes_C	c__Negativicutes	o__Selenomonadales	f__Selenomonadaceae	g__Megamonas	s__Megamonas
Proviruses_Hug_GVD_seq_6730	Viruses;Duplodnaviria;Heunggongvirae;Uroviricota;Caudoviricetes	GCF_000163935.1	d__Bacteria	p__Firmicutes_C	c__Negativicutes	o__Selenomonadales	f__Selenomonadaceae	g__Megamonas	s__Megamonas
Proviruses_Hug_GVD_seq_6730	Viruses;Duplodnaviria;Heunggongvirae;Uroviricota;Caudoviricetes	GCF_000219125.1	d__Bacteria	p__Firmicutes_C	c__Negativicutes	o__Selenomonadales	f__Selenomonadaceae	g__Megamonas	s__Megamonas
Proviruses_Hug_GVD_seq_6730	Viruses;Duplodnaviria;Heunggongvirae;Uroviricota;Caudoviricetes	GCF_000233695.2	d__Bacteria	p__Firmicutes_C	c__Negativicutes	o__Selenomonadales	f__Selenomonadaceae	g__Megamonas	s__Megamonas
Proviruses_Hug_GVD_seq_6730	Viruses;Duplodnaviria;Heunggongvirae;Uroviricota;Caudoviricetes	GCF_000469505.1	d__Bacteria	p__Firmicutes_A	c__Clostridia	o__Lachnospirales	f__Lachnospiraceae	g__Lachnospira	s__Lachnospira
Proviruses_Hug_GVD_seq_6730	Viruses;Duplodnaviria;Heunggongvirae;Uroviricota;Caudoviricetes	GCF_000934465.1	d__Bacteria	p__Firmicutes_C	c__Negativicutes	o__Selenomonadales	f__Selenomonadaceae	g__Megamonas	s__Megamonas
Proviruses_Hug_GVD_seq_6730	Viruses;Duplodnaviria;Heunggongvirae;Uroviricota;Caudoviricetes	GCF_001553935.1	d__Bacteria	p__Firmicutes_C	c__Negativicutes	o__Selenomonadales	f__Selenomonadaceae	g__Megamonas	s__Megamonas
Proviruses_Hug_GVD_seq_6730	Viruses;Duplodnaviria;Heunggongvirae;Uroviricota;Caudoviricetes	GCF_001553955.1	d__Bacteria	p__Firmicutes_C	c__Negativicutes	o__Selenomonadales	f__Selenomonadaceae	g__Megamonas	s__Megamonas
Proviruses_Hug_GVD_seq_6730	Viruses;Duplodnaviria;Heunggongvirae;Uroviricota;Caudoviricetes	GCF_001881565.1	d__Bacteria	p__Firmicutes_C	c__Negativicutes	o__Selenomonadales	f__Selenomonadaceae	g__Megamonas	s__Megamonas
Proviruses_Hug_GVD_seq_6730	Viruses;Duplodnaviria;Heunggongvirae;Uroviricota;Caudoviricetes	GCF_002095315.1	d__Bacteria	p__Firmicutes_C	c__Negativicutes	o__Selenomonadales	f__Selenomonadaceae	g__Megamonas	s__Megamonas
Proviruses_Hug_GVD_seq_6730	Viruses;Duplodnaviria;Heunggongvirae;Uroviricota;Caudoviricetes	GCF_003114855.1	d__Bacteria	p__Firmicutes_C	c__Negativicutes	o__Selenomonadales	f__Selenomonadaceae	g__Megamonas	s__Megamonas
Proviruses_Hug_GVD_seq_6730	Viruses;Duplodnaviria;Heunggongvirae;Uroviricota;Caudoviricetes	GCF_009741375.1	d__Bacteria	p__Firmicutes_C	c__Negativicutes	o__Selenomonadales	f__Selenomonadaceae	g__Megamonas	s__Megamonas
Proviruses_Hug_GVD_seq_6730	Viruses;Duplodnaviria;Heunggongvirae;Uroviricota;Caudoviricetes	GCF_900155565.1	d__Bacteria	p__Firmicutes	c__Bacilli	o__Lactobacillales	f__Streptococcaceae	g__Lactococcus	s__Lactococcus
Proviruses_Hug_GVD_seq_6730	Viruses;Duplodnaviria;Heunggongvirae;Uroviricota;Caudoviricetes	GCF_900241005.1	d__Bacteria	p__Firmicutes_C	c__Negativicutes	o__Selenomonadales	f__Selenomonadaceae	g__Megamonas	s__Megamonas
Proviruses_Hug_GVD_seq_6730	Viruses;Duplodnaviria;Heunggongvirae;Uroviricota;Caudoviricetes	GCF_904846055.1	d__Bacteria	p__Firmicutes_C	c__Negativicutes	o__Selenomonadales	f__Selenomonadaceae	g__Megamonas	s__Megamonas
Proviruses_Hug_HadzaGD_seq_7012	Viruses;Duplodnaviria;Heunggongvirae;Uroviricota;Caudoviricetes	GCA_000020605.1	d__Bacteria	p__Firmicutes_A	c__Clostridia	o__Lachnospirales	f__Lachnospiraceae	g__Blautia_A	s__Blautia_A
Proviruses_Hug_HadzaGD_seq_7012	Viruses;Duplodnaviria;Heunggongvirae;Uroviricota;Caudoviricetes	GCA_001508335.1	d__Bacteria	p__Firmicutes_A	c__Clostridia	o__Lachnospirales	f__Lachnospiraceae	g__Blautia_A	s__Blautia_A
Proviruses_Hug_HadzaGD_seq_7012	Viruses;Duplodnaviria;Heunggongvirae;Uroviricota;Caudoviricetes	GCA_002345565.1	d__Bacteria	p__Firmicutes_A	c__Clostridia	o__Lachnospirales	f__Lachnospiraceae	g__Blautia_A	s__Blautia_A
Proviruses_Hug_HadzaGD_seq_7012	Viruses;Duplodnaviria;Heunggongvirae;Uroviricota;Caudoviricetes	GCA_015228815.1	d__Bacteria	p__Firmicutes_A	c__Clostridia	o__Lachnospirales	f__Lachnospiraceae	g__Blautia_A	s__Blautia_A
Proviruses_Hug_HadzaGD_seq_7012	Viruses;Duplodnaviria;Heunggongvirae;Uroviricota;Caudoviricetes	GCA_900551115.1	d__Bacteria	p__Firmicutes_A	c__Clostridia	o__Lachnospirales	f__Lachnospiraceae	g__KLE1615	s__KLE1615
Proviruses_Hug_HadzaGD_seq_7012	Viruses;Duplodnaviria;Heunggongvirae;Uroviricota;Caudoviricetes	GCF_000173795.1	d__Bacteria	p__Firmicutes_A	c__Clostridia	o__Lachnospirales	f__Lachnospiraceae	g__Blautia_A	s__Blautia_A
Proviruses_Hug_HadzaGD_seq_7012	Viruses;Duplodnaviria;Heunggongvirae;Uroviricota;Caudoviricetes	GCF_001881565.1	d__Bacteria	p__Firmicutes_A	c__Clostridia	o__Lachnospirales	f__Lachnospiraceae	g__Blautia_A	s__Blautia_A
Proviruses_Hug_HadzaGD_seq_7012	Viruses;Duplodnaviria;Heunggongvirae;Uroviricota;Caudoviricetes	GCF_003201765.2	d__Bacteria	p__Firmicutes_A	c__Clostridia	o__Lachnospirales	f__Lachnospiraceae	g__Blautia_A	s__Blautia_A
Proviruses_Hug_HadzaGD_seq_7012	Viruses;Duplodnaviria;Heunggongvirae;Uroviricota;Caudoviricetes	GCF_003344345.1	d__Bacteria	p__Bacteroidota	c__Bacteroidia	o__Bacteroidales	f__Bacteroidaceae	g__Prevotella	s__Prevotella
Proviruses_Hug_HadzaGD_seq_7012	Viruses;Duplodnaviria;Heunggongvirae;Uroviricota;Caudoviricetes	GCF_003344345.1	d__Bacteria	p__Firmicutes_A	c__Clostridia	o__Lachnospirales	f__Lachnospiraceae	g__Blautia_A	s__Blautia_A
Proviruses_Hug_HadzaGD_seq_7012	Viruses;Duplodnaviria;Heunggongvirae;Uroviricota;Caudoviricetes	GCF_003344345.1	d__Bacteria	p__Proteobacteria	c__Alphaproteobacteria	o__RF32	f__CAG-977	g__UBA2903	s__UBA2903
Proviruses_Hug_HadzaGD_seq_7012	Viruses;Duplodnaviria;Heunggongvirae;Uroviricota;Caudoviricetes	GCF_900142475.1	d__Bacteria	p__Firmicutes_A	c__Clostridia	o__Lachnospirales	f__Lachnospiraceae	g__Blautia_A	s__Blautia_A
Proviruses_Hug_HadzaGD_seq_7012	Viruses;Duplodnaviria;Heunggongvirae;Uroviricota;Caudoviricetes	GCF_904846055.1	d__Bacteria	p__Firmicutes	c__Bacilli	o__RF39	f__UBA660	g__CAG-877	s__CAG-877
Proviruses_Hug_INGD_seq_7329	Viruses;Duplodnaviria;Heunggongvirae;Uroviricota;Caudoviricetes	GCA_000768855.1	d__Bacteria	p__Firmicutes_A	c__Clostridia	o__Lachnospirales	f__Lachnospiraceae	g__Blautia_A	s__Blautia_A
Proviruses_Hug_INGD_seq_7329	Viruses;Duplodnaviria;Heunggongvirae;Uroviricota;Caudoviricetes	GCA_001465115.1	d__Bacteria	p__Firmicutes_A	c__Clostridia	o__Lachnospirales	f__Lachnospiraceae	g__Faecalimonas	s__Faecalimonas
Proviruses_Hug_INGD_seq_7329	Viruses;Duplodnaviria;Heunggongvirae;Uroviricota;Caudoviricetes	GCA_001795335.1	d__Bacteria	p__Firmicutes_A	c__Clostridia	o__Lachnospirales	f__Lachnospiraceae	g__Blautia_A	s__Blautia_A
Proviruses_Hug_INGD_seq_7329	Viruses;Duplodnaviria;Heunggongvirae;Uroviricota;Caudoviricetes	GCA_001829675.1	d__Bacteria	p__Firmicutes_A	c__Clostridia	o__Lachnospirales	f__Lachnospiraceae	g__Anaerobutyricum	s__Anaerobutyricum
Proviruses_Hug_INGD_seq_7329	Viruses;Duplodnaviria;Heunggongvirae;Uroviricota;Caudoviricetes	GCA_002084355.1	d__Bacteria	p__Bacteroidota	c__Bacteroidia	o__Bacteroidales	f__Bacteroidaceae	g__Bacteroides	s__Bacteroides
Proviruses_Hug_INGD_seq_7329	Viruses;Duplodnaviria;Heunggongvirae;Uroviricota;Caudoviricetes	GCA_002084355.1	d__Bacteria	p__Firmicutes_A	c__Clostridia	o__Lachnospirales	f__Lachnospiraceae	g__Blautia_A	s__Blautia_A
Proviruses_Hug_INGD_seq_7329	Viruses;Duplodnaviria;Heunggongvirae;Uroviricota;Caudoviricetes	GCA_002084355.1	d__Bacteria	p__Firmicutes_A	c__Clostridia	o__Oscillospirales	f__CAG-272	g__CAG-841	s__CAG-841
Proviruses_Hug_INGD_seq_7329	Viruses;Duplodnaviria;Heunggongvirae;Uroviricota;Caudoviricetes	GCA_002371265.1	d__Bacteria	p__Firmicutes_A	c__Clostridia	o__Lachnospirales	f__Lachnospiraceae	g__Blautia_A	s__Blautia_A
Proviruses_Hug_INGD_seq_7329	Viruses;Duplodnaviria;Heunggongvirae;Uroviricota;Caudoviricetes	GCA_002372665.1	d__Bacteria	p__Firmicutes_A	c__Clostridia	o__Lachnospirales	f__Lachnospiraceae	g__Blautia_A	s__Blautia_A
Proviruses_Hug_INGD_seq_7329	Viruses;Duplodnaviria;Heunggongvirae;Uroviricota;Caudoviricetes	GCA_002404865.1	d__Bacteria	p__Firmicutes_A	c__Clostridia	o__Lachnospirales	f__Lachnospiraceae	g__Blautia_A	s__Blautia_A
Proviruses_Hug_INGD_seq_7329	Viruses;Duplodnaviria;Heunggongvirae;Uroviricota;Caudoviricetes	GCA_002427885.1	d__Bacteria	p__Firmicutes_A	c__Clostridia	o__Lachnospirales	f__Lachnospiraceae	g__Blautia_A	s__Blautia_A
Proviruses_Hug_INGD_seq_7329	Viruses;Duplodnaviria;Heunggongvirae;Uroviricota;Caudoviricetes	GCA_002438845.1	d__Bacteria	p__Firmicutes_A	c__Clostridia	o__Lachnospirales	f__Lachnospiraceae	g__Blautia_A	s__Blautia_A
Proviruses_Hug_INGD_seq_7329	Viruses;Duplodnaviria;Heunggongvirae;Uroviricota;Caudoviricetes	GCA_002491115.1	d__Bacteria	p__Firmicutes_A	c__Clostridia	o__Lachnospirales	f__Lachnospiraceae	g__Blautia_A	s__Blautia_A
Proviruses_Hug_INGD_seq_7329	Viruses;Duplodnaviria;Heunggongvirae;Uroviricota;Caudoviricetes	GCA_002753225.1	d__Bacteria	p__Firmicutes_A	c__Clostridia	o__Lachnospirales	f__Lachnospiraceae	g__Blautia_A	s__Blautia_A
Proviruses_Hug_INGD_seq_7329	Viruses;Duplodnaviria;Heunggongvirae;Uroviricota;Caudoviricetes	GCA_002761215.1	d__Bacteria	p__Firmicutes_A	c__Clostridia	o__Lachnospirales	f__Lachnospiraceae	g__Blautia_A	s__Blautia_A
Proviruses_Hug_INGD_seq_7329	Viruses;Duplodnaviria;Heunggongvirae;Uroviricota;Caudoviricetes	GCA_002783525.1	d__Bacteria	p__Firmicutes_A	c__Clostridia	o__Lachnospirales	f__Lachnospiraceae	g__Blautia_A	s__Blautia_A
Proviruses_Hug_INGD_seq_7329	Viruses;Duplodnaviria;Heunggongvirae;Uroviricota;Caudoviricetes	GCA_002786785.1	d__Bacteria	p__Firmicutes_A	c__Clostridia	o__Lachnospirales	f__Lachnospiraceae	g__Blautia_A	s__Blautia_A
Proviruses_Hug_INGD_seq_7329	Viruses;Duplodnaviria;Heunggongvirae;Uroviricota;Caudoviricetes	GCA_002995645.1	d__Bacteria	p__Firmicutes_A	c__Clostridia	o__Lachnospirales	f__Lachnospiraceae	g__Blautia_A	s__Blautia_A
Proviruses_Hug_INGD_seq_7329	Viruses;Duplodnaviria;Heunggongvirae;Uroviricota;Caudoviricetes	GCA_002995645.1	d__Bacteria	p__Firmicutes_A	c__Clostridia	o__Oscillospirales	f__CAG-272	g__CAG-841	s__CAG-841
Proviruses_Hug_INGD_seq_7329	Viruses;Duplodnaviria;Heunggongvirae;Uroviricota;Caudoviricetes	GCA_003327435.1	d__Bacteria	p__Firmicutes_A	c__Clostridia	o__Lachnospirales	f__Lachnospiraceae	g__Eubacterium_F	s__Eubacterium_F
Proviruses_Hug_INGD_seq_7329	Viruses;Duplodnaviria;Heunggongvirae;Uroviricota;Caudoviricetes	GCA_004293905.1	d__Bacteria	p__Bacteroidota	c__Bacteroidia	o__Bacteroidales	f__Bacteroidaceae	g__Bacteroides	s__Bacteroides
Proviruses_Hug_INGD_seq_7329	Viruses;Duplodnaviria;Heunggongvirae;Uroviricota;Caudoviricetes	GCA_004557035.1	d__Bacteria	p__Firmicutes_A	c__Clostridia	o__Lachnospirales	f__Lachnospiraceae	g__Blautia_A	s__Blautia_A
Proviruses_Hug_INGD_seq_7329	Viruses;Duplodnaviria;Heunggongvirae;Uroviricota;Caudoviricetes	GCA_006546595.1	d__Bacteria	p__Firmicutes_A	c__Clostridia	o__Lachnospirales	f__Lachnospiraceae	g__Anaerobutyricum	s__Anaerobutyricum
Proviruses_Hug_INGD_seq_7329	Viruses;Duplodnaviria;Heunggongvirae;Uroviricota;Caudoviricetes	GCA_009780035.1	d__Bacteria	p__Firmicutes_A	c__Clostridia	o__Lachnospirales	f__Lachnospiraceae	g__Blautia_A	s__Blautia_A
Proviruses_Hug_INGD_seq_7329	Viruses;Duplodnaviria;Heunggongvirae;Uroviricota;Caudoviricetes	GCA_009924885.1	d__Bacteria	p__Firmicutes_A	c__Clostridia	o__Lachnospirales	f__Lachnospiraceae	g__Blautia_A	s__Blautia_A
Proviruses_Hug_INGD_seq_7329	Viruses;Duplodnaviria;Heunggongvirae;Uroviricota;Caudoviricetes	GCA_009930305.1	d__Bacteria	p__Firmicutes_A	c__Clostridia	o__Lachnospirales	f__Lachnospiraceae	g__Blautia_A	s__Blautia_A
Proviruses_Hug_INGD_seq_7329	Viruses;Duplodnaviria;Heunggongvirae;Uroviricota;Caudoviricetes	GCA_012517485.1	d__Bacteria	p__Firmicutes_A	c__Clostridia	o__Lachnospirales	f__Lachnospiraceae	g__Blautia_A	s__Blautia_A
Proviruses_Hug_INGD_seq_7329	Viruses;Duplodnaviria;Heunggongvirae;Uroviricota;Caudoviricetes	GCA_013298075.1	d__Bacteria	p__Bacteroidota	c__Bacteroidia	o__Bacteroidales	f__Bacteroidaceae	g__Bacteroides	s__Bacteroides
Proviruses_Hug_INGD_seq_7329	Viruses;Duplodnaviria;Heunggongvirae;Uroviricota;Caudoviricetes	GCA_013298125.1	d__Bacteria	p__Firmicutes_A	c__Clostridia	o__Lachnospirales	f__Lachnospiraceae	g__Blautia_A	s__Blautia_A
Proviruses_Hug_INGD_seq_7329	Viruses;Duplodnaviria;Heunggongvirae;Uroviricota;Caudoviricetes	GCA_016282745.1	d__Bacteria	p__Firmicutes_A	c__Clostridia	o__Lachnospirales	f__Lachnospiraceae	g__Blautia_A	s__Blautia_A
Proviruses_Hug_INGD_seq_7329	Viruses;Duplodnaviria;Heunggongvirae;Uroviricota;Caudoviricetes	GCA_016342495.1	d__Bacteria	p__Firmicutes_A	c__Clostridia	o__Lachnospirales	f__Lachnospiraceae	g__Blautia_A	s__Blautia_A
Proviruses_Hug_INGD_seq_7329	Viruses;Duplodnaviria;Heunggongvirae;Uroviricota;Caudoviricetes	GCA_016699615.1	d__Bacteria	p__Firmicutes_A	c__Clostridia	o__Lachnospirales	f__Lachnospiraceae	g__Blautia_A	s__Blautia_A
Proviruses_Hug_INGD_seq_7329	Viruses;Duplodnaviria;Heunggongvirae;Uroviricota;Caudoviricetes	GCA_017416465.1	d__Bacteria	p__Firmicutes_A	c__Clostridia	o__Lachnospirales	f__Lachnospiraceae	g__Blautia_A	s__Blautia_A
Proviruses_Hug_INGD_seq_7329	Viruses;Duplodnaviria;Heunggongvirae;Uroviricota;Caudoviricetes	GCA_017449065.1	d__Bacteria	p__Firmicutes_A	c__Clostridia	o__Lachnospirales	f__Lachnospiraceae	g__Blautia_A	s__Blautia_A
Proviruses_Hug_INGD_seq_7329	Viruses;Duplodnaviria;Heunggongvirae;Uroviricota;Caudoviricetes	GCA_017454355.1	d__Bacteria	p__Firmicutes_A	c__Clostridia	o__Lachnospirales	f__Lachnospiraceae	g__Blautia_A	s__Blautia_A
Proviruses_Hug_INGD_seq_7329	Viruses;Duplodnaviria;Heunggongvirae;Uroviricota;Caudoviricetes	GCA_017495105.1	d__Bacteria	p__Firmicutes_A	c__Clostridia	o__Lachnospirales	f__Lachnospiraceae	g__Blautia_A	s__Blautia_A
Proviruses_Hug_INGD_seq_7329	Viruses;Duplodnaviria;Heunggongvirae;Uroviricota;Caudoviricetes	GCA_017642335.1	d__Bacteria	p__Firmicutes_A	c__Clostridia	o__Lachnospirales	f__Lachnospiraceae	g__Blautia_A	s__Blautia_A
Proviruses_Hug_INGD_seq_7329	Viruses;Duplodnaviria;Heunggongvirae;Uroviricota;Caudoviricetes	GCA_018241205.1	d__Bacteria	p__Firmicutes_A	c__Clostridia	o__Lachnospirales	f__Lachnospiraceae	g__Blautia_A	s__Blautia_A
Proviruses_Hug_INGD_seq_7329	Viruses;Duplodnaviria;Heunggongvirae;Uroviricota;Caudoviricetes	GCA_018432645.1	d__Bacteria	p__Firmicutes_A	c__Clostridia	o__Lachnospirales	f__Lachnospiraceae	g__Blautia_A	s__Blautia_A
Proviruses_Hug_INGD_seq_7329	Viruses;Duplodnaviria;Heunggongvirae;Uroviricota;Caudoviricetes	GCA_019187365.1	d__Bacteria	p__Firmicutes_A	c__Clostridia	o__Lachnospirales	f__Lachnospiraceae	g__Blautia_A	s__Blautia_A
Proviruses_Hug_INGD_seq_7329	Viruses;Duplodnaviria;Heunggongvirae;Uroviricota;Caudoviricetes	GCA_900315575.1	d__Bacteria	p__Firmicutes_A	c__Clostridia	o__Lachnospirales	f__Lachnospiraceae	g__Anaerobutyricum	s__Anaerobutyricum
Proviruses_Hug_INGD_seq_7329	Viruses;Duplodnaviria;Heunggongvirae;Uroviricota;Caudoviricetes	GCA_900315575.1	d__Bacteria	p__Firmicutes_A	c__Clostridia	o__Lachnospirales	f__Lachnospiraceae	g__Blautia_A	s__Blautia_A
Proviruses_Hug_INGD_seq_7329	Viruses;Duplodnaviria;Heunggongvirae;Uroviricota;Caudoviricetes	GCA_900767915.1	d__Bacteria	p__Firmicutes_A	c__Clostridia	o__Lachnospirales	f__Lachnospiraceae	g__Blautia_A	s__Blautia_A
Proviruses_Hug_INGD_seq_7329	Viruses;Duplodnaviria;Heunggongvirae;Uroviricota;Caudoviricetes	GCA_902772965.1	d__Bacteria	p__Firmicutes_A	c__Clostridia	o__Lachnospirales	f__Lachnospiraceae	g__Agathobacter	s__Agathobacter
Proviruses_Hug_INGD_seq_7329	Viruses;Duplodnaviria;Heunggongvirae;Uroviricota;Caudoviricetes	GCA_903863035.1	d__Bacteria	p__Firmicutes_A	c__Clostridia	o__Lachnospirales	f__Lachnospiraceae	g__RUG115	s__RUG115
Proviruses_Hug_INGD_seq_7329	Viruses;Duplodnaviria;Heunggongvirae;Uroviricota;Caudoviricetes	GCA_910578855.1	d__Bacteria	p__Firmicutes_A	c__Clostridia	o__Lachnospirales	f__Lachnospiraceae	g__Blautia_A	s__Blautia_A
Proviruses_Hug_INGD_seq_7329	Viruses;Duplodnaviria;Heunggongvirae;Uroviricota;Caudoviricetes	GCA_910584655.1	d__Bacteria	p__Firmicutes_A	c__Clostridia	o__Lachnospirales	f__Lachnospiraceae	g__Blautia_A	s__Blautia_A
Proviruses_Hug_INGD_seq_7329	Viruses;Duplodnaviria;Heunggongvirae;Uroviricota;Caudoviricetes	GCF_000008365.1	d__Bacteria	p__Firmicutes_A	c__Clostridia	o__Lachnospirales	f__Lachnospiraceae	g__Agathobacter	s__Agathobacter
Proviruses_Hug_INGD_seq_7329	Viruses;Duplodnaviria;Heunggongvirae;Uroviricota;Caudoviricetes	GCF_000092245.1	d__Bacteria	p__Firmicutes_A	c__Clostridia	o__Lachnospirales	f__Lachnospiraceae	g__KLE1615	s__KLE1615
Proviruses_Hug_INGD_seq_7329	Viruses;Duplodnaviria;Heunggongvirae;Uroviricota;Caudoviricetes	GCF_000146585.1	d__Bacteria	p__Firmicutes_A	c__Clostridia	o__Lachnospirales	f__Lachnospiraceae	g__Blautia_A	s__Blautia_A
Proviruses_Hug_INGD_seq_7329	Viruses;Duplodnaviria;Heunggongvirae;Uroviricota;Caudoviricetes	GCF_000188155.2	d__Bacteria	p__Firmicutes_A	c__Clostridia	o__Lachnospirales	f__Lachnospiraceae	g__Blautia_A	s__Blautia_A
Proviruses_Hug_INGD_seq_7329	Viruses;Duplodnaviria;Heunggongvirae;Uroviricota;Caudoviricetes	GCF_000235885.1	d__Bacteria	p__Firmicutes_A	c__Clostridia	o__Lachnospirales	f__Lachnospiraceae	g__Blautia_A	s__Blautia_A
Proviruses_Hug_INGD_seq_7329	Viruses;Duplodnaviria;Heunggongvirae;Uroviricota;Caudoviricetes	GCF_000317475.1	d__Bacteria	p__Firmicutes_A	c__Clostridia	o__Lachnospirales	f__Lachnospiraceae	g__Blautia_A	s__Blautia_A
Proviruses_Hug_INGD_seq_7329	Viruses;Duplodnaviria;Heunggongvirae;Uroviricota;Caudoviricetes	GCF_000420245.1	d__Bacteria	p__Firmicutes_A	c__Clostridia	o__Lachnospirales	f__Lachnospiraceae	g__Blautia_A	s__Blautia_A
Proviruses_Hug_INGD_seq_7329	Viruses;Duplodnaviria;Heunggongvirae;Uroviricota;Caudoviricetes	GCF_000500935.1	d__Bacteria	p__Firmicutes_A	c__Clostridia	o__Lachnospirales	f__Lachnospiraceae	g__Blautia_A	s__Blautia_A
Proviruses_Hug_INGD_seq_7329	Viruses;Duplodnaviria;Heunggongvirae;Uroviricota;Caudoviricetes	GCF_000512915.1	d__Bacteria	p__Firmicutes_A	c__Clostridia	o__Lachnospirales	f__Lachnospiraceae	g__Blautia_A	s__Blautia_A
Proviruses_Hug_INGD_seq_7329	Viruses;Duplodnaviria;Heunggongvirae;Uroviricota;Caudoviricetes	GCF_000622245.1	d__Bacteria	p__Firmicutes_A	c__Clostridia	o__Oscillospirales	f__Acutalibacteraceae	g__Eubacterium_R	s__Eubacterium_R
Proviruses_Hug_INGD_seq_7329	Viruses;Duplodnaviria;Heunggongvirae;Uroviricota;Caudoviricetes	GCF_000797445.1	d__Bacteria	p__Firmicutes_A	c__Clostridia	o__Lachnospirales	f__Lachnospiraceae	g__Blautia_A	s__Blautia_A
Proviruses_Hug_INGD_seq_7329	Viruses;Duplodnaviria;Heunggongvirae;Uroviricota;Caudoviricetes	GCF_000968175.1	d__Bacteria	p__Firmicutes_A	c__Clostridia	o__Lachnospirales	f__Lachnospiraceae	g__Blautia_A	s__Blautia_A
Proviruses_Hug_INGD_seq_7329	Viruses;Duplodnaviria;Heunggongvirae;Uroviricota;Caudoviricetes	GCF_001639745.1	d__Bacteria	p__Firmicutes_A	c__Clostridia	o__Lachnospirales	f__Lachnospiraceae	g__Blautia_A	s__Blautia_A
Proviruses_Hug_INGD_seq_7329	Viruses;Duplodnaviria;Heunggongvirae;Uroviricota;Caudoviricetes	GCF_001715535.1	d__Bacteria	p__Firmicutes_A	c__Clostridia	o__Lachnospirales	f__Lachnospiraceae	g__Blautia_A	s__Blautia_A
Proviruses_Hug_INGD_seq_7329	Viruses;Duplodnaviria;Heunggongvirae;Uroviricota;Caudoviricetes	GCF_002095315.1	d__Bacteria	p__Firmicutes_A	c__Clostridia	o__Lachnospirales	f__Lachnospiraceae	g__Blautia_A	s__Blautia_A
Proviruses_Hug_INGD_seq_7329	Viruses;Duplodnaviria;Heunggongvirae;Uroviricota;Caudoviricetes	GCF_002803985.1	d__Bacteria	p__Firmicutes_A	c__Clostridia	o__Lachnospirales	f__Lachnospiraceae	g__Blautia_A	s__Blautia_A
Proviruses_Hug_INGD_seq_7329	Viruses;Duplodnaviria;Heunggongvirae;Uroviricota;Caudoviricetes	GCF_003479405.1	d__Bacteria	p__Firmicutes_A	c__Clostridia	o__Lachnospirales	f__Lachnospiraceae	g__Blautia_A	s__Blautia_A
Proviruses_Hug_INGD_seq_7329	Viruses;Duplodnaviria;Heunggongvirae;Uroviricota;Caudoviricetes	GCF_003568665.1	d__Bacteria	p__Firmicutes_A	c__Clostridia	o__Lachnospirales	f__Lachnospiraceae	g__Blautia_A	s__Blautia_A
Proviruses_Hug_INGD_seq_7329	Viruses;Duplodnaviria;Heunggongvirae;Uroviricota;Caudoviricetes	GCF_003813905.1	d__Bacteria	p__Firmicutes_A	c__Clostridia	o__Lachnospirales	f__Lachnospiraceae	g__Blautia_A	s__Blautia_A
Proviruses_Hug_INGD_seq_7329	Viruses;Duplodnaviria;Heunggongvirae;Uroviricota;Caudoviricetes	GCF_003943905.1	d__Bacteria	p__Firmicutes_A	c__Clostridia	o__Lachnospirales	f__Lachnospiraceae	g__Blautia_A	s__Blautia_A
Proviruses_Hug_INGD_seq_7329	Viruses;Duplodnaviria;Heunggongvirae;Uroviricota;Caudoviricetes	GCF_003943905.1	d__Bacteria	p__Firmicutes_A	c__Clostridia	o__Lachnospirales	f__Lachnospiraceae	g__Dorea_A	s__Dorea_A
Proviruses_Hug_INGD_seq_7329	Viruses;Duplodnaviria;Heunggongvirae;Uroviricota;Caudoviricetes	GCF_003943905.1	d__Bacteria	p__Firmicutes_A	c__Clostridia	o__Oscillospirales	f__CAG-272	g__CAG-841	s__CAG-841
Proviruses_Hug_INGD_seq_7329	Viruses;Duplodnaviria;Heunggongvirae;Uroviricota;Caudoviricetes	GCF_004342165.1	d__Bacteria	p__Firmicutes_A	c__Clostridia	o__Lachnospirales	f__Lachnospiraceae	g__Blautia_A	s__Blautia_A
Proviruses_Hug_INGD_seq_7329	Viruses;Duplodnaviria;Heunggongvirae;Uroviricota;Caudoviricetes	GCF_004524775.1	d__Bacteria	p__Firmicutes_A	c__Clostridia	o__Lachnospirales	f__Lachnospiraceae	g__Blautia_A	s__Blautia_A
Proviruses_Hug_INGD_seq_7329	Viruses;Duplodnaviria;Heunggongvirae;Uroviricota;Caudoviricetes	GCF_005145005.1	d__Bacteria	p__Firmicutes_A	c__Clostridia	o__Lachnospirales	f__Lachnospiraceae	g__Blautia_A	s__Blautia_A
Proviruses_Hug_INGD_seq_7329	Viruses;Duplodnaviria;Heunggongvirae;Uroviricota;Caudoviricetes	GCF_007994035.1	d__Bacteria	p__Firmicutes_A	c__Clostridia	o__Lachnospirales	f__Lachnospiraceae	g__Blautia_A	s__Blautia_A
Proviruses_Hug_INGD_seq_7329	Viruses;Duplodnaviria;Heunggongvirae;Uroviricota;Caudoviricetes	GCF_009764685.1	d__Bacteria	p__Firmicutes_A	c__Clostridia	o__Lachnospirales	f__Lachnospiraceae	g__Blautia_A	s__Blautia_A
Proviruses_Hug_INGD_seq_7329	Viruses;Duplodnaviria;Heunggongvirae;Uroviricota;Caudoviricetes	GCF_009795885.1	d__Bacteria	p__Firmicutes_A	c__Clostridia	o__Lachnospirales	f__Lachnospiraceae	g__Blautia_A	s__Blautia_A
Proviruses_Hug_INGD_seq_7329	Viruses;Duplodnaviria;Heunggongvirae;Uroviricota;Caudoviricetes	GCF_009915155.1	d__Bacteria	p__Firmicutes_A	c__Clostridia	o__Lachnospirales	f__Lachnospiraceae	g__Blautia_A	s__Blautia_A
Proviruses_Hug_INGD_seq_7329	Viruses;Duplodnaviria;Heunggongvirae;Uroviricota;Caudoviricetes	GCF_012926525.1	d__Bacteria	p__Firmicutes_A	c__Clostridia	o__Lachnospirales	f__Lachnospiraceae	g__Blautia_A	s__Blautia_A
Proviruses_Hug_INGD_seq_7329	Viruses;Duplodnaviria;Heunggongvirae;Uroviricota;Caudoviricetes	GCF_013303125.1	d__Bacteria	p__Firmicutes_A	c__Clostridia	o__Lachnospirales	f__Lachnospiraceae	g__Faecalimonas	s__Faecalimonas
Proviruses_Hug_INGD_seq_7329	Viruses;Duplodnaviria;Heunggongvirae;Uroviricota;Caudoviricetes	GCF_013303125.1	d__Bacteria	p__Firmicutes_A	c__Clostridia	o__Oscillospirales	f__Acutalibacteraceae	g__Eubacterium_R	s__Eubacterium_R
Proviruses_Hug_INGD_seq_7329	Viruses;Duplodnaviria;Heunggongvirae;Uroviricota;Caudoviricetes	GCF_013303125.1	d__Bacteria	p__Firmicutes_A	c__Clostridia	o__Oscillospirales	f__CAG-272	g__CAG-841	s__CAG-841
Proviruses_Hug_INGD_seq_7329	Viruses;Duplodnaviria;Heunggongvirae;Uroviricota;Caudoviricetes	GCF_014202575.1	d__Bacteria	p__Firmicutes_A	c__Clostridia	o__Lachnospirales	f__Lachnospiraceae	g__Blautia_A	s__Blautia_A
Proviruses_Hug_INGD_seq_7329	Viruses;Duplodnaviria;Heunggongvirae;Uroviricota;Caudoviricetes	GCF_014385065.1	d__Bacteria	p__Firmicutes_A	c__Clostridia	o__Lachnospirales	f__Lachnospiraceae	g__Blautia_A	s__Blautia_A
Proviruses_Hug_INGD_seq_7329	Viruses;Duplodnaviria;Heunggongvirae;Uroviricota;Caudoviricetes	GCF_014652375.1	d__Bacteria	p__Firmicutes_A	c__Clostridia	o__Lachnospirales	f__Lachnospiraceae	g__Blautia_A	s__Blautia_A
Proviruses_Hug_INGD_seq_7329	Viruses;Duplodnaviria;Heunggongvirae;Uroviricota;Caudoviricetes	GCF_014836835.1	d__Bacteria	p__Firmicutes_A	c__Clostridia	o__Lachnospirales	f__Lachnospiraceae	g__Blautia_A	s__Blautia_A
Proviruses_Hug_INGD_seq_7329	Viruses;Duplodnaviria;Heunggongvirae;Uroviricota;Caudoviricetes	GCF_018861865.1	d__Bacteria	p__Firmicutes_A	c__Clostridia	o__Lachnospirales	f__Lachnospiraceae	g__Blautia_A	s__Blautia_A
Proviruses_Hug_INGD_seq_7329	Viruses;Duplodnaviria;Heunggongvirae;Uroviricota;Caudoviricetes	GCF_900104585.1	d__Bacteria	p__Firmicutes_A	c__Clostridia	o__Lachnospirales	f__Lachnospiraceae	g__Blautia_A	s__Blautia_A
Proviruses_Hug_INGD_seq_7329	Viruses;Duplodnaviria;Heunggongvirae;Uroviricota;Caudoviricetes	GCF_900142475.1	d__Bacteria	p__Firmicutes_A	c__Clostridia	o__Lachnospirales	f__Lachnospiraceae	g__Blautia_A	s__Blautia_A
Proviruses_Hug_INGD_seq_7329	Viruses;Duplodnaviria;Heunggongvirae;Uroviricota;Caudoviricetes	GCF_900142535.1	d__Bacteria	p__Firmicutes_A	c__Clostridia	o__Lachnospirales	f__Lachnospiraceae	g__Anaerobutyricum	s__Anaerobutyricum
Proviruses_Hug_INGD_seq_7329	Viruses;Duplodnaviria;Heunggongvirae;Uroviricota;Caudoviricetes	GCF_900142535.1	d__Bacteria	p__Firmicutes_A	c__Clostridia	o__Lachnospirales	f__Lachnospiraceae	g__Blautia_A	s__Blautia_A
Proviruses_Hug_JapVD_seq_7330	Viruses;Duplodnaviria;Heunggongvirae;Uroviricota;Caudoviricetes	GCA_002011745.1	d__Bacteria	p__Bacteroidota	c__Bacteroidia	o__Bacteroidales	f__Bacteroidaceae	g__Phocaeicola	s__Phocaeicola
Proviruses_Hug_JapVD_seq_7330	Viruses;Duplodnaviria;Heunggongvirae;Uroviricota;Caudoviricetes	GCA_002069965.1	d__Bacteria	p__Bacteroidota	c__Bacteroidia	o__Bacteroidales	f__Bacteroidaceae	g__Phocaeicola	s__Phocaeicola
Proviruses_Hug_JapVD_seq_7330	Viruses;Duplodnaviria;Heunggongvirae;Uroviricota;Caudoviricetes	GCA_002347755.1	d__Bacteria	p__Bacteroidota	c__Bacteroidia	o__Bacteroidales	f__Bacteroidaceae	g__Bacteroides	s__Bacteroides
Proviruses_Hug_JapVD_seq_7330	Viruses;Duplodnaviria;Heunggongvirae;Uroviricota;Caudoviricetes	GCA_002371265.1	d__Bacteria	p__Firmicutes_C	c__Negativicutes	o__Selenomonadales	f__Selenomonadaceae	g__Megamonas	s__Megamonas
Proviruses_Hug_JapVD_seq_7330	Viruses;Duplodnaviria;Heunggongvirae;Uroviricota;Caudoviricetes	GCA_002449135.1	d__Bacteria	p__Bacteroidota	c__Bacteroidia	o__Bacteroidales	f__Bacteroidaceae	g__Phocaeicola	s__Phocaeicola
Proviruses_Hug_JapVD_seq_7330	Viruses;Duplodnaviria;Heunggongvirae;Uroviricota;Caudoviricetes	GCA_002455975.1	d__Bacteria	p__Bacteroidota	c__Bacteroidia	o__Bacteroidales	f__Bacteroidaceae	g__Phocaeicola	s__Phocaeicola
Proviruses_Hug_JapVD_seq_7330	Viruses;Duplodnaviria;Heunggongvirae;Uroviricota;Caudoviricetes	GCA_002491115.1	d__Bacteria	p__Bacteroidota	c__Bacteroidia	o__Bacteroidales	f__Bacteroidaceae	g__Phocaeicola	s__Phocaeicola
Proviruses_Hug_JapVD_seq_7330	Viruses;Duplodnaviria;Heunggongvirae;Uroviricota;Caudoviricetes	GCA_002762795.1	d__Bacteria	p__Bacteroidota	c__Bacteroidia	o__Bacteroidales	f__Bacteroidaceae	g__Phocaeicola	s__Phocaeicola
Proviruses_Hug_JapVD_seq_7330	Viruses;Duplodnaviria;Heunggongvirae;Uroviricota;Caudoviricetes	GCA_002842495.1	d__Archaea	p__Methanobacteriota	c__Methanobacteria	o__Methanobacteriales	f__Methanobacteriaceae	g__Methanosphaera	s__Methanosphaera_stadtmanae_B
Proviruses_Hug_JapVD_seq_7330	Viruses;Duplodnaviria;Heunggongvirae;Uroviricota;Caudoviricetes	GCA_002842495.1	d__Bacteria	p__Bacteroidota	c__Bacteroidia	o__Bacteroidales	f__Bacteroidaceae	g__Phocaeicola	s__Phocaeicola
Proviruses_Hug_JapVD_seq_7330	Viruses;Duplodnaviria;Heunggongvirae;Uroviricota;Caudoviricetes	GCA_002995645.1	d__Bacteria	p__Bacteroidota	c__Bacteroidia	o__Bacteroidales	f__Bacteroidaceae	g__Bacteroides	s__Bacteroides
Proviruses_Hug_JapVD_seq_7330	Viruses;Duplodnaviria;Heunggongvirae;Uroviricota;Caudoviricetes	GCA_002995645.1	d__Bacteria	p__Bacteroidota	c__Bacteroidia	o__Bacteroidales	f__Bacteroidaceae	g__Bacteroides	s__Bacteroides_zoogleoformans
Proviruses_Hug_JapVD_seq_7330	Viruses;Duplodnaviria;Heunggongvirae;Uroviricota;Caudoviricetes	GCA_004552155.1	d__Bacteria	p__Bacteroidota	c__Bacteroidia	o__Bacteroidales	f__Bacteroidaceae	g__Phocaeicola	s__Phocaeicola
Proviruses_Hug_JapVD_seq_7330	Viruses;Duplodnaviria;Heunggongvirae;Uroviricota;Caudoviricetes	GCA_004557035.1	d__Bacteria	p__Bacteroidota	c__Bacteroidia	o__Bacteroidales	f__Bacteroidaceae	g__Bacteroides	s__Bacteroides
Proviruses_Hug_JapVD_seq_7330	Viruses;Duplodnaviria;Heunggongvirae;Uroviricota;Caudoviricetes	GCA_004557035.1	d__Bacteria	p__Bacteroidota	c__Bacteroidia	o__Bacteroidales	f__Bacteroidaceae	g__Phocaeicola	s__Phocaeicola
Proviruses_Hug_JapVD_seq_7330	Viruses;Duplodnaviria;Heunggongvirae;Uroviricota;Caudoviricetes	GCA_004557035.1	d__Bacteria	p__Firmicutes	c__Bacilli	o__Lactobacillales	f__Lactobacillaceae	g__Ligilactobacillus	s__Ligilactobacillus_agilis
Proviruses_Hug_JapVD_seq_7330	Viruses;Duplodnaviria;Heunggongvirae;Uroviricota;Caudoviricetes	GCA_004559785.1	d__Bacteria	p__Firmicutes	c__Bacilli	o__RFN20	f__CAG-288	g__CAG-568	s__CAG-568
Proviruses_Hug_JapVD_seq_7330	Viruses;Duplodnaviria;Heunggongvirae;Uroviricota;Caudoviricetes	GCA_009930305.1	d__Bacteria	p__Bacteroidota	c__Bacteroidia	o__Bacteroidales	f__Bacteroidaceae	g__Phocaeicola	s__Phocaeicola
Proviruses_Hug_JapVD_seq_7330	Viruses;Duplodnaviria;Heunggongvirae;Uroviricota;Caudoviricetes	GCA_010119095.1	d__Bacteria	p__Bacteroidota	c__Bacteroidia	o__Bacteroidales	f__Bacteroidaceae	g__Phocaeicola	s__Phocaeicola
Proviruses_Hug_JapVD_seq_7330	Viruses;Duplodnaviria;Heunggongvirae;Uroviricota;Caudoviricetes	GCA_013314855.1	d__Bacteria	p__Bacteroidota	c__Bacteroidia	o__Bacteroidales	f__Bacteroidaceae	g__Phocaeicola	s__Phocaeicola
Proviruses_Hug_JapVD_seq_7330	Viruses;Duplodnaviria;Heunggongvirae;Uroviricota;Caudoviricetes	GCA_013333035.2	d__Bacteria	p__Bacteroidota	c__Bacteroidia	o__Bacteroidales	f__Bacteroidaceae	g__Phocaeicola	s__Phocaeicola
Proviruses_Hug_JapVD_seq_7330	Viruses;Duplodnaviria;Heunggongvirae;Uroviricota;Caudoviricetes	GCA_014323935.1	d__Bacteria	p__Bacteroidota	c__Bacteroidia	o__Bacteroidales	f__Bacteroidaceae	g__Phocaeicola	s__Phocaeicola
Proviruses_Hug_JapVD_seq_7330	Viruses;Duplodnaviria;Heunggongvirae;Uroviricota;Caudoviricetes	GCA_015058525.1	d__Bacteria	p__Bacteroidota	c__Bacteroidia	o__Bacteroidales	f__Bacteroidaceae	g__Bacteroides	s__Bacteroides
Proviruses_Hug_JapVD_seq_7330	Viruses;Duplodnaviria;Heunggongvirae;Uroviricota;Caudoviricetes	GCA_015228815.1	d__Bacteria	p__Bacteroidota	c__Bacteroidia	o__Bacteroidales	f__Bacteroidaceae	g__Bacteroides	s__Bacteroides
Proviruses_Hug_JapVD_seq_7330	Viruses;Duplodnaviria;Heunggongvirae;Uroviricota;Caudoviricetes	GCA_015490455.1	d__Bacteria	p__Bacteroidota	c__Bacteroidia	o__Bacteroidales	f__Bacteroidaceae	g__Phocaeicola	s__Phocaeicola
Proviruses_Hug_JapVD_seq_7330	Viruses;Duplodnaviria;Heunggongvirae;Uroviricota;Caudoviricetes	GCA_016699615.1	d__Bacteria	p__Firmicutes_C	c__Negativicutes	o__Selenomonadales	f__Selenomonadaceae	g__Megamonas	s__Megamonas
Proviruses_Hug_JapVD_seq_7330	Viruses;Duplodnaviria;Heunggongvirae;Uroviricota;Caudoviricetes	GCA_017115105.1	d__Bacteria	p__Firmicutes_A	c__Clostridia	o__TANB77	f__CAG-508	g__CAG-273	s__CAG-273
Proviruses_Hug_JapVD_seq_7330	Viruses;Duplodnaviria;Heunggongvirae;Uroviricota;Caudoviricetes	GCA_017449065.1	d__Bacteria	p__Bacteroidota	c__Bacteroidia	o__Bacteroidales	f__Bacteroidaceae	g__Phocaeicola	s__Phocaeicola
Proviruses_Hug_JapVD_seq_7330	Viruses;Duplodnaviria;Heunggongvirae;Uroviricota;Caudoviricetes	GCA_017476085.1	d__Bacteria	p__Bacteroidota	c__Bacteroidia	o__Bacteroidales	f__Bacteroidaceae	g__Bacteroides	s__Bacteroides
Proviruses_Hug_JapVD_seq_7330	Viruses;Duplodnaviria;Heunggongvirae;Uroviricota;Caudoviricetes	GCA_017517845.1	d__Bacteria	p__Bacteroidota	c__Bacteroidia	o__Bacteroidales	f__Bacteroidaceae	g__Prevotella	s__Prevotella
Proviruses_Hug_JapVD_seq_7330	Viruses;Duplodnaviria;Heunggongvirae;Uroviricota;Caudoviricetes	GCA_018398915.1	d__Bacteria	p__Bacteroidota	c__Bacteroidia	o__Bacteroidales	f__Bacteroidaceae	g__Phocaeicola	s__Phocaeicola
Proviruses_Hug_JapVD_seq_7330	Viruses;Duplodnaviria;Heunggongvirae;Uroviricota;Caudoviricetes	GCA_018401695.1	d__Bacteria	p__Bacteroidota	c__Bacteroidia	o__Bacteroidales	f__Bacteroidaceae	g__Phocaeicola	s__Phocaeicola
Proviruses_Hug_JapVD_seq_7330	Viruses;Duplodnaviria;Heunggongvirae;Uroviricota;Caudoviricetes	GCA_900315395.1	d__Bacteria	p__Bacteroidota	c__Bacteroidia	o__Bacteroidales	f__Bacteroidaceae	g__Phocaeicola	s__Phocaeicola
Proviruses_Hug_JapVD_seq_7330	Viruses;Duplodnaviria;Heunggongvirae;Uroviricota;Caudoviricetes	GCA_900542355.1	d__Bacteria	p__Firmicutes_C	c__Negativicutes	o__Selenomonadales	f__Selenomonadaceae	g__Megamonas	s__Megamonas
Proviruses_Hug_JapVD_seq_7330	Viruses;Duplodnaviria;Heunggongvirae;Uroviricota;Caudoviricetes	GCA_900768845.1	d__Bacteria	p__Actinobacteriota	c__Coriobacteriia	o__Coriobacteriales	f__Eggerthellaceae	g__UMGS1502	s__UMGS1502
Proviruses_Hug_JapVD_seq_7330	Viruses;Duplodnaviria;Heunggongvirae;Uroviricota;Caudoviricetes	GCA_902772965.1	d__Bacteria	p__Bacteroidota	c__Bacteroidia	o__Bacteroidales	f__Bacteroidaceae	g__Bacteroides	s__Bacteroides
Proviruses_Hug_JapVD_seq_7330	Viruses;Duplodnaviria;Heunggongvirae;Uroviricota;Caudoviricetes	GCA_902784015.1	d__Bacteria	p__Bacteroidota	c__Bacteroidia	o__Bacteroidales	f__Bacteroidaceae	g__Phocaeicola	s__Phocaeicola
Proviruses_Hug_JapVD_seq_7330	Viruses;Duplodnaviria;Heunggongvirae;Uroviricota;Caudoviricetes	GCA_902789175.1	d__Bacteria	p__Bacteroidota	c__Bacteroidia	o__Bacteroidales	f__Bacteroidaceae	g__Phocaeicola	s__Phocaeicola
Proviruses_Hug_JapVD_seq_7330	Viruses;Duplodnaviria;Heunggongvirae;Uroviricota;Caudoviricetes	GCA_903837175.1	d__Bacteria	p__Bacteroidota	c__Bacteroidia	o__Bacteroidales	f__Tannerellaceae	g__Parabacteroides	s__Parabacteroides
Proviruses_Hug_JapVD_seq_7330	Viruses;Duplodnaviria;Heunggongvirae;Uroviricota;Caudoviricetes	GCA_904420065.1	d__Bacteria	p__Firmicutes_C	c__Negativicutes	o__Selenomonadales	f__Selenomonadaceae	g__Megamonas	s__Megamonas
Proviruses_Hug_JapVD_seq_7330	Viruses;Duplodnaviria;Heunggongvirae;Uroviricota;Caudoviricetes	GCA_905204225.1	d__Bacteria	p__Bacteroidota	c__Bacteroidia	o__Bacteroidales	f__Tannerellaceae	g__Parabacteroides	s__Parabacteroides
Proviruses_Hug_JapVD_seq_7330	Viruses;Duplodnaviria;Heunggongvirae;Uroviricota;Caudoviricetes	GCA_905204225.1	d__Bacteria	p__Bacteroidota	c__Bacteroidia	o__Bacteroidales	f__UBA932	g__RC9	s__RC9
Proviruses_Hug_JapVD_seq_7330	Viruses;Duplodnaviria;Heunggongvirae;Uroviricota;Caudoviricetes	GCA_910575005.1	d__Bacteria	p__Bacteroidota	c__Bacteroidia	o__Bacteroidales	f__Bacteroidaceae	g__Phocaeicola	s__Phocaeicola
Proviruses_Hug_JapVD_seq_7330	Viruses;Duplodnaviria;Heunggongvirae;Uroviricota;Caudoviricetes	GCA_910587815.1	d__Bacteria	p__Firmicutes_A	c__Clostridia	o__TANB77	f__CAG-508	g__CAG-273	s__CAG-273
Proviruses_Hug_JapVD_seq_7330	Viruses;Duplodnaviria;Heunggongvirae;Uroviricota;Caudoviricetes	GCF_000024565.1	d__Bacteria	p__Bacteroidota	c__Bacteroidia	o__Bacteroidales	f__Bacteroidaceae	g__Phocaeicola	s__Phocaeicola
Proviruses_Hug_JapVD_seq_7330	Viruses;Duplodnaviria;Heunggongvirae;Uroviricota;Caudoviricetes	GCF_000146585.1	d__Bacteria	p__Bacteroidota	c__Bacteroidia	o__Bacteroidales	f__Bacteroidaceae	g__Phocaeicola	s__Phocaeicola
Proviruses_Hug_JapVD_seq_7330	Viruses;Duplodnaviria;Heunggongvirae;Uroviricota;Caudoviricetes	GCF_000146585.1	d__Bacteria	p__Bacteroidota	c__Bacteroidia	o__Flavobacteriales	f__Flavobacteriaceae	g__Flavobacterium	s__Flavobacterium_psychrotolerans
Proviruses_Hug_JapVD_seq_7330	Viruses;Duplodnaviria;Heunggongvirae;Uroviricota;Caudoviricetes	GCF_000350165.1	d__Bacteria	p__Bacteroidota	c__Bacteroidia	o__Bacteroidales	f__Bacteroidaceae	g__Phocaeicola	s__Phocaeicola
Proviruses_Hug_JapVD_seq_7330	Viruses;Duplodnaviria;Heunggongvirae;Uroviricota;Caudoviricetes	GCF_000390185.1	d__Bacteria	p__Bacteroidota	c__Bacteroidia	o__Bacteroidales	f__Bacteroidaceae	g__Phocaeicola	s__Phocaeicola
Proviruses_Hug_JapVD_seq_7330	Viruses;Duplodnaviria;Heunggongvirae;Uroviricota;Caudoviricetes	GCF_000496695.1	d__Bacteria	p__Bacteroidota	c__Bacteroidia	o__Bacteroidales	f__Bacteroidaceae	g__Bacteroides	s__Bacteroides
Proviruses_Hug_JapVD_seq_7330	Viruses;Duplodnaviria;Heunggongvirae;Uroviricota;Caudoviricetes	GCF_000685155.1	d__Bacteria	p__Bacteroidota	c__Bacteroidia	o__Bacteroidales	f__Bacteroidaceae	g__Phocaeicola	s__Phocaeicola
Proviruses_Hug_JapVD_seq_7330	Viruses;Duplodnaviria;Heunggongvirae;Uroviricota;Caudoviricetes	GCF_000768875.1	d__Bacteria	p__Bacteroidota	c__Bacteroidia	o__Bacteroidales	f__Bacteroidaceae	g__Phocaeicola	s__Phocaeicola
Proviruses_Hug_JapVD_seq_7330	Viruses;Duplodnaviria;Heunggongvirae;Uroviricota;Caudoviricetes	GCF_000807255.1	d__Bacteria	p__Bacteroidota	c__Bacteroidia	o__Bacteroidales	f__Bacteroidaceae	g__Phocaeicola	s__Phocaeicola
Proviruses_Hug_JapVD_seq_7330	Viruses;Duplodnaviria;Heunggongvirae;Uroviricota;Caudoviricetes	GCF_000821305.1	d__Bacteria	p__Bacteroidota	c__Bacteroidia	o__Bacteroidales	f__Bacteroidaceae	g__Phocaeicola	s__Phocaeicola
Proviruses_Hug_JapVD_seq_7330	Viruses;Duplodnaviria;Heunggongvirae;Uroviricota;Caudoviricetes	GCF_000968175.1	d__Bacteria	p__Firmicutes_A	c__Clostridia	o__TANB77	f__CAG-508	g__CAG-269	s__CAG-269
Proviruses_Hug_JapVD_seq_7330	Viruses;Duplodnaviria;Heunggongvirae;Uroviricota;Caudoviricetes	GCF_001262715.1	d__Bacteria	p__Bacteroidota	c__Bacteroidia	o__Bacteroidales	f__Bacteroidaceae	g__Bacteroides	s__Bacteroides
Proviruses_Hug_JapVD_seq_7330	Viruses;Duplodnaviria;Heunggongvirae;Uroviricota;Caudoviricetes	GCF_001553195.1	d__Bacteria	p__Bacteroidota	c__Bacteroidia	o__Bacteroidales	f__Bacteroidaceae	g__Phocaeicola	s__Phocaeicola
Proviruses_Hug_JapVD_seq_7330	Viruses;Duplodnaviria;Heunggongvirae;Uroviricota;Caudoviricetes	GCF_001881565.1	d__Bacteria	p__Bacteroidota	c__Bacteroidia	o__Bacteroidales	f__Bacteroidaceae	g__Phocaeicola	s__Phocaeicola
Proviruses_Hug_JapVD_seq_7330	Viruses;Duplodnaviria;Heunggongvirae;Uroviricota;Caudoviricetes	GCF_002095315.1	d__Bacteria	p__Bacteroidota	c__Bacteroidia	o__Bacteroidales	f__Bacteroidaceae	g__Phocaeicola	s__Phocaeicola
Proviruses_Hug_JapVD_seq_7330	Viruses;Duplodnaviria;Heunggongvirae;Uroviricota;Caudoviricetes	GCF_002116695.1	d__Bacteria	p__Bacteroidota	c__Bacteroidia	o__Bacteroidales	f__Bacteroidaceae	g__Phocaeicola	s__Phocaeicola
Proviruses_Hug_JapVD_seq_7330	Viruses;Duplodnaviria;Heunggongvirae;Uroviricota;Caudoviricetes	GCF_002139875.1	d__Bacteria	p__Bacteroidota	c__Bacteroidia	o__Bacteroidales	f__Tannerellaceae	g__Parabacteroides	s__Parabacteroides
Proviruses_Hug_JapVD_seq_7330	Viruses;Duplodnaviria;Heunggongvirae;Uroviricota;Caudoviricetes	GCF_002245785.1	d__Bacteria	p__Bacteroidota	c__Bacteroidia	o__Bacteroidales	f__UBA932	g__RC9	s__RC9
Proviruses_Hug_JapVD_seq_7330	Viruses;Duplodnaviria;Heunggongvirae;Uroviricota;Caudoviricetes	GCF_002302635.1	d__Bacteria	p__Firmicutes_A	c__Clostridia	o__Lachnospirales	f__Lachnospiraceae	g__Roseburia	s__Roseburia
Proviruses_Hug_JapVD_seq_7330	Viruses;Duplodnaviria;Heunggongvirae;Uroviricota;Caudoviricetes	GCF_002803985.1	d__Bacteria	p__Bacteroidota	c__Bacteroidia	o__Bacteroidales	f__Bacteroidaceae	g__Bacteroides	s__Bacteroides_sp002491635
Proviruses_Hug_JapVD_seq_7330	Viruses;Duplodnaviria;Heunggongvirae;Uroviricota;Caudoviricetes	GCF_002803985.1	d__Bacteria	p__Firmicutes_A	c__Clostridia	o__TANB77	f__CAG-508	g__CAG-269	s__CAG-269
Proviruses_Hug_JapVD_seq_7330	Viruses;Duplodnaviria;Heunggongvirae;Uroviricota;Caudoviricetes	GCF_002916935.1	d__Bacteria	p__Bacteroidota	c__Bacteroidia	o__Bacteroidales	f__Bacteroidaceae	g__Bacteroides	s__Bacteroides
Proviruses_Hug_JapVD_seq_7330	Viruses;Duplodnaviria;Heunggongvirae;Uroviricota;Caudoviricetes	GCF_002995795.1	d__Bacteria	p__Firmicutes_A	c__Clostridia	o__Lachnospirales	f__Lachnospiraceae	g__Roseburia	s__Roseburia
Proviruses_Hug_JapVD_seq_7330	Viruses;Duplodnaviria;Heunggongvirae;Uroviricota;Caudoviricetes	GCF_003007785.1	d__Bacteria	p__Bacteroidota	c__Bacteroidia	o__Bacteroidales	f__Bacteroidaceae	g__Phocaeicola	s__Phocaeicola
Proviruses_Hug_JapVD_seq_7330	Viruses;Duplodnaviria;Heunggongvirae;Uroviricota;Caudoviricetes	GCF_003007785.1	d__Bacteria	p__Cyanobacteria	c__Cyanobacteriia	o__Cyanobacteriales	f__Nostocaceae	g__Calothrix	s__Calothrix_sp000331305
Proviruses_Hug_JapVD_seq_7330	Viruses;Duplodnaviria;Heunggongvirae;Uroviricota;Caudoviricetes	GCF_003667345.1	d__Bacteria	p__Bacteroidota	c__Bacteroidia	o__Bacteroidales	f__Bacteroidaceae	g__Bacteroides	s__Bacteroides
Proviruses_Hug_JapVD_seq_7330	Viruses;Duplodnaviria;Heunggongvirae;Uroviricota;Caudoviricetes	GCF_003813905.1	d__Bacteria	p__Bacteroidota	c__Bacteroidia	o__Bacteroidales	f__Bacteroidaceae	g__Phocaeicola	s__Phocaeicola
Proviruses_Hug_JapVD_seq_7330	Viruses;Duplodnaviria;Heunggongvirae;Uroviricota;Caudoviricetes	GCF_003852705.1	d__Bacteria	p__Bacteroidota	c__Bacteroidia	o__Bacteroidales	f__Bacteroidaceae	g__Phocaeicola	s__Phocaeicola
Proviruses_Hug_JapVD_seq_7330	Viruses;Duplodnaviria;Heunggongvirae;Uroviricota;Caudoviricetes	GCF_003943905.1	d__Bacteria	p__Bacteroidota	c__Bacteroidia	o__Bacteroidales	f__Bacteroidaceae	g__Phocaeicola	s__Phocaeicola
Proviruses_Hug_JapVD_seq_7330	Viruses;Duplodnaviria;Heunggongvirae;Uroviricota;Caudoviricetes	GCF_003945225.1	d__Bacteria	p__Bacteroidota	c__Bacteroidia	o__Bacteroidales	f__Barnesiellaceae	g__Barnesiella	s__Barnesiella
Proviruses_Hug_JapVD_seq_7330	Viruses;Duplodnaviria;Heunggongvirae;Uroviricota;Caudoviricetes	GCF_007994035.1	d__Bacteria	p__Bacteroidota	c__Bacteroidia	o__Bacteroidales	f__Bacteroidaceae	g__Phocaeicola	s__Phocaeicola
Proviruses_Hug_JapVD_seq_7330	Viruses;Duplodnaviria;Heunggongvirae;Uroviricota;Caudoviricetes	GCF_013388255.1	d__Bacteria	p__Bacteroidota	c__Bacteroidia	o__Bacteroidales	f__Bacteroidaceae	g__Phocaeicola	s__Phocaeicola
Proviruses_Hug_JapVD_seq_7330	Viruses;Duplodnaviria;Heunggongvirae;Uroviricota;Caudoviricetes	GCF_016464375.1	d__Bacteria	p__Firmicutes_C	c__Negativicutes	o__Selenomonadales	f__Selenomonadaceae	g__Megamonas	s__Megamonas
Proviruses_Hug_JapVD_seq_7330	Viruses;Duplodnaviria;Heunggongvirae;Uroviricota;Caudoviricetes	GCF_900112795.1	d__Bacteria	p__Bacteroidota	c__Bacteroidia	o__Bacteroidales	f__Bacteroidaceae	g__Phocaeicola	s__Phocaeicola
Proviruses_Hug_JapVD_seq_7330	Viruses;Duplodnaviria;Heunggongvirae;Uroviricota;Caudoviricetes	GCF_900128525.1	d__Bacteria	p__Bacteroidota	c__Bacteroidia	o__Bacteroidales	f__Bacteroidaceae	g__Phocaeicola	s__Phocaeicola
Proviruses_Hug_JapVD_seq_7330	Viruses;Duplodnaviria;Heunggongvirae;Uroviricota;Caudoviricetes	GCF_900660665.1	d__Bacteria	p__Firmicutes	c__Bacilli	o__RF39	f__UBA660	g__CAG-605	s__CAG-605
Proviruses_Hug_JapVD_seq_7330	Viruses;Duplodnaviria;Heunggongvirae;Uroviricota;Caudoviricetes	GCF_900660715.1	d__Bacteria	p__Bacteroidota	c__Bacteroidia	o__Bacteroidales	f__Bacteroidaceae	g__Phocaeicola	s__Phocaeicola
Proviruses_Hug_JapVD_seq_7330	Viruses;Duplodnaviria;Heunggongvirae;Uroviricota;Caudoviricetes	GCF_902809855.1	d__Bacteria	p__Bacteroidota	c__Bacteroidia	o__Bacteroidales	f__Bacteroidaceae	g__Phocaeicola	s__Phocaeicola
Proviruses_Hug_JapVD_seq_7331	Viruses;Duplodnaviria;Heunggongvirae;Uroviricota;Caudoviricetes	GCA_001508335.1	d__Bacteria	p__Bacteroidota	c__Bacteroidia	o__Bacteroidales	f__Bacteroidaceae	g__Phocaeicola	s__Phocaeicola
Proviruses_Hug_JapVD_seq_7331	Viruses;Duplodnaviria;Heunggongvirae;Uroviricota;Caudoviricetes	GCA_001552775.1	d__Bacteria	p__Bacteroidota	c__Bacteroidia	o__Bacteroidales	f__Bacteroidaceae	g__Phocaeicola	s__Phocaeicola
Proviruses_Hug_JapVD_seq_7331	Viruses;Duplodnaviria;Heunggongvirae;Uroviricota;Caudoviricetes	GCA_001714685.2	d__Bacteria	p__Bacteroidota	c__Bacteroidia	o__Bacteroidales	f__Bacteroidaceae	g__Bacteroides	s__Bacteroides
Proviruses_Hug_JapVD_seq_7331	Viruses;Duplodnaviria;Heunggongvirae;Uroviricota;Caudoviricetes	GCA_001795335.1	d__Bacteria	p__Bacteroidota	c__Bacteroidia	o__Bacteroidales	f__Bacteroidaceae	g__Phocaeicola	s__Phocaeicola
Proviruses_Hug_JapVD_seq_7331	Viruses;Duplodnaviria;Heunggongvirae;Uroviricota;Caudoviricetes	GCA_001803395.1	d__Bacteria	p__Bacteroidota	c__Bacteroidia	o__Bacteroidales	f__Bacteroidaceae	g__Phocaeicola	s__Phocaeicola
Proviruses_Hug_JapVD_seq_7331	Viruses;Duplodnaviria;Heunggongvirae;Uroviricota;Caudoviricetes	GCA_001898465.1	d__Bacteria	p__Bacteroidota	c__Bacteroidia	o__Bacteroidales	f__Bacteroidaceae	g__Phocaeicola	s__Phocaeicola
Proviruses_Hug_JapVD_seq_7331	Viruses;Duplodnaviria;Heunggongvirae;Uroviricota;Caudoviricetes	GCA_001898465.1	d__Bacteria	p__Firmicutes_A	c__Clostridia	o__TANB77	f__CAG-508	g__CAG-273	s__CAG-273
Proviruses_Hug_JapVD_seq_7331	Viruses;Duplodnaviria;Heunggongvirae;Uroviricota;Caudoviricetes	GCA_002011035.1	d__Bacteria	p__Bacteroidota	c__Bacteroidia	o__Bacteroidales	f__Bacteroidaceae	g__Phocaeicola	s__Phocaeicola
Proviruses_Hug_JapVD_seq_7331	Viruses;Duplodnaviria;Heunggongvirae;Uroviricota;Caudoviricetes	GCA_002069965.1	d__Bacteria	p__Bacteroidota	c__Bacteroidia	o__Bacteroidales	f__Bacteroidaceae	g__Phocaeicola	s__Phocaeicola
Proviruses_Hug_JapVD_seq_7331	Viruses;Duplodnaviria;Heunggongvirae;Uroviricota;Caudoviricetes	GCA_002071445.1	d__Bacteria	p__Bacteroidota	c__Bacteroidia	o__Bacteroidales	f__Bacteroidaceae	g__Phocaeicola	s__Phocaeicola
Proviruses_Hug_JapVD_seq_7331	Viruses;Duplodnaviria;Heunggongvirae;Uroviricota;Caudoviricetes	GCA_002084355.1	d__Bacteria	p__Bacteroidota	c__Bacteroidia	o__Bacteroidales	f__Bacteroidaceae	g__Phocaeicola	s__Phocaeicola
Proviruses_Hug_JapVD_seq_7331	Viruses;Duplodnaviria;Heunggongvirae;Uroviricota;Caudoviricetes	GCA_002305505.1	d__Bacteria	p__Bacteroidota	c__Bacteroidia	o__Bacteroidales	f__Bacteroidaceae	g__Phocaeicola	s__Phocaeicola
Proviruses_Hug_JapVD_seq_7331	Viruses;Duplodnaviria;Heunggongvirae;Uroviricota;Caudoviricetes	GCA_002347755.1	d__Bacteria	p__Cyanobacteria	c__Cyanobacteriia	o__Cyanobacteriales	f__Nostocaceae	g__Calothrix	s__Calothrix_sp000331305
Proviruses_Hug_JapVD_seq_7331	Viruses;Duplodnaviria;Heunggongvirae;Uroviricota;Caudoviricetes	GCA_002371265.1	d__Bacteria	p__Bacteroidota	c__Bacteroidia	o__Bacteroidales	f__Bacteroidaceae	g__Phocaeicola	s__Phocaeicola
Proviruses_Hug_JapVD_seq_7331	Viruses;Duplodnaviria;Heunggongvirae;Uroviricota;Caudoviricetes	GCA_002401135.1	d__Bacteria	p__Bacteroidota	c__Bacteroidia	o__Bacteroidales	f__Bacteroidaceae	g__Phocaeicola	s__Phocaeicola
Proviruses_Hug_JapVD_seq_7331	Viruses;Duplodnaviria;Heunggongvirae;Uroviricota;Caudoviricetes	GCA_002410065.1	d__Bacteria	p__Bacteroidota	c__Bacteroidia	o__Bacteroidales	f__Bacteroidaceae	g__Phocaeicola	s__Phocaeicola
Proviruses_Hug_JapVD_seq_7331	Viruses;Duplodnaviria;Heunggongvirae;Uroviricota;Caudoviricetes	GCA_002455975.1	d__Bacteria	p__Bacteroidota	c__Bacteroidia	o__Bacteroidales	f__Bacteroidaceae	g__Phocaeicola	s__Phocaeicola
Proviruses_Hug_JapVD_seq_7331	Viruses;Duplodnaviria;Heunggongvirae;Uroviricota;Caudoviricetes	GCA_002491115.1	d__Bacteria	p__Bacteroidota	c__Bacteroidia	o__Bacteroidales	f__Bacteroidaceae	g__Phocaeicola	s__Phocaeicola
Proviruses_Hug_JapVD_seq_7331	Viruses;Duplodnaviria;Heunggongvirae;Uroviricota;Caudoviricetes	GCA_002749055.1	d__Bacteria	p__Bacteroidota	c__Bacteroidia	o__Bacteroidales	f__Bacteroidaceae	g__Phocaeicola	s__Phocaeicola
Proviruses_Hug_JapVD_seq_7331	Viruses;Duplodnaviria;Heunggongvirae;Uroviricota;Caudoviricetes	GCA_002762795.1	d__Bacteria	p__Bacteroidota	c__Bacteroidia	o__Bacteroidales	f__Bacteroidaceae	g__Phocaeicola	s__Phocaeicola
Proviruses_Hug_JapVD_seq_7331	Viruses;Duplodnaviria;Heunggongvirae;Uroviricota;Caudoviricetes	GCA_002784125.1	d__Bacteria	p__Bacteroidota	c__Bacteroidia	o__Bacteroidales	f__Bacteroidaceae	g__Bacteroides	s__Bacteroides
Proviruses_Hug_JapVD_seq_7331	Viruses;Duplodnaviria;Heunggongvirae;Uroviricota;Caudoviricetes	GCA_003526435.1	d__Bacteria	p__Bacteroidota	c__Bacteroidia	o__Bacteroidales	f__Bacteroidaceae	g__Bacteroides	s__Bacteroides
Proviruses_Hug_JapVD_seq_7331	Viruses;Duplodnaviria;Heunggongvirae;Uroviricota;Caudoviricetes	GCA_003526435.1	d__Bacteria	p__Bacteroidota	c__Bacteroidia	o__Bacteroidales	f__Bacteroidaceae	g__Phocaeicola	s__Phocaeicola
Proviruses_Hug_JapVD_seq_7331	Viruses;Duplodnaviria;Heunggongvirae;Uroviricota;Caudoviricetes	GCA_003858585.1	d__Bacteria	p__Bacteroidota	c__Bacteroidia	o__Bacteroidales	f__Bacteroidaceae	g__Phocaeicola	s__Phocaeicola
Proviruses_Hug_JapVD_seq_7331	Viruses;Duplodnaviria;Heunggongvirae;Uroviricota;Caudoviricetes	GCA_004293365.1	d__Bacteria	p__Bacteroidota	c__Bacteroidia	o__Bacteroidales	f__Bacteroidaceae	g__Bacteroides	s__Bacteroides
Proviruses_Hug_JapVD_seq_7331	Viruses;Duplodnaviria;Heunggongvirae;Uroviricota;Caudoviricetes	GCA_004293905.1	d__Bacteria	p__Bacteroidota	c__Bacteroidia	o__Bacteroidales	f__Bacteroidaceae	g__Bacteroides	s__Bacteroides
Proviruses_Hug_JapVD_seq_7331	Viruses;Duplodnaviria;Heunggongvirae;Uroviricota;Caudoviricetes	GCA_004557035.1	d__Bacteria	p__Bacteroidota	c__Bacteroidia	o__Bacteroidales	f__Bacteroidaceae	g__Phocaeicola	s__Phocaeicola
Proviruses_Hug_JapVD_seq_7331	Viruses;Duplodnaviria;Heunggongvirae;Uroviricota;Caudoviricetes	GCA_009784515.1	d__Bacteria	p__Bacteroidota	c__Bacteroidia	o__Bacteroidales	f__Bacteroidaceae	g__Phocaeicola	s__Phocaeicola
Proviruses_Hug_JapVD_seq_7331	Viruses;Duplodnaviria;Heunggongvirae;Uroviricota;Caudoviricetes	GCA_009784515.1	d__Bacteria	p__Firmicutes_C	c__Negativicutes	o__Selenomonadales	f__Selenomonadaceae	g__Megamonas	s__Megamonas
Proviruses_Hug_JapVD_seq_7331	Viruses;Duplodnaviria;Heunggongvirae;Uroviricota;Caudoviricetes	GCA_009930305.1	d__Bacteria	p__Firmicutes_A	c__Clostridia	o__Lachnospirales	f__Lachnospiraceae	g__Faecalimonas	s__Faecalimonas
Proviruses_Hug_JapVD_seq_7331	Viruses;Duplodnaviria;Heunggongvirae;Uroviricota;Caudoviricetes	GCA_012520055.1	d__Bacteria	p__Bacteroidota	c__Bacteroidia	o__Bacteroidales	f__Bacteroidaceae	g__Bacteroides	s__Bacteroides
Proviruses_Hug_JapVD_seq_7331	Viruses;Duplodnaviria;Heunggongvirae;Uroviricota;Caudoviricetes	GCA_012520055.1	d__Bacteria	p__Bacteroidota	c__Bacteroidia	o__Bacteroidales	f__Bacteroidaceae	g__Phocaeicola	s__Phocaeicola
Proviruses_Hug_JapVD_seq_7331	Viruses;Duplodnaviria;Heunggongvirae;Uroviricota;Caudoviricetes	GCA_012523895.1	d__Bacteria	p__Bacteroidota	c__Bacteroidia	o__Bacteroidales	f__Bacteroidaceae	g__Phocaeicola	s__Phocaeicola
Proviruses_Hug_JapVD_seq_7331	Viruses;Duplodnaviria;Heunggongvirae;Uroviricota;Caudoviricetes	GCA_012837155.1	d__Bacteria	p__Bacteroidota	c__Bacteroidia	o__Bacteroidales	f__Bacteroidaceae	g__Phocaeicola	s__Phocaeicola
Proviruses_Hug_JapVD_seq_7331	Viruses;Duplodnaviria;Heunggongvirae;Uroviricota;Caudoviricetes	GCA_012841565.1	d__Bacteria	p__Bacteroidota	c__Bacteroidia	o__Bacteroidales	f__Bacteroidaceae	g__Phocaeicola	s__Phocaeicola
Proviruses_Hug_JapVD_seq_7331	Viruses;Duplodnaviria;Heunggongvirae;Uroviricota;Caudoviricetes	GCA_012842745.1	d__Bacteria	p__Bacteroidota	c__Bacteroidia	o__Bacteroidales	f__Bacteroidaceae	g__Phocaeicola	s__Phocaeicola
Proviruses_Hug_JapVD_seq_7331	Viruses;Duplodnaviria;Heunggongvirae;Uroviricota;Caudoviricetes	GCA_013151015.1	d__Bacteria	p__Bacteroidota	c__Bacteroidia	o__Bacteroidales	f__Bacteroidaceae	g__Phocaeicola	s__Phocaeicola
Proviruses_Hug_JapVD_seq_7331	Viruses;Duplodnaviria;Heunggongvirae;Uroviricota;Caudoviricetes	GCA_013298075.1	d__Bacteria	p__Bacteroidota	c__Bacteroidia	o__Bacteroidales	f__Bacteroidaceae	g__Bacteroides	s__Bacteroides
Proviruses_Hug_JapVD_seq_7331	Viruses;Duplodnaviria;Heunggongvirae;Uroviricota;Caudoviricetes	GCA_013298075.1	d__Bacteria	p__Bacteroidota	c__Bacteroidia	o__Bacteroidales	f__Bacteroidaceae	g__Phocaeicola	s__Phocaeicola
Proviruses_Hug_JapVD_seq_7331	Viruses;Duplodnaviria;Heunggongvirae;Uroviricota;Caudoviricetes	GCA_013333035.2	d__Bacteria	p__Bacteroidota	c__Bacteroidia	o__Bacteroidales	f__Bacteroidaceae	g__Phocaeicola	s__Phocaeicola
Proviruses_Hug_JapVD_seq_7331	Viruses;Duplodnaviria;Heunggongvirae;Uroviricota;Caudoviricetes	GCA_013335175.1	d__Bacteria	p__Bacteroidota	c__Bacteroidia	o__Bacteroidales	f__Bacteroidaceae	g__Phocaeicola	s__Phocaeicola
Proviruses_Hug_JapVD_seq_7331	Viruses;Duplodnaviria;Heunggongvirae;Uroviricota;Caudoviricetes	GCA_013377005.1	d__Bacteria	p__Bacteroidota	c__Bacteroidia	o__Bacteroidales	f__Bacteroidaceae	g__Phocaeicola	s__Phocaeicola
Proviruses_Hug_JapVD_seq_7331	Viruses;Duplodnaviria;Heunggongvirae;Uroviricota;Caudoviricetes	GCA_013822155.1	d__Bacteria	p__Firmicutes	c__Bacilli	o__RF39	f__UBA660	g__CAG-605	s__CAG-605
Proviruses_Hug_JapVD_seq_7331	Viruses;Duplodnaviria;Heunggongvirae;Uroviricota;Caudoviricetes	GCA_014800785.1	d__Bacteria	p__Bacteroidota	c__Bacteroidia	o__Bacteroidales	f__Bacteroidaceae	g__Phocaeicola	s__Phocaeicola
Proviruses_Hug_JapVD_seq_7331	Viruses;Duplodnaviria;Heunggongvirae;Uroviricota;Caudoviricetes	GCA_015075005.1	d__Bacteria	p__Firmicutes	c__Bacilli	o__Acholeplasmatales	f__Anaeroplasmataceae	g__Anaeroplasma	s__
Proviruses_Hug_JapVD_seq_7331	Viruses;Duplodnaviria;Heunggongvirae;Uroviricota;Caudoviricetes	GCA_015228815.1	d__Bacteria	p__Bacteroidota	c__Bacteroidia	o__Bacteroidales	f__Bacteroidaceae	g__Phocaeicola	s__Phocaeicola
Proviruses_Hug_JapVD_seq_7331	Viruses;Duplodnaviria;Heunggongvirae;Uroviricota;Caudoviricetes	GCA_015487495.1	d__Bacteria	p__Bacteroidota	c__Bacteroidia	o__Bacteroidales	f__Bacteroidaceae	g__Bacteroides	s__Bacteroides
Proviruses_Hug_JapVD_seq_7331	Viruses;Duplodnaviria;Heunggongvirae;Uroviricota;Caudoviricetes	GCA_015490455.1	d__Bacteria	p__Bacteroidota	c__Bacteroidia	o__Bacteroidales	f__Bacteroidaceae	g__Phocaeicola	s__Phocaeicola
Proviruses_Hug_JapVD_seq_7331	Viruses;Duplodnaviria;Heunggongvirae;Uroviricota;Caudoviricetes	GCA_016280895.1	d__Bacteria	p__Bacteroidota	c__Bacteroidia	o__Bacteroidales	f__Bacteroidaceae	g__Phocaeicola	s__Phocaeicola
Proviruses_Hug_JapVD_seq_7331	Viruses;Duplodnaviria;Heunggongvirae;Uroviricota;Caudoviricetes	GCA_016342495.1	d__Bacteria	p__Bacteroidota	c__Bacteroidia	o__Bacteroidales	f__Bacteroidaceae	g__Phocaeicola	s__Phocaeicola
Proviruses_Hug_JapVD_seq_7331	Viruses;Duplodnaviria;Heunggongvirae;Uroviricota;Caudoviricetes	GCA_016699615.1	d__Bacteria	p__Bacteroidota	c__Bacteroidia	o__Bacteroidales	f__Bacteroidaceae	g__Phocaeicola	s__Phocaeicola
Proviruses_Hug_JapVD_seq_7331	Viruses;Duplodnaviria;Heunggongvirae;Uroviricota;Caudoviricetes	GCA_016708305.1	d__Bacteria	p__Bacteroidota	c__Bacteroidia	o__Bacteroidales	f__Bacteroidaceae	g__Phocaeicola	s__Phocaeicola
Proviruses_Hug_JapVD_seq_7331	Viruses;Duplodnaviria;Heunggongvirae;Uroviricota;Caudoviricetes	GCA_016714125.1	d__Bacteria	p__Bacteroidota	c__Bacteroidia	o__Bacteroidales	f__Bacteroidaceae	g__Phocaeicola	s__Phocaeicola
Proviruses_Hug_JapVD_seq_7331	Viruses;Duplodnaviria;Heunggongvirae;Uroviricota;Caudoviricetes	GCA_016714605.1	d__Bacteria	p__Bacteroidota	c__Bacteroidia	o__Bacteroidales	f__Bacteroidaceae	g__Bacteroides	s__Bacteroides
Proviruses_Hug_JapVD_seq_7331	Viruses;Duplodnaviria;Heunggongvirae;Uroviricota;Caudoviricetes	GCA_017406985.1	d__Bacteria	p__Bacteroidota	c__Bacteroidia	o__Bacteroidales	f__Bacteroidaceae	g__Phocaeicola	s__Phocaeicola
Proviruses_Hug_JapVD_seq_7331	Viruses;Duplodnaviria;Heunggongvirae;Uroviricota;Caudoviricetes	GCA_017406985.1	d__Bacteria	p__Bacteroidota	c__Bacteroidia	o__Bacteroidales	f__Barnesiellaceae	g__Barnesiella	s__Barnesiella
Proviruses_Hug_JapVD_seq_7331	Viruses;Duplodnaviria;Heunggongvirae;Uroviricota;Caudoviricetes	GCA_017449065.1	d__Bacteria	p__Bacteroidota	c__Bacteroidia	o__Bacteroidales	f__Bacteroidaceae	g__Phocaeicola	s__Phocaeicola
Proviruses_Hug_JapVD_seq_7331	Viruses;Duplodnaviria;Heunggongvirae;Uroviricota;Caudoviricetes	GCA_017449065.1	d__Bacteria	p__Firmicutes	c__Bacilli	o__Erysipelotrichales	f__Erysipelatoclostridiaceae	g__Faecalibacillus	s__Faecalibacillus
Proviruses_Hug_JapVD_seq_7331	Viruses;Duplodnaviria;Heunggongvirae;Uroviricota;Caudoviricetes	GCA_017630395.1	d__Bacteria	p__Bacteroidota	c__Bacteroidia	o__Bacteroidales	f__Bacteroidaceae	g__Phocaeicola	s__Phocaeicola
Proviruses_Hug_JapVD_seq_7331	Viruses;Duplodnaviria;Heunggongvirae;Uroviricota;Caudoviricetes	GCA_017936665.1	d__Bacteria	p__Bacteroidota	c__Bacteroidia	o__Bacteroidales	f__Bacteroidaceae	g__UBA6398	s__UBA6398
Proviruses_Hug_JapVD_seq_7331	Viruses;Duplodnaviria;Heunggongvirae;Uroviricota;Caudoviricetes	GCA_017962445.1	d__Bacteria	p__Bacteroidota	c__Bacteroidia	o__Bacteroidales	f__Bacteroidaceae	g__Phocaeicola	s__Phocaeicola
Proviruses_Hug_JapVD_seq_7331	Viruses;Duplodnaviria;Heunggongvirae;Uroviricota;Caudoviricetes	GCA_018266955.1	d__Bacteria	p__Bacteroidota	c__Bacteroidia	o__Bacteroidales	f__Bacteroidaceae	g__Phocaeicola	s__Phocaeicola
Proviruses_Hug_JapVD_seq_7331	Viruses;Duplodnaviria;Heunggongvirae;Uroviricota;Caudoviricetes	GCA_018398915.1	d__Bacteria	p__Bacteroidota	c__Bacteroidia	o__Bacteroidales	f__Bacteroidaceae	g__Phocaeicola	s__Phocaeicola
Proviruses_Hug_JapVD_seq_7331	Viruses;Duplodnaviria;Heunggongvirae;Uroviricota;Caudoviricetes	GCA_019187365.1	d__Bacteria	p__Bacteroidota	c__Bacteroidia	o__Bacteroidales	f__Bacteroidaceae	g__Phocaeicola	s__Phocaeicola
Proviruses_Hug_JapVD_seq_7331	Viruses;Duplodnaviria;Heunggongvirae;Uroviricota;Caudoviricetes	GCA_900180385.1	d__Bacteria	p__Bacteroidota	c__Bacteroidia	o__Bacteroidales	f__Bacteroidaceae	g__Phocaeicola	s__Phocaeicola
[truncated: 319,668+ more rows]
