# Supplementary material for: Large-scale genomic analysis of jumbo phages: coevolution, genome architecture, and host interaction mechanisms
Source: Anim Microbiome. 2026 Feb 24;8:32. doi: 10.1186/s42523-026-00534-z (PMC13037316; doi:10.1186/s42523-026-00534-z)
Supplement: Supplementary file 9 — Supplementary Material 9: Additional file 7: Table S6. The interactions of generalist and specialist jumbo phages in the JPGD with pathogens [file 42523_2026_534_MOESM9_ESM.xlsx]

## Sheet: Sheet1
Table S6. The interactions of generalist and specialist jumbo phages in the JPGD with pathogens.
phage_ids	Phage taxonomy	Phage type	pathogen
Proviruses_Ang_PVD_seq_9637	Caudoviricetes;Unknown	generalist	pathogen bacteria
Proviruses_Ang_PVD_seq_9637	Caudoviricetes;Unknown	generalist	pathogen bacteria
Proviruses_Ang_PVD_seq_9637	Caudoviricetes;Unknown	generalist	pathogen bacteria
Proviruses_Ang_RVD_seq_9900	Caudoviricetes;Unknown	generalist	pathogen bacteria
Proviruses_Ang_other-pigs_seq_11107	Caudoviricetes;Unknown	generalist	pathogen bacteria
Proviruses_Ang_other-pigs_seq_11227	Caudoviricetes;Unknown	generalist	pathogen bacteria
Proviruses_Ang_other-pigs_seq_11238	Caudoviricetes;Unknown	generalist	pathogen bacteria
Proviruses_Ang_other-pigs_seq_11279	Caudoviricetes;Unknown	specialist	pathogen bacteria
Proviruses_Fam_COFRD_seq_11335	Caudoviricetes;Unknown	generalist	pathogen bacteria
Proviruses_Fam_COFRD_seq_11335	Caudoviricetes;Unknown	generalist	pathogen bacteria
Proviruses_Fam_COFRD_seq_11335	Caudoviricetes;Unknown	generalist	pathogen bacteria
Proviruses_Fam_COFRD_seq_11335	Caudoviricetes;Unknown	generalist	pathogen bacteria
Proviruses_Fam_COFRD_seq_11335	Caudoviricetes;Unknown	generalist	pathogen bacteria
Proviruses_Fam_COFRD_seq_11335	Caudoviricetes;Unknown	generalist	pathogen bacteria
Proviruses_Fam_COFRD_seq_11336	Caudoviricetes;Unknown	generalist	pathogen bacteria
Proviruses_Fam_COFRD_seq_11338	Caudoviricetes;Unknown	generalist	pathogen bacteria
Proviruses_Fam_COFRD_seq_11338	Caudoviricetes;Unknown	generalist	pathogen bacteria
Proviruses_Fam_COFRD_seq_11338	Caudoviricetes;Unknown	generalist	pathogen bacteria
Proviruses_Fam_COFRD_seq_11338	Caudoviricetes;Unknown	generalist	pathogen bacteria
Proviruses_Fam_COFRD_seq_11338	Caudoviricetes;Unknown	generalist	pathogen bacteria
Proviruses_Fam_COFRD_seq_11338	Caudoviricetes;Unknown	generalist	pathogen bacteria
Proviruses_Fam_FRPD_seq_6608	Caudoviricetes;Unknown	generalist	pathogen bacteria
Proviruses_Hug_CHGV_seq_6000	Caudoviricetes;Unknown	generalist	pathogen bacteria
Proviruses_Hug_CHGV_seq_6000	Caudoviricetes;Unknown	generalist	pathogen bacteria
Proviruses_Hug_CHGV_seq_6000	Caudoviricetes;Unknown	generalist	pathogen bacteria
Proviruses_Hug_CHGV_seq_6000	Caudoviricetes;Unknown	generalist	pathogen bacteria
Proviruses_Hug_CHGV_seq_6000	Caudoviricetes;Unknown	generalist	pathogen bacteria
Proviruses_Hug_CHGV_seq_6000	Caudoviricetes;Unknown	generalist	pathogen bacteria
Proviruses_Hug_CHGV_seq_6000	Caudoviricetes;Unknown	generalist	pathogen bacteria
Proviruses_Hug_CHGV_seq_6000	Caudoviricetes;Unknown	generalist	pathogen bacteria
Proviruses_Hug_CHGV_seq_6001	Caudoviricetes;Unknown	generalist	pathogen bacteria
Proviruses_Hug_CHGV_seq_6037	Caudoviricetes;Unknown	generalist	pathogen bacteria
Proviruses_Hug_CHGV_seq_6037	Caudoviricetes;Unknown	generalist	pathogen bacteria
Proviruses_Hug_CHGV_seq_6037	Caudoviricetes;Unknown	generalist	pathogen bacteria
Proviruses_Hug_CHGV_seq_6037	Caudoviricetes;Unknown	generalist	pathogen bacteria
Proviruses_Hug_CHGV_seq_6037	Caudoviricetes;Unknown	generalist	pathogen bacteria
Proviruses_Hug_CHGV_seq_6037	Caudoviricetes;Unknown	generalist	pathogen bacteria
Proviruses_Hug_CHGV_seq_6037	Caudoviricetes;Unknown	generalist	pathogen bacteria
Proviruses_Hug_CHGV_seq_6037	Caudoviricetes;Unknown	generalist	pathogen bacteria
Proviruses_Hug_CHGV_seq_6038	Caudoviricetes;Unknown	generalist	pathogen bacteria
Proviruses_Hug_CHGV_seq_6038	Caudoviricetes;Unknown	generalist	pathogen bacteria
Proviruses_Hug_CHGV_seq_6038	Caudoviricetes;Unknown	generalist	pathogen bacteria
Proviruses_Hug_CHGV_seq_6038	Caudoviricetes;Unknown	generalist	pathogen bacteria
Proviruses_Hug_CHGV_seq_6038	Caudoviricetes;Unknown	generalist	pathogen bacteria
Proviruses_Hug_CHGV_seq_6039	Caudoviricetes;Unknown	generalist	pathogen bacteria
Proviruses_Hug_CHVD_seq_6070	Caudoviricetes;Unknown	generalist	pathogen bacteria
Proviruses_Hug_CHVD_seq_6081	Caudoviricetes;Unknown	generalist	pathogen bacteria
Proviruses_Hug_JapVD_seq_7330	Caudoviricetes;Unknown	generalist	pathogen bacteria
Proviruses_Hug_JapVD_seq_7330	Caudoviricetes;Unknown	generalist	pathogen bacteria
Proviruses_Hug_JapVD_seq_7330	Caudoviricetes;Unknown	generalist	pathogen bacteria
Proviruses_Hug_JapVD_seq_7330	Caudoviricetes;Unknown	generalist	pathogen bacteria
Proviruses_Hug_JapVD_seq_7331	Caudoviricetes;Unknown	generalist	pathogen bacteria
Proviruses_Hug_JapVD_seq_7331	Caudoviricetes;Unknown	generalist	pathogen bacteria
Proviruses_Hug_JapVD_seq_7331	Caudoviricetes;Unknown	generalist	pathogen bacteria
Proviruses_Hug_JapVD_seq_7331	Caudoviricetes;Unknown	generalist	pathogen bacteria
Proviruses_Hug_JapVD_seq_7331	Caudoviricetes;Unknown	generalist	pathogen bacteria
Proviruses_Hug_JapVD_seq_7331	Caudoviricetes;Unknown	generalist	pathogen bacteria
Proviruses_Hug_MGV_seq_7351	Caudoviricetes;Unknown	generalist	pathogen bacteria
Proviruses_Hug_MGV_seq_8084	Caudoviricetes;Unknown	generalist	pathogen bacteria
Proviruses_Hug_MGV_seq_8084	Caudoviricetes;Unknown	generalist	pathogen bacteria
Proviruses_Ref_Refdb_seq_1140	Caudoviricetes;Unknown	generalist	pathogen bacteria
Proviruses_Ref_Refdb_seq_1151	Caudoviricetes;Unknown	generalist	pathogen bacteria
Proviruses_Ref_Refdb_seq_1243	Caudoviricetes;Unknown	generalist	pathogen bacteria
Proviruses_Ref_Refdb_seq_1271	Caudoviricetes;Unknown	generalist	pathogen bacteria
Proviruses_Ref_Refdb_seq_1543	Caudoviricetes;Unknown	generalist	pathogen bacteria
Proviruses_Ref_Refdb_seq_1544	Caudoviricetes;Unknown	generalist	pathogen bacteria
Proviruses_Ref_Refdb_seq_1647	Caudoviricetes;Unknown	generalist	pathogen bacteria
Proviruses_Ref_Refdb_seq_1648	Caudoviricetes;Unknown	specialist	pathogen bacteria
Proviruses_Ref_Refdb_seq_1648	Caudoviricetes;Unknown	specialist	pathogen bacteria
Proviruses_Ref_Refdb_seq_1648	Caudoviricetes;Unknown	specialist	pathogen bacteria
Proviruses_Ref_Refdb_seq_1648	Caudoviricetes;Unknown	specialist	pathogen bacteria
Proviruses_Ref_Refdb_seq_1648	Caudoviricetes;Unknown	specialist	pathogen bacteria
Proviruses_Ref_Refdb_seq_1648	Caudoviricetes;Unknown	specialist	pathogen bacteria
Proviruses_Ref_Refdb_seq_1648	Caudoviricetes;Unknown	specialist	pathogen bacteria
Proviruses_Ref_Refdb_seq_2105	Caudoviricetes;Unknown	generalist	pathogen bacteria
Proviruses_Ref_Refdb_seq_2347	Caudoviricetes;Unknown	generalist	pathogen bacteria
Proviruses_Ref_Refdb_seq_279	Caudoviricetes;Unknown	generalist	pathogen bacteria
Proviruses_Ref_Refdb_seq_279	Caudoviricetes;Unknown	generalist	pathogen bacteria
Proviruses_Ref_Refdb_seq_279	Caudoviricetes;Unknown	generalist	pathogen bacteria
Proviruses_Ref_Refdb_seq_279	Caudoviricetes;Unknown	generalist	pathogen bacteria
Proviruses_Ref_Refdb_seq_2852	Caudoviricetes;Unknown	specialist	pathogen bacteria
Proviruses_Ref_Refdb_seq_2956	Caudoviricetes;Unknown	generalist	pathogen bacteria
Proviruses_Ref_Refdb_seq_2956	Caudoviricetes;Unknown	generalist	pathogen bacteria
Proviruses_Ref_Refdb_seq_2956	Caudoviricetes;Unknown	generalist	pathogen bacteria
Proviruses_Ref_Refdb_seq_2956	Caudoviricetes;Unknown	generalist	pathogen bacteria
Proviruses_Ref_Refdb_seq_2966	Caudoviricetes;Unknown	generalist	pathogen bacteria
Proviruses_Ref_Refdb_seq_2967	Caudoviricetes;Unknown	specialist	pathogen bacteria
Proviruses_Ref_Refdb_seq_3154	Caudoviricetes;Unknown	generalist	pathogen bacteria
Proviruses_Ref_Refdb_seq_3161	Caudoviricetes;Unknown	generalist	pathogen bacteria
Proviruses_Ref_Refdb_seq_3161	Caudoviricetes;Unknown	generalist	pathogen bacteria
Proviruses_Ref_Refdb_seq_3161	Caudoviricetes;Unknown	generalist	pathogen bacteria
Proviruses_Ref_Refdb_seq_328	Caudoviricetes;Unknown	generalist	pathogen bacteria
Proviruses_Ref_Refdb_seq_3331	Caudoviricetes;Unknown	generalist	pathogen bacteria
Proviruses_Ref_Refdb_seq_3627	Caudoviricetes;Unknown	generalist	pathogen bacteria
Proviruses_Ref_Refdb_seq_3627	Caudoviricetes;Unknown	generalist	pathogen bacteria
Proviruses_Ref_Refdb_seq_3627	Caudoviricetes;Unknown	generalist	pathogen bacteria
Proviruses_Ref_Refdb_seq_3627	Caudoviricetes;Unknown	generalist	pathogen bacteria
Proviruses_Ref_Refdb_seq_3627	Caudoviricetes;Unknown	generalist	pathogen bacteria
Proviruses_Ref_Refdb_seq_3627	Caudoviricetes;Unknown	generalist	pathogen bacteria
Proviruses_Ref_Refdb_seq_3627	Caudoviricetes;Unknown	generalist	pathogen bacteria
Proviruses_Ref_Refdb_seq_3627	Caudoviricetes;Unknown	generalist	pathogen bacteria
Proviruses_Ref_Refdb_seq_3627	Caudoviricetes;Unknown	generalist	pathogen bacteria
Proviruses_Ref_Refdb_seq_3627	Caudoviricetes;Unknown	generalist	pathogen bacteria
Proviruses_Ref_Refdb_seq_3627	Caudoviricetes;Unknown	generalist	pathogen bacteria
Proviruses_Ref_Refdb_seq_3627	Caudoviricetes;Unknown	generalist	pathogen bacteria
Proviruses_Ref_Refdb_seq_3627	Caudoviricetes;Unknown	generalist	pathogen bacteria
Proviruses_Ref_Refdb_seq_3727	Caudoviricetes;Unknown	generalist	pathogen bacteria
Proviruses_Ref_Refdb_seq_3788	Caudoviricetes;Unknown	generalist	pathogen bacteria
Proviruses_Ref_Refdb_seq_3806	Caudoviricetes;Unknown	specialist	pathogen bacteria
Proviruses_Ref_Refdb_seq_3871	Caudoviricetes;Unknown	specialist	pathogen bacteria
Proviruses_Ref_Refdb_seq_399	Caudoviricetes;Unknown	generalist	pathogen bacteria
Proviruses_Ref_Refdb_seq_4074	Caudoviricetes;Unknown	generalist	pathogen bacteria
Proviruses_Ref_Refdb_seq_4074	Caudoviricetes;Unknown	generalist	pathogen bacteria
Proviruses_Ref_Refdb_seq_4108	Caudoviricetes;Unknown	generalist	pathogen bacteria
Proviruses_Ref_Refdb_seq_4114	Caudoviricetes;Unknown	generalist	pathogen bacteria
Proviruses_Ref_Refdb_seq_4448	Caudoviricetes;Unknown	generalist	pathogen bacteria
Proviruses_Ref_Refdb_seq_4742	Caudoviricetes;Unknown	generalist	pathogen bacteria
Proviruses_Ref_Refdb_seq_4769	Caudoviricetes;Unknown	generalist	pathogen bacteria
Proviruses_Ref_Refdb_seq_4769	Caudoviricetes;Unknown	generalist	pathogen bacteria
Proviruses_Ref_Refdb_seq_4810	Caudoviricetes;Unknown	generalist	pathogen bacteria
Proviruses_Ref_Refdb_seq_5047	Caudoviricetes;Unknown	generalist	pathogen bacteria
Proviruses_Ref_Refdb_seq_5047	Caudoviricetes;Unknown	generalist	pathogen bacteria
Proviruses_Ref_Refdb_seq_5047	Caudoviricetes;Unknown	generalist	pathogen bacteria
Proviruses_Ref_Refdb_seq_5065	Caudoviricetes;Unknown	generalist	pathogen bacteria
Proviruses_Ref_Refdb_seq_5549	Caudoviricetes;Unknown	specialist	pathogen bacteria
Proviruses_Ref_Refdb_seq_5574	Caudoviricetes;Unknown	generalist	pathogen bacteria
Proviruses_Ref_Refdb_seq_5574	Caudoviricetes;Unknown	generalist	pathogen bacteria
Proviruses_Ref_Refdb_seq_5574	Caudoviricetes;Unknown	generalist	pathogen bacteria
Proviruses_Ref_Refdb_seq_5574	Caudoviricetes;Unknown	generalist	pathogen bacteria
Proviruses_Ref_Refdb_seq_5574	Caudoviricetes;Unknown	generalist	pathogen bacteria
Proviruses_Ref_Refdb_seq_5631	Caudoviricetes;Unknown	generalist	pathogen bacteria
Proviruses_Ref_Refdb_seq_574	Caudoviricetes;Unknown	generalist	pathogen bacteria
Proviruses_Ref_Refdb_seq_574	Caudoviricetes;Unknown	generalist	pathogen bacteria
Proviruses_Ref_Refdb_seq_574	Caudoviricetes;Unknown	generalist	pathogen bacteria
Proviruses_Ref_Refdb_seq_574	Caudoviricetes;Unknown	generalist	pathogen bacteria
Proviruses_Ref_Refdb_seq_574	Caudoviricetes;Unknown	generalist	pathogen bacteria
Proviruses_Ref_Refdb_seq_574	Caudoviricetes;Unknown	generalist	pathogen bacteria
Proviruses_Ref_Refdb_seq_574	Caudoviricetes;Unknown	generalist	pathogen bacteria
Proviruses_Ref_Refdb_seq_574	Caudoviricetes;Unknown	generalist	pathogen bacteria
Proviruses_Ref_Refdb_seq_574	Caudoviricetes;Unknown	generalist	pathogen bacteria
Proviruses_Ref_Refdb_seq_574	Caudoviricetes;Unknown	generalist	pathogen bacteria
Proviruses_Ref_Refdb_seq_574	Caudoviricetes;Unknown	generalist	pathogen bacteria
Proviruses_Ref_Refdb_seq_574	Caudoviricetes;Unknown	generalist	pathogen bacteria
Proviruses_Ref_Refdb_seq_5836	Caudoviricetes;Unknown	generalist	pathogen bacteria
Proviruses_Ref_Refdb_seq_5963	Caudoviricetes;Unknown	generalist	pathogen bacteria
Proviruses_Ref_Refdb_seq_5963	Caudoviricetes;Unknown	generalist	pathogen bacteria
Proviruses_Ref_Refdb_seq_5963	Caudoviricetes;Unknown	generalist	pathogen bacteria
Proviruses_Ref_Refdb_seq_713	Caudoviricetes;Unknown	generalist	pathogen bacteria
Proviruses_Ref_Refdb_seq_713	Caudoviricetes;Unknown	generalist	pathogen bacteria
Proviruses_Ref_Refdb_seq_713	Caudoviricetes;Unknown	generalist	pathogen bacteria
Proviruses_Ref_Refdb_seq_713	Caudoviricetes;Unknown	generalist	pathogen bacteria
Proviruses_Ref_Refdb_seq_799	Caudoviricetes;Unknown	generalist	pathogen bacteria
Proviruses_Ref_Refdb_seq_823	Caudoviricetes;Unknown	generalist	pathogen bacteria
Proviruses_Ref_Refdb_seq_889	Caudoviricetes;Unknown	generalist	pathogen bacteria
Proviruses_Ref_Refdb_seq_909	Caudoviricetes;Unknown	generalist	pathogen bacteria
Proviruses_Ref_Refdb_seq_99	Caudoviricetes;Unknown	generalist	pathogen bacteria
Proviruses_Ref_Refdb_seq_99	Caudoviricetes;Unknown	generalist	pathogen bacteria
Proviruses_Unk_EVP_seq_6568	Caudoviricetes;Unknown	generalist	pathogen bacteria
Proviruses_Unk_EVP_seq_6568	Caudoviricetes;Unknown	generalist	pathogen bacteria
Viruses_Ang_PGV_seq_8124	Caudoviricetes;Unknown	generalist	pathogen bacteria
Viruses_Ang_PGV_seq_8129	Caudoviricetes;Unknown	generalist	pathogen bacteria
Viruses_Ang_PGV_seq_8130	Caudoviricetes;Unknown	generalist	pathogen bacteria
Viruses_Ang_PGV_seq_8133	Caudoviricetes;Unknown	generalist	pathogen bacteria
Viruses_Ang_PGV_seq_8137	Caudoviricetes;Unknown	generalist	pathogen bacteria
Viruses_Ang_PGV_seq_8137	Caudoviricetes;Unknown	generalist	pathogen bacteria
Viruses_Ang_PGV_seq_8138	Caudoviricetes;Unknown	generalist	pathogen bacteria
Viruses_Ang_PGV_seq_8141	Caudoviricetes;Unknown	generalist	pathogen bacteria
Viruses_Ang_PGV_seq_8142	Caudoviricetes;Unknown	generalist	pathogen bacteria
Viruses_Ang_PGV_seq_8142	Caudoviricetes;Unknown	generalist	pathogen bacteria
Viruses_Ang_PGV_seq_8142	Caudoviricetes;Unknown	generalist	pathogen bacteria
Viruses_Ang_PGV_seq_8142	Caudoviricetes;Unknown	generalist	pathogen bacteria
Viruses_Ang_PGV_seq_8142	Caudoviricetes;Unknown	generalist	pathogen bacteria
Viruses_Ang_PGV_seq_8142	Caudoviricetes;Unknown	generalist	pathogen bacteria
Viruses_Ang_PGV_seq_8142	Caudoviricetes;Unknown	generalist	pathogen bacteria
Viruses_Ang_PGV_seq_8144	Caudoviricetes;Unknown	generalist	pathogen bacteria
Viruses_Ang_PGV_seq_8147	Caudoviricetes;Unknown	generalist	pathogen bacteria
Viruses_Ang_PGV_seq_8147	Caudoviricetes;Unknown	generalist	pathogen bacteria
Viruses_Ang_PGV_seq_8148	Caudoviricetes;Unknown	generalist	pathogen bacteria
Viruses_Ang_PGV_seq_8148	Caudoviricetes;Unknown	generalist	pathogen bacteria
Viruses_Ang_PGV_seq_8148	Caudoviricetes;Unknown	generalist	pathogen bacteria
Viruses_Ang_PGV_seq_8149	Caudoviricetes;Unknown	generalist	pathogen bacteria
Viruses_Ang_PGV_seq_8152	Caudoviricetes;Unknown	generalist	pathogen bacteria
Viruses_Ang_PGV_seq_8152	Caudoviricetes;Unknown	generalist	pathogen bacteria
Viruses_Ang_PGV_seq_8152	Caudoviricetes;Unknown	generalist	pathogen bacteria
Viruses_Ang_PGV_seq_8152	Caudoviricetes;Unknown	generalist	pathogen bacteria
Viruses_Ang_PGV_seq_8152	Caudoviricetes;Unknown	generalist	pathogen bacteria
Viruses_Ang_PGV_seq_8152	Caudoviricetes;Unknown	generalist	pathogen bacteria
Viruses_Ang_PGV_seq_8160	Caudoviricetes;Unknown	generalist	pathogen bacteria
Viruses_Ang_PGV_seq_8161	Caudoviricetes;Unknown	generalist	pathogen bacteria
Viruses_Ang_PGV_seq_8164	Caudoviricetes;Unknown	generalist	pathogen bacteria
Viruses_Ang_PGV_seq_8164	Caudoviricetes;Unknown	generalist	pathogen bacteria
Viruses_Ang_PGV_seq_8164	Caudoviricetes;Unknown	generalist	pathogen bacteria
Viruses_Ang_PGV_seq_8167	Caudoviricetes;Unknown	generalist	pathogen bacteria
Viruses_Ang_PGV_seq_8167	Caudoviricetes;Unknown	generalist	pathogen bacteria
Viruses_Ang_PGV_seq_8170	Caudoviricetes;Unknown	generalist	pathogen bacteria
Viruses_Ang_PGV_seq_8175	Caudoviricetes;Crassvirales	generalist	pathogen bacteria
Viruses_Ang_PGV_seq_8182	Caudoviricetes;Unknown	specialist	pathogen bacteria
Viruses_Ang_PGV_seq_8183	Caudoviricetes;Unknown	generalist	pathogen bacteria
Viruses_Ang_PGV_seq_8183	Caudoviricetes;Unknown	generalist	pathogen bacteria
Viruses_Ang_PGV_seq_8183	Caudoviricetes;Unknown	generalist	pathogen bacteria
Viruses_Ang_PGV_seq_8187	Caudoviricetes;Unknown	generalist	pathogen bacteria
Viruses_Ang_PGV_seq_8187	Caudoviricetes;Unknown	generalist	pathogen bacteria
Viruses_Ang_PGV_seq_8188	Caudoviricetes;Unknown	generalist	pathogen bacteria
Viruses_Ang_PGV_seq_8190	Caudoviricetes;Unknown	generalist	pathogen bacteria
Viruses_Ang_PGV_seq_8190	Caudoviricetes;Unknown	generalist	pathogen bacteria
Viruses_Ang_PGV_seq_8192	Caudoviricetes;Unknown	generalist	pathogen bacteria
Viruses_Ang_PGV_seq_8193	Caudoviricetes;Unknown	generalist	pathogen bacteria
Viruses_Ang_PGV_seq_8193	Caudoviricetes;Unknown	generalist	pathogen bacteria
Viruses_Ang_PGV_seq_8193	Caudoviricetes;Unknown	generalist	pathogen bacteria
Viruses_Ang_PGV_seq_8193	Caudoviricetes;Unknown	generalist	pathogen bacteria
Viruses_Ang_PGV_seq_8195	Caudoviricetes;Unknown	generalist	pathogen bacteria
Viruses_Ang_PGV_seq_8195	Caudoviricetes;Unknown	generalist	pathogen bacteria
Viruses_Ang_PGV_seq_8195	Caudoviricetes;Unknown	generalist	pathogen bacteria
Viruses_Ang_PGV_seq_8198	Caudoviricetes;Unknown	generalist	pathogen bacteria
Viruses_Ang_PGV_seq_8199	Caudoviricetes;Unknown	specialist	pathogen bacteria
Viruses_Ang_PGV_seq_8206	Caudoviricetes;Unknown	generalist	pathogen bacteria
Viruses_Ang_PGV_seq_8207	Caudoviricetes;Unknown	generalist	pathogen bacteria
Viruses_Ang_PGV_seq_8210	Caudoviricetes;Unknown	generalist	pathogen bacteria
Viruses_Ang_PGV_seq_8211	Caudoviricetes;Unknown	generalist	pathogen bacteria
Viruses_Ang_PGV_seq_8213	Caudoviricetes;Unknown	generalist	pathogen bacteria
Viruses_Ang_PGV_seq_8215	Caudoviricetes;Unknown	generalist	pathogen bacteria
Viruses_Ang_PGV_seq_8216	Caudoviricetes;Unknown	generalist	pathogen bacteria
Viruses_Ang_PGV_seq_8217	Caudoviricetes;Unknown	generalist	pathogen bacteria
Viruses_Ang_PGV_seq_8217	Caudoviricetes;Unknown	generalist	pathogen bacteria
Viruses_Ang_PGV_seq_8217	Caudoviricetes;Unknown	generalist	pathogen bacteria
Viruses_Ang_PGV_seq_8222	Caudoviricetes;Unknown	generalist	pathogen bacteria
Viruses_Ang_PGV_seq_8222	Caudoviricetes;Unknown	generalist	pathogen bacteria
Viruses_Ang_PGV_seq_8224	Caudoviricetes;Unknown	generalist	pathogen bacteria
Viruses_Ang_PGV_seq_8225	Caudoviricetes;Unknown	generalist	pathogen bacteria
Viruses_Ang_PGV_seq_8225	Caudoviricetes;Unknown	generalist	pathogen bacteria
Viruses_Ang_PGV_seq_8228	Caudoviricetes;Unknown	generalist	pathogen bacteria
Viruses_Ang_PGV_seq_8228	Caudoviricetes;Unknown	generalist	pathogen bacteria
Viruses_Ang_PGV_seq_8228	Caudoviricetes;Unknown	generalist	pathogen bacteria
Viruses_Ang_PGV_seq_8229	Caudoviricetes;Unknown	generalist	pathogen bacteria
Viruses_Ang_PGV_seq_8229	Caudoviricetes;Unknown	generalist	pathogen bacteria
Viruses_Ang_PGV_seq_8229	Caudoviricetes;Unknown	generalist	pathogen bacteria
Viruses_Ang_PGV_seq_8231	Caudoviricetes;Unknown	generalist	pathogen bacteria
Viruses_Ang_PGV_seq_8233	Caudoviricetes;Unknown	generalist	pathogen bacteria
Viruses_Ang_PGV_seq_8240	Caudoviricetes;Unknown	generalist	pathogen bacteria
Viruses_Ang_PGV_seq_8243	Caudoviricetes;Unknown	generalist	pathogen bacteria
Viruses_Ang_PGV_seq_8244	Caudoviricetes;Unknown	generalist	pathogen bacteria
Viruses_Ang_PGV_seq_8245	Caudoviricetes;Unknown	generalist	pathogen bacteria
Viruses_Ang_PGV_seq_8249	Caudoviricetes;Unknown	generalist	pathogen bacteria
Viruses_Ang_PGV_seq_8249	Caudoviricetes;Unknown	generalist	pathogen bacteria
Viruses_Ang_PGV_seq_8252	Caudoviricetes;Unknown	generalist	pathogen bacteria
Viruses_Ang_PGV_seq_8261	Caudoviricetes;Unknown	generalist	pathogen bacteria
Viruses_Ang_PGV_seq_8262	Caudoviricetes;Unknown	generalist	pathogen bacteria
Viruses_Ang_PGV_seq_8263	Caudoviricetes;Unknown	generalist	pathogen bacteria
Viruses_Ang_PGV_seq_8269	Caudoviricetes;Unknown	generalist	pathogen bacteria
Viruses_Ang_PGV_seq_8269	Caudoviricetes;Unknown	generalist	pathogen bacteria
Viruses_Ang_PGV_seq_8269	Caudoviricetes;Unknown	generalist	pathogen bacteria
Viruses_Ang_PGV_seq_8270	Caudoviricetes;Unknown	specialist	pathogen bacteria
Viruses_Ang_PGV_seq_8272	Caudoviricetes;Unknown	generalist	pathogen bacteria
Viruses_Ang_PGV_seq_8273	Caudoviricetes;Unknown	generalist	pathogen bacteria
Viruses_Ang_PGV_seq_8275	Caudoviricetes;Unknown	generalist	pathogen bacteria
Viruses_Ang_PGV_seq_8277	Caudoviricetes;Unknown	generalist	pathogen bacteria
Viruses_Ang_PGV_seq_8279	Caudoviricetes;Unknown	generalist	pathogen bacteria
Viruses_Ang_PGV_seq_8284	Caudoviricetes;Unknown	generalist	pathogen bacteria
Viruses_Ang_PGV_seq_8284	Caudoviricetes;Unknown	generalist	pathogen bacteria
Viruses_Ang_PGV_seq_8285	Caudoviricetes;Unknown	generalist	pathogen bacteria
Viruses_Ang_PGV_seq_8285	Caudoviricetes;Unknown	generalist	pathogen bacteria
Viruses_Ang_PGV_seq_8285	Caudoviricetes;Unknown	generalist	pathogen bacteria
Viruses_Ang_PGV_seq_8291	Caudoviricetes;Unknown	generalist	pathogen bacteria
Viruses_Ang_PGV_seq_8294	Caudoviricetes;Unknown	generalist	pathogen bacteria
Viruses_Ang_PGV_seq_8296	Caudoviricetes;Unknown	generalist	pathogen bacteria
Viruses_Ang_PGV_seq_8296	Caudoviricetes;Unknown	generalist	pathogen bacteria
Viruses_Ang_PGV_seq_8296	Caudoviricetes;Unknown	generalist	pathogen bacteria
Viruses_Ang_PGV_seq_8296	Caudoviricetes;Unknown	generalist	pathogen bacteria
Viruses_Ang_PGV_seq_8296	Caudoviricetes;Unknown	generalist	pathogen bacteria
Viruses_Ang_PGV_seq_8296	Caudoviricetes;Unknown	generalist	pathogen bacteria
Viruses_Ang_PGV_seq_8297	Caudoviricetes;Unknown	generalist	pathogen bacteria
Viruses_Ang_PGV_seq_8297	Caudoviricetes;Unknown	generalist	pathogen bacteria
Viruses_Ang_PGV_seq_8297	Caudoviricetes;Unknown	generalist	pathogen bacteria
Viruses_Ang_PGV_seq_8297	Caudoviricetes;Unknown	generalist	pathogen bacteria
Viruses_Ang_PGV_seq_8297	Caudoviricetes;Unknown	generalist	pathogen bacteria
Viruses_Ang_PGV_seq_8297	Caudoviricetes;Unknown	generalist	pathogen bacteria
Viruses_Ang_PGV_seq_8307	Caudoviricetes;Unknown	generalist	pathogen bacteria
Viruses_Ang_PGV_seq_8308	Caudoviricetes;Unknown	generalist	pathogen bacteria
Viruses_Ang_PGV_seq_8309	Caudoviricetes;Unknown	generalist	pathogen bacteria
Viruses_Ang_PGV_seq_8312	Caudoviricetes;Unknown	generalist	pathogen bacteria
Viruses_Ang_PGV_seq_8314	Caudoviricetes;Unknown	generalist	pathogen bacteria
Viruses_Ang_PGV_seq_8315	Caudoviricetes;Unknown	generalist	pathogen bacteria
Viruses_Ang_PGV_seq_8320	Caudoviricetes;Unknown	generalist	pathogen bacteria
Viruses_Ang_PGV_seq_8331	Caudoviricetes;Unknown	generalist	pathogen bacteria
Viruses_Ang_PGV_seq_8332	Caudoviricetes;Unknown	generalist	pathogen bacteria
Viruses_Ang_PGV_seq_8335	Caudoviricetes;Unknown	generalist	pathogen bacteria
Viruses_Ang_PGV_seq_8335	Caudoviricetes;Unknown	generalist	pathogen bacteria
Viruses_Ang_PGV_seq_8337	Caudoviricetes;Unknown	generalist	pathogen bacteria
Viruses_Ang_PGV_seq_8339	Caudoviricetes;Unknown	generalist	pathogen bacteria
Viruses_Ang_PGV_seq_8339	Caudoviricetes;Unknown	generalist	pathogen bacteria
Viruses_Ang_PGV_seq_8341	Caudoviricetes;Unknown	generalist	pathogen bacteria
Viruses_Ang_PGV_seq_8345	Caudoviricetes;Unknown	generalist	pathogen bacteria
Viruses_Ang_PGV_seq_8347	Caudoviricetes;Unknown	generalist	pathogen bacteria
Viruses_Ang_PGV_seq_8350	Caudoviricetes;Unknown	generalist	pathogen bacteria
Viruses_Ang_PGV_seq_8351	Caudoviricetes;Unknown	generalist	pathogen bacteria
Viruses_Ang_PGV_seq_8355	Caudoviricetes;Unknown	generalist	pathogen bacteria
Viruses_Ang_PGV_seq_8355	Caudoviricetes;Unknown	generalist	pathogen bacteria
Viruses_Ang_PGV_seq_8355	Caudoviricetes;Unknown	generalist	pathogen bacteria
Viruses_Ang_PGV_seq_8358	Caudoviricetes;Unknown	generalist	pathogen bacteria
Viruses_Ang_PGV_seq_8360	Caudoviricetes;Unknown	generalist	pathogen bacteria
Viruses_Ang_PGV_seq_8360	Caudoviricetes;Unknown	generalist	pathogen bacteria
Viruses_Ang_PGV_seq_8360	Caudoviricetes;Unknown	generalist	pathogen bacteria
Viruses_Ang_PGV_seq_8361	Caudoviricetes;Unknown	generalist	pathogen bacteria
Viruses_Ang_PGV_seq_8365	Caudoviricetes;Unknown	generalist	pathogen bacteria
Viruses_Ang_PGV_seq_8369	Caudoviricetes;Unknown	generalist	pathogen bacteria
Viruses_Ang_PGV_seq_8369	Caudoviricetes;Unknown	generalist	pathogen bacteria
Viruses_Ang_PGV_seq_8369	Caudoviricetes;Unknown	generalist	pathogen bacteria
Viruses_Ang_PGV_seq_8369	Caudoviricetes;Unknown	generalist	pathogen bacteria
Viruses_Ang_PGV_seq_8369	Caudoviricetes;Unknown	generalist	pathogen bacteria
Viruses_Ang_PGV_seq_8369	Caudoviricetes;Unknown	generalist	pathogen bacteria
Viruses_Ang_PGV_seq_8369	Caudoviricetes;Unknown	generalist	pathogen bacteria
Viruses_Ang_PGV_seq_8369	Caudoviricetes;Unknown	generalist	pathogen bacteria
Viruses_Ang_PGV_seq_8373	Caudoviricetes;Unknown	generalist	pathogen bacteria
Viruses_Ang_PGV_seq_8374	Caudoviricetes;Unknown	generalist	pathogen bacteria
Viruses_Ang_PGV_seq_8374	Caudoviricetes;Unknown	generalist	pathogen bacteria
Viruses_Ang_PGV_seq_8388	Caudoviricetes;Unknown	generalist	pathogen bacteria
Viruses_Ang_PGV_seq_8389	Caudoviricetes;Unknown	generalist	pathogen bacteria
Viruses_Ang_PGV_seq_8389	Caudoviricetes;Unknown	generalist	pathogen bacteria
Viruses_Ang_PGV_seq_8390	Caudoviricetes;Unknown	generalist	pathogen bacteria
Viruses_Ang_PGV_seq_8391	Caudoviricetes;Unknown	generalist	pathogen bacteria
Viruses_Ang_PGV_seq_8392	Caudoviricetes;Unknown	generalist	pathogen bacteria
Viruses_Ang_PGV_seq_8392	Caudoviricetes;Unknown	generalist	pathogen bacteria
Viruses_Ang_PGV_seq_8396	Caudoviricetes;Unknown	generalist	pathogen bacteria
Viruses_Ang_PGV_seq_8396	Caudoviricetes;Unknown	generalist	pathogen bacteria
Viruses_Ang_PGV_seq_8398	Caudoviricetes;Unknown	generalist	pathogen bacteria
Viruses_Ang_PGV_seq_8400	Caudoviricetes;Unknown	generalist	pathogen bacteria
Viruses_Ang_PGV_seq_8402	Caudoviricetes;Unknown	generalist	pathogen bacteria
Viruses_Ang_PGV_seq_8404	Caudoviricetes;Unknown	generalist	pathogen bacteria
Viruses_Ang_PGV_seq_8407	Caudoviricetes;Unknown	generalist	pathogen bacteria
Viruses_Ang_PGV_seq_8411	Caudoviricetes;Unknown	generalist	pathogen bacteria
Viruses_Ang_PGV_seq_8411	Caudoviricetes;Unknown	generalist	pathogen bacteria
Viruses_Ang_PGV_seq_8411	Caudoviricetes;Unknown	generalist	pathogen bacteria
Viruses_Ang_PGV_seq_8412	Caudoviricetes;Unknown	generalist	pathogen bacteria
Viruses_Ang_PGV_seq_8414	Caudoviricetes;Unknown	generalist	pathogen bacteria
Viruses_Ang_PGV_seq_8423	Caudoviricetes;Unknown	generalist	pathogen bacteria
Viruses_Ang_PGV_seq_8423	Caudoviricetes;Unknown	generalist	pathogen bacteria
Viruses_Ang_PGV_seq_8428	Caudoviricetes;Unknown	generalist	pathogen bacteria
Viruses_Ang_PGV_seq_8437	Caudoviricetes;Unknown	generalist	pathogen bacteria
Viruses_Ang_PGV_seq_8437	Caudoviricetes;Unknown	generalist	pathogen bacteria
Viruses_Ang_PGV_seq_8437	Caudoviricetes;Unknown	generalist	pathogen bacteria
Viruses_Ang_PGV_seq_8438	Caudoviricetes;Unknown	generalist	pathogen bacteria
Viruses_Ang_PGV_seq_8443	Caudoviricetes;Unknown	generalist	pathogen bacteria
Viruses_Ang_PGV_seq_8445	Caudoviricetes;Unknown	generalist	pathogen bacteria
Viruses_Ang_PGV_seq_8456	Caudoviricetes;Unknown	generalist	pathogen bacteria
Viruses_Ang_PGV_seq_8456	Caudoviricetes;Unknown	generalist	pathogen bacteria
Viruses_Ang_PGV_seq_8456	Caudoviricetes;Unknown	generalist	pathogen bacteria
Viruses_Ang_PGV_seq_8456	Caudoviricetes;Unknown	generalist	pathogen bacteria
Viruses_Ang_PGV_seq_8456	Caudoviricetes;Unknown	generalist	pathogen bacteria
Viruses_Ang_PGV_seq_8457	Caudoviricetes;Unknown	generalist	pathogen bacteria
Viruses_Ang_PGV_seq_8457	Caudoviricetes;Unknown	generalist	pathogen bacteria
Viruses_Ang_PGV_seq_8459	Caudoviricetes;Unknown	generalist	pathogen bacteria
Viruses_Ang_PGV_seq_8459	Caudoviricetes;Unknown	generalist	pathogen bacteria
Viruses_Ang_PGV_seq_8459	Caudoviricetes;Unknown	generalist	pathogen bacteria
Viruses_Ang_PGV_seq_8467	Caudoviricetes;Unknown	generalist	pathogen bacteria
Viruses_Ang_PGV_seq_8469	Caudoviricetes;Unknown	generalist	pathogen bacteria
Viruses_Ang_PGV_seq_8472	Caudoviricetes;Unknown	generalist	pathogen bacteria
Viruses_Ang_PGV_seq_8475	Caudoviricetes;Unknown	specialist	pathogen bacteria
Viruses_Ang_PGV_seq_8481	Caudoviricetes;Unknown	generalist	pathogen bacteria
Viruses_Ang_PGV_seq_8483	Caudoviricetes;Unknown	generalist	pathogen bacteria
Viruses_Ang_PGV_seq_8487	Caudoviricetes;Unknown	generalist	pathogen bacteria
Viruses_Ang_PGV_seq_8489	Caudoviricetes;Unknown	generalist	pathogen bacteria
Viruses_Ang_PGV_seq_8492	Caudoviricetes;Unknown	generalist	pathogen bacteria
Viruses_Ang_PGV_seq_8496	Caudoviricetes;Unknown	generalist	pathogen bacteria
Viruses_Ang_PGV_seq_8496	Caudoviricetes;Unknown	generalist	pathogen bacteria
Viruses_Ang_PGV_seq_8498	Caudoviricetes;Unknown	generalist	pathogen bacteria
Viruses_Ang_PGV_seq_8500	Caudoviricetes;Unknown	generalist	pathogen bacteria
Viruses_Ang_PGV_seq_8504	Caudoviricetes;Unknown	generalist	pathogen bacteria
Viruses_Ang_PGV_seq_8509	Caudoviricetes;Unknown	generalist	pathogen bacteria
Viruses_Ang_PGV_seq_8514	Caudoviricetes;Unknown	generalist	pathogen bacteria
Viruses_Ang_PGV_seq_8514	Caudoviricetes;Unknown	generalist	pathogen bacteria
Viruses_Ang_PGV_seq_8514	Caudoviricetes;Unknown	generalist	pathogen bacteria
Viruses_Ang_PGV_seq_8518	Caudoviricetes;Unknown	generalist	pathogen bacteria
Viruses_Ang_PGV_seq_8520	Caudoviricetes;Unknown	generalist	pathogen bacteria
Viruses_Ang_PGV_seq_8522	Caudoviricetes;Unknown	generalist	pathogen bacteria
Viruses_Ang_PGV_seq_8524	Caudoviricetes;Unknown	generalist	pathogen bacteria
Viruses_Ang_PGV_seq_8524	Caudoviricetes;Unknown	generalist	pathogen bacteria
Viruses_Ang_PGV_seq_8524	Caudoviricetes;Unknown	generalist	pathogen bacteria
Viruses_Ang_PGV_seq_8524	Caudoviricetes;Unknown	generalist	pathogen bacteria
Viruses_Ang_PGV_seq_8524	Caudoviricetes;Unknown	generalist	pathogen bacteria
Viruses_Ang_PGV_seq_8524	Caudoviricetes;Unknown	generalist	pathogen bacteria
Viruses_Ang_PGV_seq_8524	Caudoviricetes;Unknown	generalist	pathogen bacteria
Viruses_Ang_PGV_seq_8524	Caudoviricetes;Unknown	generalist	pathogen bacteria
Viruses_Ang_PGV_seq_8524	Caudoviricetes;Unknown	generalist	pathogen bacteria
Viruses_Ang_PGV_seq_8524	Caudoviricetes;Unknown	generalist	pathogen bacteria
Viruses_Ang_PGV_seq_8524	Caudoviricetes;Unknown	generalist	pathogen bacteria
Viruses_Ang_PGV_seq_8524	Caudoviricetes;Unknown	generalist	pathogen bacteria
Viruses_Ang_PGV_seq_8524	Caudoviricetes;Unknown	generalist	pathogen bacteria
Viruses_Ang_PGV_seq_8524	Caudoviricetes;Unknown	generalist	pathogen bacteria
Viruses_Ang_PGV_seq_8524	Caudoviricetes;Unknown	generalist	pathogen bacteria
Viruses_Ang_PGV_seq_8524	Caudoviricetes;Unknown	generalist	pathogen bacteria
Viruses_Ang_PGV_seq_8524	Caudoviricetes;Unknown	generalist	pathogen bacteria
Viruses_Ang_PGV_seq_8524	Caudoviricetes;Unknown	generalist	pathogen bacteria
Viruses_Ang_PGV_seq_8524	Caudoviricetes;Unknown	generalist	pathogen bacteria
Viruses_Ang_PGV_seq_8524	Caudoviricetes;Unknown	generalist	pathogen bacteria
Viruses_Ang_PGV_seq_8524	Caudoviricetes;Unknown	generalist	pathogen bacteria
Viruses_Ang_PGV_seq_8524	Caudoviricetes;Unknown	generalist	pathogen bacteria
Viruses_Ang_PGV_seq_8524	Caudoviricetes;Unknown	generalist	pathogen bacteria
Viruses_Ang_PGV_seq_8524	Caudoviricetes;Unknown	generalist	pathogen bacteria
Viruses_Ang_PGV_seq_8524	Caudoviricetes;Unknown	generalist	pathogen bacteria
Viruses_Ang_PGV_seq_8524	Caudoviricetes;Unknown	generalist	pathogen bacteria
Viruses_Ang_PGV_seq_8524	Caudoviricetes;Unknown	generalist	pathogen bacteria
Viruses_Ang_PGV_seq_8524	Caudoviricetes;Unknown	generalist	pathogen bacteria
Viruses_Ang_PGV_seq_8524	Caudoviricetes;Unknown	generalist	pathogen bacteria
Viruses_Ang_PGV_seq_8524	Caudoviricetes;Unknown	generalist	pathogen bacteria
Viruses_Ang_PGV_seq_8524	Caudoviricetes;Unknown	generalist	pathogen bacteria
Viruses_Ang_PGV_seq_8524	Caudoviricetes;Unknown	generalist	pathogen bacteria
Viruses_Ang_PGV_seq_8524	Caudoviricetes;Unknown	generalist	pathogen bacteria
Viruses_Ang_PGV_seq_8524	Caudoviricetes;Unknown	generalist	pathogen bacteria
Viruses_Ang_PGV_seq_8524	Caudoviricetes;Unknown	generalist	pathogen bacteria
Viruses_Ang_PGV_seq_8524	Caudoviricetes;Unknown	generalist	pathogen bacteria
Viruses_Ang_PGV_seq_8524	Caudoviricetes;Unknown	generalist	pathogen bacteria
Viruses_Ang_PGV_seq_8524	Caudoviricetes;Unknown	generalist	pathogen bacteria
Viruses_Ang_PGV_seq_8524	Caudoviricetes;Unknown	generalist	pathogen bacteria
Viruses_Ang_PGV_seq_8524	Caudoviricetes;Unknown	generalist	pathogen bacteria
Viruses_Ang_PGV_seq_8524	Caudoviricetes;Unknown	generalist	pathogen bacteria
Viruses_Ang_PGV_seq_8524	Caudoviricetes;Unknown	generalist	pathogen bacteria
Viruses_Ang_PGV_seq_8524	Caudoviricetes;Unknown	generalist	pathogen bacteria
Viruses_Ang_PGV_seq_8524	Caudoviricetes;Unknown	generalist	pathogen bacteria
Viruses_Ang_PGV_seq_8524	Caudoviricetes;Unknown	generalist	pathogen bacteria
Viruses_Ang_PGV_seq_8524	Caudoviricetes;Unknown	generalist	pathogen bacteria
Viruses_Ang_PGV_seq_8524	Caudoviricetes;Unknown	generalist	pathogen bacteria
Viruses_Ang_PGV_seq_8524	Caudoviricetes;Unknown	generalist	pathogen bacteria
Viruses_Ang_PGV_seq_8524	Caudoviricetes;Unknown	generalist	pathogen bacteria
Viruses_Ang_PGV_seq_8524	Caudoviricetes;Unknown	generalist	pathogen bacteria
Viruses_Ang_PGV_seq_8524	Caudoviricetes;Unknown	generalist	pathogen bacteria
Viruses_Ang_PGV_seq_8524	Caudoviricetes;Unknown	generalist	pathogen bacteria
Viruses_Ang_PGV_seq_8524	Caudoviricetes;Unknown	generalist	pathogen bacteria
Viruses_Ang_PGV_seq_8524	Caudoviricetes;Unknown	generalist	pathogen bacteria
Viruses_Ang_PGV_seq_8524	Caudoviricetes;Unknown	generalist	pathogen bacteria
Viruses_Ang_PGV_seq_8524	Caudoviricetes;Unknown	generalist	pathogen bacteria
Viruses_Ang_PGV_seq_8524	Caudoviricetes;Unknown	generalist	pathogen bacteria
Viruses_Ang_PGV_seq_8524	Caudoviricetes;Unknown	generalist	pathogen bacteria
Viruses_Ang_PGV_seq_8524	Caudoviricetes;Unknown	generalist	pathogen bacteria
Viruses_Ang_PGV_seq_8524	Caudoviricetes;Unknown	generalist	pathogen bacteria
Viruses_Ang_PGV_seq_8524	Caudoviricetes;Unknown	generalist	pathogen bacteria
Viruses_Ang_PGV_seq_8524	Caudoviricetes;Unknown	generalist	pathogen bacteria
Viruses_Ang_PGV_seq_8524	Caudoviricetes;Unknown	generalist	pathogen bacteria
Viruses_Ang_PGV_seq_8524	Caudoviricetes;Unknown	generalist	pathogen bacteria
Viruses_Ang_PGV_seq_8524	Caudoviricetes;Unknown	generalist	pathogen bacteria
Viruses_Ang_PGV_seq_8524	Caudoviricetes;Unknown	generalist	pathogen bacteria
Viruses_Ang_PGV_seq_8524	Caudoviricetes;Unknown	generalist	pathogen bacteria
Viruses_Ang_PGV_seq_8524	Caudoviricetes;Unknown	generalist	pathogen bacteria
Viruses_Ang_PGV_seq_8524	Caudoviricetes;Unknown	generalist	pathogen bacteria
Viruses_Ang_PGV_seq_8524	Caudoviricetes;Unknown	generalist	pathogen bacteria
Viruses_Ang_PGV_seq_8524	Caudoviricetes;Unknown	generalist	pathogen bacteria
Viruses_Ang_PGV_seq_8524	Caudoviricetes;Unknown	generalist	pathogen bacteria
Viruses_Ang_PGV_seq_8524	Caudoviricetes;Unknown	generalist	pathogen bacteria
Viruses_Ang_PGV_seq_8524	Caudoviricetes;Unknown	generalist	pathogen bacteria
Viruses_Ang_PGV_seq_8524	Caudoviricetes;Unknown	generalist	pathogen bacteria
Viruses_Ang_PGV_seq_8524	Caudoviricetes;Unknown	generalist	pathogen bacteria
Viruses_Ang_PGV_seq_8524	Caudoviricetes;Unknown	generalist	pathogen bacteria
Viruses_Ang_PGV_seq_8524	Caudoviricetes;Unknown	generalist	pathogen bacteria
Viruses_Ang_PGV_seq_8530	Caudoviricetes;Unknown	generalist	pathogen bacteria
Viruses_Ang_PGV_seq_8530	Caudoviricetes;Unknown	generalist	pathogen bacteria
Viruses_Ang_PGV_seq_8530	Caudoviricetes;Unknown	generalist	pathogen bacteria
Viruses_Ang_PGV_seq_8531	Caudoviricetes;Unknown	generalist	pathogen bacteria
Viruses_Ang_PGV_seq_8532	Caudoviricetes;Unknown	generalist	pathogen bacteria
Viruses_Ang_PGV_seq_8532	Caudoviricetes;Unknown	generalist	pathogen bacteria
Viruses_Ang_PGV_seq_8533	Caudoviricetes;Unknown	generalist	pathogen bacteria
Viruses_Ang_PGV_seq_8533	Caudoviricetes;Unknown	generalist	pathogen bacteria
Viruses_Ang_PGV_seq_8539	Caudoviricetes;Unknown	generalist	pathogen bacteria
Viruses_Ang_PGV_seq_8539	Caudoviricetes;Unknown	generalist	pathogen bacteria
Viruses_Ang_PGV_seq_8539	Caudoviricetes;Unknown	generalist	pathogen bacteria
Viruses_Ang_PGV_seq_8544	Caudoviricetes;Unknown	generalist	pathogen bacteria
Viruses_Ang_PGV_seq_8555	Caudoviricetes;Unknown	generalist	pathogen bacteria
Viruses_Ang_PGV_seq_8555	Caudoviricetes;Unknown	generalist	pathogen bacteria
Viruses_Ang_PGV_seq_8556	Caudoviricetes;Unknown	generalist	pathogen bacteria
Viruses_Ang_PGV_seq_8559	Caudoviricetes;Unknown	generalist	pathogen bacteria
Viruses_Ang_PGV_seq_8561	Caudoviricetes;Unknown	generalist	pathogen bacteria
Viruses_Ang_PGV_seq_8562	Caudoviricetes;Unknown	generalist	pathogen bacteria
Viruses_Ang_PGV_seq_8564	Caudoviricetes;Unknown	generalist	pathogen bacteria
Viruses_Ang_PGV_seq_8566	Caudoviricetes;Unknown	specialist	pathogen bacteria
Viruses_Ang_PGV_seq_8569	Caudoviricetes;Unknown	generalist	pathogen bacteria
Viruses_Ang_PGV_seq_8570	Caudoviricetes;Unknown	generalist	pathogen bacteria
Viruses_Ang_PGV_seq_8573	Caudoviricetes;Unknown	generalist	pathogen bacteria
Viruses_Ang_PGV_seq_8576	Caudoviricetes;Unknown	generalist	pathogen bacteria
Viruses_Ang_PGV_seq_8577	Caudoviricetes;Unknown	generalist	pathogen bacteria
Viruses_Ang_PGV_seq_8579	Caudoviricetes;Unknown	generalist	pathogen bacteria
Viruses_Ang_PGV_seq_8579	Caudoviricetes;Unknown	generalist	pathogen bacteria
Viruses_Ang_PGV_seq_8579	Caudoviricetes;Unknown	generalist	pathogen bacteria
Viruses_Ang_PGV_seq_8591	Caudoviricetes;Unknown	generalist	pathogen bacteria
Viruses_Ang_PGV_seq_8592	Caudoviricetes;Unknown	generalist	pathogen bacteria
Viruses_Ang_PGV_seq_8592	Caudoviricetes;Unknown	generalist	pathogen bacteria
Viruses_Ang_PGV_seq_8592	Caudoviricetes;Unknown	generalist	pathogen bacteria
Viruses_Ang_PGV_seq_8592	Caudoviricetes;Unknown	generalist	pathogen bacteria
Viruses_Ang_PGV_seq_8592	Caudoviricetes;Unknown	generalist	pathogen bacteria
Viruses_Ang_PGV_seq_8592	Caudoviricetes;Unknown	generalist	pathogen bacteria
Viruses_Ang_PGV_seq_8592	Caudoviricetes;Unknown	generalist	pathogen bacteria
Viruses_Ang_PGV_seq_8592	Caudoviricetes;Unknown	generalist	pathogen bacteria
Viruses_Ang_PGV_seq_8592	Caudoviricetes;Unknown	generalist	pathogen bacteria
Viruses_Ang_PGV_seq_8592	Caudoviricetes;Unknown	generalist	pathogen bacteria
Viruses_Ang_PGV_seq_8592	Caudoviricetes;Unknown	generalist	pathogen bacteria
Viruses_Ang_PGV_seq_8592	Caudoviricetes;Unknown	generalist	pathogen bacteria
Viruses_Ang_PGV_seq_8592	Caudoviricetes;Unknown	generalist	pathogen bacteria
Viruses_Ang_PGV_seq_8592	Caudoviricetes;Unknown	generalist	pathogen bacteria
Viruses_Ang_PGV_seq_8592	Caudoviricetes;Unknown	generalist	pathogen bacteria
Viruses_Ang_PGV_seq_8592	Caudoviricetes;Unknown	generalist	pathogen bacteria
Viruses_Ang_PGV_seq_8592	Caudoviricetes;Unknown	generalist	pathogen bacteria
Viruses_Ang_PGV_seq_8592	Caudoviricetes;Unknown	generalist	pathogen bacteria
Viruses_Ang_PGV_seq_8592	Caudoviricetes;Unknown	generalist	pathogen bacteria
Viruses_Ang_PGV_seq_8592	Caudoviricetes;Unknown	generalist	pathogen bacteria
Viruses_Ang_PGV_seq_8592	Caudoviricetes;Unknown	generalist	pathogen bacteria
Viruses_Ang_PGV_seq_8592	Caudoviricetes;Unknown	generalist	pathogen bacteria
Viruses_Ang_PGV_seq_8592	Caudoviricetes;Unknown	generalist	pathogen bacteria
Viruses_Ang_PGV_seq_8593	Caudoviricetes;Unknown	generalist	pathogen bacteria
Viruses_Ang_PGV_seq_8599	Caudoviricetes;Unknown	generalist	pathogen bacteria
Viruses_Ang_PGV_seq_8602	Caudoviricetes;Unknown	generalist	pathogen bacteria
Viruses_Ang_PGV_seq_8602	Caudoviricetes;Unknown	generalist	pathogen bacteria
Viruses_Ang_PGV_seq_8602	Caudoviricetes;Unknown	generalist	pathogen bacteria
Viruses_Ang_PGV_seq_8602	Caudoviricetes;Unknown	generalist	pathogen bacteria
Viruses_Ang_PGV_seq_8602	Caudoviricetes;Unknown	generalist	pathogen bacteria
Viruses_Ang_PGV_seq_8603	Caudoviricetes;Unknown	generalist	pathogen bacteria
Viruses_Ang_PGV_seq_8606	Caudoviricetes;Unknown	generalist	pathogen bacteria
Viruses_Ang_PGV_seq_8607	Caudoviricetes;Unknown	generalist	pathogen bacteria
Viruses_Ang_PGV_seq_8612	Caudoviricetes;Unknown	generalist	pathogen bacteria
Viruses_Ang_PGV_seq_8612	Caudoviricetes;Unknown	generalist	pathogen bacteria
Viruses_Ang_PGV_seq_8613	Caudoviricetes;Unknown	generalist	pathogen bacteria
Viruses_Ang_PGV_seq_8613	Caudoviricetes;Unknown	generalist	pathogen bacteria
Viruses_Ang_PGV_seq_8614	Caudoviricetes;Unknown	specialist	pathogen bacteria
Viruses_Ang_PGV_seq_8619	Caudoviricetes;Unknown	generalist	pathogen bacteria
Viruses_Ang_PGV_seq_8619	Caudoviricetes;Unknown	generalist	pathogen bacteria
Viruses_Ang_PGV_seq_8619	Caudoviricetes;Unknown	generalist	pathogen bacteria
Viruses_Ang_PGV_seq_8619	Caudoviricetes;Unknown	generalist	pathogen bacteria
Viruses_Ang_PGV_seq_8619	Caudoviricetes;Unknown	generalist	pathogen bacteria
Viruses_Ang_PGV_seq_8619	Caudoviricetes;Unknown	generalist	pathogen bacteria
Viruses_Ang_PGV_seq_8619	Caudoviricetes;Unknown	generalist	pathogen bacteria
Viruses_Ang_PGV_seq_8619	Caudoviricetes;Unknown	generalist	pathogen bacteria
Viruses_Ang_PGV_seq_8619	Caudoviricetes;Unknown	generalist	pathogen bacteria
Viruses_Ang_PGV_seq_8619	Caudoviricetes;Unknown	generalist	pathogen bacteria
Viruses_Ang_PGV_seq_8619	Caudoviricetes;Unknown	generalist	pathogen bacteria
Viruses_Ang_PGV_seq_8619	Caudoviricetes;Unknown	generalist	pathogen bacteria
Viruses_Ang_PGV_seq_8619	Caudoviricetes;Unknown	generalist	pathogen bacteria
Viruses_Ang_PGV_seq_8619	Caudoviricetes;Unknown	generalist	pathogen bacteria
Viruses_Ang_PGV_seq_8619	Caudoviricetes;Unknown	generalist	pathogen bacteria
Viruses_Ang_PGV_seq_8619	Caudoviricetes;Unknown	generalist	pathogen bacteria
Viruses_Ang_PGV_seq_8619	Caudoviricetes;Unknown	generalist	pathogen bacteria
Viruses_Ang_PGV_seq_8619	Caudoviricetes;Unknown	generalist	pathogen bacteria
Viruses_Ang_PGV_seq_8619	Caudoviricetes;Unknown	generalist	pathogen bacteria
Viruses_Ang_PGV_seq_8619	Caudoviricetes;Unknown	generalist	pathogen bacteria
Viruses_Ang_PGV_seq_8619	Caudoviricetes;Unknown	generalist	pathogen bacteria
Viruses_Ang_PGV_seq_8619	Caudoviricetes;Unknown	generalist	pathogen bacteria
Viruses_Ang_PGV_seq_8619	Caudoviricetes;Unknown	generalist	pathogen bacteria
Viruses_Ang_PGV_seq_8619	Caudoviricetes;Unknown	generalist	pathogen bacteria
Viruses_Ang_PGV_seq_8620	Caudoviricetes;Unknown	generalist	pathogen bacteria
Viruses_Ang_PGV_seq_8621	Caudoviricetes;Unknown	generalist	pathogen bacteria
Viruses_Ang_PGV_seq_8626	Caudoviricetes;Unknown	generalist	pathogen bacteria
Viruses_Ang_PGV_seq_8632	Caudoviricetes;Unknown	generalist	pathogen bacteria
Viruses_Ang_PGV_seq_8634	Caudoviricetes;Unknown	specialist	pathogen bacteria
Viruses_Ang_PGV_seq_8635	Caudoviricetes;Unknown	generalist	pathogen bacteria
Viruses_Ang_PGV_seq_8635	Caudoviricetes;Unknown	generalist	pathogen bacteria
Viruses_Ang_PGV_seq_8635	Caudoviricetes;Unknown	generalist	pathogen bacteria
Viruses_Ang_PGV_seq_8636	Caudoviricetes;Unknown	generalist	pathogen bacteria
Viruses_Ang_PGV_seq_8636	Caudoviricetes;Unknown	generalist	pathogen bacteria
Viruses_Ang_PGV_seq_8642	Caudoviricetes;Unknown	generalist	pathogen bacteria
Viruses_Ang_PGV_seq_8643	Caudoviricetes;Unknown	generalist	pathogen bacteria
Viruses_Ang_PGV_seq_8646	Caudoviricetes;Unknown	generalist	pathogen bacteria
Viruses_Ang_PGV_seq_8646	Caudoviricetes;Unknown	generalist	pathogen bacteria
Viruses_Ang_PGV_seq_8647	Caudoviricetes;Unknown	generalist	pathogen bacteria
Viruses_Ang_PGV_seq_8647	Caudoviricetes;Unknown	generalist	pathogen bacteria
Viruses_Ang_PGV_seq_8649	Caudoviricetes;Unknown	generalist	pathogen bacteria
Viruses_Ang_PGV_seq_8651	Caudoviricetes;Unknown	generalist	pathogen bacteria
Viruses_Ang_PGV_seq_8653	Caudoviricetes;Unknown	generalist	pathogen bacteria
Viruses_Ang_PGV_seq_8653	Caudoviricetes;Unknown	generalist	pathogen bacteria
Viruses_Ang_PGV_seq_8653	Caudoviricetes;Unknown	generalist	pathogen bacteria
Viruses_Ang_PGV_seq_8653	Caudoviricetes;Unknown	generalist	pathogen bacteria
Viruses_Ang_PGV_seq_8656	Caudoviricetes;Unknown	generalist	pathogen bacteria
Viruses_Ang_PGV_seq_8657	Caudoviricetes;Unknown	generalist	pathogen bacteria
Viruses_Ang_PGV_seq_8657	Caudoviricetes;Unknown	generalist	pathogen bacteria
Viruses_Ang_PGV_seq_8657	Caudoviricetes;Unknown	generalist	pathogen bacteria
Viruses_Ang_PGV_seq_8661	Caudoviricetes;Unknown	generalist	pathogen bacteria
Viruses_Ang_PGV_seq_8661	Caudoviricetes;Unknown	generalist	pathogen bacteria
Viruses_Ang_PGV_seq_8662	Caudoviricetes;Unknown	generalist	pathogen bacteria
Viruses_Ang_PGV_seq_8663	Caudoviricetes;Unknown	generalist	pathogen bacteria
Viruses_Ang_PGV_seq_8664	Caudoviricetes;Unknown	generalist	pathogen bacteria
Viruses_Ang_PGV_seq_8665	Caudoviricetes;Unknown	generalist	pathogen bacteria
Viruses_Ang_PGV_seq_8667	Caudoviricetes;Unknown	generalist	pathogen bacteria
Viruses_Ang_PGV_seq_8667	Caudoviricetes;Unknown	generalist	pathogen bacteria
Viruses_Ang_PGV_seq_8668	Caudoviricetes;Unknown	generalist	pathogen bacteria
Viruses_Ang_PGV_seq_8671	Caudoviricetes;Unknown	generalist	pathogen bacteria
Viruses_Ang_PGV_seq_8677	Caudoviricetes;Unknown	generalist	pathogen bacteria
Viruses_Ang_PGV_seq_8677	Caudoviricetes;Unknown	generalist	pathogen bacteria
Viruses_Ang_PGV_seq_8677	Caudoviricetes;Unknown	generalist	pathogen bacteria
Viruses_Ang_PGV_seq_8681	Caudoviricetes;Unknown	generalist	pathogen bacteria
Viruses_Ang_PGV_seq_8685	Caudoviricetes;Unknown	generalist	pathogen bacteria
Viruses_Ang_PGV_seq_8688	Caudoviricetes;Unknown	generalist	pathogen bacteria
Viruses_Ang_PGV_seq_8688	Caudoviricetes;Unknown	generalist	pathogen bacteria
Viruses_Ang_PGV_seq_8688	Caudoviricetes;Unknown	generalist	pathogen bacteria
Viruses_Ang_PGV_seq_8689	Caudoviricetes;Unknown	generalist	pathogen bacteria
Viruses_Ang_PGV_seq_8689	Caudoviricetes;Unknown	generalist	pathogen bacteria
Viruses_Ang_PGV_seq_8689	Caudoviricetes;Unknown	generalist	pathogen bacteria
Viruses_Ang_PGV_seq_8691	Caudoviricetes;Unknown	generalist	pathogen bacteria
Viruses_Ang_PGV_seq_8697	Caudoviricetes;Unknown	generalist	pathogen bacteria
Viruses_Ang_PGV_seq_8699	Caudoviricetes;Unknown	generalist	pathogen bacteria
Viruses_Ang_PGV_seq_8701	Caudoviricetes;Unknown	generalist	pathogen bacteria
Viruses_Ang_PGV_seq_8701	Caudoviricetes;Unknown	generalist	pathogen bacteria
Viruses_Ang_PGV_seq_8704	Caudoviricetes;Unknown	generalist	pathogen bacteria
Viruses_Ang_PGV_seq_8705	Caudoviricetes;Unknown	generalist	pathogen bacteria
Viruses_Ang_PGV_seq_8706	Caudoviricetes;Unknown	generalist	pathogen bacteria
Viruses_Ang_PGV_seq_8709	Caudoviricetes;Unknown	generalist	pathogen bacteria
Viruses_Ang_PGV_seq_8709	Caudoviricetes;Unknown	generalist	pathogen bacteria
Viruses_Ang_PGV_seq_8709	Caudoviricetes;Unknown	generalist	pathogen bacteria
Viruses_Ang_PGV_seq_8709	Caudoviricetes;Unknown	generalist	pathogen bacteria
Viruses_Ang_PGV_seq_8712	Caudoviricetes;Unknown	generalist	pathogen bacteria
Viruses_Ang_PGV_seq_8713	Caudoviricetes;Unknown	generalist	pathogen bacteria
Viruses_Ang_PGV_seq_8717	Caudoviricetes;Unknown	generalist	pathogen bacteria
Viruses_Ang_PGV_seq_8717	Caudoviricetes;Unknown	generalist	pathogen bacteria
Viruses_Ang_PGV_seq_8719	Caudoviricetes;Unknown	generalist	pathogen bacteria
Viruses_Ang_PGV_seq_8720	Caudoviricetes;Unknown	generalist	pathogen bacteria
Viruses_Ang_PGV_seq_8721	Caudoviricetes;Unknown	generalist	pathogen bacteria
Viruses_Ang_PGV_seq_8721	Caudoviricetes;Unknown	generalist	pathogen bacteria
Viruses_Ang_PGV_seq_8721	Caudoviricetes;Unknown	generalist	pathogen bacteria
Viruses_Ang_PGV_seq_8721	Caudoviricetes;Unknown	generalist	pathogen bacteria
Viruses_Ang_PGV_seq_8721	Caudoviricetes;Unknown	generalist	pathogen bacteria
Viruses_Ang_PGV_seq_8721	Caudoviricetes;Unknown	generalist	pathogen bacteria
Viruses_Ang_PGV_seq_8721	Caudoviricetes;Unknown	generalist	pathogen bacteria
Viruses_Ang_PGV_seq_8721	Caudoviricetes;Unknown	generalist	pathogen bacteria
Viruses_Ang_PGV_seq_8721	Caudoviricetes;Unknown	generalist	pathogen bacteria
Viruses_Ang_PGV_seq_8721	Caudoviricetes;Unknown	generalist	pathogen bacteria
Viruses_Ang_PGV_seq_8721	Caudoviricetes;Unknown	generalist	pathogen bacteria
Viruses_Ang_PGV_seq_8721	Caudoviricetes;Unknown	generalist	pathogen bacteria
Viruses_Ang_PGV_seq_8721	Caudoviricetes;Unknown	generalist	pathogen bacteria
Viruses_Ang_PGV_seq_8721	Caudoviricetes;Unknown	generalist	pathogen bacteria
Viruses_Ang_PGV_seq_8721	Caudoviricetes;Unknown	generalist	pathogen bacteria
Viruses_Ang_PGV_seq_8721	Caudoviricetes;Unknown	generalist	pathogen bacteria
Viruses_Ang_PGV_seq_8721	Caudoviricetes;Unknown	generalist	pathogen bacteria
Viruses_Ang_PGV_seq_8721	Caudoviricetes;Unknown	generalist	pathogen bacteria
Viruses_Ang_PGV_seq_8721	Caudoviricetes;Unknown	generalist	pathogen bacteria
Viruses_Ang_PGV_seq_8721	Caudoviricetes;Unknown	generalist	pathogen bacteria
Viruses_Ang_PGV_seq_8721	Caudoviricetes;Unknown	generalist	pathogen bacteria
Viruses_Ang_PGV_seq_8721	Caudoviricetes;Unknown	generalist	pathogen bacteria
Viruses_Ang_PGV_seq_8721	Caudoviricetes;Unknown	generalist	pathogen bacteria
Viruses_Ang_PGV_seq_8723	Caudoviricetes;Unknown	generalist	pathogen bacteria
Viruses_Ang_PGV_seq_8728	Caudoviricetes;Unknown	generalist	pathogen bacteria
Viruses_Ang_PGV_seq_8728	Caudoviricetes;Unknown	generalist	pathogen bacteria
Viruses_Ang_PGV_seq_8728	Caudoviricetes;Unknown	generalist	pathogen bacteria
Viruses_Ang_PGV_seq_8728	Caudoviricetes;Unknown	generalist	pathogen bacteria
Viruses_Ang_PGV_seq_8729	Caudoviricetes;Unknown	generalist	pathogen bacteria
Viruses_Ang_PGV_seq_8729	Caudoviricetes;Unknown	generalist	pathogen bacteria
Viruses_Ang_PGV_seq_8729	Caudoviricetes;Unknown	generalist	pathogen bacteria
Viruses_Ang_PGV_seq_8729	Caudoviricetes;Unknown	generalist	pathogen bacteria
Viruses_Ang_PGV_seq_8731	Caudoviricetes;Unknown	generalist	pathogen bacteria
Viruses_Ang_PGV_seq_8738	Caudoviricetes;Unknown	generalist	pathogen bacteria
Viruses_Ang_PGV_seq_8740	Caudoviricetes;Unknown	generalist	pathogen bacteria
Viruses_Ang_PGV_seq_8742	Caudoviricetes;Unknown	generalist	pathogen bacteria
Viruses_Ang_PGV_seq_8747	Caudoviricetes;Unknown	generalist	pathogen bacteria
Viruses_Ang_PGV_seq_8748	Caudoviricetes;Unknown	generalist	pathogen bacteria
Viruses_Ang_PGV_seq_8748	Caudoviricetes;Unknown	generalist	pathogen bacteria
Viruses_Ang_PGV_seq_8754	Caudoviricetes;Unknown	generalist	pathogen bacteria
Viruses_Ang_PGV_seq_8754	Caudoviricetes;Unknown	generalist	pathogen bacteria
Viruses_Ang_PGV_seq_8754	Caudoviricetes;Unknown	generalist	pathogen bacteria
Viruses_Ang_PGV_seq_8754	Caudoviricetes;Unknown	generalist	pathogen bacteria
Viruses_Ang_PGV_seq_8759	Caudoviricetes;Unknown	generalist	pathogen bacteria
Viruses_Ang_PGV_seq_8759	Caudoviricetes;Unknown	generalist	pathogen bacteria
Viruses_Ang_PGV_seq_8759	Caudoviricetes;Unknown	generalist	pathogen bacteria
Viruses_Ang_PGV_seq_8761	Caudoviricetes;Unknown	generalist	pathogen bacteria
Viruses_Ang_PGV_seq_8761	Caudoviricetes;Unknown	generalist	pathogen bacteria
Viruses_Ang_PGV_seq_8762	Caudoviricetes;Unknown	generalist	pathogen bacteria
Viruses_Ang_PGV_seq_8763	Caudoviricetes;Unknown	generalist	pathogen bacteria
Viruses_Ang_PGV_seq_8763	Caudoviricetes;Unknown	generalist	pathogen bacteria
Viruses_Ang_PGV_seq_8765	Caudoviricetes;Unknown	generalist	pathogen bacteria
Viruses_Ang_PGV_seq_8767	Caudoviricetes;Unknown	generalist	pathogen bacteria
Viruses_Ang_PGV_seq_8770	Caudoviricetes;Unknown	generalist	pathogen bacteria
Viruses_Ang_PGV_seq_8772	Caudoviricetes;Unknown	generalist	pathogen bacteria
Viruses_Ang_PGV_seq_8782	Caudoviricetes;Unknown	generalist	pathogen bacteria
Viruses_Ang_PGV_seq_8782	Caudoviricetes;Unknown	generalist	pathogen bacteria
Viruses_Ang_PGV_seq_8782	Caudoviricetes;Unknown	generalist	pathogen bacteria
Viruses_Ang_PGV_seq_8782	Caudoviricetes;Unknown	generalist	pathogen bacteria
Viruses_Ang_PGV_seq_8782	Caudoviricetes;Unknown	generalist	pathogen bacteria
Viruses_Ang_PGV_seq_8782	Caudoviricetes;Unknown	generalist	pathogen bacteria
Viruses_Ang_PGV_seq_8782	Caudoviricetes;Unknown	generalist	pathogen bacteria
Viruses_Ang_PGV_seq_8782	Caudoviricetes;Unknown	generalist	pathogen bacteria
Viruses_Ang_PGV_seq_8782	Caudoviricetes;Unknown	generalist	pathogen bacteria
Viruses_Ang_PGV_seq_8782	Caudoviricetes;Unknown	generalist	pathogen bacteria
Viruses_Ang_PGV_seq_8782	Caudoviricetes;Unknown	generalist	pathogen bacteria
Viruses_Ang_PGV_seq_8782	Caudoviricetes;Unknown	generalist	pathogen bacteria
Viruses_Ang_PGV_seq_8782	Caudoviricetes;Unknown	generalist	pathogen bacteria
Viruses_Ang_PGV_seq_8782	Caudoviricetes;Unknown	generalist	pathogen bacteria
Viruses_Ang_PGV_seq_8782	Caudoviricetes;Unknown	generalist	pathogen bacteria
Viruses_Ang_PGV_seq_8782	Caudoviricetes;Unknown	generalist	pathogen bacteria
Viruses_Ang_PGV_seq_8782	Caudoviricetes;Unknown	generalist	pathogen bacteria
Viruses_Ang_PGV_seq_8782	Caudoviricetes;Unknown	generalist	pathogen bacteria
Viruses_Ang_PGV_seq_8782	Caudoviricetes;Unknown	generalist	pathogen bacteria
Viruses_Ang_PGV_seq_8782	Caudoviricetes;Unknown	generalist	pathogen bacteria
Viruses_Ang_PGV_seq_8782	Caudoviricetes;Unknown	generalist	pathogen bacteria
Viruses_Ang_PGV_seq_8782	Caudoviricetes;Unknown	generalist	pathogen bacteria
Viruses_Ang_PGV_seq_8782	Caudoviricetes;Unknown	generalist	pathogen bacteria
Viruses_Ang_PGV_seq_8783	Caudoviricetes;Unknown	generalist	pathogen bacteria
Viruses_Ang_PGV_seq_8790	Caudoviricetes;Unknown	generalist	pathogen bacteria
Viruses_Ang_PGV_seq_8791	Caudoviricetes;Unknown	generalist	pathogen bacteria
Viruses_Ang_PGV_seq_8793	Caudoviricetes;Unknown	generalist	pathogen bacteria
Viruses_Ang_PGV_seq_8793	Caudoviricetes;Unknown	generalist	pathogen bacteria
Viruses_Ang_PGV_seq_8793	Caudoviricetes;Unknown	generalist	pathogen bacteria
Viruses_Ang_PGV_seq_8793	Caudoviricetes;Unknown	generalist	pathogen bacteria
Viruses_Ang_PGV_seq_8799	Caudoviricetes;Unknown	generalist	pathogen bacteria
Viruses_Ang_PGV_seq_8800	Caudoviricetes;Unknown	generalist	pathogen bacteria
Viruses_Ang_PGV_seq_8800	Caudoviricetes;Unknown	generalist	pathogen bacteria
Viruses_Ang_PGV_seq_8802	Caudoviricetes;Unknown	generalist	pathogen bacteria
Viruses_Ang_PGV_seq_8806	Caudoviricetes;Unknown	generalist	pathogen bacteria
Viruses_Ang_PGV_seq_8812	Caudoviricetes;Unknown	generalist	pathogen bacteria
Viruses_Ang_PGV_seq_8820	Caudoviricetes;Unknown	generalist	pathogen bacteria
Viruses_Ang_PGV_seq_8820	Caudoviricetes;Unknown	generalist	pathogen bacteria
Viruses_Ang_PGV_seq_8822	Caudoviricetes;Unknown	generalist	pathogen bacteria
Viruses_Ang_PGV_seq_8823	Caudoviricetes;Unknown	generalist	pathogen bacteria
Viruses_Ang_PGV_seq_8824	Caudoviricetes;Unknown	generalist	pathogen bacteria
Viruses_Ang_PGV_seq_8825	Caudoviricetes;Unknown	generalist	pathogen bacteria
Viruses_Ang_PGV_seq_8826	Caudoviricetes;Unknown	generalist	pathogen bacteria
Viruses_Ang_PGV_seq_8829	Caudoviricetes;Unknown	generalist	pathogen bacteria
Viruses_Ang_PGV_seq_8829	Caudoviricetes;Unknown	generalist	pathogen bacteria
Viruses_Ang_PGV_seq_8829	Caudoviricetes;Unknown	generalist	pathogen bacteria
Viruses_Ang_PGV_seq_8832	Caudoviricetes;Unknown	generalist	pathogen bacteria
Viruses_Ang_PGV_seq_8834	Caudoviricetes;Unknown	generalist	pathogen bacteria
Viruses_Ang_PGV_seq_8837	Caudoviricetes;Unknown	generalist	pathogen bacteria
Viruses_Ang_PGV_seq_8837	Caudoviricetes;Unknown	generalist	pathogen bacteria
Viruses_Ang_PGV_seq_8837	Caudoviricetes;Unknown	generalist	pathogen bacteria
Viruses_Ang_PGV_seq_8837	Caudoviricetes;Unknown	generalist	pathogen bacteria
Viruses_Ang_PGV_seq_8837	Caudoviricetes;Unknown	generalist	pathogen bacteria
Viruses_Ang_PGV_seq_8838	Caudoviricetes;Unknown	generalist	pathogen bacteria
Viruses_Ang_PGV_seq_8845	Caudoviricetes;Unknown	generalist	pathogen bacteria
Viruses_Ang_PGV_seq_8845	Caudoviricetes;Unknown	generalist	pathogen bacteria
Viruses_Ang_PGV_seq_8847	Caudoviricetes;Unknown	generalist	pathogen bacteria
Viruses_Ang_PGV_seq_8847	Caudoviricetes;Unknown	generalist	pathogen bacteria
Viruses_Ang_PGV_seq_8847	Caudoviricetes;Unknown	generalist	pathogen bacteria
Viruses_Ang_PGV_seq_8847	Caudoviricetes;Unknown	generalist	pathogen bacteria
Viruses_Ang_PGV_seq_8847	Caudoviricetes;Unknown	generalist	pathogen bacteria
Viruses_Ang_PGV_seq_8847	Caudoviricetes;Unknown	generalist	pathogen bacteria
Viruses_Ang_PGV_seq_8851	Caudoviricetes;Unknown	generalist	pathogen bacteria
Viruses_Ang_PGV_seq_8858	Unclassified	generalist	pathogen bacteria
Viruses_Ang_PGV_seq_8860	Caudoviricetes;Unknown	generalist	pathogen bacteria
Viruses_Ang_PGV_seq_8869	Caudoviricetes;Unknown	generalist	pathogen bacteria
Viruses_Ang_PGV_seq_8871	Caudoviricetes;Unknown	generalist	pathogen bacteria
Viruses_Ang_PGV_seq_8871	Caudoviricetes;Unknown	generalist	pathogen bacteria
Viruses_Ang_PGV_seq_8877	Caudoviricetes;Unknown	generalist	pathogen bacteria
Viruses_Ang_PGV_seq_8877	Caudoviricetes;Unknown	generalist	pathogen bacteria
Viruses_Ang_PGV_seq_8877	Caudoviricetes;Unknown	generalist	pathogen bacteria
Viruses_Ang_PGV_seq_8879	Caudoviricetes;Unknown	generalist	pathogen bacteria
Viruses_Ang_PGV_seq_8881	Caudoviricetes;Unknown	generalist	pathogen bacteria
Viruses_Ang_PGV_seq_8882	Caudoviricetes;Unknown	generalist	pathogen bacteria
Viruses_Ang_PGV_seq_8882	Caudoviricetes;Unknown	generalist	pathogen bacteria
Viruses_Ang_PGV_seq_8886	Caudoviricetes;Unknown	generalist	pathogen bacteria
Viruses_Ang_PGV_seq_8886	Caudoviricetes;Unknown	generalist	pathogen bacteria
Viruses_Ang_PGV_seq_8887	Caudoviricetes;Unknown	generalist	pathogen bacteria
Viruses_Ang_PGV_seq_8887	Caudoviricetes;Unknown	generalist	pathogen bacteria
Viruses_Ang_PGV_seq_8893	Caudoviricetes;Unknown	generalist	pathogen bacteria
Viruses_Ang_PGV_seq_8894	Caudoviricetes;Unknown	generalist	pathogen bacteria
Viruses_Ang_PGV_seq_8898	Caudoviricetes;Unknown	generalist	pathogen bacteria
Viruses_Ang_PGV_seq_8904	Caudoviricetes;Unknown	generalist	pathogen bacteria
Viruses_Ang_PGV_seq_8904	Caudoviricetes;Unknown	generalist	pathogen bacteria
Viruses_Ang_PGV_seq_8907	Caudoviricetes;Unknown	generalist	pathogen bacteria
Viruses_Ang_PGV_seq_8911	Caudoviricetes;Unknown	generalist	pathogen bacteria
Viruses_Ang_PGV_seq_8914	Caudoviricetes;Unknown	generalist	pathogen bacteria
Viruses_Ang_PGV_seq_8916	Caudoviricetes;Unknown	generalist	pathogen bacteria
Viruses_Ang_PGV_seq_8917	Caudoviricetes;Unknown	generalist	pathogen bacteria
Viruses_Ang_PGV_seq_8924	Caudoviricetes;Unknown	generalist	pathogen bacteria
Viruses_Ang_PGV_seq_8924	Caudoviricetes;Unknown	generalist	pathogen bacteria
Viruses_Ang_PGV_seq_8924	Caudoviricetes;Unknown	generalist	pathogen bacteria
Viruses_Ang_PGV_seq_8934	Caudoviricetes;Unknown	generalist	pathogen bacteria
Viruses_Ang_PGV_seq_8936	Caudoviricetes;Unknown	generalist	pathogen bacteria
Viruses_Ang_PGV_seq_8936	Caudoviricetes;Unknown	generalist	pathogen bacteria
Viruses_Ang_PGV_seq_8937	Unclassified	generalist	pathogen bacteria
Viruses_Ang_PGV_seq_8942	Caudoviricetes;Unknown	generalist	pathogen bacteria
Viruses_Ang_PGV_seq_8947	Caudoviricetes;Unknown	generalist	pathogen bacteria
Viruses_Ang_PGV_seq_8948	Caudoviricetes;Unknown	generalist	pathogen bacteria
Viruses_Ang_PGV_seq_8956	Caudoviricetes;Unknown	generalist	pathogen bacteria
Viruses_Ang_PGV_seq_8959	Caudoviricetes;Unknown	generalist	pathogen bacteria
Viruses_Ang_PGV_seq_8959	Caudoviricetes;Unknown	generalist	pathogen bacteria
Viruses_Ang_PGV_seq_8960	Caudoviricetes;Unknown	generalist	pathogen bacteria
Viruses_Ang_PGV_seq_8960	Caudoviricetes;Unknown	generalist	pathogen bacteria
Viruses_Ang_PGV_seq_8960	Caudoviricetes;Unknown	generalist	pathogen bacteria
Viruses_Ang_PGV_seq_8964	Unclassified	generalist	pathogen bacteria
Viruses_Ang_PGV_seq_8966	Caudoviricetes;Unknown	generalist	pathogen bacteria
Viruses_Ang_PGV_seq_8971	Caudoviricetes;Unknown	generalist	pathogen bacteria
Viruses_Ang_PGV_seq_8971	Caudoviricetes;Unknown	generalist	pathogen bacteria
Viruses_Ang_PGV_seq_8971	Caudoviricetes;Unknown	generalist	pathogen bacteria
Viruses_Ang_PGV_seq_8975	Caudoviricetes;Unknown	generalist	pathogen bacteria
Viruses_Ang_PGV_seq_8979	Caudoviricetes;Unknown	generalist	pathogen bacteria
Viruses_Ang_PGV_seq_8981	Caudoviricetes;Unknown	generalist	pathogen bacteria
Viruses_Ang_PGV_seq_8984	Caudoviricetes;Unknown	generalist	pathogen bacteria
Viruses_Ang_PGV_seq_8985	Caudoviricetes;Unknown	generalist	pathogen bacteria
Viruses_Ang_PGV_seq_8985	Caudoviricetes;Unknown	generalist	pathogen bacteria
Viruses_Ang_PGV_seq_8986	Caudoviricetes;Unknown	generalist	pathogen bacteria
Viruses_Ang_PGV_seq_8986	Caudoviricetes;Unknown	generalist	pathogen bacteria
Viruses_Ang_PGV_seq_8986	Caudoviricetes;Unknown	generalist	pathogen bacteria
Viruses_Ang_PGV_seq_8986	Caudoviricetes;Unknown	generalist	pathogen bacteria
Viruses_Ang_PGV_seq_8990	Caudoviricetes;Unknown	generalist	pathogen bacteria
Viruses_Ang_PGV_seq_8990	Caudoviricetes;Unknown	generalist	pathogen bacteria
Viruses_Ang_PGV_seq_8990	Caudoviricetes;Unknown	generalist	pathogen bacteria
Viruses_Ang_PGV_seq_8991	Caudoviricetes;Unknown	generalist	pathogen bacteria
Viruses_Ang_PGV_seq_8995	Caudoviricetes;Unknown	generalist	pathogen bacteria
Viruses_Ang_PGV_seq_8998	Caudoviricetes;Unknown	generalist	pathogen bacteria
Viruses_Ang_PGV_seq_9004	Caudoviricetes;Unknown	generalist	pathogen bacteria
Viruses_Ang_PGV_seq_9008	Caudoviricetes;Unknown	generalist	pathogen bacteria
Viruses_Ang_PGV_seq_9008	Caudoviricetes;Unknown	generalist	pathogen bacteria
Viruses_Ang_PGV_seq_9010	Caudoviricetes;Unknown	generalist	pathogen bacteria
Viruses_Ang_PGV_seq_9010	Caudoviricetes;Unknown	generalist	pathogen bacteria
Viruses_Ang_PGV_seq_9010	Caudoviricetes;Unknown	generalist	pathogen bacteria
Viruses_Ang_PGV_seq_9014	Caudoviricetes;Unknown	generalist	pathogen bacteria
Viruses_Ang_PGV_seq_9017	Caudoviricetes;Unknown	generalist	pathogen bacteria
Viruses_Ang_PGV_seq_9020	Caudoviricetes;Unknown	generalist	pathogen bacteria
Viruses_Ang_PGV_seq_9020	Caudoviricetes;Unknown	generalist	pathogen bacteria
Viruses_Ang_PGV_seq_9025	Caudoviricetes;Unknown	generalist	pathogen bacteria
Viruses_Ang_PGV_seq_9025	Caudoviricetes;Unknown	generalist	pathogen bacteria
Viruses_Ang_PGV_seq_9036	Caudoviricetes;Unknown	generalist	pathogen bacteria
Viruses_Ang_PGV_seq_9036	Caudoviricetes;Unknown	generalist	pathogen bacteria
Viruses_Ang_PGV_seq_9038	Caudoviricetes;Unknown	generalist	pathogen bacteria
Viruses_Ang_PGV_seq_9039	Caudoviricetes;Unknown	generalist	pathogen bacteria
Viruses_Ang_PGV_seq_9039	Caudoviricetes;Unknown	generalist	pathogen bacteria
Viruses_Ang_PGV_seq_9042	Caudoviricetes;Unknown	generalist	pathogen bacteria
Viruses_Ang_PGV_seq_9046	Caudoviricetes;Unknown	generalist	pathogen bacteria
Viruses_Ang_PGV_seq_9048	Caudoviricetes;Unknown	generalist	pathogen bacteria
Viruses_Ang_PGV_seq_9050	Caudoviricetes;Unknown	generalist	pathogen bacteria
Viruses_Ang_PGV_seq_9051	Caudoviricetes;Unknown	generalist	pathogen bacteria
Viruses_Ang_PGV_seq_9052	Caudoviricetes;Unknown	generalist	pathogen bacteria
Viruses_Ang_PGV_seq_9052	Caudoviricetes;Unknown	generalist	pathogen bacteria
Viruses_Ang_PGV_seq_9059	Caudoviricetes;Unknown	generalist	pathogen bacteria
Viruses_Ang_PGV_seq_9062	Caudoviricetes;Unknown	generalist	pathogen bacteria
Viruses_Ang_PGV_seq_9062	Caudoviricetes;Unknown	generalist	pathogen bacteria
Viruses_Ang_PGV_seq_9065	Caudoviricetes;Unknown	generalist	pathogen bacteria
Viruses_Ang_PGV_seq_9069	Caudoviricetes;Unknown	generalist	pathogen bacteria
Viruses_Ang_PGV_seq_9069	Caudoviricetes;Unknown	generalist	pathogen bacteria
Viruses_Ang_PGV_seq_9069	Caudoviricetes;Unknown	generalist	pathogen bacteria
Viruses_Ang_PGV_seq_9071	Caudoviricetes;Unknown	generalist	pathogen bacteria
Viruses_Ang_PGV_seq_9072	Caudoviricetes;Unknown	generalist	pathogen bacteria
Viruses_Ang_PGV_seq_9075	Caudoviricetes;Unknown	generalist	pathogen bacteria
Viruses_Ang_PGV_seq_9075	Caudoviricetes;Unknown	generalist	pathogen bacteria
Viruses_Ang_PGV_seq_9075	Caudoviricetes;Unknown	generalist	pathogen bacteria
Viruses_Ang_PGV_seq_9075	Caudoviricetes;Unknown	generalist	pathogen bacteria
Viruses_Ang_PGV_seq_9075	Caudoviricetes;Unknown	generalist	pathogen bacteria
Viruses_Ang_PGV_seq_9075	Caudoviricetes;Unknown	generalist	pathogen bacteria
Viruses_Ang_PGV_seq_9075	Caudoviricetes;Unknown	generalist	pathogen bacteria
Viruses_Ang_PGV_seq_9075	Caudoviricetes;Unknown	generalist	pathogen bacteria
Viruses_Ang_PGV_seq_9075	Caudoviricetes;Unknown	generalist	pathogen bacteria
Viruses_Ang_PGV_seq_9075	Caudoviricetes;Unknown	generalist	pathogen bacteria
Viruses_Ang_PGV_seq_9075	Caudoviricetes;Unknown	generalist	pathogen bacteria
Viruses_Ang_PGV_seq_9075	Caudoviricetes;Unknown	generalist	pathogen bacteria
Viruses_Ang_PGV_seq_9075	Caudoviricetes;Unknown	generalist	pathogen bacteria
Viruses_Ang_PGV_seq_9075	Caudoviricetes;Unknown	generalist	pathogen bacteria
Viruses_Ang_PGV_seq_9075	Caudoviricetes;Unknown	generalist	pathogen bacteria
Viruses_Ang_PGV_seq_9075	Caudoviricetes;Unknown	generalist	pathogen bacteria
Viruses_Ang_PGV_seq_9075	Caudoviricetes;Unknown	generalist	pathogen bacteria
Viruses_Ang_PGV_seq_9075	Caudoviricetes;Unknown	generalist	pathogen bacteria
Viruses_Ang_PGV_seq_9075	Caudoviricetes;Unknown	generalist	pathogen bacteria
Viruses_Ang_PGV_seq_9075	Caudoviricetes;Unknown	generalist	pathogen bacteria
Viruses_Ang_PGV_seq_9075	Caudoviricetes;Unknown	generalist	pathogen bacteria
Viruses_Ang_PGV_seq_9075	Caudoviricetes;Unknown	generalist	pathogen bacteria
Viruses_Ang_PGV_seq_9075	Caudoviricetes;Unknown	generalist	pathogen bacteria
Viruses_Ang_PGV_seq_9075	Caudoviricetes;Unknown	generalist	pathogen bacteria
Viruses_Ang_PGV_seq_9075	Caudoviricetes;Unknown	generalist	pathogen bacteria
Viruses_Ang_PGV_seq_9075	Caudoviricetes;Unknown	generalist	pathogen bacteria
Viruses_Ang_PGV_seq_9075	Caudoviricetes;Unknown	generalist	pathogen bacteria
Viruses_Ang_PGV_seq_9075	Caudoviricetes;Unknown	generalist	pathogen bacteria
Viruses_Ang_PGV_seq_9075	Caudoviricetes;Unknown	generalist	pathogen bacteria
Viruses_Ang_PGV_seq_9075	Caudoviricetes;Unknown	generalist	pathogen bacteria
Viruses_Ang_PGV_seq_9075	Caudoviricetes;Unknown	generalist	pathogen bacteria
Viruses_Ang_PGV_seq_9075	Caudoviricetes;Unknown	generalist	pathogen bacteria
Viruses_Ang_PGV_seq_9075	Caudoviricetes;Unknown	generalist	pathogen bacteria
Viruses_Ang_PGV_seq_9075	Caudoviricetes;Unknown	generalist	pathogen bacteria
Viruses_Ang_PGV_seq_9075	Caudoviricetes;Unknown	generalist	pathogen bacteria
Viruses_Ang_PGV_seq_9075	Caudoviricetes;Unknown	generalist	pathogen bacteria
Viruses_Ang_PGV_seq_9075	Caudoviricetes;Unknown	generalist	pathogen bacteria
Viruses_Ang_PGV_seq_9075	Caudoviricetes;Unknown	generalist	pathogen bacteria
Viruses_Ang_PGV_seq_9075	Caudoviricetes;Unknown	generalist	pathogen bacteria
Viruses_Ang_PGV_seq_9075	Caudoviricetes;Unknown	generalist	pathogen bacteria
Viruses_Ang_PGV_seq_9075	Caudoviricetes;Unknown	generalist	pathogen bacteria
Viruses_Ang_PGV_seq_9075	Caudoviricetes;Unknown	generalist	pathogen bacteria
Viruses_Ang_PGV_seq_9075	Caudoviricetes;Unknown	generalist	pathogen bacteria
Viruses_Ang_PGV_seq_9075	Caudoviricetes;Unknown	generalist	pathogen bacteria
Viruses_Ang_PGV_seq_9075	Caudoviricetes;Unknown	generalist	pathogen bacteria
Viruses_Ang_PGV_seq_9075	Caudoviricetes;Unknown	generalist	pathogen bacteria
Viruses_Ang_PGV_seq_9075	Caudoviricetes;Unknown	generalist	pathogen bacteria
Viruses_Ang_PGV_seq_9075	Caudoviricetes;Unknown	generalist	pathogen bacteria
Viruses_Ang_PGV_seq_9075	Caudoviricetes;Unknown	generalist	pathogen bacteria
Viruses_Ang_PGV_seq_9075	Caudoviricetes;Unknown	generalist	pathogen bacteria
Viruses_Ang_PGV_seq_9075	Caudoviricetes;Unknown	generalist	pathogen bacteria
Viruses_Ang_PGV_seq_9075	Caudoviricetes;Unknown	generalist	pathogen bacteria
Viruses_Ang_PGV_seq_9075	Caudoviricetes;Unknown	generalist	pathogen bacteria
Viruses_Ang_PGV_seq_9075	Caudoviricetes;Unknown	generalist	pathogen bacteria
Viruses_Ang_PGV_seq_9075	Caudoviricetes;Unknown	generalist	pathogen bacteria
Viruses_Ang_PGV_seq_9075	Caudoviricetes;Unknown	generalist	pathogen bacteria
Viruses_Ang_PGV_seq_9075	Caudoviricetes;Unknown	generalist	pathogen bacteria
Viruses_Ang_PGV_seq_9075	Caudoviricetes;Unknown	generalist	pathogen bacteria
Viruses_Ang_PGV_seq_9075	Caudoviricetes;Unknown	generalist	pathogen bacteria
Viruses_Ang_PGV_seq_9075	Caudoviricetes;Unknown	generalist	pathogen bacteria
Viruses_Ang_PGV_seq_9075	Caudoviricetes;Unknown	generalist	pathogen bacteria
Viruses_Ang_PGV_seq_9075	Caudoviricetes;Unknown	generalist	pathogen bacteria
Viruses_Ang_PGV_seq_9075	Caudoviricetes;Unknown	generalist	pathogen bacteria
Viruses_Ang_PGV_seq_9075	Caudoviricetes;Unknown	generalist	pathogen bacteria
Viruses_Ang_PGV_seq_9075	Caudoviricetes;Unknown	generalist	pathogen bacteria
Viruses_Ang_PGV_seq_9075	Caudoviricetes;Unknown	generalist	pathogen bacteria
Viruses_Ang_PGV_seq_9075	Caudoviricetes;Unknown	generalist	pathogen bacteria
Viruses_Ang_PGV_seq_9075	Caudoviricetes;Unknown	generalist	pathogen bacteria
Viruses_Ang_PGV_seq_9075	Caudoviricetes;Unknown	generalist	pathogen bacteria
Viruses_Ang_PGV_seq_9075	Caudoviricetes;Unknown	generalist	pathogen bacteria
Viruses_Ang_PGV_seq_9075	Caudoviricetes;Unknown	generalist	pathogen bacteria
Viruses_Ang_PGV_seq_9075	Caudoviricetes;Unknown	generalist	pathogen bacteria
Viruses_Ang_PGV_seq_9075	Caudoviricetes;Unknown	generalist	pathogen bacteria
Viruses_Ang_PGV_seq_9075	Caudoviricetes;Unknown	generalist	pathogen bacteria
Viruses_Ang_PGV_seq_9075	Caudoviricetes;Unknown	generalist	pathogen bacteria
Viruses_Ang_PGV_seq_9075	Caudoviricetes;Unknown	generalist	pathogen bacteria
Viruses_Ang_PGV_seq_9075	Caudoviricetes;Unknown	generalist	pathogen bacteria
Viruses_Ang_PGV_seq_9075	Caudoviricetes;Unknown	generalist	pathogen bacteria
Viruses_Ang_PGV_seq_9076	Caudoviricetes;Unknown	generalist	pathogen bacteria
Viruses_Ang_PGV_seq_9084	Caudoviricetes;Unknown	generalist	pathogen bacteria
Viruses_Ang_PGV_seq_9085	Caudoviricetes;Unknown	generalist	pathogen bacteria
Viruses_Ang_PGV_seq_9085	Caudoviricetes;Unknown	generalist	pathogen bacteria
Viruses_Ang_PGV_seq_9085	Caudoviricetes;Unknown	generalist	pathogen bacteria
Viruses_Ang_PGV_seq_9085	Caudoviricetes;Unknown	generalist	pathogen bacteria
Viruses_Ang_PGV_seq_9086	Caudoviricetes;Unknown	generalist	pathogen bacteria
Viruses_Ang_PGV_seq_9086	Caudoviricetes;Unknown	generalist	pathogen bacteria
Viruses_Ang_PGV_seq_9086	Caudoviricetes;Unknown	generalist	pathogen bacteria
Viruses_Ang_PGV_seq_9086	Caudoviricetes;Unknown	generalist	pathogen bacteria
Viruses_Ang_PGV_seq_9087	Caudoviricetes;Unknown	generalist	pathogen bacteria
Viruses_Ang_PGV_seq_9087	Caudoviricetes;Unknown	generalist	pathogen bacteria
Viruses_Ang_PGV_seq_9088	Caudoviricetes;Unknown	generalist	pathogen bacteria
Viruses_Ang_PGV_seq_9088	Caudoviricetes;Unknown	generalist	pathogen bacteria
Viruses_Ang_PGV_seq_9088	Caudoviricetes;Unknown	generalist	pathogen bacteria
Viruses_Ang_PGV_seq_9088	Caudoviricetes;Unknown	generalist	pathogen bacteria
Viruses_Ang_PGV_seq_9088	Caudoviricetes;Unknown	generalist	pathogen bacteria
Viruses_Ang_PGV_seq_9088	Caudoviricetes;Unknown	generalist	pathogen bacteria
Viruses_Ang_PGV_seq_9088	Caudoviricetes;Unknown	generalist	pathogen bacteria
Viruses_Ang_PGV_seq_9088	Caudoviricetes;Unknown	generalist	pathogen bacteria
Viruses_Ang_PGV_seq_9088	Caudoviricetes;Unknown	generalist	pathogen bacteria
Viruses_Ang_PGV_seq_9088	Caudoviricetes;Unknown	generalist	pathogen bacteria
Viruses_Ang_PGV_seq_9088	Caudoviricetes;Unknown	generalist	pathogen bacteria
Viruses_Ang_PGV_seq_9088	Caudoviricetes;Unknown	generalist	pathogen bacteria
Viruses_Ang_PGV_seq_9088	Caudoviricetes;Unknown	generalist	pathogen bacteria
Viruses_Ang_PGV_seq_9088	Caudoviricetes;Unknown	generalist	pathogen bacteria
Viruses_Ang_PGV_seq_9088	Caudoviricetes;Unknown	generalist	pathogen bacteria
Viruses_Ang_PGV_seq_9088	Caudoviricetes;Unknown	generalist	pathogen bacteria
Viruses_Ang_PGV_seq_9088	Caudoviricetes;Unknown	generalist	pathogen bacteria
Viruses_Ang_PGV_seq_9088	Caudoviricetes;Unknown	generalist	pathogen bacteria
Viruses_Ang_PGV_seq_9088	Caudoviricetes;Unknown	generalist	pathogen bacteria
Viruses_Ang_PGV_seq_9088	Caudoviricetes;Unknown	generalist	pathogen bacteria
Viruses_Ang_PGV_seq_9088	Caudoviricetes;Unknown	generalist	pathogen bacteria
Viruses_Ang_PGV_seq_9088	Caudoviricetes;Unknown	generalist	pathogen bacteria
Viruses_Ang_PGV_seq_9088	Caudoviricetes;Unknown	generalist	pathogen bacteria
Viruses_Ang_PGV_seq_9093	Caudoviricetes;Unknown	generalist	pathogen bacteria
Viruses_Ang_PGV_seq_9095	Caudoviricetes;Unknown	generalist	pathogen bacteria
Viruses_Ang_PGV_seq_9095	Caudoviricetes;Unknown	generalist	pathogen bacteria
Viruses_Ang_PGV_seq_9096	Caudoviricetes;Unknown	generalist	pathogen bacteria
Viruses_Ang_PGV_seq_9097	Caudoviricetes;Unknown	generalist	pathogen bacteria
Viruses_Ang_PGV_seq_9097	Caudoviricetes;Unknown	generalist	pathogen bacteria
Viruses_Ang_PGV_seq_9097	Caudoviricetes;Unknown	generalist	pathogen bacteria
Viruses_Ang_PGV_seq_9097	Caudoviricetes;Unknown	generalist	pathogen bacteria
Viruses_Ang_PGV_seq_9097	Caudoviricetes;Unknown	generalist	pathogen bacteria
Viruses_Ang_PGV_seq_9097	Caudoviricetes;Unknown	generalist	pathogen bacteria
Viruses_Ang_PGV_seq_9097	Caudoviricetes;Unknown	generalist	pathogen bacteria
Viruses_Ang_PGV_seq_9097	Caudoviricetes;Unknown	generalist	pathogen bacteria
Viruses_Ang_PGV_seq_9097	Caudoviricetes;Unknown	generalist	pathogen bacteria
Viruses_Ang_PGV_seq_9097	Caudoviricetes;Unknown	generalist	pathogen bacteria
Viruses_Ang_PGV_seq_9097	Caudoviricetes;Unknown	generalist	pathogen bacteria
Viruses_Ang_PGV_seq_9097	Caudoviricetes;Unknown	generalist	pathogen bacteria
Viruses_Ang_PGV_seq_9097	Caudoviricetes;Unknown	generalist	pathogen bacteria
Viruses_Ang_PGV_seq_9097	Caudoviricetes;Unknown	generalist	pathogen bacteria
Viruses_Ang_PGV_seq_9097	Caudoviricetes;Unknown	generalist	pathogen bacteria
Viruses_Ang_PGV_seq_9097	Caudoviricetes;Unknown	generalist	pathogen bacteria
Viruses_Ang_PGV_seq_9097	Caudoviricetes;Unknown	generalist	pathogen bacteria
Viruses_Ang_PGV_seq_9097	Caudoviricetes;Unknown	generalist	pathogen bacteria
Viruses_Ang_PGV_seq_9097	Caudoviricetes;Unknown	generalist	pathogen bacteria
Viruses_Ang_PGV_seq_9097	Caudoviricetes;Unknown	generalist	pathogen bacteria
Viruses_Ang_PGV_seq_9097	Caudoviricetes;Unknown	generalist	pathogen bacteria
Viruses_Ang_PGV_seq_9097	Caudoviricetes;Unknown	generalist	pathogen bacteria
Viruses_Ang_PGV_seq_9097	Caudoviricetes;Unknown	generalist	pathogen bacteria
Viruses_Ang_PGV_seq_9097	Caudoviricetes;Unknown	generalist	pathogen bacteria
Viruses_Ang_PGV_seq_9098	Caudoviricetes;Unknown	generalist	pathogen bacteria
Viruses_Ang_PGV_seq_9105	Caudoviricetes;Unknown	generalist	pathogen bacteria
Viruses_Ang_PGV_seq_9106	Caudoviricetes;Unknown	generalist	pathogen bacteria
Viruses_Ang_PGV_seq_9107	Caudoviricetes;Unknown	generalist	pathogen bacteria
Viruses_Ang_PGV_seq_9108	Caudoviricetes;Unknown	generalist	pathogen bacteria
Viruses_Ang_PGV_seq_9109	Caudoviricetes;Unknown	generalist	pathogen bacteria
Viruses_Ang_PGV_seq_9111	Caudoviricetes;Unknown	generalist	pathogen bacteria
Viruses_Ang_PGV_seq_9119	Caudoviricetes;Unknown	generalist	pathogen bacteria
Viruses_Ang_PGV_seq_9120	Caudoviricetes;Unknown	generalist	pathogen bacteria
Viruses_Ang_PGV_seq_9121	Caudoviricetes;Unknown	generalist	pathogen bacteria
Viruses_Ang_PGV_seq_9121	Caudoviricetes;Unknown	generalist	pathogen bacteria
Viruses_Ang_PGV_seq_9121	Caudoviricetes;Unknown	generalist	pathogen bacteria
Viruses_Ang_PGV_seq_9121	Caudoviricetes;Unknown	generalist	pathogen bacteria
Viruses_Ang_PGV_seq_9126	Caudoviricetes;Unknown	generalist	pathogen bacteria
Viruses_Ang_PGV_seq_9128	Unclassified	generalist	pathogen bacteria
Viruses_Ang_PGV_seq_9132	Caudoviricetes;Unknown	generalist	pathogen bacteria
Viruses_Ang_PGV_seq_9134	Caudoviricetes;Unknown	generalist	pathogen bacteria
Viruses_Ang_PGV_seq_9134	Caudoviricetes;Unknown	generalist	pathogen bacteria
Viruses_Ang_PGV_seq_9135	Caudoviricetes;Unknown	generalist	pathogen bacteria
Viruses_Ang_PGV_seq_9135	Caudoviricetes;Unknown	generalist	pathogen bacteria
Viruses_Ang_PGV_seq_9142	Caudoviricetes;Unknown	specialist	pathogen bacteria
Viruses_Ang_PGV_seq_9144	Caudoviricetes;Unknown	generalist	pathogen bacteria
Viruses_Ang_PGV_seq_9144	Caudoviricetes;Unknown	generalist	pathogen bacteria
Viruses_Ang_PGV_seq_9151	Caudoviricetes;Unknown	generalist	pathogen bacteria
Viruses_Ang_PGV_seq_9154	Caudoviricetes;Unknown	generalist	pathogen bacteria
Viruses_Ang_PGV_seq_9156	Caudoviricetes;Unknown	generalist	pathogen bacteria
Viruses_Ang_PGV_seq_9157	Caudoviricetes;Unknown	generalist	pathogen bacteria
Viruses_Ang_PGV_seq_9158	Caudoviricetes;Unknown	generalist	pathogen bacteria
Viruses_Ang_PGV_seq_9160	Caudoviricetes;Unknown	specialist	pathogen bacteria
Viruses_Ang_PGV_seq_9161	Caudoviricetes;Unknown	generalist	pathogen bacteria
Viruses_Ang_PGV_seq_9161	Caudoviricetes;Unknown	generalist	pathogen bacteria
Viruses_Ang_PGV_seq_9164	Caudoviricetes;Unknown	generalist	pathogen bacteria
Viruses_Ang_PGV_seq_9166	Caudoviricetes;Unknown	generalist	pathogen bacteria
Viruses_Ang_PGV_seq_9178	Unclassified	generalist	pathogen bacteria
Viruses_Ang_PGV_seq_9179	Caudoviricetes;Unknown	generalist	pathogen bacteria
Viruses_Ang_PGV_seq_9180	Caudoviricetes;Unknown	generalist	pathogen bacteria
Viruses_Ang_PGV_seq_9183	Caudoviricetes;Unknown	generalist	pathogen bacteria
Viruses_Ang_PGV_seq_9190	Caudoviricetes;Unknown	generalist	pathogen bacteria
Viruses_Ang_PGV_seq_9190	Caudoviricetes;Unknown	generalist	pathogen bacteria
Viruses_Ang_PGV_seq_9190	Caudoviricetes;Unknown	generalist	pathogen bacteria
Viruses_Ang_PGV_seq_9193	Caudoviricetes;Unknown	generalist	pathogen bacteria
Viruses_Ang_PGV_seq_9198	Caudoviricetes;Unknown	specialist	pathogen bacteria
Viruses_Ang_PGV_seq_9201	Caudoviricetes;Unknown	generalist	pathogen bacteria
Viruses_Ang_PGV_seq_9202	Caudoviricetes;Unknown	generalist	pathogen bacteria
Viruses_Ang_PGV_seq_9202	Caudoviricetes;Unknown	generalist	pathogen bacteria
Viruses_Ang_PGV_seq_9205	Caudoviricetes;Unknown	generalist	pathogen bacteria
Viruses_Ang_PGV_seq_9207	Caudoviricetes;Unknown	generalist	pathogen bacteria
Viruses_Ang_PGV_seq_9208	Caudoviricetes;Unknown	generalist	pathogen bacteria
Viruses_Ang_PGV_seq_9208	Caudoviricetes;Unknown	generalist	pathogen bacteria
Viruses_Ang_PGV_seq_9208	Caudoviricetes;Unknown	generalist	pathogen bacteria
Viruses_Ang_PGV_seq_9210	Caudoviricetes;Unknown	generalist	pathogen bacteria
Viruses_Ang_PGV_seq_9210	Caudoviricetes;Unknown	generalist	pathogen bacteria
Viruses_Ang_PGV_seq_9211	Caudoviricetes;Unknown	generalist	pathogen bacteria
Viruses_Ang_PGV_seq_9217	Caudoviricetes;Unknown	generalist	pathogen bacteria
Viruses_Ang_PGV_seq_9217	Caudoviricetes;Unknown	generalist	pathogen bacteria
Viruses_Ang_PGV_seq_9224	Caudoviricetes;Unknown	generalist	pathogen bacteria
Viruses_Ang_PGV_seq_9229	Caudoviricetes;Unknown	generalist	pathogen bacteria
Viruses_Ang_PGV_seq_9235	Caudoviricetes;Unknown	generalist	pathogen bacteria
Viruses_Ang_PGV_seq_9236	Caudoviricetes;Unknown	generalist	pathogen bacteria
Viruses_Ang_PGV_seq_9238	Caudoviricetes;Unknown	generalist	pathogen bacteria
Viruses_Ang_PGV_seq_9239	Caudoviricetes;Unknown	generalist	pathogen bacteria
Viruses_Ang_PGV_seq_9243	Caudoviricetes;Unknown	generalist	pathogen bacteria
Viruses_Ang_PGV_seq_9243	Caudoviricetes;Unknown	generalist	pathogen bacteria
Viruses_Ang_PGV_seq_9246	Caudoviricetes;Unknown	generalist	pathogen bacteria
Viruses_Ang_PGV_seq_9246	Caudoviricetes;Unknown	generalist	pathogen bacteria
Viruses_Ang_PGV_seq_9246	Caudoviricetes;Unknown	generalist	pathogen bacteria
Viruses_Ang_PGV_seq_9246	Caudoviricetes;Unknown	generalist	pathogen bacteria
Viruses_Ang_PGV_seq_9246	Caudoviricetes;Unknown	generalist	pathogen bacteria
Viruses_Ang_PGV_seq_9249	Caudoviricetes;Unknown	generalist	pathogen bacteria
Viruses_Ang_PGV_seq_9250	Caudoviricetes;Unknown	generalist	pathogen bacteria
Viruses_Ang_PGV_seq_9252	Caudoviricetes;Unknown	generalist	pathogen bacteria
Viruses_Ang_PGV_seq_9259	Caudoviricetes;Unknown	generalist	pathogen bacteria
Viruses_Ang_PGV_seq_9259	Caudoviricetes;Unknown	generalist	pathogen bacteria
Viruses_Ang_PGV_seq_9259	Caudoviricetes;Unknown	generalist	pathogen bacteria
Viruses_Ang_PGV_seq_9260	Caudoviricetes;Unknown	generalist	pathogen bacteria
Viruses_Ang_PGV_seq_9260	Caudoviricetes;Unknown	generalist	pathogen bacteria
Viruses_Ang_PGV_seq_9260	Caudoviricetes;Unknown	generalist	pathogen bacteria
Viruses_Ang_PGV_seq_9260	Caudoviricetes;Unknown	generalist	pathogen bacteria
Viruses_Ang_PGV_seq_9262	Caudoviricetes;Unknown	generalist	pathogen bacteria
Viruses_Ang_PGV_seq_9263	Caudoviricetes;Unknown	generalist	pathogen bacteria
Viruses_Ang_PGV_seq_9265	Caudoviricetes;Unknown	generalist	pathogen bacteria
Viruses_Ang_PGV_seq_9266	Caudoviricetes;Unknown	generalist	pathogen bacteria
Viruses_Ang_PGV_seq_9268	Caudoviricetes;Unknown	generalist	pathogen bacteria
Viruses_Ang_PGV_seq_9268	Caudoviricetes;Unknown	generalist	pathogen bacteria
Viruses_Ang_PGV_seq_9268	Caudoviricetes;Unknown	generalist	pathogen bacteria
Viruses_Ang_PGV_seq_9268	Caudoviricetes;Unknown	generalist	pathogen bacteria
Viruses_Ang_PGV_seq_9270	Caudoviricetes;Unknown	generalist	pathogen bacteria
Viruses_Ang_PGV_seq_9275	Caudoviricetes;Unknown	generalist	pathogen bacteria
Viruses_Ang_PGV_seq_9282	Caudoviricetes;Unknown	generalist	pathogen bacteria
Viruses_Ang_PGV_seq_9282	Caudoviricetes;Unknown	generalist	pathogen bacteria
Viruses_Ang_PGV_seq_9282	Caudoviricetes;Unknown	generalist	pathogen bacteria
Viruses_Ang_PGV_seq_9282	Caudoviricetes;Unknown	generalist	pathogen bacteria
Viruses_Ang_PGV_seq_9285	Caudoviricetes;Unknown	generalist	pathogen bacteria
Viruses_Ang_PGV_seq_9286	Caudoviricetes;Unknown	generalist	pathogen bacteria
Viruses_Ang_PGV_seq_9294	Caudoviricetes;Unknown	generalist	pathogen bacteria
Viruses_Ang_PGV_seq_9295	Caudoviricetes;Unknown	generalist	pathogen bacteria
Viruses_Ang_PGV_seq_9295	Caudoviricetes;Unknown	generalist	pathogen bacteria
Viruses_Ang_PGV_seq_9295	Caudoviricetes;Unknown	generalist	pathogen bacteria
Viruses_Ang_PGV_seq_9295	Caudoviricetes;Unknown	generalist	pathogen bacteria
Viruses_Ang_PGV_seq_9297	Caudoviricetes;Unknown	generalist	pathogen bacteria
Viruses_Ang_PGV_seq_9303	Caudoviricetes;Unknown	generalist	pathogen bacteria
Viruses_Ang_PGV_seq_9304	Caudoviricetes;Unknown	generalist	pathogen bacteria
Viruses_Ang_PGV_seq_9307	Caudoviricetes;Unknown	generalist	pathogen bacteria
Viruses_Ang_PGV_seq_9307	Caudoviricetes;Unknown	generalist	pathogen bacteria
Viruses_Ang_PGV_seq_9307	Caudoviricetes;Unknown	generalist	pathogen bacteria
Viruses_Ang_PGV_seq_9308	Caudoviricetes;Unknown	generalist	pathogen bacteria
Viruses_Ang_PGV_seq_9319	Caudoviricetes;Unknown	generalist	pathogen bacteria
Viruses_Ang_PGV_seq_9323	Caudoviricetes;Unknown	generalist	pathogen bacteria
Viruses_Ang_PGV_seq_9325	Caudoviricetes;Unknown	generalist	pathogen bacteria
Viruses_Ang_PGV_seq_9330	Caudoviricetes;Unknown	generalist	pathogen bacteria
Viruses_Ang_PGV_seq_9336	Caudoviricetes;Unknown	generalist	pathogen bacteria
Viruses_Ang_PGV_seq_9337	Caudoviricetes;Unknown	generalist	pathogen bacteria
Viruses_Ang_PGV_seq_9338	Caudoviricetes;Unknown	generalist	pathogen bacteria
Viruses_Ang_PGV_seq_9338	Caudoviricetes;Unknown	generalist	pathogen bacteria
Viruses_Ang_PGV_seq_9341	Caudoviricetes;Unknown	generalist	pathogen bacteria
Viruses_Ang_PGV_seq_9348	Caudoviricetes;Unknown	generalist	pathogen bacteria
Viruses_Ang_PGV_seq_9348	Caudoviricetes;Unknown	generalist	pathogen bacteria
Viruses_Ang_PGV_seq_9348	Caudoviricetes;Unknown	generalist	pathogen bacteria
Viruses_Ang_PGV_seq_9348	Caudoviricetes;Unknown	generalist	pathogen bacteria
Viruses_Ang_PGV_seq_9352	Caudoviricetes;Unknown	generalist	pathogen bacteria
Viruses_Ang_PGV_seq_9352	Caudoviricetes;Unknown	generalist	pathogen bacteria
Viruses_Ang_PGV_seq_9353	Caudoviricetes;Unknown	generalist	pathogen bacteria
Viruses_Ang_PGV_seq_9354	Caudoviricetes;Unknown	generalist	pathogen bacteria
Viruses_Ang_PGV_seq_9365	Caudoviricetes;Unknown	generalist	pathogen bacteria
Viruses_Ang_PGV_seq_9370	Caudoviricetes;Unknown	generalist	pathogen bacteria
Viruses_Ang_PGV_seq_9374	Caudoviricetes;Unknown	generalist	pathogen bacteria
Viruses_Ang_PGV_seq_9374	Caudoviricetes;Unknown	generalist	pathogen bacteria
Viruses_Ang_PGV_seq_9374	Caudoviricetes;Unknown	generalist	pathogen bacteria
Viruses_Ang_PGV_seq_9375	Caudoviricetes;Unknown	generalist	pathogen bacteria
Viruses_Ang_PGV_seq_9376	Caudoviricetes;Unknown	generalist	pathogen bacteria
Viruses_Ang_PGV_seq_9379	Caudoviricetes;Unknown	generalist	pathogen bacteria
Viruses_Ang_PGV_seq_9379	Caudoviricetes;Unknown	generalist	pathogen bacteria
Viruses_Ang_PGV_seq_9379	Caudoviricetes;Unknown	generalist	pathogen bacteria
Viruses_Ang_PGV_seq_9379	Caudoviricetes;Unknown	generalist	pathogen bacteria
Viruses_Ang_PGV_seq_9404	Caudoviricetes;Unknown	generalist	pathogen bacteria
Viruses_Ang_PGV_seq_9404	Caudoviricetes;Unknown	generalist	pathogen bacteria
Viruses_Ang_PGV_seq_9404	Caudoviricetes;Unknown	generalist	pathogen bacteria
Viruses_Ang_PGV_seq_9406	Caudoviricetes;Unknown	generalist	pathogen bacteria
Viruses_Ang_PGV_seq_9407	Caudoviricetes;Unknown	generalist	pathogen bacteria
Viruses_Ang_PGV_seq_9410	Caudoviricetes;Unknown	generalist	pathogen bacteria
Viruses_Ang_PGV_seq_9412	Caudoviricetes;Unknown	generalist	pathogen bacteria
Viruses_Ang_PGV_seq_9415	Caudoviricetes;Unknown	generalist	pathogen bacteria
Viruses_Ang_PGV_seq_9415	Caudoviricetes;Unknown	generalist	pathogen bacteria
Viruses_Ang_PGV_seq_9422	Caudoviricetes;Unknown	generalist	pathogen bacteria
Viruses_Ang_PGV_seq_9422	Caudoviricetes;Unknown	generalist	pathogen bacteria
Viruses_Ang_PGV_seq_9424	Caudoviricetes;Unknown	generalist	pathogen bacteria
Viruses_Ang_PGV_seq_9424	Caudoviricetes;Unknown	generalist	pathogen bacteria
Viruses_Ang_PGV_seq_9428	Caudoviricetes;Unknown	generalist	pathogen bacteria
Viruses_Ang_PGV_seq_9430	Caudoviricetes;Unknown	generalist	pathogen bacteria
Viruses_Ang_PGV_seq_9430	Caudoviricetes;Unknown	generalist	pathogen bacteria
Viruses_Ang_PGV_seq_9433	Caudoviricetes;Unknown	generalist	pathogen bacteria
Viruses_Ang_PGV_seq_9438	Caudoviricetes;Unknown	generalist	pathogen bacteria
Viruses_Ang_PGV_seq_9441	Caudoviricetes;Unknown	generalist	pathogen bacteria
Viruses_Ang_PGV_seq_9442	Caudoviricetes;Unknown	generalist	pathogen bacteria
Viruses_Ang_PGV_seq_9443	Caudoviricetes;Unknown	generalist	pathogen bacteria
Viruses_Ang_PGV_seq_9443	Caudoviricetes;Unknown	generalist	pathogen bacteria
Viruses_Ang_PGV_seq_9443	Caudoviricetes;Unknown	generalist	pathogen bacteria
Viruses_Ang_PGV_seq_9450	Caudoviricetes;Unknown	generalist	pathogen bacteria
Viruses_Ang_PGV_seq_9451	Caudoviricetes;Unknown	generalist	pathogen bacteria
Viruses_Ang_PGV_seq_9454	Caudoviricetes;Unknown	generalist	pathogen bacteria
Viruses_Ang_PGV_seq_9454	Caudoviricetes;Unknown	generalist	pathogen bacteria
Viruses_Ang_PGV_seq_9464	Caudoviricetes;Unknown	generalist	pathogen bacteria
Viruses_Ang_PGV_seq_9464	Caudoviricetes;Unknown	generalist	pathogen bacteria
Viruses_Ang_PGV_seq_9464	Caudoviricetes;Unknown	generalist	pathogen bacteria
Viruses_Ang_PGV_seq_9468	Caudoviricetes;Unknown	specialist	pathogen bacteria
Viruses_Ang_PGV_seq_9468	Caudoviricetes;Unknown	specialist	pathogen bacteria
Viruses_Ang_PGV_seq_9468	Caudoviricetes;Unknown	specialist	pathogen bacteria
Viruses_Ang_PGV_seq_9468	Caudoviricetes;Unknown	specialist	pathogen bacteria
Viruses_Ang_PGV_seq_9468	Caudoviricetes;Unknown	specialist	pathogen bacteria
Viruses_Ang_PGV_seq_9474	Caudoviricetes;Unknown	generalist	pathogen bacteria
Viruses_Ang_PGV_seq_9474	Caudoviricetes;Unknown	generalist	pathogen bacteria
Viruses_Ang_PGV_seq_9474	Caudoviricetes;Unknown	generalist	pathogen bacteria
Viruses_Ang_PGV_seq_9478	Caudoviricetes;Unknown	generalist	pathogen bacteria
Viruses_Ang_PGV_seq_9479	Caudoviricetes;Unknown	generalist	pathogen bacteria
Viruses_Ang_PGV_seq_9481	Caudoviricetes;Unknown	generalist	pathogen bacteria
Viruses_Ang_PGV_seq_9481	Caudoviricetes;Unknown	generalist	pathogen bacteria
Viruses_Ang_PGV_seq_9482	Caudoviricetes;Unknown	generalist	pathogen bacteria
Viruses_Ang_PGV_seq_9487	Caudoviricetes;Unknown	generalist	pathogen bacteria
Viruses_Ang_PGV_seq_9487	Caudoviricetes;Unknown	generalist	pathogen bacteria
Viruses_Ang_PVD_seq_9491	Caudoviricetes;Unknown	generalist	pathogen bacteria
Viruses_Ang_PVD_seq_9496	Caudoviricetes;Unknown	generalist	pathogen bacteria
Viruses_Ang_PVD_seq_9506	Caudoviricetes;Unknown	generalist	pathogen bacteria
Viruses_Ang_PVD_seq_9507	Caudoviricetes;Unknown	generalist	pathogen bacteria
Viruses_Ang_PVD_seq_9507	Caudoviricetes;Unknown	generalist	pathogen bacteria
Viruses_Ang_PVD_seq_9507	Caudoviricetes;Unknown	generalist	pathogen bacteria
Viruses_Ang_PVD_seq_9507	Caudoviricetes;Unknown	generalist	pathogen bacteria
Viruses_Ang_PVD_seq_9507	Caudoviricetes;Unknown	generalist	pathogen bacteria
Viruses_Ang_PVD_seq_9507	Caudoviricetes;Unknown	generalist	pathogen bacteria
Viruses_Ang_PVD_seq_9507	Caudoviricetes;Unknown	generalist	pathogen bacteria
Viruses_Ang_PVD_seq_9507	Caudoviricetes;Unknown	generalist	pathogen bacteria
Viruses_Ang_PVD_seq_9507	Caudoviricetes;Unknown	generalist	pathogen bacteria
Viruses_Ang_PVD_seq_9508	Caudoviricetes;Unknown	generalist	pathogen bacteria
Viruses_Ang_PVD_seq_9515	Caudoviricetes;Unknown	generalist	pathogen bacteria
Viruses_Ang_PVD_seq_9516	Unclassified	generalist	pathogen bacteria
Viruses_Ang_PVD_seq_9520	Caudoviricetes;Unknown	generalist	pathogen bacteria
Viruses_Ang_PVD_seq_9522	Caudoviricetes;Unknown	generalist	pathogen bacteria
Viruses_Ang_PVD_seq_9527	Caudoviricetes;Unknown	generalist	pathogen bacteria
Viruses_Ang_PVD_seq_9530	Caudoviricetes;Unknown	generalist	pathogen bacteria
Viruses_Ang_PVD_seq_9531	Caudoviricetes;Unknown	generalist	pathogen bacteria
Viruses_Ang_PVD_seq_9534	Caudoviricetes;Unknown	generalist	pathogen bacteria
Viruses_Ang_PVD_seq_9534	Caudoviricetes;Unknown	generalist	pathogen bacteria
Viruses_Ang_PVD_seq_9544	Caudoviricetes;Unknown	generalist	pathogen bacteria
Viruses_Ang_PVD_seq_9546	Caudoviricetes;Unknown	generalist	pathogen bacteria
Viruses_Ang_PVD_seq_9546	Caudoviricetes;Unknown	generalist	pathogen bacteria
Viruses_Ang_PVD_seq_9554	Caudoviricetes;Unknown	generalist	pathogen bacteria
Viruses_Ang_PVD_seq_9556	Caudoviricetes;Unknown	generalist	pathogen bacteria
Viruses_Ang_PVD_seq_9557	Caudoviricetes;Unknown	generalist	pathogen bacteria
Viruses_Ang_PVD_seq_9565	Caudoviricetes;Unknown	generalist	pathogen bacteria
Viruses_Ang_PVD_seq_9566	Caudoviricetes;Unknown	generalist	pathogen bacteria
Viruses_Ang_PVD_seq_9570	Caudoviricetes;Unknown	generalist	pathogen bacteria
Viruses_Ang_PVD_seq_9570	Caudoviricetes;Unknown	generalist	pathogen bacteria
Viruses_Ang_PVD_seq_9571	Caudoviricetes;Unknown	generalist	pathogen bacteria
Viruses_Ang_PVD_seq_9571	Caudoviricetes;Unknown	generalist	pathogen bacteria
Viruses_Ang_PVD_seq_9573	Caudoviricetes;Unknown	generalist	pathogen bacteria
Viruses_Ang_PVD_seq_9574	Caudoviricetes;Unknown	generalist	pathogen bacteria
Viruses_Ang_PVD_seq_9574	Caudoviricetes;Unknown	generalist	pathogen bacteria
Viruses_Ang_PVD_seq_9574	Caudoviricetes;Unknown	generalist	pathogen bacteria
Viruses_Ang_PVD_seq_9576	Caudoviricetes;Unknown	generalist	pathogen bacteria
Viruses_Ang_PVD_seq_9579	Caudoviricetes;Unknown	generalist	pathogen bacteria
Viruses_Ang_PVD_seq_9580	Caudoviricetes;Unknown	generalist	pathogen bacteria
Viruses_Ang_PVD_seq_9583	Caudoviricetes;Unknown	generalist	pathogen bacteria
Viruses_Ang_PVD_seq_9583	Caudoviricetes;Unknown	generalist	pathogen bacteria
Viruses_Ang_PVD_seq_9585	Caudoviricetes;Unknown	generalist	pathogen bacteria
Viruses_Ang_PVD_seq_9590	Caudoviricetes;Unknown	generalist	pathogen bacteria
Viruses_Ang_PVD_seq_9593	Caudoviricetes;Unknown	generalist	pathogen bacteria
Viruses_Ang_PVD_seq_9593	Caudoviricetes;Unknown	generalist	pathogen bacteria
Viruses_Ang_PVD_seq_9593	Caudoviricetes;Unknown	generalist	pathogen bacteria
Viruses_Ang_PVD_seq_9593	Caudoviricetes;Unknown	generalist	pathogen bacteria
Viruses_Ang_PVD_seq_9593	Caudoviricetes;Unknown	generalist	pathogen bacteria
Viruses_Ang_PVD_seq_9593	Caudoviricetes;Unknown	generalist	pathogen bacteria
Viruses_Ang_PVD_seq_9593	Caudoviricetes;Unknown	generalist	pathogen bacteria
Viruses_Ang_PVD_seq_9593	Caudoviricetes;Unknown	generalist	pathogen bacteria
Viruses_Ang_PVD_seq_9593	Caudoviricetes;Unknown	generalist	pathogen bacteria
Viruses_Ang_PVD_seq_9601	Caudoviricetes;Unknown	generalist	pathogen bacteria
Viruses_Ang_PVD_seq_9601	Caudoviricetes;Unknown	generalist	pathogen bacteria
Viruses_Ang_PVD_seq_9610	Caudoviricetes;Unknown	generalist	pathogen bacteria
Viruses_Ang_PVD_seq_9613	Caudoviricetes;Unknown	generalist	pathogen bacteria
Viruses_Ang_PVD_seq_9616	Caudoviricetes;Unknown	generalist	pathogen bacteria
Viruses_Ang_PVD_seq_9622	Caudoviricetes;Unknown	generalist	pathogen bacteria
Viruses_Ang_PVD_seq_9624	Caudoviricetes;Unknown	generalist	pathogen bacteria
Viruses_Ang_PVD_seq_9625	Caudoviricetes;Unknown	generalist	pathogen bacteria
Viruses_Ang_PVD_seq_9628	Caudoviricetes;Unknown	generalist	pathogen bacteria
Viruses_Ang_PVD_seq_9628	Caudoviricetes;Unknown	generalist	pathogen bacteria
Viruses_Ang_PVD_seq_9628	Caudoviricetes;Unknown	generalist	pathogen bacteria
Viruses_Ang_PVD_seq_9630	Caudoviricetes;Unknown	generalist	pathogen bacteria
Viruses_Ang_PVD_seq_9630	Caudoviricetes;Unknown	generalist	pathogen bacteria
Viruses_Ang_PVD_seq_9630	Caudoviricetes;Unknown	generalist	pathogen bacteria
Viruses_Ang_PVD_seq_9630	Caudoviricetes;Unknown	generalist	pathogen bacteria
Viruses_Ang_PVD_seq_9630	Caudoviricetes;Unknown	generalist	pathogen bacteria
Viruses_Ang_PVD_seq_9630	Caudoviricetes;Unknown	generalist	pathogen bacteria
Viruses_Ang_PVD_seq_9630	Caudoviricetes;Unknown	generalist	pathogen bacteria
Viruses_Ang_PVD_seq_9630	Caudoviricetes;Unknown	generalist	pathogen bacteria
Viruses_Ang_PVD_seq_9630	Caudoviricetes;Unknown	generalist	pathogen bacteria
Viruses_Ang_PVD_seq_9631	Caudoviricetes;Unknown	generalist	pathogen bacteria
Viruses_Ang_PVD_seq_9640	Caudoviricetes;Unknown	generalist	pathogen bacteria
Viruses_Ang_PVD_seq_9646	Caudoviricetes;Unknown	generalist	pathogen bacteria
Viruses_Ang_PVD_seq_9648	Caudoviricetes;Unknown	generalist	pathogen bacteria
Viruses_Ang_PVD_seq_9648	Caudoviricetes;Unknown	generalist	pathogen bacteria
Viruses_Ang_PVD_seq_9652	Caudoviricetes;Unknown	generalist	pathogen bacteria
Viruses_Ang_PVD_seq_9652	Caudoviricetes;Unknown	generalist	pathogen bacteria
Viruses_Ang_PVD_seq_9652	Caudoviricetes;Unknown	generalist	pathogen bacteria
Viruses_Ang_PVD_seq_9652	Caudoviricetes;Unknown	generalist	pathogen bacteria
Viruses_Ang_PVD_seq_9652	Caudoviricetes;Unknown	generalist	pathogen bacteria
Viruses_Ang_PVD_seq_9652	Caudoviricetes;Unknown	generalist	pathogen bacteria
Viruses_Ang_PVD_seq_9652	Caudoviricetes;Unknown	generalist	pathogen bacteria
Viruses_Ang_PVD_seq_9652	Caudoviricetes;Unknown	generalist	pathogen bacteria
Viruses_Ang_PVD_seq_9652	Caudoviricetes;Unknown	generalist	pathogen bacteria
Viruses_Ang_PVD_seq_9652	Caudoviricetes;Unknown	generalist	pathogen bacteria
Viruses_Ang_PVD_seq_9652	Caudoviricetes;Unknown	generalist	pathogen bacteria
Viruses_Ang_PVD_seq_9652	Caudoviricetes;Unknown	generalist	pathogen bacteria
Viruses_Ang_PVD_seq_9652	Caudoviricetes;Unknown	generalist	pathogen bacteria
Viruses_Ang_PVD_seq_9652	Caudoviricetes;Unknown	generalist	pathogen bacteria
Viruses_Ang_PVD_seq_9652	Caudoviricetes;Unknown	generalist	pathogen bacteria
Viruses_Ang_PVD_seq_9652	Caudoviricetes;Unknown	generalist	pathogen bacteria
Viruses_Ang_PVD_seq_9652	Caudoviricetes;Unknown	generalist	pathogen bacteria
Viruses_Ang_PVD_seq_9656	Caudoviricetes;Unknown	generalist	pathogen bacteria
Viruses_Ang_PVD_seq_9657	Caudoviricetes;Unknown	generalist	pathogen bacteria
Viruses_Ang_PVD_seq_9658	Caudoviricetes;Unknown	generalist	pathogen bacteria
Viruses_Ang_PVD_seq_9665	Caudoviricetes;Unknown	generalist	pathogen bacteria
Viruses_Ang_PVD_seq_9666	Caudoviricetes;Unknown	generalist	pathogen bacteria
Viruses_Ang_PVD_seq_9670	Caudoviricetes;Unknown	generalist	pathogen bacteria
Viruses_Ang_PVD_seq_9672	Caudoviricetes;Unknown	generalist	pathogen bacteria
Viruses_Ang_PVD_seq_9674	Caudoviricetes;Unknown	generalist	pathogen bacteria
Viruses_Ang_PVD_seq_9674	Caudoviricetes;Unknown	generalist	pathogen bacteria
Viruses_Ang_PVD_seq_9677	Caudoviricetes;Unknown	generalist	pathogen bacteria
Viruses_Ang_PVD_seq_9677	Caudoviricetes;Unknown	generalist	pathogen bacteria
Viruses_Ang_PVD_seq_9677	Caudoviricetes;Unknown	generalist	pathogen bacteria
Viruses_Ang_PVD_seq_9678	Caudoviricetes;Unknown	generalist	pathogen bacteria
Viruses_Ang_PVD_seq_9680	Caudoviricetes;Unknown	generalist	pathogen bacteria
Viruses_Ang_PVD_seq_9692	Caudoviricetes;Unknown	generalist	pathogen bacteria
Viruses_Ang_PVD_seq_9692	Caudoviricetes;Unknown	generalist	pathogen bacteria
Viruses_Ang_PVD_seq_9693	Caudoviricetes;Unknown	generalist	pathogen bacteria
Viruses_Ang_PVD_seq_9695	Caudoviricetes;Unknown	generalist	pathogen bacteria
Viruses_Ang_PVD_seq_9699	Caudoviricetes;Unknown	generalist	pathogen bacteria
Viruses_Ang_PVD_seq_9700	Caudoviricetes;Unknown	generalist	pathogen bacteria
Viruses_Ang_PVD_seq_9700	Caudoviricetes;Unknown	generalist	pathogen bacteria
Viruses_Ang_PVD_seq_9700	Caudoviricetes;Unknown	generalist	pathogen bacteria
Viruses_Ang_PVD_seq_9704	Caudoviricetes;Unknown	generalist	pathogen bacteria
Viruses_Ang_PVD_seq_9705	Caudoviricetes;Unknown	generalist	pathogen bacteria
Viruses_Ang_PVD_seq_9709	Caudoviricetes;Unknown	generalist	pathogen bacteria
Viruses_Ang_PVD_seq_9710	Caudoviricetes;Unknown	generalist	pathogen bacteria
Viruses_Ang_PVD_seq_9713	Caudoviricetes;Unknown	generalist	pathogen bacteria
Viruses_Ang_PVD_seq_9716	Caudoviricetes;Unknown	generalist	pathogen bacteria
Viruses_Ang_PVD_seq_9716	Caudoviricetes;Unknown	generalist	pathogen bacteria
Viruses_Ang_PVD_seq_9716	Caudoviricetes;Unknown	generalist	pathogen bacteria
Viruses_Ang_PVD_seq_9716	Caudoviricetes;Unknown	generalist	pathogen bacteria
Viruses_Ang_PVD_seq_9716	Caudoviricetes;Unknown	generalist	pathogen bacteria
Viruses_Ang_PVD_seq_9716	Caudoviricetes;Unknown	generalist	pathogen bacteria
Viruses_Ang_PVD_seq_9716	Caudoviricetes;Unknown	generalist	pathogen bacteria
Viruses_Ang_PVD_seq_9716	Caudoviricetes;Unknown	generalist	pathogen bacteria
Viruses_Ang_PVD_seq_9716	Caudoviricetes;Unknown	generalist	pathogen bacteria
Viruses_Ang_PVD_seq_9716	Caudoviricetes;Unknown	generalist	pathogen bacteria
Viruses_Ang_PVD_seq_9716	Caudoviricetes;Unknown	generalist	pathogen bacteria
Viruses_Ang_PVD_seq_9716	Caudoviricetes;Unknown	generalist	pathogen bacteria
Viruses_Ang_PVD_seq_9716	Caudoviricetes;Unknown	generalist	pathogen bacteria
Viruses_Ang_PVD_seq_9716	Caudoviricetes;Unknown	generalist	pathogen bacteria
Viruses_Ang_PVD_seq_9716	Caudoviricetes;Unknown	generalist	pathogen bacteria
Viruses_Ang_PVD_seq_9716	Caudoviricetes;Unknown	generalist	pathogen bacteria
Viruses_Ang_PVD_seq_9716	Caudoviricetes;Unknown	generalist	pathogen bacteria
Viruses_Ang_PVD_seq_9716	Caudoviricetes;Unknown	generalist	pathogen bacteria
Viruses_Ang_PVD_seq_9716	Caudoviricetes;Unknown	generalist	pathogen bacteria
Viruses_Ang_PVD_seq_9716	Caudoviricetes;Unknown	generalist	pathogen bacteria
Viruses_Ang_PVD_seq_9716	Caudoviricetes;Unknown	generalist	pathogen bacteria
Viruses_Ang_PVD_seq_9716	Caudoviricetes;Unknown	generalist	pathogen bacteria
Viruses_Ang_PVD_seq_9716	Caudoviricetes;Unknown	generalist	pathogen bacteria
Viruses_Ang_PVD_seq_9716	Caudoviricetes;Unknown	generalist	pathogen bacteria
Viruses_Ang_PVD_seq_9719	Caudoviricetes;Unknown	generalist	pathogen bacteria
Viruses_Ang_PVD_seq_9722	Caudoviricetes;Unknown	generalist	pathogen bacteria
Viruses_Ang_PVD_seq_9725	Caudoviricetes;Unknown	generalist	pathogen bacteria
Viruses_Ang_PVD_seq_9727	Caudoviricetes;Unknown	generalist	pathogen bacteria
Viruses_Ang_PVD_seq_9732	Caudoviricetes;Unknown	generalist	pathogen bacteria
Viruses_Ang_PVD_seq_9734	Caudoviricetes;Unknown	generalist	pathogen bacteria
Viruses_Ang_RVD_seq_10009	Caudoviricetes;Unknown	generalist	pathogen bacteria
Viruses_Ang_RVD_seq_10012	Caudoviricetes;Unknown	generalist	pathogen bacteria
Viruses_Ang_RVD_seq_10019	Caudoviricetes;Unknown	generalist	pathogen bacteria
Viruses_Ang_RVD_seq_10020	Caudoviricetes;Unknown	generalist	pathogen bacteria
Viruses_Ang_RVD_seq_10024	Caudoviricetes;Unknown	generalist	pathogen bacteria
Viruses_Ang_RVD_seq_10024	Caudoviricetes;Unknown	generalist	pathogen bacteria
Viruses_Ang_RVD_seq_10027	Caudoviricetes;Unknown	generalist	pathogen bacteria
Viruses_Ang_RVD_seq_10033	Caudoviricetes;Unknown	generalist	pathogen bacteria
Viruses_Ang_RVD_seq_10033	Caudoviricetes;Unknown	generalist	pathogen bacteria
Viruses_Ang_RVD_seq_10033	Caudoviricetes;Unknown	generalist	pathogen bacteria
Viruses_Ang_RVD_seq_10035	Caudoviricetes;Unknown	generalist	pathogen bacteria
Viruses_Ang_RVD_seq_10042	Caudoviricetes;Unknown	generalist	pathogen bacteria
Viruses_Ang_RVD_seq_10048	Caudoviricetes;Unknown	generalist	pathogen bacteria
Viruses_Ang_RVD_seq_10048	Caudoviricetes;Unknown	generalist	pathogen bacteria
Viruses_Ang_RVD_seq_10048	Caudoviricetes;Unknown	generalist	pathogen bacteria
Viruses_Ang_RVD_seq_10050	Caudoviricetes;Unknown	generalist	pathogen bacteria
Viruses_Ang_RVD_seq_10055	Caudoviricetes;Unknown	generalist	pathogen bacteria
Viruses_Ang_RVD_seq_10055	Caudoviricetes;Unknown	generalist	pathogen bacteria
Viruses_Ang_RVD_seq_10055	Caudoviricetes;Unknown	generalist	pathogen bacteria
Viruses_Ang_RVD_seq_10055	Caudoviricetes;Unknown	generalist	pathogen bacteria
Viruses_Ang_RVD_seq_10059	Caudoviricetes;Unknown	generalist	pathogen bacteria
Viruses_Ang_RVD_seq_10061	Caudoviricetes;Unknown	generalist	pathogen bacteria
Viruses_Ang_RVD_seq_10064	Caudoviricetes;Unknown	generalist	pathogen bacteria
Viruses_Ang_RVD_seq_10064	Caudoviricetes;Unknown	generalist	pathogen bacteria
Viruses_Ang_RVD_seq_10065	Caudoviricetes;Unknown	generalist	pathogen bacteria
Viruses_Ang_RVD_seq_10065	Caudoviricetes;Unknown	generalist	pathogen bacteria
Viruses_Ang_RVD_seq_10065	Caudoviricetes;Unknown	generalist	pathogen bacteria
Viruses_Ang_RVD_seq_10069	Caudoviricetes;Unknown	specialist	pathogen bacteria
Viruses_Ang_RVD_seq_10069	Caudoviricetes;Unknown	specialist	pathogen bacteria
Viruses_Ang_RVD_seq_10069	Caudoviricetes;Unknown	specialist	pathogen bacteria
Viruses_Ang_RVD_seq_10070	Caudoviricetes;Unknown	generalist	pathogen bacteria
Viruses_Ang_RVD_seq_10072	Caudoviricetes;Unknown	generalist	pathogen bacteria
Viruses_Ang_RVD_seq_10076	Caudoviricetes;Unknown	generalist	pathogen bacteria
Viruses_Ang_RVD_seq_10076	Caudoviricetes;Unknown	generalist	pathogen bacteria
Viruses_Ang_RVD_seq_10077	Caudoviricetes;Unknown	generalist	pathogen bacteria
Viruses_Ang_RVD_seq_10077	Caudoviricetes;Unknown	generalist	pathogen bacteria
Viruses_Ang_RVD_seq_10077	Caudoviricetes;Unknown	generalist	pathogen bacteria
Viruses_Ang_RVD_seq_10078	Caudoviricetes;Unknown	generalist	pathogen bacteria
Viruses_Ang_RVD_seq_10080	Caudoviricetes;Unknown	generalist	pathogen bacteria
Viruses_Ang_RVD_seq_10080	Caudoviricetes;Unknown	generalist	pathogen bacteria
Viruses_Ang_RVD_seq_10080	Caudoviricetes;Unknown	generalist	pathogen bacteria
Viruses_Ang_RVD_seq_10087	Caudoviricetes;Unknown	generalist	pathogen bacteria
Viruses_Ang_RVD_seq_10088	Caudoviricetes;Unknown	generalist	pathogen bacteria
Viruses_Ang_RVD_seq_10088	Caudoviricetes;Unknown	generalist	pathogen bacteria
Viruses_Ang_RVD_seq_10088	Caudoviricetes;Unknown	generalist	pathogen bacteria
Viruses_Ang_RVD_seq_10088	Caudoviricetes;Unknown	generalist	pathogen bacteria
Viruses_Ang_RVD_seq_10088	Caudoviricetes;Unknown	generalist	pathogen bacteria
Viruses_Ang_RVD_seq_10094	Caudoviricetes;Unknown	generalist	pathogen bacteria
Viruses_Ang_RVD_seq_10094	Caudoviricetes;Unknown	generalist	pathogen bacteria
Viruses_Ang_RVD_seq_10094	Caudoviricetes;Unknown	generalist	pathogen bacteria
Viruses_Ang_RVD_seq_10097	Caudoviricetes;Unknown	generalist	pathogen bacteria
Viruses_Ang_RVD_seq_10101	Caudoviricetes;Unknown	generalist	pathogen bacteria
Viruses_Ang_RVD_seq_10106	Caudoviricetes;Unknown	generalist	pathogen bacteria
Viruses_Ang_RVD_seq_10110	Caudoviricetes;Unknown	generalist	pathogen bacteria
Viruses_Ang_RVD_seq_10111	Caudoviricetes;Unknown	generalist	pathogen bacteria
Viruses_Ang_RVD_seq_10111	Caudoviricetes;Unknown	generalist	pathogen bacteria
Viruses_Ang_RVD_seq_10113	Caudoviricetes;Unknown	generalist	pathogen bacteria
Viruses_Ang_RVD_seq_10115	Caudoviricetes;Unknown	generalist	pathogen bacteria
Viruses_Ang_RVD_seq_10115	Caudoviricetes;Unknown	generalist	pathogen bacteria
Viruses_Ang_RVD_seq_10121	Caudoviricetes;Unknown	generalist	pathogen bacteria
Viruses_Ang_RVD_seq_10121	Caudoviricetes;Unknown	generalist	pathogen bacteria
Viruses_Ang_RVD_seq_10121	Caudoviricetes;Unknown	generalist	pathogen bacteria
Viruses_Ang_RVD_seq_10122	Caudoviricetes;Unknown	generalist	pathogen bacteria
Viruses_Ang_RVD_seq_10122	Caudoviricetes;Unknown	generalist	pathogen bacteria
Viruses_Ang_RVD_seq_10130	Caudoviricetes;Unknown	generalist	pathogen bacteria
Viruses_Ang_RVD_seq_10133	Caudoviricetes;Unknown	generalist	pathogen bacteria
Viruses_Ang_RVD_seq_10134	Caudoviricetes;Unknown	generalist	pathogen bacteria
Viruses_Ang_RVD_seq_10143	Caudoviricetes;Unknown	generalist	pathogen bacteria
Viruses_Ang_RVD_seq_10149	Caudoviricetes;Unknown	generalist	pathogen bacteria
Viruses_Ang_RVD_seq_10152	Caudoviricetes;Unknown	generalist	pathogen bacteria
Viruses_Ang_RVD_seq_10153	Caudoviricetes;Unknown	generalist	pathogen bacteria
Viruses_Ang_RVD_seq_10167	Caudoviricetes;Unknown	generalist	pathogen bacteria
Viruses_Ang_RVD_seq_10169	Caudoviricetes;Unknown	generalist	pathogen bacteria
Viruses_Ang_RVD_seq_10171	Caudoviricetes;Unknown	generalist	pathogen bacteria
Viruses_Ang_RVD_seq_10171	Caudoviricetes;Unknown	generalist	pathogen bacteria
Viruses_Ang_RVD_seq_10171	Caudoviricetes;Unknown	generalist	pathogen bacteria
Viruses_Ang_RVD_seq_10174	Caudoviricetes;Unknown	generalist	pathogen bacteria
Viruses_Ang_RVD_seq_10179	Caudoviricetes;Unknown	generalist	pathogen bacteria
Viruses_Ang_RVD_seq_10181	Caudoviricetes;Unknown	generalist	pathogen bacteria
Viruses_Ang_RVD_seq_10185	Caudoviricetes;Unknown	generalist	pathogen bacteria
Viruses_Ang_RVD_seq_10186	Caudoviricetes;Unknown	generalist	pathogen bacteria
Viruses_Ang_RVD_seq_10186	Caudoviricetes;Unknown	generalist	pathogen bacteria
Viruses_Ang_RVD_seq_10186	Caudoviricetes;Unknown	generalist	pathogen bacteria
Viruses_Ang_RVD_seq_10186	Caudoviricetes;Unknown	generalist	pathogen bacteria
Viruses_Ang_RVD_seq_10186	Caudoviricetes;Unknown	generalist	pathogen bacteria
Viruses_Ang_RVD_seq_10188	Caudoviricetes;Unknown	generalist	pathogen bacteria
Viruses_Ang_RVD_seq_10188	Caudoviricetes;Unknown	generalist	pathogen bacteria
Viruses_Ang_RVD_seq_10188	Caudoviricetes;Unknown	generalist	pathogen bacteria
Viruses_Ang_RVD_seq_10188	Caudoviricetes;Unknown	generalist	pathogen bacteria
Viruses_Ang_RVD_seq_10188	Caudoviricetes;Unknown	generalist	pathogen bacteria
Viruses_Ang_RVD_seq_10189	Caudoviricetes;Unknown	generalist	pathogen bacteria
Viruses_Ang_RVD_seq_10189	Caudoviricetes;Unknown	generalist	pathogen bacteria
Viruses_Ang_RVD_seq_10189	Caudoviricetes;Unknown	generalist	pathogen bacteria
Viruses_Ang_RVD_seq_10193	Caudoviricetes;Unknown	generalist	pathogen bacteria
Viruses_Ang_RVD_seq_10195	Caudoviricetes;Unknown	generalist	pathogen bacteria
Viruses_Ang_RVD_seq_10195	Caudoviricetes;Unknown	generalist	pathogen bacteria
Viruses_Ang_RVD_seq_10195	Caudoviricetes;Unknown	generalist	pathogen bacteria
Viruses_Ang_RVD_seq_10196	Caudoviricetes;Unknown	generalist	pathogen bacteria
Viruses_Ang_RVD_seq_10199	Caudoviricetes;Unknown	generalist	pathogen bacteria
Viruses_Ang_RVD_seq_10200	Caudoviricetes;Unknown	generalist	pathogen bacteria
Viruses_Ang_RVD_seq_10209	Caudoviricetes;Unknown	generalist	pathogen bacteria
Viruses_Ang_RVD_seq_10224	Caudoviricetes;Unknown	generalist	pathogen bacteria
Viruses_Ang_RVD_seq_10224	Caudoviricetes;Unknown	generalist	pathogen bacteria
Viruses_Ang_RVD_seq_10240	Caudoviricetes;Unknown	generalist	pathogen bacteria
Viruses_Ang_RVD_seq_10242	Caudoviricetes;Unknown	generalist	pathogen bacteria
Viruses_Ang_RVD_seq_10243	Caudoviricetes;Unknown	generalist	pathogen bacteria
Viruses_Ang_RVD_seq_10253	Caudoviricetes;Unknown	generalist	pathogen bacteria
Viruses_Ang_RVD_seq_10255	Caudoviricetes;Unknown	generalist	pathogen bacteria
Viruses_Ang_RVD_seq_10259	Caudoviricetes;Unknown	generalist	pathogen bacteria
Viruses_Ang_RVD_seq_10261	Caudoviricetes;Unknown	generalist	pathogen bacteria
Viruses_Ang_RVD_seq_10269	Caudoviricetes;Unknown	generalist	pathogen bacteria
Viruses_Ang_RVD_seq_10271	Caudoviricetes;Unknown	generalist	pathogen bacteria
Viruses_Ang_RVD_seq_10271	Caudoviricetes;Unknown	generalist	pathogen bacteria
Viruses_Ang_RVD_seq_10272	Caudoviricetes;Unknown	generalist	pathogen bacteria
Viruses_Ang_RVD_seq_10272	Caudoviricetes;Unknown	generalist	pathogen bacteria
Viruses_Ang_RVD_seq_10272	Caudoviricetes;Unknown	generalist	pathogen bacteria
Viruses_Ang_RVD_seq_10272	Caudoviricetes;Unknown	generalist	pathogen bacteria
Viruses_Ang_RVD_seq_10272	Caudoviricetes;Unknown	generalist	pathogen bacteria
Viruses_Ang_RVD_seq_10272	Caudoviricetes;Unknown	generalist	pathogen bacteria
Viruses_Ang_RVD_seq_10272	Caudoviricetes;Unknown	generalist	pathogen bacteria
Viruses_Ang_RVD_seq_10277	Caudoviricetes;Unknown	generalist	pathogen bacteria
Viruses_Ang_RVD_seq_10277	Caudoviricetes;Unknown	generalist	pathogen bacteria
Viruses_Ang_RVD_seq_10277	Caudoviricetes;Unknown	generalist	pathogen bacteria
Viruses_Ang_RVD_seq_10277	Caudoviricetes;Unknown	generalist	pathogen bacteria
Viruses_Ang_RVD_seq_10277	Caudoviricetes;Unknown	generalist	pathogen bacteria
Viruses_Ang_RVD_seq_10292	Caudoviricetes;Unknown	generalist	pathogen bacteria
Viruses_Ang_RVD_seq_10297	Caudoviricetes;Unknown	generalist	pathogen bacteria
Viruses_Ang_RVD_seq_10298	Caudoviricetes;Unknown	generalist	pathogen bacteria
Viruses_Ang_RVD_seq_10299	Caudoviricetes;Unknown	generalist	pathogen bacteria
Viruses_Ang_RVD_seq_10299	Caudoviricetes;Unknown	generalist	pathogen bacteria
Viruses_Ang_RVD_seq_10299	Caudoviricetes;Unknown	generalist	pathogen bacteria
Viruses_Ang_RVD_seq_10299	Caudoviricetes;Unknown	generalist	pathogen bacteria
Viruses_Ang_RVD_seq_10299	Caudoviricetes;Unknown	generalist	pathogen bacteria
Viruses_Ang_RVD_seq_10299	Caudoviricetes;Unknown	generalist	pathogen bacteria
Viruses_Ang_RVD_seq_10299	Caudoviricetes;Unknown	generalist	pathogen bacteria
Viruses_Ang_RVD_seq_10299	Caudoviricetes;Unknown	generalist	pathogen bacteria
Viruses_Ang_RVD_seq_10299	Caudoviricetes;Unknown	generalist	pathogen bacteria
Viruses_Ang_RVD_seq_10299	Caudoviricetes;Unknown	generalist	pathogen bacteria
Viruses_Ang_RVD_seq_10299	Caudoviricetes;Unknown	generalist	pathogen bacteria
Viruses_Ang_RVD_seq_10299	Caudoviricetes;Unknown	generalist	pathogen bacteria
Viruses_Ang_RVD_seq_10299	Caudoviricetes;Unknown	generalist	pathogen bacteria
Viruses_Ang_RVD_seq_10299	Caudoviricetes;Unknown	generalist	pathogen bacteria
Viruses_Ang_RVD_seq_10299	Caudoviricetes;Unknown	generalist	pathogen bacteria
Viruses_Ang_RVD_seq_10299	Caudoviricetes;Unknown	generalist	pathogen bacteria
Viruses_Ang_RVD_seq_10299	Caudoviricetes;Unknown	generalist	pathogen bacteria
Viruses_Ang_RVD_seq_10299	Caudoviricetes;Unknown	generalist	pathogen bacteria
Viruses_Ang_RVD_seq_10299	Caudoviricetes;Unknown	generalist	pathogen bacteria
Viruses_Ang_RVD_seq_10299	Caudoviricetes;Unknown	generalist	pathogen bacteria
Viruses_Ang_RVD_seq_10299	Caudoviricetes;Unknown	generalist	pathogen bacteria
Viruses_Ang_RVD_seq_10299	Caudoviricetes;Unknown	generalist	pathogen bacteria
Viruses_Ang_RVD_seq_10299	Caudoviricetes;Unknown	generalist	pathogen bacteria
Viruses_Ang_RVD_seq_10299	Caudoviricetes;Unknown	generalist	pathogen bacteria
Viruses_Ang_RVD_seq_10299	Caudoviricetes;Unknown	generalist	pathogen bacteria
Viruses_Ang_RVD_seq_10299	Caudoviricetes;Unknown	generalist	pathogen bacteria
Viruses_Ang_RVD_seq_10299	Caudoviricetes;Unknown	generalist	pathogen bacteria
Viruses_Ang_RVD_seq_10299	Caudoviricetes;Unknown	generalist	pathogen bacteria
Viruses_Ang_RVD_seq_10299	Caudoviricetes;Unknown	generalist	pathogen bacteria
Viruses_Ang_RVD_seq_10299	Caudoviricetes;Unknown	generalist	pathogen bacteria
Viruses_Ang_RVD_seq_10299	Caudoviricetes;Unknown	generalist	pathogen bacteria
Viruses_Ang_RVD_seq_10299	Caudoviricetes;Unknown	generalist	pathogen bacteria
Viruses_Ang_RVD_seq_10299	Caudoviricetes;Unknown	generalist	pathogen bacteria
Viruses_Ang_RVD_seq_10299	Caudoviricetes;Unknown	generalist	pathogen bacteria
Viruses_Ang_RVD_seq_10299	Caudoviricetes;Unknown	generalist	pathogen bacteria
Viruses_Ang_RVD_seq_10299	Caudoviricetes;Unknown	generalist	pathogen bacteria
Viruses_Ang_RVD_seq_10299	Caudoviricetes;Unknown	generalist	pathogen bacteria
Viruses_Ang_RVD_seq_10299	Caudoviricetes;Unknown	generalist	pathogen bacteria
Viruses_Ang_RVD_seq_10299	Caudoviricetes;Unknown	generalist	pathogen bacteria
Viruses_Ang_RVD_seq_10299	Caudoviricetes;Unknown	generalist	pathogen bacteria
Viruses_Ang_RVD_seq_10299	Caudoviricetes;Unknown	generalist	pathogen bacteria
Viruses_Ang_RVD_seq_10299	Caudoviricetes;Unknown	generalist	pathogen bacteria
Viruses_Ang_RVD_seq_10299	Caudoviricetes;Unknown	generalist	pathogen bacteria
Viruses_Ang_RVD_seq_10299	Caudoviricetes;Unknown	generalist	pathogen bacteria
Viruses_Ang_RVD_seq_10299	Caudoviricetes;Unknown	generalist	pathogen bacteria
Viruses_Ang_RVD_seq_10299	Caudoviricetes;Unknown	generalist	pathogen bacteria
Viruses_Ang_RVD_seq_10299	Caudoviricetes;Unknown	generalist	pathogen bacteria
Viruses_Ang_RVD_seq_10299	Caudoviricetes;Unknown	generalist	pathogen bacteria
Viruses_Ang_RVD_seq_10299	Caudoviricetes;Unknown	generalist	pathogen bacteria
Viruses_Ang_RVD_seq_10299	Caudoviricetes;Unknown	generalist	pathogen bacteria
Viruses_Ang_RVD_seq_10299	Caudoviricetes;Unknown	generalist	pathogen bacteria
Viruses_Ang_RVD_seq_10299	Caudoviricetes;Unknown	generalist	pathogen bacteria
Viruses_Ang_RVD_seq_10299	Caudoviricetes;Unknown	generalist	pathogen bacteria
Viruses_Ang_RVD_seq_10299	Caudoviricetes;Unknown	generalist	pathogen bacteria
Viruses_Ang_RVD_seq_10299	Caudoviricetes;Unknown	generalist	pathogen bacteria
Viruses_Ang_RVD_seq_10299	Caudoviricetes;Unknown	generalist	pathogen bacteria
Viruses_Ang_RVD_seq_10299	Caudoviricetes;Unknown	generalist	pathogen bacteria
Viruses_Ang_RVD_seq_10299	Caudoviricetes;Unknown	generalist	pathogen bacteria
Viruses_Ang_RVD_seq_10299	Caudoviricetes;Unknown	generalist	pathogen bacteria
Viruses_Ang_RVD_seq_10299	Caudoviricetes;Unknown	generalist	pathogen bacteria
Viruses_Ang_RVD_seq_10299	Caudoviricetes;Unknown	generalist	pathogen bacteria
Viruses_Ang_RVD_seq_10299	Caudoviricetes;Unknown	generalist	pathogen bacteria
Viruses_Ang_RVD_seq_10299	Caudoviricetes;Unknown	generalist	pathogen bacteria
Viruses_Ang_RVD_seq_10299	Caudoviricetes;Unknown	generalist	pathogen bacteria
Viruses_Ang_RVD_seq_10299	Caudoviricetes;Unknown	generalist	pathogen bacteria
Viruses_Ang_RVD_seq_10299	Caudoviricetes;Unknown	generalist	pathogen bacteria
Viruses_Ang_RVD_seq_10299	Caudoviricetes;Unknown	generalist	pathogen bacteria
Viruses_Ang_RVD_seq_10299	Caudoviricetes;Unknown	generalist	pathogen bacteria
Viruses_Ang_RVD_seq_10299	Caudoviricetes;Unknown	generalist	pathogen bacteria
Viruses_Ang_RVD_seq_10299	Caudoviricetes;Unknown	generalist	pathogen bacteria
Viruses_Ang_RVD_seq_10299	Caudoviricetes;Unknown	generalist	pathogen bacteria
Viruses_Ang_RVD_seq_10299	Caudoviricetes;Unknown	generalist	pathogen bacteria
Viruses_Ang_RVD_seq_10299	Caudoviricetes;Unknown	generalist	pathogen bacteria
Viruses_Ang_RVD_seq_10299	Caudoviricetes;Unknown	generalist	pathogen bacteria
Viruses_Ang_RVD_seq_10299	Caudoviricetes;Unknown	generalist	pathogen bacteria
Viruses_Ang_RVD_seq_10299	Caudoviricetes;Unknown	generalist	pathogen bacteria
Viruses_Ang_RVD_seq_10299	Caudoviricetes;Unknown	generalist	pathogen bacteria
Viruses_Ang_RVD_seq_10299	Caudoviricetes;Unknown	generalist	pathogen bacteria
Viruses_Ang_RVD_seq_10299	Caudoviricetes;Unknown	generalist	pathogen bacteria
Viruses_Ang_RVD_seq_10299	Caudoviricetes;Unknown	generalist	pathogen bacteria
Viruses_Ang_RVD_seq_10299	Caudoviricetes;Unknown	generalist	pathogen bacteria
Viruses_Ang_RVD_seq_10299	Caudoviricetes;Unknown	generalist	pathogen bacteria
Viruses_Ang_RVD_seq_10299	Caudoviricetes;Unknown	generalist	pathogen bacteria
Viruses_Ang_RVD_seq_10299	Caudoviricetes;Unknown	generalist	pathogen bacteria
Viruses_Ang_RVD_seq_10299	Caudoviricetes;Unknown	generalist	pathogen bacteria
Viruses_Ang_RVD_seq_10299	Caudoviricetes;Unknown	generalist	pathogen bacteria
Viruses_Ang_RVD_seq_10300	Caudoviricetes;Unknown	generalist	pathogen bacteria
Viruses_Ang_RVD_seq_10300	Caudoviricetes;Unknown	generalist	pathogen bacteria
Viruses_Ang_RVD_seq_10301	Caudoviricetes;Unknown	generalist	pathogen bacteria
Viruses_Ang_RVD_seq_10301	Caudoviricetes;Unknown	generalist	pathogen bacteria
Viruses_Ang_RVD_seq_10301	Caudoviricetes;Unknown	generalist	pathogen bacteria
Viruses_Ang_RVD_seq_10308	Caudoviricetes;Unknown	generalist	pathogen bacteria
Viruses_Ang_RVD_seq_10314	Caudoviricetes;Unknown	generalist	pathogen bacteria
Viruses_Ang_RVD_seq_10315	Caudoviricetes;Unknown	generalist	pathogen bacteria
Viruses_Ang_RVD_seq_10316	Caudoviricetes;Unknown	generalist	pathogen bacteria
Viruses_Ang_RVD_seq_10316	Caudoviricetes;Unknown	generalist	pathogen bacteria
Viruses_Ang_RVD_seq_10317	Caudoviricetes;Unknown	generalist	pathogen bacteria
Viruses_Ang_RVD_seq_10321	Caudoviricetes;Unknown	generalist	pathogen bacteria
Viruses_Ang_RVD_seq_10321	Caudoviricetes;Unknown	generalist	pathogen bacteria
Viruses_Ang_RVD_seq_10321	Caudoviricetes;Unknown	generalist	pathogen bacteria
Viruses_Ang_RVD_seq_10324	Caudoviricetes;Unknown	generalist	pathogen bacteria
Viruses_Ang_RVD_seq_10327	Caudoviricetes;Unknown	generalist	pathogen bacteria
Viruses_Ang_RVD_seq_10327	Caudoviricetes;Unknown	generalist	pathogen bacteria
Viruses_Ang_RVD_seq_10327	Caudoviricetes;Unknown	generalist	pathogen bacteria
Viruses_Ang_RVD_seq_10327	Caudoviricetes;Unknown	generalist	pathogen bacteria
Viruses_Ang_RVD_seq_10327	Caudoviricetes;Unknown	generalist	pathogen bacteria
Viruses_Ang_RVD_seq_10327	Caudoviricetes;Unknown	generalist	pathogen bacteria
Viruses_Ang_RVD_seq_10329	Caudoviricetes;Unknown	generalist	pathogen bacteria
Viruses_Ang_RVD_seq_10329	Caudoviricetes;Unknown	generalist	pathogen bacteria
Viruses_Ang_RVD_seq_10329	Caudoviricetes;Unknown	generalist	pathogen bacteria
Viruses_Ang_RVD_seq_10331	Caudoviricetes;Unknown	generalist	pathogen bacteria
Viruses_Ang_RVD_seq_10333	Caudoviricetes;Unknown	generalist	pathogen bacteria
Viruses_Ang_RVD_seq_10339	Caudoviricetes;Unknown	generalist	pathogen bacteria
Viruses_Ang_RVD_seq_10344	Caudoviricetes;Unknown	generalist	pathogen bacteria
Viruses_Ang_RVD_seq_10347	Caudoviricetes;Unknown	generalist	pathogen bacteria
Viruses_Ang_RVD_seq_10348	Caudoviricetes;Unknown	generalist	pathogen bacteria
Viruses_Ang_RVD_seq_10348	Caudoviricetes;Unknown	generalist	pathogen bacteria
Viruses_Ang_RVD_seq_10348	Caudoviricetes;Unknown	generalist	pathogen bacteria
Viruses_Ang_RVD_seq_10349	Caudoviricetes;Unknown	generalist	pathogen bacteria
Viruses_Ang_RVD_seq_10353	Caudoviricetes;Unknown	generalist	pathogen bacteria
Viruses_Ang_RVD_seq_10353	Caudoviricetes;Unknown	generalist	pathogen bacteria
Viruses_Ang_RVD_seq_10359	Caudoviricetes;Unknown	generalist	pathogen bacteria
Viruses_Ang_RVD_seq_10359	Caudoviricetes;Unknown	generalist	pathogen bacteria
Viruses_Ang_RVD_seq_10361	Caudoviricetes;Unknown	generalist	pathogen bacteria
Viruses_Ang_RVD_seq_10362	Caudoviricetes;Unknown	generalist	pathogen bacteria
Viruses_Ang_RVD_seq_10364	Caudoviricetes;Unknown	generalist	pathogen bacteria
Viruses_Ang_RVD_seq_10365	Caudoviricetes;Unknown	generalist	pathogen bacteria
Viruses_Ang_RVD_seq_10372	Caudoviricetes;Unknown	generalist	pathogen bacteria
Viruses_Ang_RVD_seq_10372	Caudoviricetes;Unknown	generalist	pathogen bacteria
Viruses_Ang_RVD_seq_10383	Caudoviricetes;Unknown	generalist	pathogen bacteria
Viruses_Ang_RVD_seq_10383	Caudoviricetes;Unknown	generalist	pathogen bacteria
Viruses_Ang_RVD_seq_10383	Caudoviricetes;Unknown	generalist	pathogen bacteria
Viruses_Ang_RVD_seq_10383	Caudoviricetes;Unknown	generalist	pathogen bacteria
Viruses_Ang_RVD_seq_10384	Caudoviricetes;Unknown	generalist	pathogen bacteria
Viruses_Ang_RVD_seq_10385	Caudoviricetes;Unknown	generalist	pathogen bacteria
Viruses_Ang_RVD_seq_10388	Caudoviricetes;Unknown	generalist	pathogen bacteria
Viruses_Ang_RVD_seq_10397	Caudoviricetes;Unknown	generalist	pathogen bacteria
Viruses_Ang_RVD_seq_10397	Caudoviricetes;Unknown	generalist	pathogen bacteria
Viruses_Ang_RVD_seq_10398	Caudoviricetes;Unknown	generalist	pathogen bacteria
Viruses_Ang_RVD_seq_10401	Caudoviricetes;Unknown	generalist	pathogen bacteria
Viruses_Ang_RVD_seq_10401	Caudoviricetes;Unknown	generalist	pathogen bacteria
Viruses_Ang_RVD_seq_10402	Caudoviricetes;Unknown	generalist	pathogen bacteria
Viruses_Ang_RVD_seq_10410	Caudoviricetes;Unknown	generalist	pathogen bacteria
Viruses_Ang_RVD_seq_10410	Caudoviricetes;Unknown	generalist	pathogen bacteria
Viruses_Ang_RVD_seq_10410	Caudoviricetes;Unknown	generalist	pathogen bacteria
Viruses_Ang_RVD_seq_10410	Caudoviricetes;Unknown	generalist	pathogen bacteria
Viruses_Ang_RVD_seq_10411	Caudoviricetes;Unknown	generalist	pathogen bacteria
Viruses_Ang_RVD_seq_10413	Caudoviricetes;Unknown	generalist	pathogen bacteria
Viruses_Ang_RVD_seq_10413	Caudoviricetes;Unknown	generalist	pathogen bacteria
Viruses_Ang_RVD_seq_10414	Caudoviricetes;Unknown	generalist	pathogen bacteria
Viruses_Ang_RVD_seq_10414	Caudoviricetes;Unknown	generalist	pathogen bacteria
Viruses_Ang_RVD_seq_10420	Caudoviricetes;Unknown	generalist	pathogen bacteria
Viruses_Ang_RVD_seq_10420	Caudoviricetes;Unknown	generalist	pathogen bacteria
Viruses_Ang_RVD_seq_10420	Caudoviricetes;Unknown	generalist	pathogen bacteria
Viruses_Ang_RVD_seq_10420	Caudoviricetes;Unknown	generalist	pathogen bacteria
Viruses_Ang_RVD_seq_10421	Caudoviricetes;Unknown	specialist	pathogen bacteria
Viruses_Ang_RVD_seq_10433	Caudoviricetes;Unknown	generalist	pathogen bacteria
Viruses_Ang_RVD_seq_10437	Caudoviricetes;Unknown	specialist	pathogen bacteria
Viruses_Ang_RVD_seq_10440	Caudoviricetes;Unknown	generalist	pathogen bacteria
Viruses_Ang_RVD_seq_10447	Caudoviricetes;Unknown	generalist	pathogen bacteria
Viruses_Ang_RVD_seq_10447	Caudoviricetes;Unknown	generalist	pathogen bacteria
Viruses_Ang_RVD_seq_10450	Caudoviricetes;Unknown	generalist	pathogen bacteria
Viruses_Ang_RVD_seq_10450	Caudoviricetes;Unknown	generalist	pathogen bacteria
Viruses_Ang_RVD_seq_10452	Caudoviricetes;Unknown	generalist	pathogen bacteria
Viruses_Ang_RVD_seq_10453	Caudoviricetes;Unknown	generalist	pathogen bacteria
Viruses_Ang_RVD_seq_10455	Caudoviricetes;Unknown	generalist	pathogen bacteria
Viruses_Ang_RVD_seq_10455	Caudoviricetes;Unknown	generalist	pathogen bacteria
Viruses_Ang_RVD_seq_10455	Caudoviricetes;Unknown	generalist	pathogen bacteria
Viruses_Ang_RVD_seq_10455	Caudoviricetes;Unknown	generalist	pathogen bacteria
Viruses_Ang_RVD_seq_10455	Caudoviricetes;Unknown	generalist	pathogen bacteria
Viruses_Ang_RVD_seq_10456	Caudoviricetes;Unknown	generalist	pathogen bacteria
Viruses_Ang_RVD_seq_10457	Caudoviricetes;Unknown	generalist	pathogen bacteria
Viruses_Ang_RVD_seq_10457	Caudoviricetes;Unknown	generalist	pathogen bacteria
Viruses_Ang_RVD_seq_10465	Caudoviricetes;Unknown	generalist	pathogen bacteria
Viruses_Ang_RVD_seq_10465	Caudoviricetes;Unknown	generalist	pathogen bacteria
Viruses_Ang_RVD_seq_10466	Caudoviricetes;Unknown	generalist	pathogen bacteria
Viruses_Ang_RVD_seq_10478	Caudoviricetes;Unknown	generalist	pathogen bacteria
Viruses_Ang_RVD_seq_10480	Caudoviricetes;Unknown	generalist	pathogen bacteria
Viruses_Ang_RVD_seq_10483	Caudoviricetes;Unknown	generalist	pathogen bacteria
Viruses_Ang_RVD_seq_10487	Caudoviricetes;Unknown	generalist	pathogen bacteria
Viruses_Ang_RVD_seq_10490	Caudoviricetes;Unknown	generalist	pathogen bacteria
Viruses_Ang_RVD_seq_10490	Caudoviricetes;Unknown	generalist	pathogen bacteria
Viruses_Ang_RVD_seq_10491	Caudoviricetes;Unknown	generalist	pathogen bacteria
Viruses_Ang_RVD_seq_10491	Caudoviricetes;Unknown	generalist	pathogen bacteria
Viruses_Ang_RVD_seq_10491	Caudoviricetes;Unknown	generalist	pathogen bacteria
Viruses_Ang_RVD_seq_10498	Caudoviricetes;Unknown	generalist	pathogen bacteria
Viruses_Ang_RVD_seq_10498	Caudoviricetes;Unknown	generalist	pathogen bacteria
Viruses_Ang_RVD_seq_10501	Caudoviricetes;Unknown	generalist	pathogen bacteria
Viruses_Ang_RVD_seq_10510	Caudoviricetes;Unknown	generalist	pathogen bacteria
Viruses_Ang_RVD_seq_10510	Caudoviricetes;Unknown	generalist	pathogen bacteria
Viruses_Ang_RVD_seq_10515	Caudoviricetes;Unknown	generalist	pathogen bacteria
Viruses_Ang_RVD_seq_10516	Caudoviricetes;Unknown	generalist	pathogen bacteria
Viruses_Ang_RVD_seq_10518	Caudoviricetes;Unknown	generalist	pathogen bacteria
Viruses_Ang_RVD_seq_10518	Caudoviricetes;Unknown	generalist	pathogen bacteria
Viruses_Ang_RVD_seq_10518	Caudoviricetes;Unknown	generalist	pathogen bacteria
Viruses_Ang_RVD_seq_10528	Caudoviricetes;Unknown	generalist	pathogen bacteria
Viruses_Ang_RVD_seq_10528	Caudoviricetes;Unknown	generalist	pathogen bacteria
Viruses_Ang_RVD_seq_10528	Caudoviricetes;Unknown	generalist	pathogen bacteria
Viruses_Ang_RVD_seq_10533	Caudoviricetes;Unknown	generalist	pathogen bacteria
Viruses_Ang_RVD_seq_10535	Caudoviricetes;Unknown	generalist	pathogen bacteria
Viruses_Ang_RVD_seq_10543	Caudoviricetes;Unknown	generalist	pathogen bacteria
Viruses_Ang_RVD_seq_10545	Caudoviricetes;Unknown	generalist	pathogen bacteria
Viruses_Ang_RVD_seq_10548	Caudoviricetes;Unknown	generalist	pathogen bacteria
Viruses_Ang_RVD_seq_10556	Caudoviricetes;Unknown	generalist	pathogen bacteria
Viruses_Ang_RVD_seq_10562	Caudoviricetes;Unknown	generalist	pathogen bacteria
Viruses_Ang_RVD_seq_10563	Caudoviricetes;Unknown	generalist	pathogen bacteria
Viruses_Ang_RVD_seq_10566	Caudoviricetes;Unknown	generalist	pathogen bacteria
Viruses_Ang_RVD_seq_10569	Caudoviricetes;Unknown	generalist	pathogen bacteria
Viruses_Ang_RVD_seq_10571	Caudoviricetes;Unknown	generalist	pathogen bacteria
Viruses_Ang_RVD_seq_10571	Caudoviricetes;Unknown	generalist	pathogen bacteria
Viruses_Ang_RVD_seq_10577	Caudoviricetes;Unknown	generalist	pathogen bacteria
Viruses_Ang_RVD_seq_10596	Caudoviricetes;Unknown	generalist	pathogen bacteria
Viruses_Ang_RVD_seq_10602	Caudoviricetes;Unknown	generalist	pathogen bacteria
Viruses_Ang_RVD_seq_10603	Caudoviricetes;Unknown	generalist	pathogen bacteria
Viruses_Ang_RVD_seq_10604	Caudoviricetes;Unknown	generalist	pathogen bacteria
Viruses_Ang_RVD_seq_10609	Caudoviricetes;Unknown	generalist	pathogen bacteria
Viruses_Ang_RVD_seq_10619	Caudoviricetes;Unknown	generalist	pathogen bacteria
Viruses_Ang_RVD_seq_10629	Caudoviricetes;Unknown	specialist	pathogen bacteria
Viruses_Ang_RVD_seq_10629	Caudoviricetes;Unknown	specialist	pathogen bacteria
Viruses_Ang_RVD_seq_10629	Caudoviricetes;Unknown	specialist	pathogen bacteria
Viruses_Ang_RVD_seq_10631	Caudoviricetes;Unknown	generalist	pathogen bacteria
Viruses_Ang_RVD_seq_10637	Caudoviricetes;Unknown	generalist	pathogen bacteria
Viruses_Ang_RVD_seq_10644	Caudoviricetes;Unknown	generalist	pathogen bacteria
Viruses_Ang_RVD_seq_10650	Caudoviricetes;Unknown	generalist	pathogen bacteria
Viruses_Ang_RVD_seq_10654	Caudoviricetes;Unknown	generalist	pathogen bacteria
Viruses_Ang_RVD_seq_10657	Caudoviricetes;Unknown	generalist	pathogen bacteria
Viruses_Ang_RVD_seq_10659	Caudoviricetes;Unknown	generalist	pathogen bacteria
Viruses_Ang_RVD_seq_9739	Caudoviricetes;Unknown	generalist	pathogen bacteria
Viruses_Ang_RVD_seq_9745	Caudoviricetes;Unknown	generalist	pathogen bacteria
Viruses_Ang_RVD_seq_9748	Caudoviricetes;Unknown	generalist	pathogen bacteria
Viruses_Ang_RVD_seq_9757	Caudoviricetes;Unknown	specialist	pathogen bacteria
Viruses_Ang_RVD_seq_9762	Caudoviricetes;Unknown	generalist	pathogen bacteria
Viruses_Ang_RVD_seq_9765	Caudoviricetes;Unknown	generalist	pathogen bacteria
Viruses_Ang_RVD_seq_9769	Caudoviricetes;Unknown	generalist	pathogen bacteria
Viruses_Ang_RVD_seq_9769	Caudoviricetes;Unknown	generalist	pathogen bacteria
Viruses_Ang_RVD_seq_9769	Caudoviricetes;Unknown	generalist	pathogen bacteria
Viruses_Ang_RVD_seq_9778	Caudoviricetes;Unknown	generalist	pathogen bacteria
Viruses_Ang_RVD_seq_9778	Caudoviricetes;Unknown	generalist	pathogen bacteria
Viruses_Ang_RVD_seq_9787	Caudoviricetes;Unknown	generalist	pathogen bacteria
Viruses_Ang_RVD_seq_9787	Caudoviricetes;Unknown	generalist	pathogen bacteria
Viruses_Ang_RVD_seq_9787	Caudoviricetes;Unknown	generalist	pathogen bacteria
Viruses_Ang_RVD_seq_9790	Caudoviricetes;Unknown	generalist	pathogen bacteria
Viruses_Ang_RVD_seq_9793	Caudoviricetes;Unknown	generalist	pathogen bacteria
Viruses_Ang_RVD_seq_9794	Caudoviricetes;Unknown	generalist	pathogen bacteria
Viruses_Ang_RVD_seq_9795	Caudoviricetes;Unknown	generalist	pathogen bacteria
Viruses_Ang_RVD_seq_9804	Caudoviricetes;Unknown	generalist	pathogen bacteria
Viruses_Ang_RVD_seq_9804	Caudoviricetes;Unknown	generalist	pathogen bacteria
Viruses_Ang_RVD_seq_9807	Caudoviricetes;Unknown	generalist	pathogen bacteria
Viruses_Ang_RVD_seq_9810	Caudoviricetes;Unknown	generalist	pathogen bacteria
Viruses_Ang_RVD_seq_9821	Caudoviricetes;Unknown	generalist	pathogen bacteria
Viruses_Ang_RVD_seq_9823	Caudoviricetes;Unknown	generalist	pathogen bacteria
Viruses_Ang_RVD_seq_9823	Caudoviricetes;Unknown	generalist	pathogen bacteria
Viruses_Ang_RVD_seq_9827	Caudoviricetes;Unknown	generalist	pathogen bacteria
Viruses_Ang_RVD_seq_9827	Caudoviricetes;Unknown	generalist	pathogen bacteria
Viruses_Ang_RVD_seq_9827	Caudoviricetes;Unknown	generalist	pathogen bacteria
Viruses_Ang_RVD_seq_9830	Caudoviricetes;Unknown	generalist	pathogen bacteria
Viruses_Ang_RVD_seq_9830	Caudoviricetes;Unknown	generalist	pathogen bacteria
Viruses_Ang_RVD_seq_9832	Caudoviricetes;Unknown	generalist	pathogen bacteria
Viruses_Ang_RVD_seq_9832	Caudoviricetes;Unknown	generalist	pathogen bacteria
Viruses_Ang_RVD_seq_9834	Caudoviricetes;Unknown	generalist	pathogen bacteria
Viruses_Ang_RVD_seq_9834	Caudoviricetes;Unknown	generalist	pathogen bacteria
Viruses_Ang_RVD_seq_9836	Caudoviricetes;Unknown	generalist	pathogen bacteria
Viruses_Ang_RVD_seq_9837	Caudoviricetes;Unknown	generalist	pathogen bacteria
Viruses_Ang_RVD_seq_9838	Caudoviricetes;Unknown	generalist	pathogen bacteria
Viruses_Ang_RVD_seq_9847	Caudoviricetes;Unknown	generalist	pathogen bacteria
Viruses_Ang_RVD_seq_9848	Caudoviricetes;Unknown	generalist	pathogen bacteria
Viruses_Ang_RVD_seq_9853	Caudoviricetes;Unknown	generalist	pathogen bacteria
Viruses_Ang_RVD_seq_9863	Caudoviricetes;Unknown	specialist	pathogen bacteria
Viruses_Ang_RVD_seq_9870	Caudoviricetes;Unknown	generalist	pathogen bacteria
Viruses_Ang_RVD_seq_9872	Caudoviricetes;Unknown	generalist	pathogen bacteria
Viruses_Ang_RVD_seq_9873	Caudoviricetes;Unknown	generalist	pathogen bacteria
Viruses_Ang_RVD_seq_9879	Caudoviricetes;Unknown	generalist	pathogen bacteria
Viruses_Ang_RVD_seq_9894	Caudoviricetes;Unknown	generalist	pathogen bacteria
Viruses_Ang_RVD_seq_9902	Caudoviricetes;Unknown	generalist	pathogen bacteria
Viruses_Ang_RVD_seq_9909	Caudoviricetes;Unknown	generalist	pathogen bacteria
Viruses_Ang_RVD_seq_9913	Caudoviricetes;Unknown	generalist	pathogen bacteria
Viruses_Ang_RVD_seq_9913	Caudoviricetes;Unknown	generalist	pathogen bacteria
Viruses_Ang_RVD_seq_9914	Caudoviricetes;Unknown	generalist	pathogen bacteria
Viruses_Ang_RVD_seq_9914	Caudoviricetes;Unknown	generalist	pathogen bacteria
Viruses_Ang_RVD_seq_9915	Caudoviricetes;Unknown	generalist	pathogen bacteria
Viruses_Ang_RVD_seq_9927	Caudoviricetes;Unknown	generalist	pathogen bacteria
Viruses_Ang_RVD_seq_9928	Caudoviricetes;Unknown	specialist	pathogen bacteria
Viruses_Ang_RVD_seq_9929	Caudoviricetes;Unknown	generalist	pathogen bacteria
Viruses_Ang_RVD_seq_9937	Caudoviricetes;Unknown	generalist	pathogen bacteria
Viruses_Ang_RVD_seq_9942	Caudoviricetes;Unknown	generalist	pathogen bacteria
Viruses_Ang_RVD_seq_9942	Caudoviricetes;Unknown	generalist	pathogen bacteria
Viruses_Ang_RVD_seq_9944	Caudoviricetes;Unknown	generalist	pathogen bacteria
Viruses_Ang_RVD_seq_9944	Caudoviricetes;Unknown	generalist	pathogen bacteria
Viruses_Ang_RVD_seq_9944	Caudoviricetes;Unknown	generalist	pathogen bacteria
Viruses_Ang_RVD_seq_9945	Caudoviricetes;Unknown	generalist	pathogen bacteria
Viruses_Ang_RVD_seq_9945	Caudoviricetes;Unknown	generalist	pathogen bacteria
Viruses_Ang_RVD_seq_9945	Caudoviricetes;Unknown	generalist	pathogen bacteria
Viruses_Ang_RVD_seq_9945	Caudoviricetes;Unknown	generalist	pathogen bacteria
Viruses_Ang_RVD_seq_9945	Caudoviricetes;Unknown	generalist	pathogen bacteria
Viruses_Ang_RVD_seq_9948	Caudoviricetes;Unknown	generalist	pathogen bacteria
Viruses_Ang_RVD_seq_9948	Caudoviricetes;Unknown	generalist	pathogen bacteria
Viruses_Ang_RVD_seq_9953	Caudoviricetes;Unknown	generalist	pathogen bacteria
Viruses_Ang_RVD_seq_9953	Caudoviricetes;Unknown	generalist	pathogen bacteria
Viruses_Ang_RVD_seq_9953	Caudoviricetes;Unknown	generalist	pathogen bacteria
Viruses_Ang_RVD_seq_9953	Caudoviricetes;Unknown	generalist	pathogen bacteria
Viruses_Ang_RVD_seq_9953	Caudoviricetes;Unknown	generalist	pathogen bacteria
Viruses_Ang_RVD_seq_9953	Caudoviricetes;Unknown	generalist	pathogen bacteria
Viruses_Ang_RVD_seq_9953	Caudoviricetes;Unknown	generalist	pathogen bacteria
Viruses_Ang_RVD_seq_9953	Caudoviricetes;Unknown	generalist	pathogen bacteria
Viruses_Ang_RVD_seq_9953	Caudoviricetes;Unknown	generalist	pathogen bacteria
Viruses_Ang_RVD_seq_9953	Caudoviricetes;Unknown	generalist	pathogen bacteria
Viruses_Ang_RVD_seq_9953	Caudoviricetes;Unknown	generalist	pathogen bacteria
Viruses_Ang_RVD_seq_9953	Caudoviricetes;Unknown	generalist	pathogen bacteria
Viruses_Ang_RVD_seq_9956	Caudoviricetes;Unknown	generalist	pathogen bacteria
Viruses_Ang_RVD_seq_9964	Caudoviricetes;Unknown	generalist	pathogen bacteria
Viruses_Ang_RVD_seq_9968	Caudoviricetes;Unknown	generalist	pathogen bacteria
Viruses_Ang_RVD_seq_9973	Caudoviricetes;Unknown	generalist	pathogen bacteria
Viruses_Ang_RVD_seq_9976	Caudoviricetes;Unknown	generalist	pathogen bacteria
Viruses_Ang_RVD_seq_9978	Caudoviricetes;Unknown	generalist	pathogen bacteria
Viruses_Ang_RVD_seq_9979	Caudoviricetes;Unknown	generalist	pathogen bacteria
Viruses_Ang_RVD_seq_9979	Caudoviricetes;Unknown	generalist	pathogen bacteria
Viruses_Ang_RVD_seq_9985	Caudoviricetes;Unknown	generalist	pathogen bacteria
Viruses_Ang_RVD_seq_9985	Caudoviricetes;Unknown	generalist	pathogen bacteria
Viruses_Ang_RVD_seq_9988	Caudoviricetes;Unknown	specialist	pathogen bacteria
Viruses_Ang_RVD_seq_9989	Caudoviricetes;Unknown	generalist	pathogen bacteria
Viruses_Ang_RVD_seq_9989	Caudoviricetes;Unknown	generalist	pathogen bacteria
Viruses_Ang_RVD_seq_9991	Caudoviricetes;Unknown	generalist	pathogen bacteria
Viruses_Ang_RVD_seq_9991	Caudoviricetes;Unknown	generalist	pathogen bacteria
Viruses_Ang_RVD_seq_9991	Caudoviricetes;Unknown	generalist	pathogen bacteria
Viruses_Ang_RVD_seq_9993	Caudoviricetes;Unknown	generalist	pathogen bacteria
Viruses_Ang_RVD_seq_9993	Caudoviricetes;Unknown	generalist	pathogen bacteria
Viruses_Ang_RVD_seq_9995	Caudoviricetes;Unknown	generalist	pathogen bacteria
Viruses_Ang_VBMGOD_seq_10944	Caudoviricetes;Unknown	generalist	pathogen bacteria
Viruses_Ang_VBMGOD_seq_10944	Caudoviricetes;Unknown	generalist	pathogen bacteria
Viruses_Ang_VBMGOD_seq_10945	Caudoviricetes;Unknown	generalist	pathogen bacteria
Viruses_Ang_VBMGOD_seq_10945	Caudoviricetes;Unknown	generalist	pathogen bacteria
Viruses_Ang_VBMGOD_seq_10947	Caudoviricetes;Unknown	generalist	pathogen bacteria
Viruses_Ang_VBMGOD_seq_10950	Caudoviricetes;Unknown	generalist	pathogen bacteria
Viruses_Ang_VBMGOD_seq_10951	Caudoviricetes;Unknown	generalist	pathogen bacteria
Viruses_Ang_VBMGOD_seq_10951	Caudoviricetes;Unknown	generalist	pathogen bacteria
Viruses_Ang_VBMGOD_seq_10959	Caudoviricetes;Unknown	generalist	pathogen bacteria
Viruses_Ang_WGVD_seq_10964	Caudoviricetes;Unknown	generalist	pathogen bacteria
Viruses_Ang_WGVD_seq_10965	Caudoviricetes;Unknown	generalist	pathogen bacteria
Viruses_Ang_WGVD_seq_10965	Caudoviricetes;Unknown	generalist	pathogen bacteria
Viruses_Ang_WGVD_seq_10966	Caudoviricetes;Unknown	generalist	pathogen bacteria
Viruses_Ang_WGVD_seq_10966	Caudoviricetes;Unknown	generalist	pathogen bacteria
Viruses_Ang_WGVD_seq_10967	Caudoviricetes;Unknown	generalist	pathogen bacteria
Viruses_Ang_WGVD_seq_10968	Caudoviricetes;Unknown	generalist	pathogen bacteria
Viruses_Ang_WGVD_seq_10983	Caudoviricetes;Unknown	generalist	pathogen bacteria
Viruses_Ang_WGVD_seq_10984	Caudoviricetes;Unknown	generalist	pathogen bacteria
Viruses_Ang_WGVD_seq_11045	Caudoviricetes;Unknown	generalist	pathogen bacteria
Viruses_Ang_WGVD_seq_11046	Caudoviricetes;Unknown	generalist	pathogen bacteria
Viruses_Ang_WGVD_seq_11047	Caudoviricetes;Unknown	generalist	pathogen bacteria
Viruses_Ang_WGVD_seq_11048	Caudoviricetes;Unknown	generalist	pathogen bacteria
Viruses_Ang_WGVD_seq_11049	Caudoviricetes;Unknown	generalist	pathogen bacteria
Viruses_Ang_WGVD_seq_11050	Caudoviricetes;Unknown	generalist	pathogen bacteria
Viruses_Ang_WGVD_seq_11051	Caudoviricetes;Unknown	generalist	pathogen bacteria
Viruses_Ang_WGVD_seq_11052	Caudoviricetes;Unknown	generalist	pathogen bacteria
Viruses_Ang_WGVD_seq_11053	Caudoviricetes;Unknown	generalist	pathogen bacteria
Viruses_Ang_WGVD_seq_11054	Caudoviricetes;Unknown	generalist	pathogen bacteria
Viruses_Ang_WGVD_seq_11055	Caudoviricetes;Unknown	generalist	pathogen bacteria
Viruses_Ang_WGVD_seq_11056	Caudoviricetes;Unknown	generalist	pathogen bacteria
Viruses_Ang_WGVD_seq_11057	Caudoviricetes;Unknown	generalist	pathogen bacteria
Viruses_Ang_WGVD_seq_11058	Caudoviricetes;Unknown	generalist	pathogen bacteria
Viruses_Ang_WGVD_seq_11059	Caudoviricetes;Unknown	generalist	pathogen bacteria
Viruses_Ang_WGVD_seq_11060	Caudoviricetes;Unknown	generalist	pathogen bacteria
Viruses_Ang_WGVD_seq_11061	Caudoviricetes;Unknown	generalist	pathogen bacteria
Viruses_Ang_WGVD_seq_11064	Caudoviricetes;Unknown	generalist	pathogen bacteria
Viruses_Ang_WGVD_seq_11065	Caudoviricetes;Unknown	generalist	pathogen bacteria
Viruses_Ang_WGVD_seq_11066	Caudoviricetes;Unknown	generalist	pathogen bacteria
Viruses_Ang_WGVD_seq_11067	Caudoviricetes;Unknown	generalist	pathogen bacteria
Viruses_Ang_WGVD_seq_11068	Caudoviricetes;Unknown	generalist	pathogen bacteria
Viruses_Ang_WGVD_seq_11069	Caudoviricetes;Unknown	generalist	pathogen bacteria
Viruses_Ang_WGVD_seq_11070	Caudoviricetes;Unknown	generalist	pathogen bacteria
Viruses_Ang_WGVD_seq_11071	Caudoviricetes;Unknown	generalist	pathogen bacteria
Viruses_Ang_WGVD_seq_11072	Caudoviricetes;Unknown	generalist	pathogen bacteria
Viruses_Ang_WGVD_seq_11073	Caudoviricetes;Unknown	generalist	pathogen bacteria
Viruses_Ang_WGVD_seq_11074	Caudoviricetes;Unknown	generalist	pathogen bacteria
Viruses_Ang_WGVD_seq_11075	Caudoviricetes;Unknown	generalist	pathogen bacteria
Viruses_Ang_WGVD_seq_11076	Caudoviricetes;Unknown	generalist	pathogen bacteria
Viruses_Ang_WGVD_seq_11077	Caudoviricetes;Unknown	generalist	pathogen bacteria
Viruses_Ang_WGVD_seq_11078	Caudoviricetes;Unknown	generalist	pathogen bacteria
Viruses_Ang_other-pigs_seq_11110	Caudoviricetes;Unknown	generalist	pathogen bacteria
Viruses_Ang_other-pigs_seq_11115	Caudoviricetes;Unknown	generalist	pathogen bacteria
Viruses_Ang_other-pigs_seq_11118	Caudoviricetes;Unknown	generalist	pathogen bacteria
Viruses_Ang_other-pigs_seq_11118	Caudoviricetes;Unknown	generalist	pathogen bacteria
Viruses_Ang_other-pigs_seq_11127	Caudoviricetes;Unknown	generalist	pathogen bacteria
Viruses_Ang_other-pigs_seq_11127	Caudoviricetes;Unknown	generalist	pathogen bacteria
Viruses_Ang_other-pigs_seq_11127	Caudoviricetes;Unknown	generalist	pathogen bacteria
Viruses_Ang_other-pigs_seq_11128	Caudoviricetes;Unknown	generalist	pathogen bacteria
Viruses_Ang_other-pigs_seq_11129	Caudoviricetes;Unknown	generalist	pathogen bacteria
Viruses_Ang_other-pigs_seq_11143	Caudoviricetes;Unknown	generalist	pathogen bacteria
Viruses_Ang_other-pigs_seq_11143	Caudoviricetes;Unknown	generalist	pathogen bacteria
Viruses_Ang_other-pigs_seq_11143	Caudoviricetes;Unknown	generalist	pathogen bacteria
Viruses_Ang_other-pigs_seq_11143	Caudoviricetes;Unknown	generalist	pathogen bacteria
Viruses_Ang_other-pigs_seq_11143	Caudoviricetes;Unknown	generalist	pathogen bacteria
Viruses_Ang_other-pigs_seq_11143	Caudoviricetes;Unknown	generalist	pathogen bacteria
Viruses_Ang_other-pigs_seq_11143	Caudoviricetes;Unknown	generalist	pathogen bacteria
Viruses_Ang_other-pigs_seq_11143	Caudoviricetes;Unknown	generalist	pathogen bacteria
Viruses_Ang_other-pigs_seq_11143	Caudoviricetes;Unknown	generalist	pathogen bacteria
Viruses_Ang_other-pigs_seq_11143	Caudoviricetes;Unknown	generalist	pathogen bacteria
Viruses_Ang_other-pigs_seq_11143	Caudoviricetes;Unknown	generalist	pathogen bacteria
Viruses_Ang_other-pigs_seq_11143	Caudoviricetes;Unknown	generalist	pathogen bacteria
Viruses_Ang_other-pigs_seq_11143	Caudoviricetes;Unknown	generalist	pathogen bacteria
Viruses_Ang_other-pigs_seq_11149	Caudoviricetes;Unknown	generalist	pathogen bacteria
Viruses_Ang_other-pigs_seq_11152	Caudoviricetes;Unknown	generalist	pathogen bacteria
Viruses_Ang_other-pigs_seq_11154	Caudoviricetes;Unknown	generalist	pathogen bacteria
Viruses_Ang_other-pigs_seq_11161	Caudoviricetes;Unknown	generalist	pathogen bacteria
Viruses_Ang_other-pigs_seq_11162	Caudoviricetes;Unknown	generalist	pathogen bacteria
Viruses_Ang_other-pigs_seq_11168	Caudoviricetes;Unknown	generalist	pathogen bacteria
Viruses_Ang_other-pigs_seq_11169	Caudoviricetes;Unknown	generalist	pathogen bacteria
Viruses_Ang_other-pigs_seq_11169	Caudoviricetes;Unknown	generalist	pathogen bacteria
Viruses_Ang_other-pigs_seq_11186	Caudoviricetes;Unknown	generalist	pathogen bacteria
Viruses_Ang_other-pigs_seq_11189	Caudoviricetes;Unknown	generalist	pathogen bacteria
Viruses_Ang_other-pigs_seq_11191	Caudoviricetes;Unknown	generalist	pathogen bacteria
Viruses_Ang_other-pigs_seq_11192	Caudoviricetes;Unknown	generalist	pathogen bacteria
Viruses_Ang_other-pigs_seq_11192	Caudoviricetes;Unknown	generalist	pathogen bacteria
Viruses_Ang_other-pigs_seq_11192	Caudoviricetes;Unknown	generalist	pathogen bacteria
Viruses_Ang_other-pigs_seq_11192	Caudoviricetes;Unknown	generalist	pathogen bacteria
Viruses_Ang_other-pigs_seq_11192	Caudoviricetes;Unknown	generalist	pathogen bacteria
Viruses_Ang_other-pigs_seq_11192	Caudoviricetes;Unknown	generalist	pathogen bacteria
Viruses_Ang_other-pigs_seq_11192	Caudoviricetes;Unknown	generalist	pathogen bacteria
Viruses_Ang_other-pigs_seq_11192	Caudoviricetes;Unknown	generalist	pathogen bacteria
Viruses_Ang_other-pigs_seq_11192	Caudoviricetes;Unknown	generalist	pathogen bacteria
Viruses_Ang_other-pigs_seq_11193	Caudoviricetes;Unknown	generalist	pathogen bacteria
Viruses_Ang_other-pigs_seq_11194	Caudoviricetes;Unknown	generalist	pathogen bacteria
Viruses_Ang_other-pigs_seq_11196	Caudoviricetes;Unknown	generalist	pathogen bacteria
Viruses_Ang_other-pigs_seq_11201	Caudoviricetes;Unknown	generalist	pathogen bacteria
Viruses_Ang_other-pigs_seq_11201	Caudoviricetes;Unknown	generalist	pathogen bacteria
Viruses_Ang_other-pigs_seq_11201	Caudoviricetes;Unknown	generalist	pathogen bacteria
Viruses_Ang_other-pigs_seq_11209	Caudoviricetes;Unknown	generalist	pathogen bacteria
Viruses_Ang_other-pigs_seq_11210	Caudoviricetes;Unknown	generalist	pathogen bacteria
Viruses_Ang_other-pigs_seq_11210	Caudoviricetes;Unknown	generalist	pathogen bacteria
Viruses_Ang_other-pigs_seq_11211	Caudoviricetes;Unknown	generalist	pathogen bacteria
Viruses_Ang_other-pigs_seq_11216	Caudoviricetes;Unknown	generalist	pathogen bacteria
Viruses_Ang_other-pigs_seq_11217	Caudoviricetes;Unknown	generalist	pathogen bacteria
Viruses_Ang_other-pigs_seq_11218	Caudoviricetes;Unknown	generalist	pathogen bacteria
Viruses_Ang_other-pigs_seq_11218	Caudoviricetes;Unknown	generalist	pathogen bacteria
Viruses_Ang_other-pigs_seq_11219	Caudoviricetes;Unknown	generalist	pathogen bacteria
Viruses_Ang_other-pigs_seq_11219	Caudoviricetes;Unknown	generalist	pathogen bacteria
Viruses_Ang_other-pigs_seq_11220	Caudoviricetes;Unknown	generalist	pathogen bacteria
Viruses_Ang_other-pigs_seq_11222	Caudoviricetes;Unknown	generalist	pathogen bacteria
Viruses_Ang_other-pigs_seq_11223	Caudoviricetes;Unknown	generalist	pathogen bacteria
Viruses_Ang_other-pigs_seq_11224	Caudoviricetes;Unknown	generalist	pathogen bacteria
Viruses_Ang_other-pigs_seq_11224	Caudoviricetes;Unknown	generalist	pathogen bacteria
Viruses_Ang_other-pigs_seq_11225	Caudoviricetes;Unknown	generalist	pathogen bacteria
Viruses_Ang_other-pigs_seq_11225	Caudoviricetes;Unknown	generalist	pathogen bacteria
Viruses_Ang_other-pigs_seq_11225	Caudoviricetes;Unknown	generalist	pathogen bacteria
Viruses_Ang_other-pigs_seq_11231	Caudoviricetes;Unknown	generalist	pathogen bacteria
Viruses_Ang_other-pigs_seq_11231	Caudoviricetes;Unknown	generalist	pathogen bacteria
Viruses_Ang_other-pigs_seq_11231	Caudoviricetes;Unknown	generalist	pathogen bacteria
Viruses_Ang_other-pigs_seq_11231	Caudoviricetes;Unknown	generalist	pathogen bacteria
Viruses_Ang_other-pigs_seq_11231	Caudoviricetes;Unknown	generalist	pathogen bacteria
Viruses_Ang_other-pigs_seq_11231	Caudoviricetes;Unknown	generalist	pathogen bacteria
Viruses_Ang_other-pigs_seq_11231	Caudoviricetes;Unknown	generalist	pathogen bacteria
Viruses_Ang_other-pigs_seq_11239	Caudoviricetes;Unknown	generalist	pathogen bacteria
Viruses_Ang_other-pigs_seq_11239	Caudoviricetes;Unknown	generalist	pathogen bacteria
Viruses_Ang_other-pigs_seq_11239	Caudoviricetes;Unknown	generalist	pathogen bacteria
Viruses_Ang_other-pigs_seq_11241	Caudoviricetes;Unknown	generalist	pathogen bacteria
Viruses_Ang_other-pigs_seq_11241	Caudoviricetes;Unknown	generalist	pathogen bacteria
Viruses_Ang_other-pigs_seq_11242	Caudoviricetes;Unknown	generalist	pathogen bacteria
Viruses_Ang_other-pigs_seq_11244	Caudoviricetes;Unknown	generalist	pathogen bacteria
Viruses_Ang_other-pigs_seq_11247	Caudoviricetes;Unknown	generalist	pathogen bacteria
Viruses_Ang_other-pigs_seq_11247	Caudoviricetes;Unknown	generalist	pathogen bacteria
Viruses_Ang_other-pigs_seq_11247	Caudoviricetes;Unknown	generalist	pathogen bacteria
Viruses_Ang_other-pigs_seq_11247	Caudoviricetes;Unknown	generalist	pathogen bacteria
Viruses_Ang_other-pigs_seq_11247	Caudoviricetes;Unknown	generalist	pathogen bacteria
Viruses_Ang_other-pigs_seq_11249	Caudoviricetes;Unknown	generalist	pathogen bacteria
Viruses_Ang_other-pigs_seq_11249	Caudoviricetes;Unknown	generalist	pathogen bacteria
Viruses_Ang_other-pigs_seq_11249	Caudoviricetes;Unknown	generalist	pathogen bacteria
Viruses_Ang_other-pigs_seq_11252	Caudoviricetes;Unknown	generalist	pathogen bacteria
Viruses_Ang_other-pigs_seq_11254	Caudoviricetes;Unknown	generalist	pathogen bacteria
Viruses_Ang_other-pigs_seq_11254	Caudoviricetes;Unknown	generalist	pathogen bacteria
Viruses_Ang_other-pigs_seq_11254	Caudoviricetes;Unknown	generalist	pathogen bacteria
Viruses_Ang_other-pigs_seq_11254	Caudoviricetes;Unknown	generalist	pathogen bacteria
Viruses_Ang_other-pigs_seq_11254	Caudoviricetes;Unknown	generalist	pathogen bacteria
Viruses_Ang_other-pigs_seq_11254	Caudoviricetes;Unknown	generalist	pathogen bacteria
Viruses_Ang_other-pigs_seq_11254	Caudoviricetes;Unknown	generalist	pathogen bacteria
Viruses_Ang_other-pigs_seq_11254	Caudoviricetes;Unknown	generalist	pathogen bacteria
Viruses_Ang_other-pigs_seq_11254	Caudoviricetes;Unknown	generalist	pathogen bacteria
Viruses_Ang_other-pigs_seq_11254	Caudoviricetes;Unknown	generalist	pathogen bacteria
Viruses_Ang_other-pigs_seq_11254	Caudoviricetes;Unknown	generalist	pathogen bacteria
Viruses_Ang_other-pigs_seq_11254	Caudoviricetes;Unknown	generalist	pathogen bacteria
Viruses_Ang_other-pigs_seq_11254	Caudoviricetes;Unknown	generalist	pathogen bacteria
Viruses_Ang_other-pigs_seq_11254	Caudoviricetes;Unknown	generalist	pathogen bacteria
Viruses_Ang_other-pigs_seq_11254	Caudoviricetes;Unknown	generalist	pathogen bacteria
Viruses_Ang_other-pigs_seq_11254	Caudoviricetes;Unknown	generalist	pathogen bacteria
Viruses_Ang_other-pigs_seq_11254	Caudoviricetes;Unknown	generalist	pathogen bacteria
Viruses_Ang_other-pigs_seq_11254	Caudoviricetes;Unknown	generalist	pathogen bacteria
Viruses_Ang_other-pigs_seq_11254	Caudoviricetes;Unknown	generalist	pathogen bacteria
Viruses_Ang_other-pigs_seq_11254	Caudoviricetes;Unknown	generalist	pathogen bacteria
Viruses_Ang_other-pigs_seq_11254	Caudoviricetes;Unknown	generalist	pathogen bacteria
Viruses_Ang_other-pigs_seq_11254	Caudoviricetes;Unknown	generalist	pathogen bacteria
Viruses_Ang_other-pigs_seq_11254	Caudoviricetes;Unknown	generalist	pathogen bacteria
Viruses_Ang_other-pigs_seq_11254	Caudoviricetes;Unknown	generalist	pathogen bacteria
Viruses_Ang_other-pigs_seq_11254	Caudoviricetes;Unknown	generalist	pathogen bacteria
Viruses_Ang_other-pigs_seq_11254	Caudoviricetes;Unknown	generalist	pathogen bacteria
Viruses_Ang_other-pigs_seq_11254	Caudoviricetes;Unknown	generalist	pathogen bacteria
Viruses_Ang_other-pigs_seq_11254	Caudoviricetes;Unknown	generalist	pathogen bacteria
Viruses_Ang_other-pigs_seq_11254	Caudoviricetes;Unknown	generalist	pathogen bacteria
Viruses_Ang_other-pigs_seq_11254	Caudoviricetes;Unknown	generalist	pathogen bacteria
Viruses_Ang_other-pigs_seq_11254	Caudoviricetes;Unknown	generalist	pathogen bacteria
Viruses_Ang_other-pigs_seq_11254	Caudoviricetes;Unknown	generalist	pathogen bacteria
Viruses_Ang_other-pigs_seq_11254	Caudoviricetes;Unknown	generalist	pathogen bacteria
Viruses_Ang_other-pigs_seq_11254	Caudoviricetes;Unknown	generalist	pathogen bacteria
Viruses_Ang_other-pigs_seq_11254	Caudoviricetes;Unknown	generalist	pathogen bacteria
Viruses_Ang_other-pigs_seq_11254	Caudoviricetes;Unknown	generalist	pathogen bacteria
Viruses_Ang_other-pigs_seq_11254	Caudoviricetes;Unknown	generalist	pathogen bacteria
Viruses_Ang_other-pigs_seq_11254	Caudoviricetes;Unknown	generalist	pathogen bacteria
Viruses_Ang_other-pigs_seq_11254	Caudoviricetes;Unknown	generalist	pathogen bacteria
Viruses_Ang_other-pigs_seq_11254	Caudoviricetes;Unknown	generalist	pathogen bacteria
Viruses_Ang_other-pigs_seq_11254	Caudoviricetes;Unknown	generalist	pathogen bacteria
Viruses_Ang_other-pigs_seq_11254	Caudoviricetes;Unknown	generalist	pathogen bacteria
Viruses_Ang_other-pigs_seq_11254	Caudoviricetes;Unknown	generalist	pathogen bacteria
Viruses_Ang_other-pigs_seq_11254	Caudoviricetes;Unknown	generalist	pathogen bacteria
Viruses_Ang_other-pigs_seq_11254	Caudoviricetes;Unknown	generalist	pathogen bacteria
Viruses_Ang_other-pigs_seq_11254	Caudoviricetes;Unknown	generalist	pathogen bacteria
Viruses_Ang_other-pigs_seq_11254	Caudoviricetes;Unknown	generalist	pathogen bacteria
Viruses_Ang_other-pigs_seq_11254	Caudoviricetes;Unknown	generalist	pathogen bacteria
Viruses_Ang_other-pigs_seq_11254	Caudoviricetes;Unknown	generalist	pathogen bacteria
Viruses_Ang_other-pigs_seq_11254	Caudoviricetes;Unknown	generalist	pathogen bacteria
Viruses_Ang_other-pigs_seq_11254	Caudoviricetes;Unknown	generalist	pathogen bacteria
Viruses_Ang_other-pigs_seq_11254	Caudoviricetes;Unknown	generalist	pathogen bacteria
Viruses_Ang_other-pigs_seq_11254	Caudoviricetes;Unknown	generalist	pathogen bacteria
Viruses_Ang_other-pigs_seq_11254	Caudoviricetes;Unknown	generalist	pathogen bacteria
Viruses_Ang_other-pigs_seq_11254	Caudoviricetes;Unknown	generalist	pathogen bacteria
Viruses_Ang_other-pigs_seq_11254	Caudoviricetes;Unknown	generalist	pathogen bacteria
Viruses_Ang_other-pigs_seq_11254	Caudoviricetes;Unknown	generalist	pathogen bacteria
Viruses_Ang_other-pigs_seq_11254	Caudoviricetes;Unknown	generalist	pathogen bacteria
Viruses_Ang_other-pigs_seq_11254	Caudoviricetes;Unknown	generalist	pathogen bacteria
Viruses_Ang_other-pigs_seq_11254	Caudoviricetes;Unknown	generalist	pathogen bacteria
Viruses_Ang_other-pigs_seq_11254	Caudoviricetes;Unknown	generalist	pathogen bacteria
Viruses_Ang_other-pigs_seq_11254	Caudoviricetes;Unknown	generalist	pathogen bacteria
Viruses_Ang_other-pigs_seq_11254	Caudoviricetes;Unknown	generalist	pathogen bacteria
Viruses_Ang_other-pigs_seq_11254	Caudoviricetes;Unknown	generalist	pathogen bacteria
Viruses_Ang_other-pigs_seq_11254	Caudoviricetes;Unknown	generalist	pathogen bacteria
Viruses_Ang_other-pigs_seq_11254	Caudoviricetes;Unknown	generalist	pathogen bacteria
Viruses_Ang_other-pigs_seq_11254	Caudoviricetes;Unknown	generalist	pathogen bacteria
Viruses_Ang_other-pigs_seq_11254	Caudoviricetes;Unknown	generalist	pathogen bacteria
Viruses_Ang_other-pigs_seq_11254	Caudoviricetes;Unknown	generalist	pathogen bacteria
Viruses_Ang_other-pigs_seq_11254	Caudoviricetes;Unknown	generalist	pathogen bacteria
Viruses_Ang_other-pigs_seq_11254	Caudoviricetes;Unknown	generalist	pathogen bacteria
Viruses_Ang_other-pigs_seq_11254	Caudoviricetes;Unknown	generalist	pathogen bacteria
Viruses_Ang_other-pigs_seq_11254	Caudoviricetes;Unknown	generalist	pathogen bacteria
Viruses_Ang_other-pigs_seq_11254	Caudoviricetes;Unknown	generalist	pathogen bacteria
Viruses_Ang_other-pigs_seq_11254	Caudoviricetes;Unknown	generalist	pathogen bacteria
Viruses_Ang_other-pigs_seq_11254	Caudoviricetes;Unknown	generalist	pathogen bacteria
Viruses_Ang_other-pigs_seq_11254	Caudoviricetes;Unknown	generalist	pathogen bacteria
Viruses_Ang_other-pigs_seq_11258	Caudoviricetes;Unknown	generalist	pathogen bacteria
Viruses_Ang_other-pigs_seq_11260	Caudoviricetes;Unknown	generalist	pathogen bacteria
Viruses_Ang_other-pigs_seq_11261	Caudoviricetes;Unknown	generalist	pathogen bacteria
Viruses_Ang_other-pigs_seq_11265	Caudoviricetes;Unknown	generalist	pathogen bacteria
Viruses_Ang_other-pigs_seq_11271	Caudoviricetes;Unknown	generalist	pathogen bacteria
Viruses_Ang_other-pigs_seq_11283	Caudoviricetes;Unknown	generalist	pathogen bacteria
Viruses_Ang_other-pigs_seq_11283	Caudoviricetes;Unknown	generalist	pathogen bacteria
Viruses_Ang_other-pigs_seq_11285	Caudoviricetes;Unknown	generalist	pathogen bacteria
Viruses_Ang_other-pigs_seq_11285	Caudoviricetes;Unknown	generalist	pathogen bacteria
Viruses_Ang_other-pigs_seq_11287	Caudoviricetes;Unknown	generalist	pathogen bacteria
Viruses_Ang_other-pigs_seq_11287	Caudoviricetes;Unknown	generalist	pathogen bacteria
Viruses_Ang_other-pigs_seq_11287	Caudoviricetes;Unknown	generalist	pathogen bacteria
Viruses_Ang_other-pigs_seq_11291	Caudoviricetes;Unknown	generalist	pathogen bacteria
Viruses_Ang_other-pigs_seq_11291	Caudoviricetes;Unknown	generalist	pathogen bacteria
Viruses_Ang_other-pigs_seq_11291	Caudoviricetes;Unknown	generalist	pathogen bacteria
Viruses_Ang_other-pigs_seq_11292	Caudoviricetes;Unknown	generalist	pathogen bacteria
Viruses_Ang_other-pigs_seq_11295	Caudoviricetes;Unknown	generalist	pathogen bacteria
Viruses_Ang_other-pigs_seq_11295	Caudoviricetes;Unknown	generalist	pathogen bacteria
Viruses_Ang_other-pigs_seq_11301	Caudoviricetes;Unknown	generalist	pathogen bacteria
Viruses_Ang_other-pigs_seq_11302	Caudoviricetes;Unknown	generalist	pathogen bacteria
Viruses_Ang_other-pigs_seq_11302	Caudoviricetes;Unknown	generalist	pathogen bacteria
Viruses_Ang_other-pigs_seq_11303	Caudoviricetes;Unknown	generalist	pathogen bacteria
Viruses_Ang_other-pigs_seq_11305	Caudoviricetes;Unknown	generalist	pathogen bacteria
Viruses_Ang_other-pigs_seq_11306	Caudoviricetes;Unknown	generalist	pathogen bacteria
Viruses_Ang_other-pigs_seq_11306	Caudoviricetes;Unknown	generalist	pathogen bacteria
Viruses_Ang_other-pigs_seq_11308	Caudoviricetes;Unknown	generalist	pathogen bacteria
Viruses_Ang_other-pigs_seq_11318	Caudoviricetes;Unknown	generalist	pathogen bacteria
Viruses_Ang_other-pigs_seq_11320	Caudoviricetes;Unknown	generalist	pathogen bacteria
Viruses_Ang_other-pigs_seq_11321	Caudoviricetes;Unknown	generalist	pathogen bacteria
Viruses_Ang_other-pigs_seq_11323	Caudoviricetes;Unknown	generalist	pathogen bacteria
Viruses_Ang_other-pigs_seq_11327	Caudoviricetes;Unknown	generalist	pathogen bacteria
Viruses_Ang_other-pigs_seq_11329	Caudoviricetes;Unknown	generalist	pathogen bacteria
[truncated: 5,364 more rows]
