# Supplementary material for: Large-scale genomic analysis of jumbo phages: coevolution, genome architecture, and host interaction mechanisms
Source: Anim Microbiome. 2026 Feb 24;8:32. doi: 10.1186/s42523-026-00534-z (PMC13037316; doi:10.1186/s42523-026-00534-z)
Supplement: Supplementary file 10 — Supplementary Material 10: Additional file 8: Table S7. The distribution and competing types of phage-phage interactions in the JPGD [file 42523_2026_534_MOESM10_ESM.xlsx]

## Sheet: Sheet1
Table S7. The distribution and competing types of phage-phage interactions in the JPGD.
Targeting jumbo phage ID	taxonomy	Targeted jumbo phage ID	taxonomy	target type	competitive type		phages encoded Acr proteins
Viruses_Ang_PVD_seq_9581	Caudoviricetes;Unknown	200k_Proviruses_Ang_PVD_seq_9637	Caudoviricetes;Unknown	Two targets	competitive		Proviruses_Hug_CHGV_seq_6038
Viruses_Ang_PVD_seq_9622	Caudoviricetes;Unknown	200k_Proviruses_Ang_PVD_seq_9637	Caudoviricetes;Unknown	Two targets	competitive		Proviruses_Hug_GVD_seq_6730
Viruses_Ang_PVD_seq_9677	Caudoviricetes;Unknown	200k_Proviruses_Ang_PVD_seq_9637	Caudoviricetes;Unknown	Two targets	competitive		Proviruses_Hug_JapVD_seq_7330
Viruses_Ref_Refdb_seq_1155	Caudoviricetes;Unknown	200k_Proviruses_Fam_COFRD_seq_11337	Caudoviricetes;Unknown	One target	non-competitive		Proviruses_Hug_JapVD_seq_7331
Viruses_Ref_Refdb_seq_5941	Caudoviricetes;Unknown	200k_Proviruses_Fam_COFRD_seq_11337	Caudoviricetes;Unknown	One target	non-competitive		Proviruses_Ref_Refdb_seq_1707
Viruses_Hug_CHGV_seq_6033	Caudoviricetes;Unknown	200k_Proviruses_Hug_CHGV_seq_6001	Caudoviricetes;Unknown	Two targets	competitive		Proviruses_Ref_Refdb_seq_2035
Viruses_Hug_MGV_seq_7538	Caudoviricetes;Unknown	200k_Proviruses_Hug_CHGV_seq_6001	Caudoviricetes;Unknown	Two targets	competitive		Proviruses_Ref_Refdb_seq_2167
Viruses_Ref_Refdb_seq_1270	Caudoviricetes;Unknown	200k_Proviruses_Hug_CHGV_seq_6001	Caudoviricetes;Unknown	Two targets	competitive		Proviruses_Ref_Refdb_seq_3311
Viruses_Ref_Refdb_seq_4479	Caudoviricetes;Unknown	200k_Proviruses_Hug_CHGV_seq_6001	Caudoviricetes;Unknown	Two targets	competitive		Proviruses_Ref_Refdb_seq_4810
Proviruses_Hug_JapVD_seq_7331	Caudoviricetes;Unknown	200k_Proviruses_Hug_CHGV_seq_6038	Caudoviricetes;Unknown	Two targets	competitive		Proviruses_Ref_Refdb_seq_5395
Viruses_Hug_CHGV_seq_6045	Caudoviricetes;Unknown	200k_Proviruses_Hug_CHGV_seq_6038	Caudoviricetes;Unknown	Two targets	competitive		Proviruses_Ref_Refdb_seq_5539
Viruses_Hug_CHVD_seq_6072	Caudoviricetes;Unknown	200k_Proviruses_Hug_CHGV_seq_6038	Caudoviricetes;Unknown	Two targets	competitive		Proviruses_Ref_Refdb_seq_5574
Viruses_Hug_GVD_seq_6739	Caudoviricetes;Unknown	200k_Proviruses_Hug_CHGV_seq_6038	Caudoviricetes;Unknown	Two targets	competitive		Proviruses_Ref_Refdb_seq_711
Viruses_Hug_JapVD_seq_7347	Caudoviricetes;Unknown	200k_Proviruses_Hug_CHGV_seq_6038	Caudoviricetes;Unknown	Two targets	competitive		Proviruses_Ref_Refdb_seq_823
Viruses_Hug_MGV_seq_7358	Caudoviricetes;Unknown	200k_Proviruses_Hug_CHGV_seq_6038	Caudoviricetes;Unknown	Two targets	competitive		Proviruses_Ref_Refdb_seq_966
Viruses_Ref_Refdb_seq_3589	Caudoviricetes;Unknown	200k_Proviruses_Hug_CHGV_seq_6038	Caudoviricetes;Unknown	Two targets	competitive		Viruses_Ang_PGV_seq_8128
Viruses_Ref_Refdb_seq_374	Caudoviricetes;Unknown	200k_Proviruses_Hug_CHGV_seq_6038	Caudoviricetes;Unknown	Two targets	competitive		Viruses_Ang_PGV_seq_8137
Viruses_Hug_MGV_seq_8079	Caudoviricetes;Unknown	200k_Proviruses_Hug_GVD_seq_6730	Caudoviricetes;Unknown	Two targets	competitive		Viruses_Ang_PGV_seq_8232
Viruses_Ref_Refdb_seq_1747	Caudoviricetes;Unknown	200k_Proviruses_Hug_GVD_seq_6730	Caudoviricetes;Unknown	Two targets	competitive		Viruses_Ang_PGV_seq_8325
Proviruses_Hug_CHGV_seq_6038	Caudoviricetes;Unknown	200k_Proviruses_Hug_JapVD_seq_7330	Caudoviricetes;Unknown	One target	competitive		Viruses_Ang_PGV_seq_8345
Proviruses_Hug_JapVD_seq_7331	Caudoviricetes;Unknown	200k_Proviruses_Hug_JapVD_seq_7330	Caudoviricetes;Unknown	Two targets	competitive		Viruses_Ang_PGV_seq_8404
Viruses_Hug_CHGV_seq_6045	Caudoviricetes;Unknown	200k_Proviruses_Hug_JapVD_seq_7330	Caudoviricetes;Unknown	One target	competitive		Viruses_Ang_PGV_seq_8430
Viruses_Hug_CHGV_seq_6048	Caudoviricetes;Unknown	200k_Proviruses_Hug_JapVD_seq_7330	Caudoviricetes;Unknown	One target	competitive		Viruses_Ang_PGV_seq_8472
Viruses_Hug_CHGV_seq_6050	Caudoviricetes;Unknown	200k_Proviruses_Hug_JapVD_seq_7330	Caudoviricetes;Unknown	One target	competitive		Viruses_Ang_PGV_seq_8526
Viruses_Hug_CHVD_seq_6072	Caudoviricetes;Unknown	200k_Proviruses_Hug_JapVD_seq_7330	Caudoviricetes;Unknown	Two targets	competitive		Viruses_Ang_PGV_seq_8588
Viruses_Hug_ELGV_seq_11566	Caudoviricetes;Unknown	200k_Proviruses_Hug_JapVD_seq_7330	Caudoviricetes;Unknown	One target	competitive		Viruses_Ang_PGV_seq_8714
Viruses_Hug_GVD_seq_6739	Caudoviricetes;Unknown	200k_Proviruses_Hug_JapVD_seq_7330	Caudoviricetes;Unknown	Two targets	competitive		Viruses_Ang_PGV_seq_8724
Viruses_Hug_JapVD_seq_7343	Caudoviricetes;Unknown	200k_Proviruses_Hug_JapVD_seq_7330	Caudoviricetes;Unknown	Two targets	competitive		Viruses_Ang_PGV_seq_8760
Viruses_Hug_JapVD_seq_7344	Caudoviricetes;Unknown	200k_Proviruses_Hug_JapVD_seq_7330	Caudoviricetes;Unknown	Two targets	competitive		Viruses_Ang_PGV_seq_8915
Viruses_Hug_JapVD_seq_7347	Caudoviricetes;Unknown	200k_Proviruses_Hug_JapVD_seq_7330	Caudoviricetes;Unknown	Two targets	competitive		Viruses_Ang_PGV_seq_8946
Viruses_Hug_MGV_seq_7358	Caudoviricetes;Unknown	200k_Proviruses_Hug_JapVD_seq_7330	Caudoviricetes;Unknown	Two targets	competitive		Viruses_Ang_PGV_seq_9040
Viruses_Hug_MGV_seq_8046	Caudoviricetes;Unknown	200k_Proviruses_Hug_JapVD_seq_7330	Caudoviricetes;Unknown	Two targets	competitive		Viruses_Ang_PGV_seq_9227
Viruses_Ref_Refdb_seq_2219	Caudoviricetes;Unknown	200k_Proviruses_Hug_JapVD_seq_7330	Caudoviricetes;Unknown	Two targets	competitive		Viruses_Ang_PGV_seq_9351
Viruses_Ref_Refdb_seq_3589	Caudoviricetes;Unknown	200k_Proviruses_Hug_JapVD_seq_7330	Caudoviricetes;Unknown	Two targets	competitive		Viruses_Ang_PGV_seq_9366
Viruses_Ref_Refdb_seq_3709	Caudoviricetes;Unknown	200k_Proviruses_Hug_JapVD_seq_7330	Caudoviricetes;Unknown	One target	competitive		Viruses_Ang_PVD_seq_9543
Viruses_Ref_Refdb_seq_374	Caudoviricetes;Unknown	200k_Proviruses_Hug_JapVD_seq_7330	Caudoviricetes;Unknown	Two targets	competitive		Viruses_Ang_RVD_seq_10020
Viruses_Ref_Refdb_seq_5421	Caudoviricetes;Unknown	200k_Proviruses_Hug_JapVD_seq_7330	Caudoviricetes;Unknown	Two targets	competitive		Viruses_Ang_RVD_seq_10030
Proviruses_Hug_CHGV_seq_6038	Caudoviricetes;Unknown	200k_Proviruses_Hug_JapVD_seq_7331	Caudoviricetes;Unknown	Two targets	competitive		Viruses_Ang_RVD_seq_10171
Proviruses_Hug_JapVD_seq_7330	Caudoviricetes;Unknown	200k_Proviruses_Hug_JapVD_seq_7331	Caudoviricetes;Unknown	Two targets	competitive		Viruses_Ang_RVD_seq_10186
Viruses_Hug_CHGV_seq_6045	Caudoviricetes;Unknown	200k_Proviruses_Hug_JapVD_seq_7331	Caudoviricetes;Unknown	Two targets	competitive		Viruses_Ang_RVD_seq_10263
Viruses_Hug_CHVD_seq_6072	Caudoviricetes;Unknown	200k_Proviruses_Hug_JapVD_seq_7331	Caudoviricetes;Unknown	Two targets	competitive		Viruses_Ang_RVD_seq_10386
Viruses_Hug_CeDGV_seq_6468	Caudoviricetes;Unknown	200k_Proviruses_Hug_JapVD_seq_7331	Caudoviricetes;Unknown	Two targets	competitive		Viruses_Ang_RVD_seq_10410
Viruses_Hug_GVD_seq_6739	Caudoviricetes;Unknown	200k_Proviruses_Hug_JapVD_seq_7331	Caudoviricetes;Unknown	Two targets	competitive		Viruses_Ang_RVD_seq_10537
Viruses_Hug_JapVD_seq_7347	Caudoviricetes;Unknown	200k_Proviruses_Hug_JapVD_seq_7331	Caudoviricetes;Unknown	Two targets	competitive		Viruses_Ang_RVD_seq_10635
Viruses_Hug_MGV_seq_7355	Caudoviricetes;Unknown	200k_Proviruses_Hug_JapVD_seq_7331	Caudoviricetes;Unknown	Two targets	competitive		Viruses_Ang_RVD_seq_9795
Viruses_Hug_MGV_seq_7358	Caudoviricetes;Unknown	200k_Proviruses_Hug_JapVD_seq_7331	Caudoviricetes;Unknown	Two targets	competitive		Viruses_Ang_RVD_seq_9864
Viruses_Hug_MGV_seq_7995	Caudoviricetes;Unknown	200k_Proviruses_Hug_JapVD_seq_7331	Caudoviricetes;Unknown	Two targets	competitive		Viruses_Ang_RVD_seq_9938
Viruses_Hug_MGV_seq_8002	Caudoviricetes;Unknown	200k_Proviruses_Hug_JapVD_seq_7331	Caudoviricetes;Unknown	Two targets	competitive		Viruses_Ang_RVD_seq_9968
Viruses_Ref_Refdb_seq_1651	Caudoviricetes;Unknown	200k_Proviruses_Hug_JapVD_seq_7331	Caudoviricetes;Unknown	Two targets	competitive		Viruses_Ang_RVD_seq_9997
Viruses_Ref_Refdb_seq_1652	Caudoviricetes;Unknown	200k_Proviruses_Hug_JapVD_seq_7331	Caudoviricetes;Unknown	Two targets	competitive		Viruses_Ang_other-pigs_seq_11149
Viruses_Ref_Refdb_seq_3589	Caudoviricetes;Unknown	200k_Proviruses_Hug_JapVD_seq_7331	Caudoviricetes;Unknown	Two targets	competitive		Viruses_Ang_other-pigs_seq_11162
Viruses_Ref_Refdb_seq_374	Caudoviricetes;Unknown	200k_Proviruses_Hug_JapVD_seq_7331	Caudoviricetes;Unknown	Two targets	competitive		Viruses_Ang_other-pigs_seq_11248
Viruses_Ref_Refdb_seq_5348	Caudoviricetes;Unknown	200k_Proviruses_Hug_JapVD_seq_7331	Caudoviricetes;Unknown	Two targets	competitive		Viruses_Ang_other-pigs_seq_11251
Proviruses_Ref_Refdb_seq_2322	Caudoviricetes;Unknown	200k_Proviruses_Ref_Refdb_seq_1647	Caudoviricetes;Unknown	Two targets	competitive		Viruses_Ang_other-pigs_seq_11261
Viruses_Ref_Refdb_seq_1615	Caudoviricetes;Unknown	200k_Proviruses_Ref_Refdb_seq_1707	Caudoviricetes;Unknown	One target	competitive		Viruses_Ang_other-pigs_seq_11327
Viruses_Ref_Refdb_seq_3084	Caudoviricetes;Unknown	200k_Proviruses_Ref_Refdb_seq_1707	Caudoviricetes;Unknown	One target	competitive		Viruses_Fam_COFRD_seq_11423
Viruses_Ref_Refdb_seq_3329	Caudoviricetes;Unknown	200k_Proviruses_Ref_Refdb_seq_1707	Caudoviricetes;Unknown	One target	competitive		Viruses_Fam_COFRD_seq_11427
Viruses_Ref_Refdb_seq_487	Caudoviricetes;Unknown	200k_Proviruses_Ref_Refdb_seq_1707	Caudoviricetes;Unknown	One target	competitive		Viruses_Fam_COFRD_seq_11434
Viruses_Ref_Refdb_seq_4998	Caudoviricetes;Unknown	200k_Proviruses_Ref_Refdb_seq_1707	Caudoviricetes;Unknown	One target	competitive		Viruses_Fam_COFRD_seq_11461
Viruses_Ref_Refdb_seq_5259	Caudoviricetes;Unknown	200k_Proviruses_Ref_Refdb_seq_1707	Caudoviricetes;Unknown	One target	competitive		Viruses_Hug_CHGV_seq_6033
Viruses_Ref_Refdb_seq_3156	Caudoviricetes;Unknown	200k_Proviruses_Ref_Refdb_seq_2035	Caudoviricetes;Unknown	Two targets	competitive		Viruses_Hug_CHGV_seq_6041
Viruses_Ref_Refdb_seq_3360	Caudoviricetes;Unknown	200k_Proviruses_Ref_Refdb_seq_2035	Caudoviricetes;Unknown	Two targets	competitive		Viruses_Hug_CHGV_seq_6043
Viruses_Ref_Refdb_seq_3882	Caudoviricetes;Unknown	200k_Proviruses_Ref_Refdb_seq_2167	Caudoviricetes;Unknown	One target	competitive		Viruses_Hug_CHGV_seq_6045
Proviruses_Ref_Refdb_seq_1647	Caudoviricetes;Unknown	200k_Proviruses_Ref_Refdb_seq_2322	Caudoviricetes;Unknown	Two targets	competitive		Viruses_Hug_CHGV_seq_6048
Viruses_Ref_Refdb_seq_2707	Caudoviricetes;Unknown	200k_Proviruses_Ref_Refdb_seq_2347	Caudoviricetes;Unknown	One target	competitive		Viruses_Hug_CHGV_seq_6050
Proviruses_Ref_Refdb_seq_2974	Caudoviricetes;Unknown	200k_Proviruses_Ref_Refdb_seq_2812	Caudoviricetes;Unknown	Two targets	competitive		Viruses_Hug_CHVD_seq_6052
Viruses_Ref_Refdb_seq_2230	Caudoviricetes;Unknown	200k_Proviruses_Ref_Refdb_seq_2812	Caudoviricetes;Unknown	Two targets	competitive		Viruses_Hug_CeDGV_seq_6466
Viruses_Ref_Refdb_seq_5238	Caudoviricetes;Unknown	200k_Proviruses_Ref_Refdb_seq_2812	Caudoviricetes;Unknown	Two targets	competitive		Viruses_Hug_CeDGV_seq_6468
Viruses_Ref_Refdb_seq_863	Caudoviricetes;Unknown	200k_Proviruses_Ref_Refdb_seq_2812	Caudoviricetes;Unknown	Two targets	competitive		Viruses_Hug_CeDGV_seq_6471
Viruses_Unk_CLEVD_seq_6331	Caudoviricetes;Unknown	200k_Proviruses_Ref_Refdb_seq_2812	Caudoviricetes;Unknown	One target	non-competitive		Viruses_Hug_ELGV_seq_11564
Viruses_Unk_CLEVD_seq_6332	Caudoviricetes;Unknown	200k_Proviruses_Ref_Refdb_seq_2812	Caudoviricetes;Unknown	One target	non-competitive		Viruses_Hug_ELGV_seq_11566
Proviruses_Ref_Refdb_seq_3871	Caudoviricetes;Unknown	200k_Proviruses_Ref_Refdb_seq_2852	Caudoviricetes;Unknown	Two targets	competitive		Viruses_Hug_ELGV_seq_11571
Proviruses_Ref_Refdb_seq_2812	Caudoviricetes;Unknown	200k_Proviruses_Ref_Refdb_seq_2974	Caudoviricetes;Unknown	Two targets	competitive		Viruses_Hug_ELGV_seq_11572
Viruses_Ref_Refdb_seq_2230	Caudoviricetes;Unknown	200k_Proviruses_Ref_Refdb_seq_2974	Caudoviricetes;Unknown	Two targets	competitive		Viruses_Hug_GPD_seq_6648
Viruses_Ref_Refdb_seq_5238	Caudoviricetes;Unknown	200k_Proviruses_Ref_Refdb_seq_2974	Caudoviricetes;Unknown	Two targets	competitive		Viruses_Hug_GPD_seq_6668
Viruses_Ref_Refdb_seq_863	Caudoviricetes;Unknown	200k_Proviruses_Ref_Refdb_seq_2974	Caudoviricetes;Unknown	Two targets	competitive		Viruses_Hug_GPD_seq_6696
Viruses_Unk_CLEVD_seq_6331	Caudoviricetes;Unknown	200k_Proviruses_Ref_Refdb_seq_2974	Caudoviricetes;Unknown	One target	non-competitive		Viruses_Hug_GVD_seq_6739
Viruses_Unk_CLEVD_seq_6332	Caudoviricetes;Unknown	200k_Proviruses_Ref_Refdb_seq_2974	Caudoviricetes;Unknown	One target	non-competitive		Viruses_Hug_HadzaGD_seq_6779
Viruses_Ref_Refdb_seq_3648	Caudoviricetes;Unknown	200k_Proviruses_Ref_Refdb_seq_3146	Caudoviricetes;Unknown	One target	non-competitive		Viruses_Hug_HadzaGD_seq_6834
Viruses_Ref_Refdb_seq_3815	Caudoviricetes;Unknown	200k_Proviruses_Ref_Refdb_seq_3146	Caudoviricetes;Unknown	One target	non-competitive		Viruses_Hug_HadzaGD_seq_6837
Viruses_Ref_Refdb_seq_3830	Caudoviricetes;Unknown	200k_Proviruses_Ref_Refdb_seq_3146	Caudoviricetes;Unknown	One target	non-competitive		Viruses_Hug_HadzaGD_seq_6868
Viruses_Ref_Refdb_seq_569	Caudoviricetes;Unknown	200k_Proviruses_Ref_Refdb_seq_3146	Caudoviricetes;Unknown	One target	non-competitive		Viruses_Hug_HadzaGD_seq_6922
Viruses_Ref_Refdb_seq_5792	Caudoviricetes;Unknown	200k_Proviruses_Ref_Refdb_seq_3146	Caudoviricetes;Unknown	One target	non-competitive		Viruses_Hug_HadzaGD_seq_6935
Viruses_Ref_Refdb_seq_829	Caudoviricetes;Unknown	200k_Proviruses_Ref_Refdb_seq_3146	Caudoviricetes;Unknown	One target	non-competitive		Viruses_Hug_HadzaGD_seq_6955
Proviruses_Unk_EVP_seq_6477	Caudoviricetes;Unknown	200k_Proviruses_Ref_Refdb_seq_321	Caudoviricetes;Unknown	Two targets	competitive		Viruses_Hug_HadzaGD_seq_6956
Viruses_Ref_Refdb_seq_1058	Caudoviricetes;Unknown	200k_Proviruses_Ref_Refdb_seq_328	Caudoviricetes;Unknown	One target	non-competitive		Viruses_Hug_HadzaGD_seq_6990
Viruses_Ref_Refdb_seq_194	Caudoviricetes;Unknown	200k_Proviruses_Ref_Refdb_seq_328	Caudoviricetes;Unknown	Two targets	competitive		Viruses_Hug_HadzaGD_seq_7068
Viruses_Ref_Refdb_seq_2271	Caudoviricetes;Unknown	200k_Proviruses_Ref_Refdb_seq_328	Caudoviricetes;Unknown	Two targets	competitive		Viruses_Hug_HadzaGD_seq_7139
Viruses_Ref_Refdb_seq_2740	Caudoviricetes;Unknown	200k_Proviruses_Ref_Refdb_seq_328	Caudoviricetes;Unknown	Two targets	competitive		Viruses_Hug_HadzaGD_seq_7144
Viruses_Ref_Refdb_seq_2913	Caudoviricetes;Unknown	200k_Proviruses_Ref_Refdb_seq_328	Caudoviricetes;Unknown	Two targets	competitive		Viruses_Hug_HadzaGD_seq_7153
Viruses_Ref_Refdb_seq_3474	Caudoviricetes;Unknown	200k_Proviruses_Ref_Refdb_seq_328	Caudoviricetes;Unknown	Two targets	competitive		Viruses_Hug_HadzaGD_seq_7156
Viruses_Ref_Refdb_seq_3492	Caudoviricetes;Unknown	200k_Proviruses_Ref_Refdb_seq_328	Caudoviricetes;Unknown	Two targets	competitive		Viruses_Hug_HadzaGD_seq_7165
Viruses_Ref_Refdb_seq_3716	Caudoviricetes;Unknown	200k_Proviruses_Ref_Refdb_seq_328	Caudoviricetes;Unknown	Two targets	non-competitive		Viruses_Hug_HadzaGD_seq_7189
Viruses_Ref_Refdb_seq_3745	Caudoviricetes;Unknown	200k_Proviruses_Ref_Refdb_seq_328	Caudoviricetes;Unknown	Two targets	competitive		Viruses_Hug_HadzaGD_seq_7191
Viruses_Ref_Refdb_seq_4	Caudoviricetes;Unknown	200k_Proviruses_Ref_Refdb_seq_328	Caudoviricetes;Unknown	Two targets	competitive		Viruses_Hug_HadzaGD_seq_7311
Viruses_Ref_Refdb_seq_4116	Caudoviricetes;Unknown	200k_Proviruses_Ref_Refdb_seq_328	Caudoviricetes;Unknown	Two targets	competitive		Viruses_Hug_HadzaGD_seq_7317
Viruses_Ref_Refdb_seq_4200	Caudoviricetes;Unknown	200k_Proviruses_Ref_Refdb_seq_328	Caudoviricetes;Unknown	Two targets	competitive		Viruses_Hug_HadzaGD_seq_7319
Viruses_Ref_Refdb_seq_4812	Caudoviricetes;Unknown	200k_Proviruses_Ref_Refdb_seq_328	Caudoviricetes;Unknown	Two targets	competitive		Viruses_Hug_INGD_seq_7338
Viruses_Ref_Refdb_seq_4992	Caudoviricetes;Unknown	200k_Proviruses_Ref_Refdb_seq_328	Caudoviricetes;Unknown	Two targets	competitive		Viruses_Hug_JapVD_seq_7341
Viruses_Ref_Refdb_seq_5922	Caudoviricetes;Unknown	200k_Proviruses_Ref_Refdb_seq_328	Caudoviricetes;Unknown	Two targets	competitive		Viruses_Hug_JapVD_seq_7343
Viruses_Ref_Refdb_seq_630	Caudoviricetes;Unknown	200k_Proviruses_Ref_Refdb_seq_328	Caudoviricetes;Unknown	One target	non-competitive		Viruses_Hug_JapVD_seq_7344
Viruses_Ref_Refdb_seq_895	Caudoviricetes;Unknown	200k_Proviruses_Ref_Refdb_seq_328	Caudoviricetes;Unknown	One target	non-competitive		Viruses_Hug_JapVD_seq_7345
Viruses_Ref_Refdb_seq_948	Caudoviricetes;Unknown	200k_Proviruses_Ref_Refdb_seq_328	Caudoviricetes;Unknown	One target	non-competitive		Viruses_Hug_JapVD_seq_7347
Viruses_Ang_PGV_seq_8296	Caudoviricetes;Unknown	200k_Proviruses_Ref_Refdb_seq_3311	Caudoviricetes;Unknown	One target	non-competitive		Viruses_Hug_JapVD_seq_7348
Viruses_Ref_Refdb_seq_1058	Caudoviricetes;Unknown	200k_Proviruses_Ref_Refdb_seq_3612	Caudoviricetes;Unknown	One target	non-competitive		Viruses_Hug_MGV_seq_7355
Viruses_Ref_Refdb_seq_895	Caudoviricetes;Unknown	200k_Proviruses_Ref_Refdb_seq_3612	Caudoviricetes;Unknown	One target	non-competitive		Viruses_Hug_MGV_seq_7356
Viruses_Ref_Refdb_seq_2694	Caudoviricetes;Unknown	200k_Proviruses_Ref_Refdb_seq_3727	Caudoviricetes;Unknown	One target	non-competitive		Viruses_Hug_MGV_seq_7358
Viruses_Ref_Refdb_seq_525	Caudoviricetes;Unknown	200k_Proviruses_Ref_Refdb_seq_3727	Caudoviricetes;Unknown	One target	non-competitive		Viruses_Hug_MGV_seq_7366
Proviruses_Ref_Refdb_seq_2852	Caudoviricetes;Unknown	200k_Proviruses_Ref_Refdb_seq_3871	Caudoviricetes;Unknown	Two targets	competitive		Viruses_Hug_MGV_seq_7395
Viruses_Ang_RVD_seq_10271	Caudoviricetes;Unknown	200k_Proviruses_Ref_Refdb_seq_4074	Caudoviricetes;Unknown	Two targets	competitive		Viruses_Hug_MGV_seq_7410
Viruses_Ref_Refdb_seq_5200	Caudoviricetes;Unknown	200k_Proviruses_Ref_Refdb_seq_4074	Caudoviricetes;Unknown	Two targets	competitive		Viruses_Hug_MGV_seq_7450
Proviruses_Ref_Refdb_seq_5411	Caudoviricetes;Unknown	200k_Proviruses_Ref_Refdb_seq_4147	Caudoviricetes;Unknown	Two targets	competitive		Viruses_Hug_MGV_seq_7456
Viruses_Hug_MGV_seq_7854	Caudoviricetes;Unknown	200k_Proviruses_Ref_Refdb_seq_4152	Caudoviricetes;Unknown	One target	competitive		Viruses_Hug_MGV_seq_7501
Viruses_Ref_Refdb_seq_1727	Caudoviricetes;Unknown	200k_Proviruses_Ref_Refdb_seq_4152	Caudoviricetes;Unknown	One target	competitive		Viruses_Hug_MGV_seq_7529
Viruses_Hug_GPD_seq_6648	Caudoviricetes;Unknown	200k_Proviruses_Ref_Refdb_seq_4183	Caudoviricetes;Unknown	One target	non-competitive		Viruses_Hug_MGV_seq_7538
Viruses_Ang_PGV_seq_9230	Caudoviricetes;Unknown	200k_Proviruses_Ref_Refdb_seq_4426	Caudoviricetes;Unknown	One target	non-competitive		Viruses_Hug_MGV_seq_7547
Viruses_Ref_Refdb_seq_2409	Caudoviricetes;Unknown	200k_Proviruses_Ref_Refdb_seq_4810	Caudoviricetes;Unknown	One target	non-competitive		Viruses_Hug_MGV_seq_7596
Proviruses_Ref_Refdb_seq_4147	Caudoviricetes;Unknown	200k_Proviruses_Ref_Refdb_seq_5411	Caudoviricetes;Unknown	Two targets	competitive		Viruses_Hug_MGV_seq_7607
Viruses_Ref_Refdb_seq_3648	Caudoviricetes;Unknown	200k_Proviruses_Ref_Refdb_seq_5539	Caudoviricetes;Unknown	One target	non-competitive		Viruses_Hug_MGV_seq_7611
Viruses_Ref_Refdb_seq_3815	Caudoviricetes;Unknown	200k_Proviruses_Ref_Refdb_seq_5539	Caudoviricetes;Unknown	One target	non-competitive		Viruses_Hug_MGV_seq_7626
Viruses_Ref_Refdb_seq_3830	Caudoviricetes;Unknown	200k_Proviruses_Ref_Refdb_seq_5539	Caudoviricetes;Unknown	One target	non-competitive		Viruses_Hug_MGV_seq_7627
Viruses_Ref_Refdb_seq_569	Caudoviricetes;Unknown	200k_Proviruses_Ref_Refdb_seq_5539	Caudoviricetes;Unknown	One target	non-competitive		Viruses_Hug_MGV_seq_7633
Viruses_Ref_Refdb_seq_5792	Caudoviricetes;Unknown	200k_Proviruses_Ref_Refdb_seq_5539	Caudoviricetes;Unknown	One target	non-competitive		Viruses_Hug_MGV_seq_7648
Viruses_Ref_Refdb_seq_829	Caudoviricetes;Unknown	200k_Proviruses_Ref_Refdb_seq_5539	Caudoviricetes;Unknown	One target	non-competitive		Viruses_Hug_MGV_seq_7649
Proviruses_Hug_CHGV_seq_6038	Caudoviricetes;Unknown	200k_Proviruses_Ref_Refdb_seq_5574	Caudoviricetes;Unknown	One target	competitive		Viruses_Hug_MGV_seq_7660
Proviruses_Hug_JapVD_seq_7331	Caudoviricetes;Unknown	200k_Proviruses_Ref_Refdb_seq_5574	Caudoviricetes;Unknown	One target	competitive		Viruses_Hug_MGV_seq_7690
Viruses_Hug_CHGV_seq_6045	Caudoviricetes;Unknown	200k_Proviruses_Ref_Refdb_seq_5574	Caudoviricetes;Unknown	One target	competitive		Viruses_Hug_MGV_seq_7695
Viruses_Hug_CHVD_seq_6072	Caudoviricetes;Unknown	200k_Proviruses_Ref_Refdb_seq_5574	Caudoviricetes;Unknown	One target	competitive		Viruses_Hug_MGV_seq_7708
Viruses_Hug_GVD_seq_6739	Caudoviricetes;Unknown	200k_Proviruses_Ref_Refdb_seq_5574	Caudoviricetes;Unknown	One target	competitive		Viruses_Hug_MGV_seq_7712
Viruses_Hug_JapVD_seq_7347	Caudoviricetes;Unknown	200k_Proviruses_Ref_Refdb_seq_5574	Caudoviricetes;Unknown	One target	competitive		Viruses_Hug_MGV_seq_7713
Viruses_Hug_MGV_seq_7358	Caudoviricetes;Unknown	200k_Proviruses_Ref_Refdb_seq_5574	Caudoviricetes;Unknown	One target	competitive		Viruses_Hug_MGV_seq_7717
Viruses_Hug_MGV_seq_7776	Caudoviricetes;Unknown	200k_Proviruses_Ref_Refdb_seq_5574	Caudoviricetes;Unknown	Two targets	competitive		Viruses_Hug_MGV_seq_7737
Viruses_Hug_MGV_seq_8006	Caudoviricetes;Unknown	200k_Proviruses_Ref_Refdb_seq_5574	Caudoviricetes;Unknown	Two targets	competitive		Viruses_Hug_MGV_seq_7742
Viruses_Ref_Refdb_seq_2910	Caudoviricetes;Unknown	200k_Proviruses_Ref_Refdb_seq_5574	Caudoviricetes;Unknown	Two targets	competitive		Viruses_Hug_MGV_seq_7756
Viruses_Ref_Refdb_seq_3589	Caudoviricetes;Unknown	200k_Proviruses_Ref_Refdb_seq_5574	Caudoviricetes;Unknown	One target	competitive		Viruses_Hug_MGV_seq_7768
Viruses_Ref_Refdb_seq_374	Caudoviricetes;Unknown	200k_Proviruses_Ref_Refdb_seq_5574	Caudoviricetes;Unknown	One target	competitive		Viruses_Hug_MGV_seq_7776
Viruses_Ref_Refdb_seq_4057	Caudoviricetes;Unknown	200k_Proviruses_Ref_Refdb_seq_5574	Caudoviricetes;Unknown	Two targets	competitive		Viruses_Hug_MGV_seq_7857
Viruses_Ang_PGV_seq_8352	Caudoviricetes;Unknown	200k_Proviruses_Ref_Refdb_seq_5958	Caudoviricetes;Unknown	One target	non-competitive		Viruses_Hug_MGV_seq_7918
Viruses_Ang_VBMGOD_seq_10953	Caudoviricetes;Unknown	200k_Proviruses_Ref_Refdb_seq_5958	Caudoviricetes;Unknown	One target	non-competitive		Viruses_Hug_MGV_seq_7927
Viruses_Ref_Refdb_seq_3648	Caudoviricetes;Unknown	200k_Proviruses_Ref_Refdb_seq_711	Caudoviricetes;Unknown	One target	non-competitive		Viruses_Hug_MGV_seq_7935
Viruses_Ref_Refdb_seq_3815	Caudoviricetes;Unknown	200k_Proviruses_Ref_Refdb_seq_711	Caudoviricetes;Unknown	One target	non-competitive		Viruses_Hug_MGV_seq_7970
Viruses_Ref_Refdb_seq_3830	Caudoviricetes;Unknown	200k_Proviruses_Ref_Refdb_seq_711	Caudoviricetes;Unknown	One target	non-competitive		Viruses_Hug_MGV_seq_8002
Viruses_Ref_Refdb_seq_569	Caudoviricetes;Unknown	200k_Proviruses_Ref_Refdb_seq_711	Caudoviricetes;Unknown	One target	non-competitive		Viruses_Hug_MGV_seq_8006
Viruses_Ref_Refdb_seq_5792	Caudoviricetes;Unknown	200k_Proviruses_Ref_Refdb_seq_711	Caudoviricetes;Unknown	One target	non-competitive		Viruses_Hug_MGV_seq_8010
Viruses_Ref_Refdb_seq_829	Caudoviricetes;Unknown	200k_Proviruses_Ref_Refdb_seq_711	Caudoviricetes;Unknown	One target	non-competitive		Viruses_Hug_MGV_seq_8046
Viruses_Ref_Refdb_seq_2409	Caudoviricetes;Unknown	200k_Proviruses_Ref_Refdb_seq_823	Caudoviricetes;Unknown	One target	non-competitive		Viruses_Hug_MGV_seq_8053
Viruses_Ref_Refdb_seq_5682	Caudoviricetes;Unknown	200k_Proviruses_Ref_Refdb_seq_862	Caudoviricetes;Unknown	One target	non-competitive		Viruses_Hug_MGV_seq_8058
Viruses_Ang_PGV_seq_8526	Caudoviricetes;Unknown	200k_Proviruses_Ref_Refdb_seq_909	Caudoviricetes;Unknown	One target	non-competitive		Viruses_Hug_MGV_seq_8065
Viruses_Oce_MTVGD_seq_8119	Caudoviricetes;Unknown	200k_Proviruses_Ref_Refdb_seq_966	Caudoviricetes;Unknown	Two targets	competitive		Viruses_Hug_MGV_seq_8066
Viruses_Ref_Refdb_seq_3885	Caudoviricetes;Unknown	200k_Proviruses_Ref_Refdb_seq_966	Caudoviricetes;Unknown	Two targets	competitive		Viruses_Hug_MGV_seq_8069
Viruses_Ref_Refdb_seq_5982	Caudoviricetes;Unknown	200k_Proviruses_Ref_Refdb_seq_966	Caudoviricetes;Unknown	Two targets	competitive		Viruses_Hug_MGV_seq_8079
Proviruses_Ref_Refdb_seq_321	Caudoviricetes;Unknown	200k_Proviruses_Unk_EVP_seq_6477	Caudoviricetes;Unknown	Two targets	competitive		Viruses_Hug_MGV_seq_8083
Viruses_Ang_PGV_seq_8146	Caudoviricetes;Unknown	200k_Viruses_Ang_PGV_seq_8126	Caudoviricetes;Unknown	One target	competitive		Viruses_Hug_MGV_seq_8097
Viruses_Ref_Refdb_seq_1402	Caudoviricetes;Unknown	200k_Viruses_Ang_PGV_seq_8128	Caudoviricetes;Unknown	One target	non-competitive		Viruses_Hug_MGV_seq_8102
Viruses_Ref_Refdb_seq_3648	Caudoviricetes;Unknown	200k_Viruses_Ang_PGV_seq_8133	Caudoviricetes;Unknown	One target	non-competitive		Viruses_Oce_MTVGD_seq_8119
Viruses_Ref_Refdb_seq_3815	Caudoviricetes;Unknown	200k_Viruses_Ang_PGV_seq_8133	Caudoviricetes;Unknown	One target	non-competitive		Viruses_Ref_Refdb_seq_1020
Viruses_Ref_Refdb_seq_3830	Caudoviricetes;Unknown	200k_Viruses_Ang_PGV_seq_8133	Caudoviricetes;Unknown	One target	non-competitive		Viruses_Ref_Refdb_seq_1081
Viruses_Ref_Refdb_seq_569	Caudoviricetes;Unknown	200k_Viruses_Ang_PGV_seq_8133	Caudoviricetes;Unknown	One target	non-competitive		Viruses_Ref_Refdb_seq_1093
Viruses_Ref_Refdb_seq_5792	Caudoviricetes;Unknown	200k_Viruses_Ang_PGV_seq_8133	Caudoviricetes;Unknown	One target	non-competitive		Viruses_Ref_Refdb_seq_1095
Viruses_Ref_Refdb_seq_829	Caudoviricetes;Unknown	200k_Viruses_Ang_PGV_seq_8133	Caudoviricetes;Unknown	One target	non-competitive		Viruses_Ref_Refdb_seq_1096
Viruses_Ref_Refdb_seq_1402	Caudoviricetes;Unknown	200k_Viruses_Ang_PGV_seq_8139	Caudoviricetes;Unknown	One target	non-competitive		Viruses_Ref_Refdb_seq_1150
Viruses_Ang_PGV_seq_8335	Caudoviricetes;Unknown	200k_Viruses_Ang_PGV_seq_8141	Caudoviricetes;Unknown	Two targets	competitive		Viruses_Ref_Refdb_seq_1156
Viruses_Ang_PGV_seq_8388	Caudoviricetes;Unknown	200k_Viruses_Ang_PGV_seq_8141	Caudoviricetes;Unknown	Two targets	competitive		Viruses_Ref_Refdb_seq_1157
Viruses_Ang_PGV_seq_8419	Caudoviricetes;Unknown	200k_Viruses_Ang_PGV_seq_8149	Caudoviricetes;Unknown	One target	competitive		Viruses_Ref_Refdb_seq_1182
Viruses_Ang_PGV_seq_9230	Caudoviricetes;Unknown	200k_Viruses_Ang_PGV_seq_8152	Caudoviricetes;Unknown	One target	non-competitive		Viruses_Ref_Refdb_seq_1245
Viruses_Hug_HadzaGD_seq_6793	Caudoviricetes;Unknown	200k_Viruses_Ang_PGV_seq_8154	Caudoviricetes;Unknown	One target	non-competitive		Viruses_Ref_Refdb_seq_1270
Viruses_Ang_PGV_seq_9307	Caudoviricetes;Unknown	200k_Viruses_Ang_PGV_seq_8156	Caudoviricetes;Unknown	One target	non-competitive		Viruses_Ref_Refdb_seq_146
Viruses_Ref_Refdb_seq_5812	Caudoviricetes;Unknown	200k_Viruses_Ang_PGV_seq_8170	Caudoviricetes;Unknown	One target	non-competitive		Viruses_Ref_Refdb_seq_147
Viruses_Ang_PGV_seq_8422	Caudoviricetes;Unknown	200k_Viruses_Ang_PGV_seq_8185	Caudoviricetes;Unknown	Two targets	competitive		Viruses_Ref_Refdb_seq_1562
Viruses_Ang_PGV_seq_8610	Caudoviricetes;Unknown	200k_Viruses_Ang_PGV_seq_8185	Caudoviricetes;Unknown	Two targets	non-competitive		Viruses_Ref_Refdb_seq_1633
Viruses_Ang_PGV_seq_8680	Caudoviricetes;Unknown	200k_Viruses_Ang_PGV_seq_8185	Caudoviricetes;Unknown	Two targets	non-competitive		Viruses_Ref_Refdb_seq_1651
Viruses_Ang_PGV_seq_8692	Caudoviricetes;Unknown	200k_Viruses_Ang_PGV_seq_8185	Caudoviricetes;Unknown	Two targets	non-competitive		Viruses_Ref_Refdb_seq_1652
Viruses_Ang_PGV_seq_8962	Caudoviricetes;Unknown	200k_Viruses_Ang_PGV_seq_8185	Caudoviricetes;Unknown	Two targets	competitive		Viruses_Ref_Refdb_seq_1695
Viruses_Ang_PGV_seq_9145	Caudoviricetes;Unknown	200k_Viruses_Ang_PGV_seq_8185	Caudoviricetes;Unknown	Two targets	non-competitive		Viruses_Ref_Refdb_seq_1747
Viruses_Ang_PGV_seq_9232	Caudoviricetes;Unknown	200k_Viruses_Ang_PGV_seq_8185	Caudoviricetes;Unknown	Two targets	non-competitive		Viruses_Ref_Refdb_seq_1793
Viruses_Ref_Refdb_seq_1334	Caudoviricetes;Unknown	200k_Viruses_Ang_PGV_seq_8202	Caudoviricetes;Unknown	One target	non-competitive		Viruses_Ref_Refdb_seq_1851
Viruses_Ref_Refdb_seq_3484	Caudoviricetes;Unknown	200k_Viruses_Ang_PGV_seq_8202	Caudoviricetes;Unknown	One target	non-competitive		Viruses_Ref_Refdb_seq_1951
Viruses_Ref_Refdb_seq_3851	Caudoviricetes;Unknown	200k_Viruses_Ang_PGV_seq_8202	Caudoviricetes;Unknown	One target	non-competitive		Viruses_Ref_Refdb_seq_2059
Viruses_Ref_Refdb_seq_1334	Caudoviricetes;Unknown	200k_Viruses_Ang_PGV_seq_8225	Caudoviricetes;Unknown	One target	non-competitive		Viruses_Ref_Refdb_seq_2081
Viruses_Ref_Refdb_seq_3484	Caudoviricetes;Unknown	200k_Viruses_Ang_PGV_seq_8225	Caudoviricetes;Unknown	One target	non-competitive		Viruses_Ref_Refdb_seq_2147
Viruses_Ref_Refdb_seq_3851	Caudoviricetes;Unknown	200k_Viruses_Ang_PGV_seq_8225	Caudoviricetes;Unknown	One target	non-competitive		Viruses_Ref_Refdb_seq_2218
Viruses_Ang_PGV_seq_8526	Caudoviricetes;Unknown	200k_Viruses_Ang_PGV_seq_8232	Caudoviricetes;Unknown	One target	competitive		Viruses_Ref_Refdb_seq_2219
Viruses_Ang_PVD_seq_9581	Caudoviricetes;Unknown	200k_Viruses_Ang_PGV_seq_8238	Caudoviricetes;Unknown	Two targets	competitive		Viruses_Ref_Refdb_seq_2250
Viruses_Ang_RVD_seq_10020	Caudoviricetes;Unknown	200k_Viruses_Ang_PGV_seq_8240	Caudoviricetes;Unknown	One target	non-competitive		Viruses_Ref_Refdb_seq_2259
Viruses_Ang_RVD_seq_10047	Caudoviricetes;Unknown	200k_Viruses_Ang_PGV_seq_8240	Caudoviricetes;Unknown	One target	non-competitive		Viruses_Ref_Refdb_seq_2285
Viruses_Ang_PGV_seq_8678	Caudoviricetes;Unknown	200k_Viruses_Ang_PGV_seq_8255	Caudoviricetes;Unknown	One target	competitive		Viruses_Ref_Refdb_seq_2370
Viruses_Ang_PGV_seq_9230	Caudoviricetes;Unknown	200k_Viruses_Ang_PGV_seq_8255	Caudoviricetes;Unknown	One target	competitive		Viruses_Ref_Refdb_seq_2409
Viruses_Ang_PGV_seq_9230	Caudoviricetes;Unknown	200k_Viruses_Ang_PGV_seq_8273	Caudoviricetes;Unknown	One target	non-competitive		Viruses_Ref_Refdb_seq_2439
Viruses_Hug_HadzaGD_seq_6793	Caudoviricetes;Unknown	200k_Viruses_Ang_PGV_seq_8275	Caudoviricetes;Unknown	One target	non-competitive		Viruses_Ref_Refdb_seq_251
Viruses_Ang_PGV_seq_8678	Caudoviricetes;Unknown	200k_Viruses_Ang_PGV_seq_8285	Caudoviricetes;Unknown	One target	competitive		Viruses_Ref_Refdb_seq_2513
Viruses_Ang_PGV_seq_9230	Caudoviricetes;Unknown	200k_Viruses_Ang_PGV_seq_8285	Caudoviricetes;Unknown	One target	competitive		Viruses_Ref_Refdb_seq_2531
Viruses_Ang_RVD_seq_10335	Caudoviricetes;Unknown	200k_Viruses_Ang_PGV_seq_8285	Caudoviricetes;Unknown	One target	non-competitive		Viruses_Ref_Refdb_seq_2532
Viruses_Ref_Refdb_seq_3198	Caudoviricetes;Unknown	200k_Viruses_Ang_PGV_seq_8285	Caudoviricetes;Unknown	One target	non-competitive		Viruses_Ref_Refdb_seq_2533
Viruses_Ref_Refdb_seq_5626	Caudoviricetes;Unknown	200k_Viruses_Ang_PGV_seq_8285	Caudoviricetes;Unknown	One target	non-competitive		Viruses_Ref_Refdb_seq_2594
Viruses_Ang_PGV_seq_8847	Caudoviricetes;Unknown	200k_Viruses_Ang_PGV_seq_8297	Caudoviricetes;Unknown	Two targets	competitive		Viruses_Ref_Refdb_seq_2617
Viruses_Ang_PGV_seq_8134	Caudoviricetes;Unknown	200k_Viruses_Ang_PGV_seq_8303	Caudoviricetes;Unknown	One target	competitive		Viruses_Ref_Refdb_seq_2627
Viruses_Ang_PGV_seq_8313	Caudoviricetes;Unknown	200k_Viruses_Ang_PGV_seq_8304	Caudoviricetes;Unknown	Two targets	competitive		Viruses_Ref_Refdb_seq_2651
Viruses_Ang_PGV_seq_8134	Caudoviricetes;Unknown	200k_Viruses_Ang_PGV_seq_8306	Caudoviricetes;Unknown	One target	competitive		Viruses_Ref_Refdb_seq_2652
Viruses_Ang_PGV_seq_8304	Caudoviricetes;Unknown	200k_Viruses_Ang_PGV_seq_8313	Caudoviricetes;Unknown	Two targets	competitive		Viruses_Ref_Refdb_seq_2665
Viruses_Ang_PGV_seq_8844	Caudoviricetes;Unknown	200k_Viruses_Ang_PGV_seq_8319	Caudoviricetes;Unknown	Two targets	competitive		Viruses_Ref_Refdb_seq_2670
Viruses_Ref_Refdb_seq_2095	Caudoviricetes;Unknown	200k_Viruses_Ang_PGV_seq_8325	Caudoviricetes;Unknown	One target	non-competitive		Viruses_Ref_Refdb_seq_2707
Viruses_Ref_Refdb_seq_5812	Caudoviricetes;Unknown	200k_Viruses_Ang_PGV_seq_8331	Caudoviricetes;Unknown	One target	non-competitive		Viruses_Ref_Refdb_seq_2735
Viruses_Ang_PGV_seq_8141	Caudoviricetes;Unknown	200k_Viruses_Ang_PGV_seq_8335	Caudoviricetes;Unknown	Two targets	competitive		Viruses_Ref_Refdb_seq_2751
Viruses_Ang_PGV_seq_8388	Caudoviricetes;Unknown	200k_Viruses_Ang_PGV_seq_8335	Caudoviricetes;Unknown	Two targets	competitive		Viruses_Ref_Refdb_seq_2800
Viruses_Ang_PGV_seq_8404	Caudoviricetes;Unknown	200k_Viruses_Ang_PGV_seq_8345	Caudoviricetes;Unknown	One target	competitive		Viruses_Ref_Refdb_seq_281
Viruses_Ref_Refdb_seq_3648	Caudoviricetes;Unknown	200k_Viruses_Ang_PGV_seq_8350	Caudoviricetes;Unknown	One target	non-competitive		Viruses_Ref_Refdb_seq_2823
Viruses_Ref_Refdb_seq_3815	Caudoviricetes;Unknown	200k_Viruses_Ang_PGV_seq_8350	Caudoviricetes;Unknown	One target	non-competitive		Viruses_Ref_Refdb_seq_2872
Viruses_Ref_Refdb_seq_3830	Caudoviricetes;Unknown	200k_Viruses_Ang_PGV_seq_8350	Caudoviricetes;Unknown	One target	non-competitive		Viruses_Ref_Refdb_seq_2883
Viruses_Ref_Refdb_seq_569	Caudoviricetes;Unknown	200k_Viruses_Ang_PGV_seq_8350	Caudoviricetes;Unknown	One target	non-competitive		Viruses_Ref_Refdb_seq_2885
Viruses_Ref_Refdb_seq_5792	Caudoviricetes;Unknown	200k_Viruses_Ang_PGV_seq_8350	Caudoviricetes;Unknown	One target	non-competitive		Viruses_Ref_Refdb_seq_2910
Viruses_Ref_Refdb_seq_829	Caudoviricetes;Unknown	200k_Viruses_Ang_PGV_seq_8350	Caudoviricetes;Unknown	One target	non-competitive		Viruses_Ref_Refdb_seq_2937
Viruses_Ang_PGV_seq_8401	Caudoviricetes;Unknown	200k_Viruses_Ang_PGV_seq_8353	Caudoviricetes;Unknown	Two targets	competitive		Viruses_Ref_Refdb_seq_2981
Viruses_Ang_PGV_seq_8526	Caudoviricetes;Unknown	200k_Viruses_Ang_PGV_seq_8360	Caudoviricetes;Unknown	One target	non-competitive		Viruses_Ref_Refdb_seq_3002
Viruses_Ang_PGV_seq_8447	Caudoviricetes;Unknown	200k_Viruses_Ang_PGV_seq_8367	Caudoviricetes;Unknown	Two targets	competitive		Viruses_Ref_Refdb_seq_3004
Viruses_Ang_PGV_seq_8986	Caudoviricetes;Unknown	200k_Viruses_Ang_PGV_seq_8368	Caudoviricetes;Unknown	One target	non-competitive		Viruses_Ref_Refdb_seq_3050
Viruses_Ang_RVD_seq_10335	Caudoviricetes;Unknown	200k_Viruses_Ang_PGV_seq_8385	Caudoviricetes;Unknown	One target	non-competitive		Viruses_Ref_Refdb_seq_3058
Viruses_Ref_Refdb_seq_3198	Caudoviricetes;Unknown	200k_Viruses_Ang_PGV_seq_8385	Caudoviricetes;Unknown	One target	non-competitive		Viruses_Ref_Refdb_seq_3107
Viruses_Ref_Refdb_seq_5626	Caudoviricetes;Unknown	200k_Viruses_Ang_PGV_seq_8385	Caudoviricetes;Unknown	One target	non-competitive		Viruses_Ref_Refdb_seq_3130
Viruses_Ang_PGV_seq_8141	Caudoviricetes;Unknown	200k_Viruses_Ang_PGV_seq_8388	Caudoviricetes;Unknown	Two targets	competitive		Viruses_Ref_Refdb_seq_3156
Viruses_Ang_PGV_seq_8335	Caudoviricetes;Unknown	200k_Viruses_Ang_PGV_seq_8388	Caudoviricetes;Unknown	Two targets	competitive		Viruses_Ref_Refdb_seq_3185
Viruses_Ref_Refdb_seq_2937	Caudoviricetes;Unknown	200k_Viruses_Ang_PGV_seq_8392	Caudoviricetes;Unknown	One target	non-competitive		Viruses_Ref_Refdb_seq_3360
Viruses_Unk_CLEVD_seq_6429	Caudoviricetes;Unknown	200k_Viruses_Ang_PGV_seq_8392	Caudoviricetes;Unknown	One target	non-competitive		Viruses_Ref_Refdb_seq_3370
Viruses_Ref_Refdb_seq_3648	Caudoviricetes;Unknown	200k_Viruses_Ang_PGV_seq_8398	Caudoviricetes;Unknown	One target	non-competitive		Viruses_Ref_Refdb_seq_3450
Viruses_Ref_Refdb_seq_3815	Caudoviricetes;Unknown	200k_Viruses_Ang_PGV_seq_8398	Caudoviricetes;Unknown	One target	non-competitive		Viruses_Ref_Refdb_seq_3451
Viruses_Ref_Refdb_seq_3830	Caudoviricetes;Unknown	200k_Viruses_Ang_PGV_seq_8398	Caudoviricetes;Unknown	One target	non-competitive		Viruses_Ref_Refdb_seq_3479
Viruses_Ref_Refdb_seq_569	Caudoviricetes;Unknown	200k_Viruses_Ang_PGV_seq_8398	Caudoviricetes;Unknown	One target	non-competitive		Viruses_Ref_Refdb_seq_3589
Viruses_Ref_Refdb_seq_5792	Caudoviricetes;Unknown	200k_Viruses_Ang_PGV_seq_8398	Caudoviricetes;Unknown	One target	non-competitive		Viruses_Ref_Refdb_seq_359
Viruses_Ref_Refdb_seq_829	Caudoviricetes;Unknown	200k_Viruses_Ang_PGV_seq_8398	Caudoviricetes;Unknown	One target	non-competitive		Viruses_Ref_Refdb_seq_3593
Viruses_Ang_PGV_seq_8353	Caudoviricetes;Unknown	200k_Viruses_Ang_PGV_seq_8401	Caudoviricetes;Unknown	Two targets	competitive		Viruses_Ref_Refdb_seq_3650
Viruses_Ref_Refdb_seq_5682	Caudoviricetes;Unknown	200k_Viruses_Ang_PGV_seq_8412	Caudoviricetes;Unknown	One target	non-competitive		Viruses_Ref_Refdb_seq_3680
Viruses_Ang_PGV_seq_8185	Caudoviricetes;Unknown	200k_Viruses_Ang_PGV_seq_8422	Caudoviricetes;Unknown	Two targets	competitive		Viruses_Ref_Refdb_seq_3709
Viruses_Ang_PGV_seq_8610	Caudoviricetes;Unknown	200k_Viruses_Ang_PGV_seq_8422	Caudoviricetes;Unknown	Two targets	non-competitive		Viruses_Ref_Refdb_seq_3714
Viruses_Ang_PGV_seq_8680	Caudoviricetes;Unknown	200k_Viruses_Ang_PGV_seq_8422	Caudoviricetes;Unknown	Two targets	non-competitive		Viruses_Ref_Refdb_seq_374
Viruses_Ang_PGV_seq_8692	Caudoviricetes;Unknown	200k_Viruses_Ang_PGV_seq_8422	Caudoviricetes;Unknown	Two targets	non-competitive		Viruses_Ref_Refdb_seq_3882
Viruses_Ang_PGV_seq_8962	Caudoviricetes;Unknown	200k_Viruses_Ang_PGV_seq_8422	Caudoviricetes;Unknown	Two targets	competitive		Viruses_Ref_Refdb_seq_3885
Viruses_Ang_PGV_seq_9145	Caudoviricetes;Unknown	200k_Viruses_Ang_PGV_seq_8422	Caudoviricetes;Unknown	Two targets	non-competitive		Viruses_Ref_Refdb_seq_3944
Viruses_Ang_PGV_seq_9232	Caudoviricetes;Unknown	200k_Viruses_Ang_PGV_seq_8422	Caudoviricetes;Unknown	Two targets	non-competitive		Viruses_Ref_Refdb_seq_3969
Viruses_Ang_PGV_seq_8367	Caudoviricetes;Unknown	200k_Viruses_Ang_PGV_seq_8447	Caudoviricetes;Unknown	Two targets	competitive		Viruses_Ref_Refdb_seq_3977
Viruses_Ref_Refdb_seq_2059	Caudoviricetes;Unknown	200k_Viruses_Ang_PGV_seq_8462	Caudoviricetes;Unknown	One target	non-competitive		Viruses_Ref_Refdb_seq_3981
Viruses_Ang_PGV_seq_9394	Caudoviricetes;Unknown	200k_Viruses_Ang_PGV_seq_8472	Caudoviricetes;Unknown	One target	non-competitive		Viruses_Ref_Refdb_seq_3988
Viruses_Ang_RVD_seq_10635	Caudoviricetes;Unknown	200k_Viruses_Ang_PGV_seq_8479	Caudoviricetes;Unknown	One target	non-competitive		Viruses_Ref_Refdb_seq_4012
Viruses_Ang_PGV_seq_8563	Caudoviricetes;Unknown	200k_Viruses_Ang_PGV_seq_8493	Caudoviricetes;Unknown	One target	non-competitive		Viruses_Ref_Refdb_seq_4028
Viruses_Ang_PGV_seq_9394	Caudoviricetes;Unknown	200k_Viruses_Ang_PGV_seq_8494	Caudoviricetes;Unknown	One target	non-competitive		Viruses_Ref_Refdb_seq_404
Viruses_Ang_PGV_seq_8568	Caudoviricetes;Unknown	200k_Viruses_Ang_PGV_seq_8502	Caudoviricetes;Unknown	Two targets	competitive		Viruses_Ref_Refdb_seq_4057
Viruses_Ang_PGV_seq_8993	Caudoviricetes;Unknown	200k_Viruses_Ang_PGV_seq_8502	Caudoviricetes;Unknown	Two targets	competitive		Viruses_Ref_Refdb_seq_4150
Viruses_Ang_PGV_seq_9037	Caudoviricetes;Unknown	200k_Viruses_Ang_PGV_seq_8502	Caudoviricetes;Unknown	Two targets	competitive		Viruses_Ref_Refdb_seq_4479
Viruses_Ref_Refdb_seq_3648	Caudoviricetes;Unknown	200k_Viruses_Ang_PGV_seq_8512	Caudoviricetes;Unknown	One target	competitive		Viruses_Ref_Refdb_seq_4685
Viruses_Ref_Refdb_seq_3815	Caudoviricetes;Unknown	200k_Viruses_Ang_PGV_seq_8512	Caudoviricetes;Unknown	One target	competitive		Viruses_Ref_Refdb_seq_4687
Viruses_Ref_Refdb_seq_3830	Caudoviricetes;Unknown	200k_Viruses_Ang_PGV_seq_8512	Caudoviricetes;Unknown	One target	competitive		Viruses_Ref_Refdb_seq_4801
Viruses_Ref_Refdb_seq_569	Caudoviricetes;Unknown	200k_Viruses_Ang_PGV_seq_8512	Caudoviricetes;Unknown	One target	competitive		Viruses_Ref_Refdb_seq_4930
Viruses_Ref_Refdb_seq_5792	Caudoviricetes;Unknown	200k_Viruses_Ang_PGV_seq_8512	Caudoviricetes;Unknown	One target	competitive		Viruses_Ref_Refdb_seq_494
Viruses_Ref_Refdb_seq_829	Caudoviricetes;Unknown	200k_Viruses_Ang_PGV_seq_8512	Caudoviricetes;Unknown	One target	competitive		Viruses_Ref_Refdb_seq_4998
Viruses_Ang_PGV_seq_8584	Caudoviricetes;Unknown	200k_Viruses_Ang_PGV_seq_8517	Caudoviricetes;Unknown	Two targets	competitive		Viruses_Ref_Refdb_seq_5034
Viruses_Ang_PGV_seq_9015	Caudoviricetes;Unknown	200k_Viruses_Ang_PGV_seq_8517	Caudoviricetes;Unknown	Two targets	competitive		Viruses_Ref_Refdb_seq_5044
Viruses_Ang_PGV_seq_9070	Caudoviricetes;Unknown	200k_Viruses_Ang_PGV_seq_8521	Caudoviricetes;Unknown	One target	competitive		Viruses_Ref_Refdb_seq_5067
Viruses_Ang_PGV_seq_9394	Caudoviricetes;Unknown	200k_Viruses_Ang_PGV_seq_8558	Caudoviricetes;Unknown	One target	non-competitive		Viruses_Ref_Refdb_seq_5211
Viruses_Ang_PGV_seq_8502	Caudoviricetes;Unknown	200k_Viruses_Ang_PGV_seq_8568	Caudoviricetes;Unknown	Two targets	competitive		Viruses_Ref_Refdb_seq_5212
Viruses_Ang_PGV_seq_8993	Caudoviricetes;Unknown	200k_Viruses_Ang_PGV_seq_8568	Caudoviricetes;Unknown	Two targets	competitive		Viruses_Ref_Refdb_seq_5214
Viruses_Ang_PGV_seq_9037	Caudoviricetes;Unknown	200k_Viruses_Ang_PGV_seq_8568	Caudoviricetes;Unknown	Two targets	competitive		Viruses_Ref_Refdb_seq_5348
Viruses_Ang_PGV_seq_8517	Caudoviricetes;Unknown	200k_Viruses_Ang_PGV_seq_8584	Caudoviricetes;Unknown	Two targets	competitive		Viruses_Ref_Refdb_seq_5361
Viruses_Ang_PGV_seq_9015	Caudoviricetes;Unknown	200k_Viruses_Ang_PGV_seq_8584	Caudoviricetes;Unknown	Two targets	competitive		Viruses_Ref_Refdb_seq_5398
Viruses_Ang_PGV_seq_9227	Caudoviricetes;Unknown	200k_Viruses_Ang_PGV_seq_8588	Caudoviricetes;Unknown	Two targets	competitive		Viruses_Ref_Refdb_seq_5421
Viruses_Ang_PGV_seq_9394	Caudoviricetes;Unknown	200k_Viruses_Ang_PGV_seq_8595	Caudoviricetes;Unknown	One target	competitive		Viruses_Ref_Refdb_seq_548
Viruses_Ang_PGV_seq_8185	Caudoviricetes;Unknown	200k_Viruses_Ang_PGV_seq_8610	Caudoviricetes;Unknown	Two targets	non-competitive		Viruses_Ref_Refdb_seq_552
Viruses_Ang_PGV_seq_8422	Caudoviricetes;Unknown	200k_Viruses_Ang_PGV_seq_8610	Caudoviricetes;Unknown	Two targets	non-competitive		Viruses_Ref_Refdb_seq_5594
Viruses_Ang_PGV_seq_8680	Caudoviricetes;Unknown	200k_Viruses_Ang_PGV_seq_8610	Caudoviricetes;Unknown	Two targets	competitive		Viruses_Ref_Refdb_seq_5667
Viruses_Ang_PGV_seq_8692	Caudoviricetes;Unknown	200k_Viruses_Ang_PGV_seq_8610	Caudoviricetes;Unknown	Two targets	non-competitive		Viruses_Ref_Refdb_seq_5776
Viruses_Ang_PGV_seq_8962	Caudoviricetes;Unknown	200k_Viruses_Ang_PGV_seq_8610	Caudoviricetes;Unknown	Two targets	non-competitive		Viruses_Ref_Refdb_seq_5780
Viruses_Ang_PGV_seq_9145	Caudoviricetes;Unknown	200k_Viruses_Ang_PGV_seq_8610	Caudoviricetes;Unknown	Two targets	competitive		Viruses_Ref_Refdb_seq_5812
Viruses_Ang_PGV_seq_9232	Caudoviricetes;Unknown	200k_Viruses_Ang_PGV_seq_8610	Caudoviricetes;Unknown	Two targets	competitive		Viruses_Ref_Refdb_seq_5865
Viruses_Ang_PGV_seq_8419	Caudoviricetes;Unknown	200k_Viruses_Ang_PGV_seq_8620	Caudoviricetes;Unknown	One target	competitive		Viruses_Ref_Refdb_seq_5867
Viruses_Ang_PGV_seq_9190	Caudoviricetes;Unknown	200k_Viruses_Ang_PGV_seq_8657	Caudoviricetes;Unknown	Two targets	competitive		Viruses_Ref_Refdb_seq_5962
Viruses_Ang_PGV_seq_9204	Caudoviricetes;Unknown	200k_Viruses_Ang_PGV_seq_8659	Caudoviricetes;Unknown	Two targets	competitive		Viruses_Ref_Refdb_seq_5982
Viruses_Ang_PGV_seq_8222	Caudoviricetes;Unknown	200k_Viruses_Ang_PGV_seq_8661	Caudoviricetes;Unknown	One target	competitive		Viruses_Ref_Refdb_seq_646
Viruses_Ang_PGV_seq_9230	Caudoviricetes;Unknown	200k_Viruses_Ang_PGV_seq_8678	Caudoviricetes;Unknown	Two targets	competitive		Viruses_Ref_Refdb_seq_670
Viruses_Ang_PGV_seq_8185	Caudoviricetes;Unknown	200k_Viruses_Ang_PGV_seq_8680	Caudoviricetes;Unknown	Two targets	non-competitive		Viruses_Ref_Refdb_seq_68
Viruses_Ang_PGV_seq_8422	Caudoviricetes;Unknown	200k_Viruses_Ang_PGV_seq_8680	Caudoviricetes;Unknown	Two targets	non-competitive		Viruses_Ref_Refdb_seq_783
Viruses_Ang_PGV_seq_8610	Caudoviricetes;Unknown	200k_Viruses_Ang_PGV_seq_8680	Caudoviricetes;Unknown	Two targets	competitive		Viruses_Ref_Refdb_seq_85
Viruses_Ang_PGV_seq_8692	Caudoviricetes;Unknown	200k_Viruses_Ang_PGV_seq_8680	Caudoviricetes;Unknown	Two targets	non-competitive		Viruses_Ref_Refdb_seq_864
Viruses_Ang_PGV_seq_8962	Caudoviricetes;Unknown	200k_Viruses_Ang_PGV_seq_8680	Caudoviricetes;Unknown	Two targets	non-competitive		Viruses_Ref_Refdb_seq_908
Viruses_Ang_PGV_seq_9145	Caudoviricetes;Unknown	200k_Viruses_Ang_PGV_seq_8680	Caudoviricetes;Unknown	Two targets	competitive		Viruses_Ref_Refdb_seq_924
Viruses_Ang_PGV_seq_9232	Caudoviricetes;Unknown	200k_Viruses_Ang_PGV_seq_8680	Caudoviricetes;Unknown	Two targets	competitive		Viruses_Unk_CLEVD_seq_6315
Viruses_Ang_PGV_seq_9230	Caudoviricetes;Unknown	200k_Viruses_Ang_PGV_seq_8689	Caudoviricetes;Unknown	One target	non-competitive		Viruses_Unk_CLEVD_seq_6429
Viruses_Ang_PGV_seq_8185	Caudoviricetes;Unknown	200k_Viruses_Ang_PGV_seq_8692	Caudoviricetes;Unknown	Two targets	non-competitive		Viruses_Unk_EVP_seq_6535
Viruses_Ang_PGV_seq_8422	Caudoviricetes;Unknown	200k_Viruses_Ang_PGV_seq_8692	Caudoviricetes;Unknown	Two targets	non-competitive		Viruses_Unk_UVAB_seq_10834
Viruses_Ang_PGV_seq_8610	Caudoviricetes;Unknown	200k_Viruses_Ang_PGV_seq_8692	Caudoviricetes;Unknown	Two targets	non-competitive		Viruses_Unk_UVAB_seq_10836
Viruses_Ang_PGV_seq_8680	Caudoviricetes;Unknown	200k_Viruses_Ang_PGV_seq_8692	Caudoviricetes;Unknown	Two targets	non-competitive		Viruses_Unk_UVAB_seq_10907
Viruses_Ang_PGV_seq_8962	Caudoviricetes;Unknown	200k_Viruses_Ang_PGV_seq_8692	Caudoviricetes;Unknown	Two targets	non-competitive		Viruses_Unk_UVAB_seq_10927
Viruses_Ang_PGV_seq_9145	Caudoviricetes;Unknown	200k_Viruses_Ang_PGV_seq_8692	Caudoviricetes;Unknown	Two targets	non-competitive
Viruses_Ang_PGV_seq_9232	Caudoviricetes;Unknown	200k_Viruses_Ang_PGV_seq_8692	Caudoviricetes;Unknown	Two targets	non-competitive
Viruses_Ang_PGV_seq_8728	Caudoviricetes;Unknown	200k_Viruses_Ang_PGV_seq_8709	Caudoviricetes;Unknown	Two targets	competitive
Viruses_Ang_PGV_seq_8729	Caudoviricetes;Unknown	200k_Viruses_Ang_PGV_seq_8709	Caudoviricetes;Unknown	Two targets	competitive
Viruses_Ang_PGV_seq_9085	Caudoviricetes;Unknown	200k_Viruses_Ang_PGV_seq_8709	Caudoviricetes;Unknown	Two targets	competitive
Viruses_Ang_PGV_seq_9086	Caudoviricetes;Unknown	200k_Viruses_Ang_PGV_seq_8709	Caudoviricetes;Unknown	Two targets	competitive
Viruses_Ang_PGV_seq_9260	Caudoviricetes;Unknown	200k_Viruses_Ang_PGV_seq_8709	Caudoviricetes;Unknown	Two targets	competitive
Viruses_Ang_PGV_seq_9268	Caudoviricetes;Unknown	200k_Viruses_Ang_PGV_seq_8709	Caudoviricetes;Unknown	Two targets	competitive
Viruses_Ang_PGV_seq_9282	Caudoviricetes;Unknown	200k_Viruses_Ang_PGV_seq_8709	Caudoviricetes;Unknown	Two targets	competitive
Viruses_Ang_PGV_seq_9295	Caudoviricetes;Unknown	200k_Viruses_Ang_PGV_seq_8709	Caudoviricetes;Unknown	Two targets	competitive
Viruses_Ang_PGV_seq_9348	Caudoviricetes;Unknown	200k_Viruses_Ang_PGV_seq_8709	Caudoviricetes;Unknown	Two targets	competitive
Viruses_Ang_PGV_seq_9379	Caudoviricetes;Unknown	200k_Viruses_Ang_PGV_seq_8709	Caudoviricetes;Unknown	Two targets	competitive
Viruses_Ang_PGV_seq_8724	Caudoviricetes;Unknown	200k_Viruses_Ang_PGV_seq_8714	Caudoviricetes;Unknown	Two targets	competitive
Viruses_Ang_PGV_seq_8760	Caudoviricetes;Unknown	200k_Viruses_Ang_PGV_seq_8714	Caudoviricetes;Unknown	Two targets	competitive
Viruses_Ang_PGV_seq_9351	Caudoviricetes;Unknown	200k_Viruses_Ang_PGV_seq_8714	Caudoviricetes;Unknown	Two targets	competitive
Viruses_Ang_PGV_seq_9366	Caudoviricetes;Unknown	200k_Viruses_Ang_PGV_seq_8714	Caudoviricetes;Unknown	Two targets	competitive
Viruses_Ang_PGV_seq_8714	Caudoviricetes;Unknown	200k_Viruses_Ang_PGV_seq_8724	Caudoviricetes;Unknown	Two targets	competitive
Viruses_Ang_PGV_seq_8760	Caudoviricetes;Unknown	200k_Viruses_Ang_PGV_seq_8724	Caudoviricetes;Unknown	Two targets	competitive
Viruses_Ang_PGV_seq_9351	Caudoviricetes;Unknown	200k_Viruses_Ang_PGV_seq_8724	Caudoviricetes;Unknown	Two targets	competitive
Viruses_Ang_PGV_seq_9366	Caudoviricetes;Unknown	200k_Viruses_Ang_PGV_seq_8724	Caudoviricetes;Unknown	Two targets	competitive
Viruses_Ang_PGV_seq_8709	Caudoviricetes;Unknown	200k_Viruses_Ang_PGV_seq_8728	Caudoviricetes;Unknown	Two targets	competitive
Viruses_Ang_PGV_seq_8729	Caudoviricetes;Unknown	200k_Viruses_Ang_PGV_seq_8728	Caudoviricetes;Unknown	Two targets	competitive
Viruses_Ang_PGV_seq_9085	Caudoviricetes;Unknown	200k_Viruses_Ang_PGV_seq_8728	Caudoviricetes;Unknown	Two targets	competitive
Viruses_Ang_PGV_seq_9086	Caudoviricetes;Unknown	200k_Viruses_Ang_PGV_seq_8728	Caudoviricetes;Unknown	Two targets	competitive
Viruses_Ang_PGV_seq_9260	Caudoviricetes;Unknown	200k_Viruses_Ang_PGV_seq_8728	Caudoviricetes;Unknown	Two targets	competitive
Viruses_Ang_PGV_seq_9268	Caudoviricetes;Unknown	200k_Viruses_Ang_PGV_seq_8728	Caudoviricetes;Unknown	Two targets	competitive
Viruses_Ang_PGV_seq_9282	Caudoviricetes;Unknown	200k_Viruses_Ang_PGV_seq_8728	Caudoviricetes;Unknown	Two targets	competitive
Viruses_Ang_PGV_seq_9295	Caudoviricetes;Unknown	200k_Viruses_Ang_PGV_seq_8728	Caudoviricetes;Unknown	Two targets	competitive
Viruses_Ang_PGV_seq_9348	Caudoviricetes;Unknown	200k_Viruses_Ang_PGV_seq_8728	Caudoviricetes;Unknown	Two targets	competitive
Viruses_Ang_PGV_seq_9379	Caudoviricetes;Unknown	200k_Viruses_Ang_PGV_seq_8728	Caudoviricetes;Unknown	Two targets	competitive
Viruses_Ang_PGV_seq_8709	Caudoviricetes;Unknown	200k_Viruses_Ang_PGV_seq_8729	Caudoviricetes;Unknown	Two targets	competitive
Viruses_Ang_PGV_seq_8728	Caudoviricetes;Unknown	200k_Viruses_Ang_PGV_seq_8729	Caudoviricetes;Unknown	Two targets	competitive
Viruses_Ang_PGV_seq_9085	Caudoviricetes;Unknown	200k_Viruses_Ang_PGV_seq_8729	Caudoviricetes;Unknown	Two targets	competitive
Viruses_Ang_PGV_seq_9086	Caudoviricetes;Unknown	200k_Viruses_Ang_PGV_seq_8729	Caudoviricetes;Unknown	Two targets	competitive
Viruses_Ang_PGV_seq_9260	Caudoviricetes;Unknown	200k_Viruses_Ang_PGV_seq_8729	Caudoviricetes;Unknown	Two targets	competitive
Viruses_Ang_PGV_seq_9268	Caudoviricetes;Unknown	200k_Viruses_Ang_PGV_seq_8729	Caudoviricetes;Unknown	Two targets	competitive
Viruses_Ang_PGV_seq_9282	Caudoviricetes;Unknown	200k_Viruses_Ang_PGV_seq_8729	Caudoviricetes;Unknown	Two targets	competitive
Viruses_Ang_PGV_seq_9295	Caudoviricetes;Unknown	200k_Viruses_Ang_PGV_seq_8729	Caudoviricetes;Unknown	Two targets	competitive
Viruses_Ang_PGV_seq_9348	Caudoviricetes;Unknown	200k_Viruses_Ang_PGV_seq_8729	Caudoviricetes;Unknown	Two targets	competitive
Viruses_Ang_PGV_seq_9379	Caudoviricetes;Unknown	200k_Viruses_Ang_PGV_seq_8729	Caudoviricetes;Unknown	Two targets	competitive
Viruses_Ang_PGV_seq_9329	Caudoviricetes;Unknown	200k_Viruses_Ang_PGV_seq_8739	Caudoviricetes;Unknown	Two targets	competitive
Viruses_Ang_PGV_seq_8986	Caudoviricetes;Unknown	200k_Viruses_Ang_PGV_seq_8740	Caudoviricetes;Unknown	One target	non-competitive
Viruses_Ang_PGV_seq_8709	Caudoviricetes;Unknown	200k_Viruses_Ang_PGV_seq_8754	Caudoviricetes;Unknown	One target	competitive
Viruses_Ang_PGV_seq_8729	Caudoviricetes;Unknown	200k_Viruses_Ang_PGV_seq_8754	Caudoviricetes;Unknown	One target	competitive
Viruses_Ang_PGV_seq_9085	Caudoviricetes;Unknown	200k_Viruses_Ang_PGV_seq_8754	Caudoviricetes;Unknown	One target	competitive
Viruses_Ang_PGV_seq_9260	Caudoviricetes;Unknown	200k_Viruses_Ang_PGV_seq_8754	Caudoviricetes;Unknown	One target	competitive
Viruses_Ang_PGV_seq_9268	Caudoviricetes;Unknown	200k_Viruses_Ang_PGV_seq_8754	Caudoviricetes;Unknown	One target	competitive
Viruses_Ang_PGV_seq_9282	Caudoviricetes;Unknown	200k_Viruses_Ang_PGV_seq_8754	Caudoviricetes;Unknown	One target	competitive
Viruses_Ang_PGV_seq_9295	Caudoviricetes;Unknown	200k_Viruses_Ang_PGV_seq_8754	Caudoviricetes;Unknown	One target	competitive
Viruses_Ang_PGV_seq_9348	Caudoviricetes;Unknown	200k_Viruses_Ang_PGV_seq_8754	Caudoviricetes;Unknown	One target	competitive
Viruses_Ang_PGV_seq_9379	Caudoviricetes;Unknown	200k_Viruses_Ang_PGV_seq_8754	Caudoviricetes;Unknown	One target	competitive
Viruses_Ang_PGV_seq_8714	Caudoviricetes;Unknown	200k_Viruses_Ang_PGV_seq_8760	Caudoviricetes;Unknown	Two targets	competitive
Viruses_Ang_PGV_seq_8724	Caudoviricetes;Unknown	200k_Viruses_Ang_PGV_seq_8760	Caudoviricetes;Unknown	Two targets	competitive
Viruses_Ang_PGV_seq_9351	Caudoviricetes;Unknown	200k_Viruses_Ang_PGV_seq_8760	Caudoviricetes;Unknown	Two targets	competitive
Viruses_Ang_PGV_seq_9366	Caudoviricetes;Unknown	200k_Viruses_Ang_PGV_seq_8760	Caudoviricetes;Unknown	Two targets	competitive
Viruses_Ang_RVD_seq_10263	Caudoviricetes;Unknown	200k_Viruses_Ang_PGV_seq_8775	Caudoviricetes;Unknown	One target	non-competitive
Viruses_Ang_PGV_seq_9230	Caudoviricetes;Unknown	200k_Viruses_Ang_PGV_seq_8804	Caudoviricetes;Unknown	One target	non-competitive
Viruses_Ang_PGV_seq_9414	Caudoviricetes;Unknown	200k_Viruses_Ang_PGV_seq_8814	Caudoviricetes;Unknown	Two targets	competitive
Viruses_Ang_PGV_seq_8847	Caudoviricetes;Unknown	200k_Viruses_Ang_PGV_seq_8826	Caudoviricetes;Unknown	One target	competitive
Proviruses_Hug_CHGV_seq_6039	Caudoviricetes;Unknown	200k_Viruses_Ang_PGV_seq_8836	Caudoviricetes;Unknown	One target	non-competitive
Viruses_Ang_PGV_seq_8319	Caudoviricetes;Unknown	200k_Viruses_Ang_PGV_seq_8844	Caudoviricetes;Unknown	Two targets	competitive
Viruses_Ang_PGV_seq_8297	Caudoviricetes;Unknown	200k_Viruses_Ang_PGV_seq_8847	Caudoviricetes;Unknown	Two targets	competitive
Viruses_Ang_PGV_seq_8134	Caudoviricetes;Unknown	200k_Viruses_Ang_PGV_seq_8861	Caudoviricetes;Unknown	One target	competitive
Viruses_Ang_PGV_seq_8134	Caudoviricetes;Unknown	200k_Viruses_Ang_PGV_seq_8890	Caudoviricetes;Unknown	One target	competitive
Viruses_Ang_PGV_seq_8134	Caudoviricetes;Unknown	200k_Viruses_Ang_PGV_seq_8897	Caudoviricetes;Unknown	One target	competitive
Viruses_Ref_Refdb_seq_1402	Caudoviricetes;Unknown	200k_Viruses_Ang_PGV_seq_8915	Caudoviricetes;Unknown	One target	non-competitive
Viruses_Ref_Refdb_seq_3648	Caudoviricetes;Unknown	200k_Viruses_Ang_PGV_seq_8917	Caudoviricetes;Unknown	One target	non-competitive
Viruses_Ref_Refdb_seq_3815	Caudoviricetes;Unknown	200k_Viruses_Ang_PGV_seq_8917	Caudoviricetes;Unknown	One target	non-competitive
Viruses_Ref_Refdb_seq_3830	Caudoviricetes;Unknown	200k_Viruses_Ang_PGV_seq_8917	Caudoviricetes;Unknown	One target	non-competitive
Viruses_Ref_Refdb_seq_569	Caudoviricetes;Unknown	200k_Viruses_Ang_PGV_seq_8917	Caudoviricetes;Unknown	One target	non-competitive
Viruses_Ref_Refdb_seq_5792	Caudoviricetes;Unknown	200k_Viruses_Ang_PGV_seq_8917	Caudoviricetes;Unknown	One target	non-competitive
Viruses_Ref_Refdb_seq_829	Caudoviricetes;Unknown	200k_Viruses_Ang_PGV_seq_8917	Caudoviricetes;Unknown	One target	non-competitive
Viruses_Ang_PGV_seq_8134	Caudoviricetes;Unknown	200k_Viruses_Ang_PGV_seq_8945	Caudoviricetes;Unknown	One target	competitive
Viruses_Ref_Refdb_seq_1402	Caudoviricetes;Unknown	200k_Viruses_Ang_PGV_seq_8946	Caudoviricetes;Unknown	One target	non-competitive
Viruses_Ref_Refdb_seq_3648	Caudoviricetes;Unknown	200k_Viruses_Ang_PGV_seq_8948	Caudoviricetes;Unknown	One target	non-competitive
Viruses_Ref_Refdb_seq_3815	Caudoviricetes;Unknown	200k_Viruses_Ang_PGV_seq_8948	Caudoviricetes;Unknown	One target	non-competitive
Viruses_Ref_Refdb_seq_3830	Caudoviricetes;Unknown	200k_Viruses_Ang_PGV_seq_8948	Caudoviricetes;Unknown	One target	non-competitive
Viruses_Ref_Refdb_seq_569	Caudoviricetes;Unknown	200k_Viruses_Ang_PGV_seq_8948	Caudoviricetes;Unknown	One target	non-competitive
Viruses_Ref_Refdb_seq_5792	Caudoviricetes;Unknown	200k_Viruses_Ang_PGV_seq_8948	Caudoviricetes;Unknown	One target	non-competitive
Viruses_Ref_Refdb_seq_829	Caudoviricetes;Unknown	200k_Viruses_Ang_PGV_seq_8948	Caudoviricetes;Unknown	One target	non-competitive
Viruses_Ang_PGV_seq_8419	Caudoviricetes;Unknown	200k_Viruses_Ang_PGV_seq_8961	Caudoviricetes;Unknown	One target	competitive
Viruses_Ang_PGV_seq_8185	Caudoviricetes;Unknown	200k_Viruses_Ang_PGV_seq_8962	Caudoviricetes;Unknown	Two targets	competitive
Viruses_Ang_PGV_seq_8422	Caudoviricetes;Unknown	200k_Viruses_Ang_PGV_seq_8962	Caudoviricetes;Unknown	Two targets	competitive
Viruses_Ang_PGV_seq_8610	Caudoviricetes;Unknown	200k_Viruses_Ang_PGV_seq_8962	Caudoviricetes;Unknown	Two targets	non-competitive
Viruses_Ang_PGV_seq_8680	Caudoviricetes;Unknown	200k_Viruses_Ang_PGV_seq_8962	Caudoviricetes;Unknown	Two targets	non-competitive
Viruses_Ang_PGV_seq_8692	Caudoviricetes;Unknown	200k_Viruses_Ang_PGV_seq_8962	Caudoviricetes;Unknown	Two targets	non-competitive
Viruses_Ang_PGV_seq_9145	Caudoviricetes;Unknown	200k_Viruses_Ang_PGV_seq_8962	Caudoviricetes;Unknown	Two targets	non-competitive
Viruses_Ang_PGV_seq_9232	Caudoviricetes;Unknown	200k_Viruses_Ang_PGV_seq_8962	Caudoviricetes;Unknown	Two targets	non-competitive
Viruses_Ang_PGV_seq_8502	Caudoviricetes;Unknown	200k_Viruses_Ang_PGV_seq_8993	Caudoviricetes;Unknown	Two targets	competitive
Viruses_Ang_PGV_seq_8568	Caudoviricetes;Unknown	200k_Viruses_Ang_PGV_seq_8993	Caudoviricetes;Unknown	Two targets	competitive
Viruses_Ang_PGV_seq_9037	Caudoviricetes;Unknown	200k_Viruses_Ang_PGV_seq_8993	Caudoviricetes;Unknown	Two targets	competitive
Viruses_Ang_PGV_seq_8563	Caudoviricetes;Unknown	200k_Viruses_Ang_PGV_seq_8994	Caudoviricetes;Unknown	One target	non-competitive
Viruses_Ang_PGV_seq_9453	Caudoviricetes;Unknown	200k_Viruses_Ang_PGV_seq_9000	Caudoviricetes;Unknown	One target	non-competitive
Viruses_Ang_PGV_seq_9394	Caudoviricetes;Unknown	200k_Viruses_Ang_PGV_seq_9003	Caudoviricetes;Unknown	One target	non-competitive
Viruses_Ang_PGV_seq_8517	Caudoviricetes;Unknown	200k_Viruses_Ang_PGV_seq_9015	Caudoviricetes;Unknown	Two targets	competitive
Viruses_Ang_PGV_seq_8584	Caudoviricetes;Unknown	200k_Viruses_Ang_PGV_seq_9015	Caudoviricetes;Unknown	Two targets	competitive
Viruses_Ang_PGV_seq_9068	Caudoviricetes;Unknown	200k_Viruses_Ang_PGV_seq_9018	Caudoviricetes;Unknown	Two targets	competitive
Viruses_Ang_PGV_seq_8502	Caudoviricetes;Unknown	200k_Viruses_Ang_PGV_seq_9037	Caudoviricetes;Unknown	Two targets	competitive
Viruses_Ang_PGV_seq_8568	Caudoviricetes;Unknown	200k_Viruses_Ang_PGV_seq_9037	Caudoviricetes;Unknown	Two targets	competitive
Viruses_Ang_PGV_seq_8993	Caudoviricetes;Unknown	200k_Viruses_Ang_PGV_seq_9037	Caudoviricetes;Unknown	Two targets	competitive
Viruses_Ref_Refdb_seq_1402	Caudoviricetes;Unknown	200k_Viruses_Ang_PGV_seq_9040	Caudoviricetes;Unknown	One target	non-competitive
Viruses_Ang_PGV_seq_9453	Caudoviricetes;Unknown	200k_Viruses_Ang_PGV_seq_9045	Caudoviricetes;Unknown	One target	non-competitive
Viruses_Ang_PGV_seq_9394	Caudoviricetes;Unknown	200k_Viruses_Ang_PGV_seq_9057	Caudoviricetes;Unknown	One target	non-competitive
Viruses_Ang_PGV_seq_9018	Caudoviricetes;Unknown	200k_Viruses_Ang_PGV_seq_9068	Caudoviricetes;Unknown	Two targets	competitive
Viruses_Ang_PGV_seq_8709	Caudoviricetes;Unknown	200k_Viruses_Ang_PGV_seq_9085	Caudoviricetes;Unknown	Two targets	competitive
Viruses_Ang_PGV_seq_8728	Caudoviricetes;Unknown	200k_Viruses_Ang_PGV_seq_9085	Caudoviricetes;Unknown	Two targets	competitive
Viruses_Ang_PGV_seq_8729	Caudoviricetes;Unknown	200k_Viruses_Ang_PGV_seq_9085	Caudoviricetes;Unknown	Two targets	competitive
Viruses_Ang_PGV_seq_9086	Caudoviricetes;Unknown	200k_Viruses_Ang_PGV_seq_9085	Caudoviricetes;Unknown	Two targets	competitive
Viruses_Ang_PGV_seq_9260	Caudoviricetes;Unknown	200k_Viruses_Ang_PGV_seq_9085	Caudoviricetes;Unknown	Two targets	competitive
Viruses_Ang_PGV_seq_9268	Caudoviricetes;Unknown	200k_Viruses_Ang_PGV_seq_9085	Caudoviricetes;Unknown	Two targets	competitive
Viruses_Ang_PGV_seq_9282	Caudoviricetes;Unknown	200k_Viruses_Ang_PGV_seq_9085	Caudoviricetes;Unknown	Two targets	competitive
Viruses_Ang_PGV_seq_9295	Caudoviricetes;Unknown	200k_Viruses_Ang_PGV_seq_9085	Caudoviricetes;Unknown	Two targets	competitive
Viruses_Ang_PGV_seq_9348	Caudoviricetes;Unknown	200k_Viruses_Ang_PGV_seq_9085	Caudoviricetes;Unknown	Two targets	competitive
Viruses_Ang_PGV_seq_9379	Caudoviricetes;Unknown	200k_Viruses_Ang_PGV_seq_9085	Caudoviricetes;Unknown	Two targets	competitive
Viruses_Ang_PGV_seq_8709	Caudoviricetes;Unknown	200k_Viruses_Ang_PGV_seq_9086	Caudoviricetes;Unknown	Two targets	competitive
Viruses_Ang_PGV_seq_8728	Caudoviricetes;Unknown	200k_Viruses_Ang_PGV_seq_9086	Caudoviricetes;Unknown	Two targets	competitive
Viruses_Ang_PGV_seq_8729	Caudoviricetes;Unknown	200k_Viruses_Ang_PGV_seq_9086	Caudoviricetes;Unknown	Two targets	competitive
Viruses_Ang_PGV_seq_9085	Caudoviricetes;Unknown	200k_Viruses_Ang_PGV_seq_9086	Caudoviricetes;Unknown	Two targets	competitive
Viruses_Ang_PGV_seq_9260	Caudoviricetes;Unknown	200k_Viruses_Ang_PGV_seq_9086	Caudoviricetes;Unknown	Two targets	competitive
Viruses_Ang_PGV_seq_9268	Caudoviricetes;Unknown	200k_Viruses_Ang_PGV_seq_9086	Caudoviricetes;Unknown	Two targets	competitive
Viruses_Ang_PGV_seq_9282	Caudoviricetes;Unknown	200k_Viruses_Ang_PGV_seq_9086	Caudoviricetes;Unknown	Two targets	competitive
Viruses_Ang_PGV_seq_9295	Caudoviricetes;Unknown	200k_Viruses_Ang_PGV_seq_9086	Caudoviricetes;Unknown	Two targets	competitive
Viruses_Ang_PGV_seq_9348	Caudoviricetes;Unknown	200k_Viruses_Ang_PGV_seq_9086	Caudoviricetes;Unknown	Two targets	competitive
Viruses_Ang_PGV_seq_9379	Caudoviricetes;Unknown	200k_Viruses_Ang_PGV_seq_9086	Caudoviricetes;Unknown	Two targets	competitive
Viruses_Hug_HadzaGD_seq_6793	Caudoviricetes;Unknown	200k_Viruses_Ang_PGV_seq_9106	Caudoviricetes;Unknown	One target	non-competitive
Viruses_Hug_HadzaGD_seq_6793	Caudoviricetes;Unknown	200k_Viruses_Ang_PGV_seq_9118	Caudoviricetes;Unknown	One target	non-competitive
Viruses_Ang_PGV_seq_8185	Caudoviricetes;Unknown	200k_Viruses_Ang_PGV_seq_9145	Caudoviricetes;Unknown	Two targets	non-competitive
Viruses_Ang_PGV_seq_8422	Caudoviricetes;Unknown	200k_Viruses_Ang_PGV_seq_9145	Caudoviricetes;Unknown	Two targets	non-competitive
Viruses_Ang_PGV_seq_8610	Caudoviricetes;Unknown	200k_Viruses_Ang_PGV_seq_9145	Caudoviricetes;Unknown	Two targets	competitive
Viruses_Ang_PGV_seq_8680	Caudoviricetes;Unknown	200k_Viruses_Ang_PGV_seq_9145	Caudoviricetes;Unknown	Two targets	competitive
Viruses_Ang_PGV_seq_8692	Caudoviricetes;Unknown	200k_Viruses_Ang_PGV_seq_9145	Caudoviricetes;Unknown	Two targets	non-competitive
Viruses_Ang_PGV_seq_8962	Caudoviricetes;Unknown	200k_Viruses_Ang_PGV_seq_9145	Caudoviricetes;Unknown	Two targets	non-competitive
Viruses_Ang_PGV_seq_9232	Caudoviricetes;Unknown	200k_Viruses_Ang_PGV_seq_9145	Caudoviricetes;Unknown	Two targets	competitive
Viruses_Ref_Refdb_seq_3648	Caudoviricetes;Unknown	200k_Viruses_Ang_PGV_seq_9146	Caudoviricetes;Unknown	One target	non-competitive
Viruses_Ref_Refdb_seq_3815	Caudoviricetes;Unknown	200k_Viruses_Ang_PGV_seq_9146	Caudoviricetes;Unknown	One target	non-competitive
Viruses_Ref_Refdb_seq_3830	Caudoviricetes;Unknown	200k_Viruses_Ang_PGV_seq_9146	Caudoviricetes;Unknown	One target	non-competitive
Viruses_Ref_Refdb_seq_569	Caudoviricetes;Unknown	200k_Viruses_Ang_PGV_seq_9146	Caudoviricetes;Unknown	One target	non-competitive
Viruses_Ref_Refdb_seq_5792	Caudoviricetes;Unknown	200k_Viruses_Ang_PGV_seq_9146	Caudoviricetes;Unknown	One target	non-competitive
Viruses_Ref_Refdb_seq_829	Caudoviricetes;Unknown	200k_Viruses_Ang_PGV_seq_9146	Caudoviricetes;Unknown	One target	non-competitive
Viruses_Ref_Refdb_seq_2937	Caudoviricetes;Unknown	200k_Viruses_Ang_PGV_seq_9158	Caudoviricetes;Unknown	One target	non-competitive
Viruses_Unk_CLEVD_seq_6429	Caudoviricetes;Unknown	200k_Viruses_Ang_PGV_seq_9158	Caudoviricetes;Unknown	One target	non-competitive
Viruses_Hug_HadzaGD_seq_6793	Caudoviricetes;Unknown	200k_Viruses_Ang_PGV_seq_9162	Caudoviricetes;Unknown	One target	non-competitive
Viruses_Ref_Refdb_seq_3648	Caudoviricetes;Unknown	200k_Viruses_Ang_PGV_seq_9162	Caudoviricetes;Unknown	One target	competitive
Viruses_Ref_Refdb_seq_3815	Caudoviricetes;Unknown	200k_Viruses_Ang_PGV_seq_9162	Caudoviricetes;Unknown	One target	competitive
Viruses_Ref_Refdb_seq_3830	Caudoviricetes;Unknown	200k_Viruses_Ang_PGV_seq_9162	Caudoviricetes;Unknown	One target	competitive
Viruses_Ref_Refdb_seq_569	Caudoviricetes;Unknown	200k_Viruses_Ang_PGV_seq_9162	Caudoviricetes;Unknown	One target	competitive
Viruses_Ref_Refdb_seq_5792	Caudoviricetes;Unknown	200k_Viruses_Ang_PGV_seq_9162	Caudoviricetes;Unknown	One target	competitive
Viruses_Ref_Refdb_seq_829	Caudoviricetes;Unknown	200k_Viruses_Ang_PGV_seq_9162	Caudoviricetes;Unknown	One target	competitive
Viruses_Ang_PGV_seq_8657	Caudoviricetes;Unknown	200k_Viruses_Ang_PGV_seq_9190	Caudoviricetes;Unknown	Two targets	competitive
Viruses_Ref_Refdb_seq_3648	Caudoviricetes;Unknown	200k_Viruses_Ang_PGV_seq_9191	Caudoviricetes;Unknown	One target	non-competitive
Viruses_Ref_Refdb_seq_3815	Caudoviricetes;Unknown	200k_Viruses_Ang_PGV_seq_9191	Caudoviricetes;Unknown	One target	non-competitive
Viruses_Ref_Refdb_seq_3830	Caudoviricetes;Unknown	200k_Viruses_Ang_PGV_seq_9191	Caudoviricetes;Unknown	One target	non-competitive
Viruses_Ref_Refdb_seq_569	Caudoviricetes;Unknown	200k_Viruses_Ang_PGV_seq_9191	Caudoviricetes;Unknown	One target	non-competitive
Viruses_Ref_Refdb_seq_5792	Caudoviricetes;Unknown	200k_Viruses_Ang_PGV_seq_9191	Caudoviricetes;Unknown	One target	non-competitive
Viruses_Ref_Refdb_seq_829	Caudoviricetes;Unknown	200k_Viruses_Ang_PGV_seq_9191	Caudoviricetes;Unknown	One target	non-competitive
Viruses_Ang_RVD_seq_10263	Caudoviricetes;Unknown	200k_Viruses_Ang_PGV_seq_9196	Caudoviricetes;Unknown	One target	non-competitive
Viruses_Ang_PGV_seq_8659	Caudoviricetes;Unknown	200k_Viruses_Ang_PGV_seq_9204	Caudoviricetes;Unknown	Two targets	competitive
Viruses_Ang_PGV_seq_9237	Caudoviricetes;Unknown	200k_Viruses_Ang_PGV_seq_9209	Caudoviricetes;Unknown	Two targets	competitive
Viruses_Ang_PGV_seq_8222	Caudoviricetes;Unknown	200k_Viruses_Ang_PGV_seq_9210	Caudoviricetes;Unknown	One target	competitive
Viruses_Ang_PGV_seq_9209	Caudoviricetes;Unknown	200k_Viruses_Ang_PGV_seq_9220	Caudoviricetes;Unknown	One target	competitive
Viruses_Ang_PGV_seq_9237	Caudoviricetes;Unknown	200k_Viruses_Ang_PGV_seq_9220	Caudoviricetes;Unknown	One target	competitive
Viruses_Ang_PGV_seq_9230	Caudoviricetes;Unknown	200k_Viruses_Ang_PGV_seq_9224	Caudoviricetes;Unknown	One target	non-competitive
Viruses_Ang_PGV_seq_8588	Caudoviricetes;Unknown	200k_Viruses_Ang_PGV_seq_9227	Caudoviricetes;Unknown	Two targets	competitive
Viruses_Ang_PGV_seq_8678	Caudoviricetes;Unknown	200k_Viruses_Ang_PGV_seq_9230	Caudoviricetes;Unknown	Two targets	competitive
Viruses_Ang_PGV_seq_8185	Caudoviricetes;Unknown	200k_Viruses_Ang_PGV_seq_9232	Caudoviricetes;Unknown	Two targets	non-competitive
Viruses_Ang_PGV_seq_8422	Caudoviricetes;Unknown	200k_Viruses_Ang_PGV_seq_9232	Caudoviricetes;Unknown	Two targets	non-competitive
Viruses_Ang_PGV_seq_8610	Caudoviricetes;Unknown	200k_Viruses_Ang_PGV_seq_9232	Caudoviricetes;Unknown	Two targets	competitive
Viruses_Ang_PGV_seq_8680	Caudoviricetes;Unknown	200k_Viruses_Ang_PGV_seq_9232	Caudoviricetes;Unknown	Two targets	competitive
Viruses_Ang_PGV_seq_8692	Caudoviricetes;Unknown	200k_Viruses_Ang_PGV_seq_9232	Caudoviricetes;Unknown	Two targets	non-competitive
Viruses_Ang_PGV_seq_8962	Caudoviricetes;Unknown	200k_Viruses_Ang_PGV_seq_9232	Caudoviricetes;Unknown	Two targets	non-competitive
Viruses_Ang_PGV_seq_9145	Caudoviricetes;Unknown	200k_Viruses_Ang_PGV_seq_9232	Caudoviricetes;Unknown	Two targets	competitive
Viruses_Ang_PGV_seq_9209	Caudoviricetes;Unknown	200k_Viruses_Ang_PGV_seq_9237	Caudoviricetes;Unknown	Two targets	competitive
Viruses_Hug_HadzaGD_seq_6793	Caudoviricetes;Unknown	200k_Viruses_Ang_PGV_seq_9259	Caudoviricetes;Unknown	One target	non-competitive
Viruses_Ang_PGV_seq_8709	Caudoviricetes;Unknown	200k_Viruses_Ang_PGV_seq_9260	Caudoviricetes;Unknown	Two targets	competitive
Viruses_Ang_PGV_seq_8728	Caudoviricetes;Unknown	200k_Viruses_Ang_PGV_seq_9260	Caudoviricetes;Unknown	Two targets	competitive
Viruses_Ang_PGV_seq_8729	Caudoviricetes;Unknown	200k_Viruses_Ang_PGV_seq_9260	Caudoviricetes;Unknown	Two targets	competitive
Viruses_Ang_PGV_seq_9085	Caudoviricetes;Unknown	200k_Viruses_Ang_PGV_seq_9260	Caudoviricetes;Unknown	Two targets	competitive
Viruses_Ang_PGV_seq_9086	Caudoviricetes;Unknown	200k_Viruses_Ang_PGV_seq_9260	Caudoviricetes;Unknown	Two targets	competitive
Viruses_Ang_PGV_seq_9268	Caudoviricetes;Unknown	200k_Viruses_Ang_PGV_seq_9260	Caudoviricetes;Unknown	Two targets	competitive
Viruses_Ang_PGV_seq_9282	Caudoviricetes;Unknown	200k_Viruses_Ang_PGV_seq_9260	Caudoviricetes;Unknown	Two targets	competitive
Viruses_Ang_PGV_seq_9295	Caudoviricetes;Unknown	200k_Viruses_Ang_PGV_seq_9260	Caudoviricetes;Unknown	Two targets	competitive
Viruses_Ang_PGV_seq_9348	Caudoviricetes;Unknown	200k_Viruses_Ang_PGV_seq_9260	Caudoviricetes;Unknown	Two targets	competitive
Viruses_Ang_PGV_seq_9379	Caudoviricetes;Unknown	200k_Viruses_Ang_PGV_seq_9260	Caudoviricetes;Unknown	Two targets	competitive
Viruses_Ang_PGV_seq_8709	Caudoviricetes;Unknown	200k_Viruses_Ang_PGV_seq_9268	Caudoviricetes;Unknown	Two targets	competitive
Viruses_Ang_PGV_seq_8728	Caudoviricetes;Unknown	200k_Viruses_Ang_PGV_seq_9268	Caudoviricetes;Unknown	Two targets	competitive
Viruses_Ang_PGV_seq_8729	Caudoviricetes;Unknown	200k_Viruses_Ang_PGV_seq_9268	Caudoviricetes;Unknown	Two targets	competitive
Viruses_Ang_PGV_seq_9085	Caudoviricetes;Unknown	200k_Viruses_Ang_PGV_seq_9268	Caudoviricetes;Unknown	Two targets	competitive
Viruses_Ang_PGV_seq_9086	Caudoviricetes;Unknown	200k_Viruses_Ang_PGV_seq_9268	Caudoviricetes;Unknown	Two targets	competitive
Viruses_Ang_PGV_seq_9260	Caudoviricetes;Unknown	200k_Viruses_Ang_PGV_seq_9268	Caudoviricetes;Unknown	Two targets	competitive
Viruses_Ang_PGV_seq_9282	Caudoviricetes;Unknown	200k_Viruses_Ang_PGV_seq_9268	Caudoviricetes;Unknown	Two targets	competitive
Viruses_Ang_PGV_seq_9295	Caudoviricetes;Unknown	200k_Viruses_Ang_PGV_seq_9268	Caudoviricetes;Unknown	Two targets	competitive
Viruses_Ang_PGV_seq_9348	Caudoviricetes;Unknown	200k_Viruses_Ang_PGV_seq_9268	Caudoviricetes;Unknown	Two targets	competitive
Viruses_Ang_PGV_seq_9379	Caudoviricetes;Unknown	200k_Viruses_Ang_PGV_seq_9268	Caudoviricetes;Unknown	Two targets	competitive
Viruses_Ang_PGV_seq_8709	Caudoviricetes;Unknown	200k_Viruses_Ang_PGV_seq_9282	Caudoviricetes;Unknown	Two targets	competitive
Viruses_Ang_PGV_seq_8728	Caudoviricetes;Unknown	200k_Viruses_Ang_PGV_seq_9282	Caudoviricetes;Unknown	Two targets	competitive
Viruses_Ang_PGV_seq_8729	Caudoviricetes;Unknown	200k_Viruses_Ang_PGV_seq_9282	Caudoviricetes;Unknown	Two targets	competitive
Viruses_Ang_PGV_seq_9085	Caudoviricetes;Unknown	200k_Viruses_Ang_PGV_seq_9282	Caudoviricetes;Unknown	Two targets	competitive
Viruses_Ang_PGV_seq_9086	Caudoviricetes;Unknown	200k_Viruses_Ang_PGV_seq_9282	Caudoviricetes;Unknown	Two targets	competitive
Viruses_Ang_PGV_seq_9260	Caudoviricetes;Unknown	200k_Viruses_Ang_PGV_seq_9282	Caudoviricetes;Unknown	Two targets	competitive
Viruses_Ang_PGV_seq_9268	Caudoviricetes;Unknown	200k_Viruses_Ang_PGV_seq_9282	Caudoviricetes;Unknown	Two targets	competitive
Viruses_Ang_PGV_seq_9295	Caudoviricetes;Unknown	200k_Viruses_Ang_PGV_seq_9282	Caudoviricetes;Unknown	Two targets	competitive
Viruses_Ang_PGV_seq_9348	Caudoviricetes;Unknown	200k_Viruses_Ang_PGV_seq_9282	Caudoviricetes;Unknown	Two targets	competitive
Viruses_Ang_PGV_seq_9379	Caudoviricetes;Unknown	200k_Viruses_Ang_PGV_seq_9282	Caudoviricetes;Unknown	Two targets	competitive
Viruses_Ang_PGV_seq_8709	Caudoviricetes;Unknown	200k_Viruses_Ang_PGV_seq_9295	Caudoviricetes;Unknown	Two targets	competitive
Viruses_Ang_PGV_seq_8728	Caudoviricetes;Unknown	200k_Viruses_Ang_PGV_seq_9295	Caudoviricetes;Unknown	Two targets	competitive
Viruses_Ang_PGV_seq_8729	Caudoviricetes;Unknown	200k_Viruses_Ang_PGV_seq_9295	Caudoviricetes;Unknown	Two targets	competitive
Viruses_Ang_PGV_seq_9085	Caudoviricetes;Unknown	200k_Viruses_Ang_PGV_seq_9295	Caudoviricetes;Unknown	Two targets	competitive
Viruses_Ang_PGV_seq_9086	Caudoviricetes;Unknown	200k_Viruses_Ang_PGV_seq_9295	Caudoviricetes;Unknown	Two targets	competitive
Viruses_Ang_PGV_seq_9260	Caudoviricetes;Unknown	200k_Viruses_Ang_PGV_seq_9295	Caudoviricetes;Unknown	Two targets	competitive
Viruses_Ang_PGV_seq_9268	Caudoviricetes;Unknown	200k_Viruses_Ang_PGV_seq_9295	Caudoviricetes;Unknown	Two targets	competitive
Viruses_Ang_PGV_seq_9282	Caudoviricetes;Unknown	200k_Viruses_Ang_PGV_seq_9295	Caudoviricetes;Unknown	Two targets	competitive
Viruses_Ang_PGV_seq_9348	Caudoviricetes;Unknown	200k_Viruses_Ang_PGV_seq_9295	Caudoviricetes;Unknown	Two targets	competitive
Viruses_Ang_PGV_seq_9379	Caudoviricetes;Unknown	200k_Viruses_Ang_PGV_seq_9295	Caudoviricetes;Unknown	Two targets	competitive
Viruses_Ang_PGV_seq_9376	Caudoviricetes;Unknown	200k_Viruses_Ang_PGV_seq_9319	Caudoviricetes;Unknown	Two targets	competitive
Viruses_Ang_PGV_seq_8739	Caudoviricetes;Unknown	200k_Viruses_Ang_PGV_seq_9329	Caudoviricetes;Unknown	Two targets	competitive
Viruses_Ang_PGV_seq_9230	Caudoviricetes;Unknown	200k_Viruses_Ang_PGV_seq_9343	Caudoviricetes;Unknown	One target	non-competitive
Viruses_Ang_PGV_seq_8709	Caudoviricetes;Unknown	200k_Viruses_Ang_PGV_seq_9348	Caudoviricetes;Unknown	Two targets	competitive
Viruses_Ang_PGV_seq_8728	Caudoviricetes;Unknown	200k_Viruses_Ang_PGV_seq_9348	Caudoviricetes;Unknown	Two targets	competitive
Viruses_Ang_PGV_seq_8729	Caudoviricetes;Unknown	200k_Viruses_Ang_PGV_seq_9348	Caudoviricetes;Unknown	Two targets	competitive
Viruses_Ang_PGV_seq_9085	Caudoviricetes;Unknown	200k_Viruses_Ang_PGV_seq_9348	Caudoviricetes;Unknown	Two targets	competitive
Viruses_Ang_PGV_seq_9086	Caudoviricetes;Unknown	200k_Viruses_Ang_PGV_seq_9348	Caudoviricetes;Unknown	Two targets	competitive
Viruses_Ang_PGV_seq_9260	Caudoviricetes;Unknown	200k_Viruses_Ang_PGV_seq_9348	Caudoviricetes;Unknown	Two targets	competitive
Viruses_Ang_PGV_seq_9268	Caudoviricetes;Unknown	200k_Viruses_Ang_PGV_seq_9348	Caudoviricetes;Unknown	Two targets	competitive
Viruses_Ang_PGV_seq_9282	Caudoviricetes;Unknown	200k_Viruses_Ang_PGV_seq_9348	Caudoviricetes;Unknown	Two targets	competitive
Viruses_Ang_PGV_seq_9295	Caudoviricetes;Unknown	200k_Viruses_Ang_PGV_seq_9348	Caudoviricetes;Unknown	Two targets	competitive
Viruses_Ang_PGV_seq_9379	Caudoviricetes;Unknown	200k_Viruses_Ang_PGV_seq_9348	Caudoviricetes;Unknown	Two targets	competitive
Viruses_Ang_PGV_seq_8714	Caudoviricetes;Unknown	200k_Viruses_Ang_PGV_seq_9351	Caudoviricetes;Unknown	Two targets	competitive
Viruses_Ang_PGV_seq_8724	Caudoviricetes;Unknown	200k_Viruses_Ang_PGV_seq_9351	Caudoviricetes;Unknown	Two targets	competitive
Viruses_Ang_PGV_seq_8760	Caudoviricetes;Unknown	200k_Viruses_Ang_PGV_seq_9351	Caudoviricetes;Unknown	Two targets	competitive
Viruses_Ang_PGV_seq_9366	Caudoviricetes;Unknown	200k_Viruses_Ang_PGV_seq_9351	Caudoviricetes;Unknown	Two targets	competitive
Viruses_Ang_PGV_seq_8714	Caudoviricetes;Unknown	200k_Viruses_Ang_PGV_seq_9366	Caudoviricetes;Unknown	Two targets	competitive
Viruses_Ang_PGV_seq_8724	Caudoviricetes;Unknown	200k_Viruses_Ang_PGV_seq_9366	Caudoviricetes;Unknown	Two targets	competitive
Viruses_Ang_PGV_seq_8760	Caudoviricetes;Unknown	200k_Viruses_Ang_PGV_seq_9366	Caudoviricetes;Unknown	Two targets	competitive
Viruses_Ang_PGV_seq_9351	Caudoviricetes;Unknown	200k_Viruses_Ang_PGV_seq_9366	Caudoviricetes;Unknown	Two targets	competitive
Viruses_Ang_PGV_seq_8678	Caudoviricetes;Unknown	200k_Viruses_Ang_PGV_seq_9374	Caudoviricetes;Unknown	One target	competitive
Viruses_Ang_PGV_seq_9230	Caudoviricetes;Unknown	200k_Viruses_Ang_PGV_seq_9374	Caudoviricetes;Unknown	One target	competitive
Viruses_Ang_RVD_seq_10335	Caudoviricetes;Unknown	200k_Viruses_Ang_PGV_seq_9374	Caudoviricetes;Unknown	One target	non-competitive
Viruses_Ref_Refdb_seq_3198	Caudoviricetes;Unknown	200k_Viruses_Ang_PGV_seq_9374	Caudoviricetes;Unknown	One target	non-competitive
Viruses_Ref_Refdb_seq_5626	Caudoviricetes;Unknown	200k_Viruses_Ang_PGV_seq_9374	Caudoviricetes;Unknown	One target	non-competitive
Viruses_Ang_PGV_seq_9319	Caudoviricetes;Unknown	200k_Viruses_Ang_PGV_seq_9376	Caudoviricetes;Unknown	Two targets	competitive
Viruses_Ang_RVD_seq_10263	Caudoviricetes;Unknown	200k_Viruses_Ang_PGV_seq_9377	Caudoviricetes;Unknown	One target	non-competitive
Viruses_Ang_PGV_seq_8709	Caudoviricetes;Unknown	200k_Viruses_Ang_PGV_seq_9379	Caudoviricetes;Unknown	Two targets	competitive
Viruses_Ang_PGV_seq_8728	Caudoviricetes;Unknown	200k_Viruses_Ang_PGV_seq_9379	Caudoviricetes;Unknown	Two targets	competitive
Viruses_Ang_PGV_seq_8729	Caudoviricetes;Unknown	200k_Viruses_Ang_PGV_seq_9379	Caudoviricetes;Unknown	Two targets	competitive
Viruses_Ang_PGV_seq_9085	Caudoviricetes;Unknown	200k_Viruses_Ang_PGV_seq_9379	Caudoviricetes;Unknown	Two targets	competitive
Viruses_Ang_PGV_seq_9086	Caudoviricetes;Unknown	200k_Viruses_Ang_PGV_seq_9379	Caudoviricetes;Unknown	Two targets	competitive
Viruses_Ang_PGV_seq_9260	Caudoviricetes;Unknown	200k_Viruses_Ang_PGV_seq_9379	Caudoviricetes;Unknown	Two targets	competitive
Viruses_Ang_PGV_seq_9268	Caudoviricetes;Unknown	200k_Viruses_Ang_PGV_seq_9379	Caudoviricetes;Unknown	Two targets	competitive
Viruses_Ang_PGV_seq_9282	Caudoviricetes;Unknown	200k_Viruses_Ang_PGV_seq_9379	Caudoviricetes;Unknown	Two targets	competitive
Viruses_Ang_PGV_seq_9295	Caudoviricetes;Unknown	200k_Viruses_Ang_PGV_seq_9379	Caudoviricetes;Unknown	Two targets	competitive
Viruses_Ang_PGV_seq_9348	Caudoviricetes;Unknown	200k_Viruses_Ang_PGV_seq_9379	Caudoviricetes;Unknown	Two targets	competitive
Viruses_Hug_HadzaGD_seq_6793	Caudoviricetes;Unknown	200k_Viruses_Ang_PGV_seq_9380	Caudoviricetes;Unknown	One target	non-competitive
Proviruses_Hug_CHGV_seq_6039	Caudoviricetes;Unknown	200k_Viruses_Ang_PGV_seq_9398	Caudoviricetes;Unknown	One target	non-competitive
Viruses_Ref_Refdb_seq_3648	Caudoviricetes;Unknown	200k_Viruses_Ang_PGV_seq_9398	Caudoviricetes;Unknown	One target	competitive
Viruses_Ref_Refdb_seq_3815	Caudoviricetes;Unknown	200k_Viruses_Ang_PGV_seq_9398	Caudoviricetes;Unknown	One target	competitive
Viruses_Ref_Refdb_seq_3830	Caudoviricetes;Unknown	200k_Viruses_Ang_PGV_seq_9398	Caudoviricetes;Unknown	One target	competitive
Viruses_Ref_Refdb_seq_569	Caudoviricetes;Unknown	200k_Viruses_Ang_PGV_seq_9398	Caudoviricetes;Unknown	One target	competitive
Viruses_Ref_Refdb_seq_5792	Caudoviricetes;Unknown	200k_Viruses_Ang_PGV_seq_9398	Caudoviricetes;Unknown	One target	competitive
Viruses_Ref_Refdb_seq_829	Caudoviricetes;Unknown	200k_Viruses_Ang_PGV_seq_9398	Caudoviricetes;Unknown	One target	competitive
Viruses_Ang_PGV_seq_9230	Caudoviricetes;Unknown	200k_Viruses_Ang_PGV_seq_9408	Caudoviricetes;Unknown	One target	non-competitive
Viruses_Ref_Refdb_seq_1402	Caudoviricetes;Unknown	200k_Viruses_Ang_PGV_seq_9411	Caudoviricetes;Unknown	One target	non-competitive
Viruses_Ang_RVD_seq_10335	Caudoviricetes;Unknown	200k_Viruses_Ang_PGV_seq_9413	Caudoviricetes;Unknown	One target	non-competitive
Viruses_Ref_Refdb_seq_3198	Caudoviricetes;Unknown	200k_Viruses_Ang_PGV_seq_9413	Caudoviricetes;Unknown	One target	non-competitive
Viruses_Ref_Refdb_seq_5626	Caudoviricetes;Unknown	200k_Viruses_Ang_PGV_seq_9413	Caudoviricetes;Unknown	One target	non-competitive
Viruses_Ang_PGV_seq_8814	Caudoviricetes;Unknown	200k_Viruses_Ang_PGV_seq_9414	Caudoviricetes;Unknown	Two targets	competitive
Viruses_Ang_VBMGOD_seq_10953	Caudoviricetes;Unknown	200k_Viruses_Ang_PGV_seq_9415	Caudoviricetes;Unknown	One target	non-competitive
Viruses_Ang_PVD_seq_9574	Caudoviricetes;Unknown	200k_Viruses_Ang_PGV_seq_9419	Caudoviricetes;Unknown	Two targets	competitive
Viruses_Ref_Refdb_seq_4816	Caudoviricetes;Unknown	200k_Viruses_Ang_PGV_seq_9420	Caudoviricetes;Unknown	One target	non-competitive
Viruses_Ang_VBMGOD_seq_10953	Caudoviricetes;Unknown	200k_Viruses_Ang_PGV_seq_9430	Caudoviricetes;Unknown	One target	non-competitive
Viruses_Ref_Refdb_seq_5812	Caudoviricetes;Unknown	200k_Viruses_Ang_PGV_seq_9444	Caudoviricetes;Unknown	One target	non-competitive
Proviruses_Fam_COFRD_seq_11337	Caudoviricetes;Unknown	200k_Viruses_Ang_PGV_seq_9477	Caudoviricetes;Unknown	One target	non-competitive
Viruses_Fam_COFRD_seq_11507	Caudoviricetes;Unknown	200k_Viruses_Ang_PGV_seq_9483	Caudoviricetes;Unknown	One target	non-competitive
Viruses_Ref_Refdb_seq_4816	Caudoviricetes;Unknown	200k_Viruses_Ang_PVD_seq_9503	Caudoviricetes;Unknown	One target	non-competitive
Viruses_Ang_RVD_seq_9830	Caudoviricetes;Unknown	200k_Viruses_Ang_PVD_seq_9504	Caudoviricetes;Unknown	One target	non-competitive
Viruses_Ang_PGV_seq_8526	Caudoviricetes;Unknown	200k_Viruses_Ang_PVD_seq_9535	Caudoviricetes;Unknown	One target	competitive
Viruses_Ang_PGV_seq_8353	Caudoviricetes;Unknown	200k_Viruses_Ang_PVD_seq_9543	Caudoviricetes;Unknown	One target	non-competitive
Viruses_Ang_PGV_seq_8401	Caudoviricetes;Unknown	200k_Viruses_Ang_PVD_seq_9543	Caudoviricetes;Unknown	One target	non-competitive
Viruses_Ref_Refdb_seq_2694	Caudoviricetes;Unknown	200k_Viruses_Ang_PVD_seq_9553	Caudoviricetes;Unknown	One target	non-competitive
Viruses_Ang_PGV_seq_9419	Caudoviricetes;Unknown	200k_Viruses_Ang_PVD_seq_9574	Caudoviricetes;Unknown	Two targets	competitive
Proviruses_Ang_PVD_seq_9637	Caudoviricetes;Unknown	200k_Viruses_Ang_PVD_seq_9581	Caudoviricetes;Unknown	Two targets	competitive
Viruses_Ang_PGV_seq_8238	Caudoviricetes;Unknown	200k_Viruses_Ang_PVD_seq_9581	Caudoviricetes;Unknown	Two targets	competitive
Viruses_Ang_PVD_seq_9622	Caudoviricetes;Unknown	200k_Viruses_Ang_PVD_seq_9581	Caudoviricetes;Unknown	Two targets	competitive
Viruses_Ang_PVD_seq_9677	Caudoviricetes;Unknown	200k_Viruses_Ang_PVD_seq_9581	Caudoviricetes;Unknown	Two targets	competitive
Viruses_Ang_PGV_seq_9307	Caudoviricetes;Unknown	200k_Viruses_Ang_PVD_seq_9606	Caudoviricetes;Unknown	One target	non-competitive
Viruses_Ang_other-pigs_seq_11106	Caudoviricetes;Unknown	200k_Viruses_Ang_PVD_seq_9618	Caudoviricetes;Unknown	Two targets	competitive
Proviruses_Ang_PVD_seq_9637	Caudoviricetes;Unknown	200k_Viruses_Ang_PVD_seq_9622	Caudoviricetes;Unknown	Two targets	competitive
Viruses_Ang_PVD_seq_9581	Caudoviricetes;Unknown	200k_Viruses_Ang_PVD_seq_9622	Caudoviricetes;Unknown	Two targets	competitive
Viruses_Ang_PVD_seq_9677	Caudoviricetes;Unknown	200k_Viruses_Ang_PVD_seq_9622	Caudoviricetes;Unknown	Two targets	competitive
Viruses_Ang_RVD_seq_9990	Caudoviricetes;Unknown	200k_Viruses_Ang_PVD_seq_9626	Caudoviricetes;Unknown	One target	competitive
Viruses_Ang_PGV_seq_8297	Caudoviricetes;Unknown	200k_Viruses_Ang_PVD_seq_9646	Caudoviricetes;Unknown	One target	competitive
Viruses_Ang_PGV_seq_8847	Caudoviricetes;Unknown	200k_Viruses_Ang_PVD_seq_9646	Caudoviricetes;Unknown	One target	competitive
Viruses_Ang_PGV_seq_9230	Caudoviricetes;Unknown	200k_Viruses_Ang_PVD_seq_9675	Caudoviricetes;Unknown	One target	non-competitive
Proviruses_Ang_PVD_seq_9637	Caudoviricetes;Unknown	200k_Viruses_Ang_PVD_seq_9677	Caudoviricetes;Unknown	Two targets	competitive
Viruses_Ang_PVD_seq_9581	Caudoviricetes;Unknown	200k_Viruses_Ang_PVD_seq_9677	Caudoviricetes;Unknown	Two targets	competitive
Viruses_Ang_PVD_seq_9622	Caudoviricetes;Unknown	200k_Viruses_Ang_PVD_seq_9677	Caudoviricetes;Unknown	Two targets	competitive
Viruses_Ref_Refdb_seq_1402	Caudoviricetes;Unknown	200k_Viruses_Ang_PVD_seq_9694	Caudoviricetes;Unknown	One target	non-competitive
Viruses_Ang_other-pigs_seq_11154	Caudoviricetes;Unknown	200k_Viruses_Ang_PVD_seq_9695	Caudoviricetes;Unknown	One target	competitive
Viruses_Ref_Refdb_seq_5682	Caudoviricetes;Unknown	200k_Viruses_Ang_PVD_seq_9700	Caudoviricetes;Unknown	One target	non-competitive
Viruses_Ang_PGV_seq_9230	Caudoviricetes;Unknown	200k_Viruses_Ang_RVD_seq_10006	Caudoviricetes;Unknown	One target	non-competitive
Viruses_Ang_RVD_seq_10047	Caudoviricetes;Unknown	200k_Viruses_Ang_RVD_seq_10020	Caudoviricetes;Unknown	Two targets	competitive
Viruses_Ang_RVD_seq_10454	Caudoviricetes;Unknown	200k_Viruses_Ang_RVD_seq_10020	Caudoviricetes;Unknown	Two targets	non-competitive
Viruses_Ang_PGV_seq_9394	Caudoviricetes;Unknown	200k_Viruses_Ang_RVD_seq_10021	Caudoviricetes;Unknown	One target	non-competitive
Viruses_Ref_Refdb_seq_5256	Caudoviricetes;Unknown	200k_Viruses_Ang_RVD_seq_10023	Caudoviricetes;Unknown	Two targets	competitive
Viruses_Unk_EVP_seq_6491	Caudoviricetes;Unknown	200k_Viruses_Ang_RVD_seq_10023	Caudoviricetes;Unknown	Two targets	competitive
Viruses_Ang_PGV_seq_9230	Caudoviricetes;Unknown	200k_Viruses_Ang_RVD_seq_10026	Caudoviricetes;Unknown	One target	non-competitive
Viruses_Hug_MGV_seq_7607	Caudoviricetes;Unknown	200k_Viruses_Ang_RVD_seq_10030	Caudoviricetes;Unknown	One target	non-competitive
Viruses_Ref_Refdb_seq_886	Caudoviricetes;Unknown	200k_Viruses_Ang_RVD_seq_10035	Caudoviricetes;Unknown	One target	non-competitive
Viruses_Ang_RVD_seq_10020	Caudoviricetes;Unknown	200k_Viruses_Ang_RVD_seq_10047	Caudoviricetes;Unknown	Two targets	competitive
Viruses_Hug_HadzaGD_seq_6779	Caudoviricetes;Unknown	200k_Viruses_Ang_RVD_seq_10056	Caudoviricetes;Unknown	One target	non-competitive
Viruses_Hug_HadzaGD_seq_6834	Caudoviricetes;Unknown	200k_Viruses_Ang_RVD_seq_10056	Caudoviricetes;Unknown	One target	non-competitive
Viruses_Ang_PGV_seq_9230	Caudoviricetes;Unknown	200k_Viruses_Ang_RVD_seq_10059	Caudoviricetes;Unknown	One target	non-competitive
Viruses_Ref_Refdb_seq_1402	Caudoviricetes;Unknown	200k_Viruses_Ang_RVD_seq_10075	Caudoviricetes;Unknown	One target	non-competitive
Viruses_Ang_PGV_seq_9376	Caudoviricetes;Unknown	200k_Viruses_Ang_RVD_seq_10086	Caudoviricetes;Unknown	One target	non-competitive
Viruses_Ang_PGV_seq_9230	Caudoviricetes;Unknown	200k_Viruses_Ang_RVD_seq_10131	Caudoviricetes;Unknown	One target	non-competitive
Viruses_Hug_MGV_seq_7660	Caudoviricetes;Unknown	200k_Viruses_Ang_RVD_seq_10169	Caudoviricetes;Unknown	One target	competitive
Viruses_Ref_Refdb_seq_2594	Caudoviricetes;Unknown	200k_Viruses_Ang_RVD_seq_10169	Caudoviricetes;Unknown	One target	competitive
Viruses_Ref_Refdb_seq_2872	Caudoviricetes;Unknown	200k_Viruses_Ang_RVD_seq_10169	Caudoviricetes;Unknown	One target	competitive
Viruses_Ref_Refdb_seq_2306	Caudoviricetes;Unknown	200k_Viruses_Ang_RVD_seq_10171	Caudoviricetes;Unknown	One target	non-competitive
Viruses_Ang_RVD_seq_10446	Caudoviricetes;Unknown	200k_Viruses_Ang_RVD_seq_10176	Caudoviricetes;Unknown	One target	non-competitive
Viruses_Hug_HadzaGD_seq_6779	Caudoviricetes;Unknown	200k_Viruses_Ang_RVD_seq_10181	Caudoviricetes;Unknown	One target	non-competitive
Viruses_Hug_HadzaGD_seq_6834	Caudoviricetes;Unknown	200k_Viruses_Ang_RVD_seq_10181	Caudoviricetes;Unknown	One target	non-competitive
Viruses_Ang_PGV_seq_8526	Caudoviricetes;Unknown	200k_Viruses_Ang_RVD_seq_10186	Caudoviricetes;Unknown	One target	non-competitive
Viruses_Ang_PGV_seq_9230	Caudoviricetes;Unknown	200k_Viruses_Ang_RVD_seq_10186	Caudoviricetes;Unknown	One target	non-competitive
Viruses_Ref_Refdb_seq_1467	Caudoviricetes;Unknown	200k_Viruses_Ang_RVD_seq_10194	Caudoviricetes;Unknown	Two targets	competitive
Viruses_Ref_Refdb_seq_2485	Caudoviricetes;Unknown	200k_Viruses_Ang_RVD_seq_10194	Caudoviricetes;Unknown	Two targets	competitive
Viruses_Ref_Refdb_seq_1468	Caudoviricetes;Unknown	200k_Viruses_Ang_RVD_seq_10197	Caudoviricetes;Unknown	Two targets	competitive
Viruses_Ang_RVD_seq_10208	Caudoviricetes;Unknown	200k_Viruses_Ang_RVD_seq_10201	Caudoviricetes;Unknown	Two targets	competitive
Viruses_Ang_RVD_seq_10291	Caudoviricetes;Unknown	200k_Viruses_Ang_RVD_seq_10201	Caudoviricetes;Unknown	Two targets	competitive
Viruses_Ang_RVD_seq_10392	Caudoviricetes;Unknown	200k_Viruses_Ang_RVD_seq_10201	Caudoviricetes;Unknown	Two targets	competitive
Viruses_Ang_RVD_seq_10201	Caudoviricetes;Unknown	200k_Viruses_Ang_RVD_seq_10208	Caudoviricetes;Unknown	Two targets	competitive
Viruses_Ang_RVD_seq_10291	Caudoviricetes;Unknown	200k_Viruses_Ang_RVD_seq_10208	Caudoviricetes;Unknown	Two targets	competitive
Viruses_Ang_RVD_seq_10392	Caudoviricetes;Unknown	200k_Viruses_Ang_RVD_seq_10208	Caudoviricetes;Unknown	Two targets	competitive
Viruses_Ref_Refdb_seq_3674	Caudoviricetes;Unknown	200k_Viruses_Ang_RVD_seq_10214	Caudoviricetes;Unknown	Two targets	competitive
Viruses_Ref_Refdb_seq_2667	Caudoviricetes;Unknown	200k_Viruses_Ang_RVD_seq_10216	Caudoviricetes;Unknown	Two targets	competitive
Proviruses_Hug_CHGV_seq_6001	Caudoviricetes;Unknown	200k_Viruses_Ang_RVD_seq_10222	Caudoviricetes;Unknown	One target	non-competitive
Viruses_Hug_CHGV_seq_6033	Caudoviricetes;Unknown	200k_Viruses_Ang_RVD_seq_10222	Caudoviricetes;Unknown	One target	non-competitive
Viruses_Hug_MGV_seq_7538	Caudoviricetes;Unknown	200k_Viruses_Ang_RVD_seq_10222	Caudoviricetes;Unknown	One target	non-competitive
Viruses_Ref_Refdb_seq_1270	Caudoviricetes;Unknown	200k_Viruses_Ang_RVD_seq_10222	Caudoviricetes;Unknown	One target	non-competitive
Viruses_Ref_Refdb_seq_4479	Caudoviricetes;Unknown	200k_Viruses_Ang_RVD_seq_10222	Caudoviricetes;Unknown	One target	non-competitive
Viruses_Ref_Refdb_seq_5354	Caudoviricetes;Unknown	200k_Viruses_Ang_RVD_seq_10223	Caudoviricetes;Unknown	Two targets	competitive
Proviruses_Hug_CHGV_seq_6038	Caudoviricetes;Unknown	200k_Viruses_Ang_RVD_seq_10227	Caudoviricetes;Unknown	One target	competitive
Viruses_Hug_CHGV_seq_6045	Caudoviricetes;Unknown	200k_Viruses_Ang_RVD_seq_10227	Caudoviricetes;Unknown	One target	competitive
Viruses_Hug_CHVD_seq_6072	Caudoviricetes;Unknown	200k_Viruses_Ang_RVD_seq_10227	Caudoviricetes;Unknown	One target	competitive
Viruses_Hug_GVD_seq_6739	Caudoviricetes;Unknown	200k_Viruses_Ang_RVD_seq_10227	Caudoviricetes;Unknown	One target	competitive
Viruses_Hug_MGV_seq_7358	Caudoviricetes;Unknown	200k_Viruses_Ang_RVD_seq_10227	Caudoviricetes;Unknown	One target	competitive
Viruses_Ref_Refdb_seq_3589	Caudoviricetes;Unknown	200k_Viruses_Ang_RVD_seq_10227	Caudoviricetes;Unknown	One target	competitive
Viruses_Ref_Refdb_seq_374	Caudoviricetes;Unknown	200k_Viruses_Ang_RVD_seq_10227	Caudoviricetes;Unknown	One target	competitive
Viruses_Ang_RVD_seq_10386	Caudoviricetes;Unknown	200k_Viruses_Ang_RVD_seq_10263	Caudoviricetes;Unknown	Two targets	competitive
Viruses_Ref_Refdb_seq_3977	Caudoviricetes;Unknown	200k_Viruses_Ang_RVD_seq_10263	Caudoviricetes;Unknown	Two targets	competitive
Viruses_Ref_Refdb_seq_5044	Caudoviricetes;Unknown	200k_Viruses_Ang_RVD_seq_10263	Caudoviricetes;Unknown	Two targets	competitive
Viruses_Ang_PGV_seq_9230	Caudoviricetes;Unknown	200k_Viruses_Ang_RVD_seq_10264	Caudoviricetes;Unknown	One target	non-competitive
Proviruses_Ref_Refdb_seq_4074	Caudoviricetes;Unknown	200k_Viruses_Ang_RVD_seq_10271	Caudoviricetes;Unknown	Two targets	competitive
Viruses_Ref_Refdb_seq_5200	Caudoviricetes;Unknown	200k_Viruses_Ang_RVD_seq_10271	Caudoviricetes;Unknown	Two targets	competitive
Viruses_Ang_RVD_seq_10201	Caudoviricetes;Unknown	200k_Viruses_Ang_RVD_seq_10291	Caudoviricetes;Unknown	Two targets	competitive
Viruses_Ang_RVD_seq_10208	Caudoviricetes;Unknown	200k_Viruses_Ang_RVD_seq_10291	Caudoviricetes;Unknown	Two targets	competitive
Viruses_Ang_RVD_seq_10392	Caudoviricetes;Unknown	200k_Viruses_Ang_RVD_seq_10291	Caudoviricetes;Unknown	Two targets	competitive
Viruses_Ang_PGV_seq_9230	Caudoviricetes;Unknown	200k_Viruses_Ang_RVD_seq_10300	Caudoviricetes;Unknown	One target	non-competitive
Viruses_Ang_RVD_seq_10092	Caudoviricetes;Unknown	200k_Viruses_Ang_RVD_seq_10313	Caudoviricetes;Unknown	One target	competitive
Viruses_Ang_RVD_seq_10142	Caudoviricetes;Unknown	200k_Viruses_Ang_RVD_seq_10320	Caudoviricetes;Unknown	One target	non-competitive
Viruses_Ref_Refdb_seq_5879	Caudoviricetes;Unknown	200k_Viruses_Ang_RVD_seq_10328	Caudoviricetes;Unknown	Two targets	competitive
Viruses_Ref_Refdb_seq_1334	Caudoviricetes;Unknown	200k_Viruses_Ang_RVD_seq_10331	Caudoviricetes;Unknown	One target	non-competitive
Viruses_Ref_Refdb_seq_3484	Caudoviricetes;Unknown	200k_Viruses_Ang_RVD_seq_10331	Caudoviricetes;Unknown	One target	non-competitive
Viruses_Ref_Refdb_seq_3851	Caudoviricetes;Unknown	200k_Viruses_Ang_RVD_seq_10331	Caudoviricetes;Unknown	One target	non-competitive
Viruses_Ref_Refdb_seq_3198	Caudoviricetes;Unknown	200k_Viruses_Ang_RVD_seq_10335	Caudoviricetes;Unknown	Two targets	competitive
Viruses_Ref_Refdb_seq_5626	Caudoviricetes;Unknown	200k_Viruses_Ang_RVD_seq_10335	Caudoviricetes;Unknown	Two targets	competitive
Viruses_Ang_PGV_seq_8137	Caudoviricetes;Unknown	200k_Viruses_Ang_RVD_seq_10356	Caudoviricetes;Unknown	One target	non-competitive
Viruses_Ref_Refdb_seq_5245	Caudoviricetes;Unknown	200k_Viruses_Ang_RVD_seq_10356	Caudoviricetes;Unknown	Two targets	competitive
Viruses_Ref_Refdb_seq_3346	Caudoviricetes;Unknown	200k_Viruses_Ang_RVD_seq_10372	Caudoviricetes;Unknown	One target	competitive
Viruses_Ref_Refdb_seq_4304	Caudoviricetes;Unknown	200k_Viruses_Ang_RVD_seq_10377	Caudoviricetes;Unknown	Two targets	competitive
Viruses_Hug_MGV_seq_7557	Caudoviricetes;Unknown	200k_Viruses_Ang_RVD_seq_10378	Caudoviricetes;Unknown	One target	non-competitive
Viruses_Hug_MGV_seq_7708	Caudoviricetes;Unknown	200k_Viruses_Ang_RVD_seq_10378	Caudoviricetes;Unknown	One target	non-competitive
Viruses_Ref_Refdb_seq_2651	Caudoviricetes;Unknown	200k_Viruses_Ang_RVD_seq_10378	Caudoviricetes;Unknown	One target	non-competitive
Viruses_Ref_Refdb_seq_4028	Caudoviricetes;Unknown	200k_Viruses_Ang_RVD_seq_10378	Caudoviricetes;Unknown	One target	non-competitive
Proviruses_Hug_CHGV_seq_6038	Caudoviricetes;Unknown	200k_Viruses_Ang_RVD_seq_10380	Caudoviricetes;Unknown	One target	competitive
Viruses_Hug_CHGV_seq_6045	Caudoviricetes;Unknown	200k_Viruses_Ang_RVD_seq_10380	Caudoviricetes;Unknown	One target	competitive
Viruses_Hug_CHVD_seq_6072	Caudoviricetes;Unknown	200k_Viruses_Ang_RVD_seq_10380	Caudoviricetes;Unknown	One target	competitive
Viruses_Hug_GVD_seq_6739	Caudoviricetes;Unknown	200k_Viruses_Ang_RVD_seq_10380	Caudoviricetes;Unknown	One target	competitive
Viruses_Hug_MGV_seq_7358	Caudoviricetes;Unknown	200k_Viruses_Ang_RVD_seq_10380	Caudoviricetes;Unknown	One target	competitive
Viruses_Ref_Refdb_seq_3589	Caudoviricetes;Unknown	200k_Viruses_Ang_RVD_seq_10380	Caudoviricetes;Unknown	One target	competitive
Viruses_Ref_Refdb_seq_374	Caudoviricetes;Unknown	200k_Viruses_Ang_RVD_seq_10380	Caudoviricetes;Unknown	One target	competitive
Viruses_Ref_Refdb_seq_506	Caudoviricetes;Unknown	200k_Viruses_Ang_RVD_seq_10382	Caudoviricetes;Unknown	Two targets	competitive
Viruses_Ang_RVD_seq_10263	Caudoviricetes;Unknown	200k_Viruses_Ang_RVD_seq_10386	Caudoviricetes;Unknown	Two targets	competitive
Viruses_Ref_Refdb_seq_3977	Caudoviricetes;Unknown	200k_Viruses_Ang_RVD_seq_10386	Caudoviricetes;Unknown	Two targets	competitive
Viruses_Ref_Refdb_seq_5044	Caudoviricetes;Unknown	200k_Viruses_Ang_RVD_seq_10386	Caudoviricetes;Unknown	Two targets	competitive
Viruses_Ref_Refdb_seq_5861	Caudoviricetes;Unknown	200k_Viruses_Ang_RVD_seq_10391	Caudoviricetes;Unknown	One target	non-competitive
Viruses_Ang_RVD_seq_10201	Caudoviricetes;Unknown	200k_Viruses_Ang_RVD_seq_10392	Caudoviricetes;Unknown	Two targets	competitive
Viruses_Ang_RVD_seq_10208	Caudoviricetes;Unknown	200k_Viruses_Ang_RVD_seq_10392	Caudoviricetes;Unknown	Two targets	competitive
Viruses_Ang_RVD_seq_10291	Caudoviricetes;Unknown	200k_Viruses_Ang_RVD_seq_10392	Caudoviricetes;Unknown	Two targets	competitive
Viruses_Ang_RVD_seq_10446	Caudoviricetes;Unknown	200k_Viruses_Ang_RVD_seq_10402	Caudoviricetes;Unknown	One target	non-competitive
Viruses_Ref_Refdb_seq_3648	Caudoviricetes;Unknown	200k_Viruses_Ang_RVD_seq_10427	Caudoviricetes;Unknown	One target	non-competitive
Viruses_Ref_Refdb_seq_3815	Caudoviricetes;Unknown	200k_Viruses_Ang_RVD_seq_10427	Caudoviricetes;Unknown	One target	non-competitive
Viruses_Ref_Refdb_seq_3830	Caudoviricetes;Unknown	200k_Viruses_Ang_RVD_seq_10427	Caudoviricetes;Unknown	One target	competitive
Viruses_Ref_Refdb_seq_569	Caudoviricetes;Unknown	200k_Viruses_Ang_RVD_seq_10427	Caudoviricetes;Unknown	One target	non-competitive
Viruses_Ref_Refdb_seq_5792	Caudoviricetes;Unknown	200k_Viruses_Ang_RVD_seq_10427	Caudoviricetes;Unknown	One target	non-competitive
Viruses_Ref_Refdb_seq_829	Caudoviricetes;Unknown	200k_Viruses_Ang_RVD_seq_10427	Caudoviricetes;Unknown	One target	non-competitive
Viruses_Ang_PGV_seq_9394	Caudoviricetes;Unknown	200k_Viruses_Ang_RVD_seq_10445	Caudoviricetes;Unknown	One target	non-competitive
Viruses_Ang_RVD_seq_10020	Caudoviricetes;Unknown	200k_Viruses_Ang_RVD_seq_10454	Caudoviricetes;Unknown	Two targets	non-competitive
Viruses_Ang_RVD_seq_9968	Caudoviricetes;Unknown	200k_Viruses_Ang_RVD_seq_10480	Caudoviricetes;Unknown	One target	competitive
Viruses_Ang_PGV_seq_8296	Caudoviricetes;Unknown	200k_Viruses_Ang_RVD_seq_10504	Caudoviricetes;Unknown	One target	non-competitive
Viruses_Ang_PGV_seq_9394	Caudoviricetes;Unknown	200k_Viruses_Ang_RVD_seq_10527	Caudoviricetes;Unknown	One target	non-competitive
Viruses_Ref_Refdb_seq_4711	Caudoviricetes;Unknown	200k_Viruses_Ang_RVD_seq_10537	Caudoviricetes;Unknown	One target	non-competitive
Viruses_Ref_Refdb_seq_3648	Caudoviricetes;Unknown	200k_Viruses_Ang_RVD_seq_10563	Caudoviricetes;Unknown	One target	competitive
Viruses_Ref_Refdb_seq_3815	Caudoviricetes;Unknown	200k_Viruses_Ang_RVD_seq_10563	Caudoviricetes;Unknown	One target	competitive
Viruses_Ref_Refdb_seq_3830	Caudoviricetes;Unknown	200k_Viruses_Ang_RVD_seq_10563	Caudoviricetes;Unknown	One target	competitive
Viruses_Ref_Refdb_seq_569	Caudoviricetes;Unknown	200k_Viruses_Ang_RVD_seq_10563	Caudoviricetes;Unknown	One target	competitive
Viruses_Ref_Refdb_seq_5792	Caudoviricetes;Unknown	200k_Viruses_Ang_RVD_seq_10563	Caudoviricetes;Unknown	One target	competitive
Viruses_Ref_Refdb_seq_829	Caudoviricetes;Unknown	200k_Viruses_Ang_RVD_seq_10563	Caudoviricetes;Unknown	One target	competitive
Proviruses_Ref_Refdb_seq_5395	Caudoviricetes;Unknown	200k_Viruses_Ang_RVD_seq_10607	Caudoviricetes;Unknown	One target	non-competitive
Viruses_Ref_Refdb_seq_5682	Caudoviricetes;Unknown	200k_Viruses_Ang_RVD_seq_10626	Caudoviricetes;Unknown	One target	non-competitive
Viruses_Ref_Refdb_seq_3262	Caudoviricetes;Unknown	200k_Viruses_Ang_RVD_seq_10656	Caudoviricetes;Unknown	One target	non-competitive
Viruses_Ref_Refdb_seq_5682	Caudoviricetes;Unknown	200k_Viruses_Ang_RVD_seq_10658	Caudoviricetes;Unknown	One target	non-competitive
Viruses_Hug_MGV_seq_7557	Caudoviricetes;Unknown	200k_Viruses_Ang_RVD_seq_10659	Caudoviricetes;Unknown	One target	non-competitive
Viruses_Hug_MGV_seq_7708	Caudoviricetes;Unknown	200k_Viruses_Ang_RVD_seq_10659	Caudoviricetes;Unknown	One target	non-competitive
Viruses_Ref_Refdb_seq_2651	Caudoviricetes;Unknown	200k_Viruses_Ang_RVD_seq_10659	Caudoviricetes;Unknown	One target	non-competitive
Viruses_Ref_Refdb_seq_4028	Caudoviricetes;Unknown	200k_Viruses_Ang_RVD_seq_10659	Caudoviricetes;Unknown	One target	non-competitive
Viruses_Ang_RVD_seq_9754	Caudoviricetes;Unknown	200k_Viruses_Ang_RVD_seq_9795	Caudoviricetes;Unknown	One target	competitive
Viruses_Ang_RVD_seq_9968	Caudoviricetes;Unknown	200k_Viruses_Ang_RVD_seq_9795	Caudoviricetes;Unknown	One target	competitive
Viruses_Ref_Refdb_seq_3648	Caudoviricetes;Unknown	200k_Viruses_Ang_RVD_seq_9864	Caudoviricetes;Unknown	One target	competitive
Viruses_Ref_Refdb_seq_3815	Caudoviricetes;Unknown	200k_Viruses_Ang_RVD_seq_9864	Caudoviricetes;Unknown	One target	competitive
Viruses_Ref_Refdb_seq_3830	Caudoviricetes;Unknown	200k_Viruses_Ang_RVD_seq_9864	Caudoviricetes;Unknown	One target	competitive
Viruses_Ref_Refdb_seq_569	Caudoviricetes;Unknown	200k_Viruses_Ang_RVD_seq_9864	Caudoviricetes;Unknown	One target	competitive
Viruses_Ref_Refdb_seq_5792	Caudoviricetes;Unknown	200k_Viruses_Ang_RVD_seq_9864	Caudoviricetes;Unknown	One target	competitive
Viruses_Ref_Refdb_seq_829	Caudoviricetes;Unknown	200k_Viruses_Ang_RVD_seq_9864	Caudoviricetes;Unknown	One target	competitive
Viruses_Ref_Refdb_seq_3648	Caudoviricetes;Unknown	200k_Viruses_Ang_RVD_seq_9923	Caudoviricetes;Unknown	One target	non-competitive
Viruses_Ref_Refdb_seq_3815	Caudoviricetes;Unknown	200k_Viruses_Ang_RVD_seq_9923	Caudoviricetes;Unknown	One target	non-competitive
Viruses_Ref_Refdb_seq_3830	Caudoviricetes;Unknown	200k_Viruses_Ang_RVD_seq_9923	Caudoviricetes;Unknown	One target	non-competitive
Viruses_Ref_Refdb_seq_569	Caudoviricetes;Unknown	200k_Viruses_Ang_RVD_seq_9923	Caudoviricetes;Unknown	One target	non-competitive
Viruses_Ref_Refdb_seq_5792	Caudoviricetes;Unknown	200k_Viruses_Ang_RVD_seq_9923	Caudoviricetes;Unknown	One target	non-competitive
Viruses_Ref_Refdb_seq_829	Caudoviricetes;Unknown	200k_Viruses_Ang_RVD_seq_9923	Caudoviricetes;Unknown	One target	non-competitive
Proviruses_Hug_CHGV_seq_6038	Caudoviricetes;Unknown	200k_Viruses_Ang_RVD_seq_9931	Caudoviricetes;Unknown	One target	competitive
Viruses_Hug_CHGV_seq_6045	Caudoviricetes;Unknown	200k_Viruses_Ang_RVD_seq_9931	Caudoviricetes;Unknown	One target	competitive
Viruses_Hug_CHVD_seq_6072	Caudoviricetes;Unknown	200k_Viruses_Ang_RVD_seq_9931	Caudoviricetes;Unknown	One target	competitive
Viruses_Hug_GVD_seq_6739	Caudoviricetes;Unknown	200k_Viruses_Ang_RVD_seq_9931	Caudoviricetes;Unknown	One target	competitive
Viruses_Hug_MGV_seq_7358	Caudoviricetes;Unknown	200k_Viruses_Ang_RVD_seq_9931	Caudoviricetes;Unknown	One target	competitive
Viruses_Ref_Refdb_seq_3589	Caudoviricetes;Unknown	200k_Viruses_Ang_RVD_seq_9931	Caudoviricetes;Unknown	One target	competitive
Viruses_Ref_Refdb_seq_374	Caudoviricetes;Unknown	200k_Viruses_Ang_RVD_seq_9931	Caudoviricetes;Unknown	One target	competitive
Viruses_Hug_HadzaGD_seq_6793	Caudoviricetes;Unknown	200k_Viruses_Ang_RVD_seq_9938	Caudoviricetes;Unknown	One target	non-competitive
Viruses_Ang_PGV_seq_9230	Caudoviricetes;Unknown	200k_Viruses_Ang_RVD_seq_9947	Caudoviricetes;Unknown	One target	non-competitive
Viruses_Hug_HadzaGD_seq_6779	Caudoviricetes;Unknown	200k_Viruses_Ang_RVD_seq_9963	Caudoviricetes;Unknown	One target	non-competitive
Viruses_Hug_HadzaGD_seq_6834	Caudoviricetes;Unknown	200k_Viruses_Ang_RVD_seq_9963	Caudoviricetes;Unknown	One target	non-competitive
Viruses_Ref_Refdb_seq_886	Caudoviricetes;Unknown	200k_Viruses_Ang_RVD_seq_9989	Caudoviricetes;Unknown	One target	non-competitive
Viruses_Ang_PGV_seq_9230	Caudoviricetes;Unknown	200k_Viruses_Ang_RVD_seq_9991	Caudoviricetes;Unknown	One target	non-competitive
Viruses_Fam_COFRD_seq_11507	Caudoviricetes;Unknown	200k_Viruses_Ang_RVD_seq_9997	Caudoviricetes;Unknown	One target	non-competitive
Viruses_Ref_Refdb_seq_3648	Caudoviricetes;Unknown	200k_Viruses_Ang_VBMGOD_seq_10959	Caudoviricetes;Unknown	One target	competitive
Viruses_Ref_Refdb_seq_3815	Caudoviricetes;Unknown	200k_Viruses_Ang_VBMGOD_seq_10959	Caudoviricetes;Unknown	One target	competitive
Viruses_Ref_Refdb_seq_3830	Caudoviricetes;Unknown	200k_Viruses_Ang_VBMGOD_seq_10959	Caudoviricetes;Unknown	One target	competitive
Viruses_Ref_Refdb_seq_569	Caudoviricetes;Unknown	200k_Viruses_Ang_VBMGOD_seq_10959	Caudoviricetes;Unknown	One target	competitive
Viruses_Ref_Refdb_seq_5792	Caudoviricetes;Unknown	200k_Viruses_Ang_VBMGOD_seq_10959	Caudoviricetes;Unknown	One target	competitive
Viruses_Ref_Refdb_seq_829	Caudoviricetes;Unknown	200k_Viruses_Ang_VBMGOD_seq_10959	Caudoviricetes;Unknown	One target	competitive
Viruses_Ang_PVD_seq_9618	Caudoviricetes;Unknown	200k_Viruses_Ang_other-pigs_seq_11106	Caudoviricetes;Unknown	Two targets	competitive
Viruses_Ang_PGV_seq_9230	Caudoviricetes;Unknown	200k_Viruses_Ang_other-pigs_seq_11114	Caudoviricetes;Unknown	One target	non-competitive
Viruses_Ang_PGV_seq_9230	Caudoviricetes;Unknown	200k_Viruses_Ang_other-pigs_seq_11130	Caudoviricetes;Unknown	One target	non-competitive
Viruses_Ang_PGV_seq_9230	Caudoviricetes;Unknown	200k_Viruses_Ang_other-pigs_seq_11133	Caudoviricetes;Unknown	One target	non-competitive
Viruses_Ang_PGV_seq_8134	Caudoviricetes;Unknown	200k_Viruses_Ang_other-pigs_seq_11134	Caudoviricetes;Unknown	One target	competitive
Viruses_Ang_PGV_seq_9230	Caudoviricetes;Unknown	200k_Viruses_Ang_other-pigs_seq_11135	Caudoviricetes;Unknown	One target	non-competitive
Viruses_Ang_PGV_seq_9230	Caudoviricetes;Unknown	200k_Viruses_Ang_other-pigs_seq_11142	Caudoviricetes;Unknown	One target	non-competitive
Viruses_Ang_PGV_seq_9230	Caudoviricetes;Unknown	200k_Viruses_Ang_other-pigs_seq_11148	Caudoviricetes;Unknown	One target	non-competitive
Viruses_Ang_PGV_seq_8526	Caudoviricetes;Unknown	200k_Viruses_Ang_other-pigs_seq_11149	Caudoviricetes;Unknown	One target	non-competitive
Viruses_Ang_PGV_seq_9308	Caudoviricetes;Unknown	200k_Viruses_Ang_other-pigs_seq_11161	Caudoviricetes;Unknown	One target	competitive
Viruses_Ang_PGV_seq_8526	Caudoviricetes;Unknown	200k_Viruses_Ang_other-pigs_seq_11162	Caudoviricetes;Unknown	One target	non-competitive
Viruses_Ang_RVD_seq_9830	Caudoviricetes;Unknown	200k_Viruses_Ang_other-pigs_seq_11171	Caudoviricetes;Unknown	One target	non-competitive
Viruses_Ref_Refdb_seq_2694	Caudoviricetes;Unknown	200k_Viruses_Ang_other-pigs_seq_11200	Caudoviricetes;Unknown	One target	non-competitive
Viruses_Ref_Refdb_seq_2694	Caudoviricetes;Unknown	200k_Viruses_Ang_other-pigs_seq_11202	Caudoviricetes;Unknown	One target	non-competitive
Viruses_Ref_Refdb_seq_2694	Caudoviricetes;Unknown	200k_Viruses_Ang_other-pigs_seq_11203	Caudoviricetes;Unknown	One target	non-competitive
Viruses_Ang_other-pigs_seq_11328	Caudoviricetes;Unknown	200k_Viruses_Ang_other-pigs_seq_11248	Caudoviricetes;Unknown	One target	non-competitive
Viruses_Ang_other-pigs_seq_11328	Caudoviricetes;Unknown	200k_Viruses_Ang_other-pigs_seq_11251	Caudoviricetes;Unknown	One target	non-competitive
Viruses_Hug_MGV_seq_8039	Caudoviricetes;Unknown	200k_Viruses_Ang_other-pigs_seq_11254	Caudoviricetes;Unknown	One target	non-competitive
Viruses_Ref_Refdb_seq_2218	Caudoviricetes;Unknown	200k_Viruses_Ang_other-pigs_seq_11254	Caudoviricetes;Unknown	One target	non-competitive
Viruses_Ang_PGV_seq_9230	Caudoviricetes;Unknown	200k_Viruses_Ang_other-pigs_seq_11255	Caudoviricetes;Unknown	One target	non-competitive
Viruses_Ang_PGV_seq_8526	Caudoviricetes;Unknown	200k_Viruses_Ang_other-pigs_seq_11261	Caudoviricetes;Unknown	One target	non-competitive
Viruses_Ang_PGV_seq_9230	Caudoviricetes;Unknown	200k_Viruses_Ang_other-pigs_seq_11274	Caudoviricetes;Unknown	One target	non-competitive
Viruses_Ang_other-pigs_seq_11302	Caudoviricetes;Unknown	200k_Viruses_Ang_other-pigs_seq_11295	Caudoviricetes;Unknown	Two targets	competitive
Viruses_Ang_PGV_seq_8297	Caudoviricetes;Unknown	200k_Viruses_Ang_other-pigs_seq_11296	Caudoviricetes;Unknown	One target	competitive
Viruses_Ang_PGV_seq_8847	Caudoviricetes;Unknown	200k_Viruses_Ang_other-pigs_seq_11296	Caudoviricetes;Unknown	One target	competitive
Viruses_Ang_other-pigs_seq_11295	Caudoviricetes;Unknown	200k_Viruses_Ang_other-pigs_seq_11302	Caudoviricetes;Unknown	Two targets	competitive
Viruses_Ref_Refdb_seq_1334	Caudoviricetes;Unknown	200k_Viruses_Ang_other-pigs_seq_11316	Caudoviricetes;Unknown	One target	non-competitive
Viruses_Ref_Refdb_seq_3484	Caudoviricetes;Unknown	200k_Viruses_Ang_other-pigs_seq_11316	Caudoviricetes;Unknown	One target	non-competitive
Viruses_Ref_Refdb_seq_3851	Caudoviricetes;Unknown	200k_Viruses_Ang_other-pigs_seq_11316	Caudoviricetes;Unknown	One target	non-competitive
Viruses_Ref_Refdb_seq_1334	Caudoviricetes;Unknown	200k_Viruses_Ang_other-pigs_seq_11319	Caudoviricetes;Unknown	One target	non-competitive
Viruses_Ref_Refdb_seq_3484	Caudoviricetes;Unknown	200k_Viruses_Ang_other-pigs_seq_11319	Caudoviricetes;Unknown	One target	non-competitive
Viruses_Ref_Refdb_seq_3851	Caudoviricetes;Unknown	200k_Viruses_Ang_other-pigs_seq_11319	Caudoviricetes;Unknown	One target	non-competitive
Viruses_Ang_PGV_seq_8526	Caudoviricetes;Unknown	200k_Viruses_Ang_other-pigs_seq_11327	Caudoviricetes;Unknown	One target	non-competitive
Viruses_Fam_COFRD_seq_11507	Caudoviricetes;Unknown	200k_Viruses_Fam_COFRD_seq_11344	Caudoviricetes;Unknown	One target	non-competitive
Viruses_Fam_COFRD_seq_11357	Caudoviricetes;Unknown	200k_Viruses_Fam_COFRD_seq_11350	Caudoviricetes;Unknown	Two targets	competitive
Viruses_Fam_COFRD_seq_11519	Caudoviricetes;Unknown	200k_Viruses_Fam_COFRD_seq_11350	Caudoviricetes;Unknown	Two targets	competitive
Viruses_Fam_COFRD_seq_11350	Caudoviricetes;Unknown	200k_Viruses_Fam_COFRD_seq_11357	Caudoviricetes;Unknown	Two targets	competitive
Viruses_Fam_COFRD_seq_11519	Caudoviricetes;Unknown	200k_Viruses_Fam_COFRD_seq_11357	Caudoviricetes;Unknown	Two targets	competitive
Viruses_Ang_RVD_seq_9883	Caudoviricetes;Unknown	200k_Viruses_Fam_COFRD_seq_11362	Caudoviricetes;Unknown	One target	non-competitive
Viruses_Ang_PGV_seq_9307	Caudoviricetes;Unknown	200k_Viruses_Fam_COFRD_seq_11379	Caudoviricetes;Unknown	One target	non-competitive
Viruses_Ref_Refdb_seq_1058	Caudoviricetes;Unknown	200k_Viruses_Fam_COFRD_seq_11401	Caudoviricetes;Unknown	One target	non-competitive
Viruses_Ref_Refdb_seq_895	Caudoviricetes;Unknown	200k_Viruses_Fam_COFRD_seq_11401	Caudoviricetes;Unknown	One target	non-competitive
Viruses_Fam_COFRD_seq_11490	Caudoviricetes;Unknown	200k_Viruses_Fam_COFRD_seq_11405	Caudoviricetes;Unknown	Two targets	competitive
Viruses_Hug_GPD_seq_6660	Caudoviricetes;Unknown	200k_Viruses_Fam_COFRD_seq_11410	Caudoviricetes;Unknown	One target	non-competitive
Viruses_Ref_Refdb_seq_2991	Caudoviricetes;Unknown	200k_Viruses_Fam_COFRD_seq_11410	Caudoviricetes;Unknown	One target	non-competitive
Viruses_Ref_Refdb_seq_730	Caudoviricetes;Unknown	200k_Viruses_Fam_COFRD_seq_11411	Caudoviricetes;Unknown	One target	non-competitive
Viruses_Ref_Refdb_seq_730	Caudoviricetes;Unknown	200k_Viruses_Fam_COFRD_seq_11419	Caudoviricetes;Unknown	One target	non-competitive
Viruses_Fam_COFRD_seq_11427	Caudoviricetes;Unknown	200k_Viruses_Fam_COFRD_seq_11423	Caudoviricetes;Unknown	One target	competitive
Viruses_Ref_Refdb_seq_730	Caudoviricetes;Unknown	200k_Viruses_Fam_COFRD_seq_11434	Caudoviricetes;Unknown	One target	competitive
Viruses_Hug_MGV_seq_7776	Caudoviricetes;Unknown	200k_Viruses_Fam_COFRD_seq_11461	Caudoviricetes;Unknown	One target	non-competitive
Viruses_Ref_Refdb_seq_4057	Caudoviricetes;Unknown	200k_Viruses_Fam_COFRD_seq_11461	Caudoviricetes;Unknown	One target	non-competitive
Viruses_Unk_CLEVD_seq_6331	Caudoviricetes;Unknown	200k_Viruses_Fam_COFRD_seq_11483	Caudoviricetes;Unknown	One target	non-competitive
Viruses_Unk_CLEVD_seq_6332	Caudoviricetes;Unknown	200k_Viruses_Fam_COFRD_seq_11483	Caudoviricetes;Unknown	One target	non-competitive
Viruses_Fam_COFRD_seq_11405	Caudoviricetes;Unknown	200k_Viruses_Fam_COFRD_seq_11490	Caudoviricetes;Unknown	Two targets	competitive
Viruses_Ref_Refdb_seq_4496	Caudoviricetes;Unknown	200k_Viruses_Fam_COFRD_seq_11507	Caudoviricetes;Unknown	One target	non-competitive
Viruses_Fam_COFRD_seq_11350	Caudoviricetes;Unknown	200k_Viruses_Fam_COFRD_seq_11519	Caudoviricetes;Unknown	Two targets	competitive
Viruses_Fam_COFRD_seq_11357	Caudoviricetes;Unknown	200k_Viruses_Fam_COFRD_seq_11519	Caudoviricetes;Unknown	Two targets	competitive
Viruses_Fam_COFRD_seq_11401	Caudoviricetes;Unknown	200k_Viruses_Fam_COFRD_seq_11546	Caudoviricetes;Unknown	One target	competitive
Viruses_Ref_Refdb_seq_1058	Caudoviricetes;Unknown	200k_Viruses_Fam_COFRD_seq_11546	Caudoviricetes;Unknown	One target	non-competitive
Viruses_Ref_Refdb_seq_895	Caudoviricetes;Unknown	200k_Viruses_Fam_COFRD_seq_11546	Caudoviricetes;Unknown	One target	non-competitive
Viruses_Hug_CHGV_seq_6028	Caudoviricetes;Unknown	200k_Viruses_Hug_CHGV_seq_6005	Caudoviricetes;Unknown	One target	competitive
Viruses_Hug_HadzaGD_seq_6990	Caudoviricetes;Unknown	200k_Viruses_Hug_CHGV_seq_6005	Caudoviricetes;Unknown	One target	competitive
Viruses_Hug_HadzaGD_seq_7095	Caudoviricetes;Unknown	200k_Viruses_Hug_CHGV_seq_6005	Caudoviricetes;Unknown	One target	competitive
Viruses_Hug_HadzaGD_seq_7149	Caudoviricetes;Unknown	200k_Viruses_Hug_CHGV_seq_6005	Caudoviricetes;Unknown	One target	competitive
Viruses_Hug_HadzaGD_seq_7180	Caudoviricetes;Unknown	200k_Viruses_Hug_CHGV_seq_6005	Caudoviricetes;Unknown	One target	competitive
Viruses_Hug_HadzaGD_seq_7229	Caudoviricetes;Unknown	200k_Viruses_Hug_CHGV_seq_6005	Caudoviricetes;Unknown	One target	competitive
Viruses_Hug_HadzaGD_seq_7295	Caudoviricetes;Unknown	200k_Viruses_Hug_CHGV_seq_6005	Caudoviricetes;Unknown	Two targets	competitive
Viruses_Hug_HadzaGD_seq_7318	Caudoviricetes;Unknown	200k_Viruses_Hug_CHGV_seq_6005	Caudoviricetes;Unknown	One target	competitive
Viruses_Hug_MGV_seq_7410	Caudoviricetes;Unknown	200k_Viruses_Hug_CHGV_seq_6005	Caudoviricetes;Unknown	One target	competitive
Viruses_Hug_MGV_seq_7413	Caudoviricetes;Unknown	200k_Viruses_Hug_CHGV_seq_6005	Caudoviricetes;Unknown	One target	competitive
Viruses_Hug_MGV_seq_7417	Caudoviricetes;Unknown	200k_Viruses_Hug_CHGV_seq_6005	Caudoviricetes;Unknown	One target	competitive
Viruses_Hug_MGV_seq_7418	Caudoviricetes;Unknown	200k_Viruses_Hug_CHGV_seq_6005	Caudoviricetes;Unknown	One target	competitive
Viruses_Hug_MGV_seq_7420	Caudoviricetes;Unknown	200k_Viruses_Hug_CHGV_seq_6005	Caudoviricetes;Unknown	One target	competitive
Viruses_Hug_MGV_seq_7459	Caudoviricetes;Unknown	200k_Viruses_Hug_CHGV_seq_6005	Caudoviricetes;Unknown	One target	competitive
Viruses_Hug_MGV_seq_7489	Caudoviricetes;Unknown	200k_Viruses_Hug_CHGV_seq_6005	Caudoviricetes;Unknown	One target	competitive
Viruses_Hug_MGV_seq_7501	Caudoviricetes;Unknown	200k_Viruses_Hug_CHGV_seq_6005	Caudoviricetes;Unknown	One target	competitive
Viruses_Hug_MGV_seq_7743	Unclassified	200k_Viruses_Hug_CHGV_seq_6005	Caudoviricetes;Unknown	Two targets	competitive
Viruses_Hug_MGV_seq_7764	Unclassified	200k_Viruses_Hug_CHGV_seq_6005	Caudoviricetes;Unknown	Two targets	competitive
Viruses_Hug_MGV_seq_7765	Unclassified	200k_Viruses_Hug_CHGV_seq_6005	Caudoviricetes;Unknown	Two targets	competitive
Viruses_Hug_MGV_seq_7812	Caudoviricetes;Unknown	200k_Viruses_Hug_CHGV_seq_6005	Caudoviricetes;Unknown	One target	competitive
Viruses_Hug_MGV_seq_7834	Caudoviricetes;Unknown	200k_Viruses_Hug_CHGV_seq_6005	Caudoviricetes;Unknown	Two targets	competitive
Viruses_Ref_Refdb_seq_359	Caudoviricetes;Unknown	200k_Viruses_Hug_CHGV_seq_6005	Caudoviricetes;Unknown	One target	competitive
Proviruses_Hug_CHGV_seq_6001	Caudoviricetes;Unknown	200k_Viruses_Hug_CHGV_seq_6010	Caudoviricetes;Unknown	One target	competitive
Viruses_Hug_CHGV_seq_6033	Caudoviricetes;Unknown	200k_Viruses_Hug_CHGV_seq_6010	Caudoviricetes;Unknown	One target	competitive
Viruses_Hug_MGV_seq_7538	Caudoviricetes;Unknown	200k_Viruses_Hug_CHGV_seq_6010	Caudoviricetes;Unknown	One target	competitive
Viruses_Ref_Refdb_seq_1270	Caudoviricetes;Unknown	200k_Viruses_Hug_CHGV_seq_6010	Caudoviricetes;Unknown	One target	competitive
Viruses_Ref_Refdb_seq_4479	Caudoviricetes;Unknown	200k_Viruses_Hug_CHGV_seq_6010	Caudoviricetes;Unknown	One target	competitive
Proviruses_Hug_CHGV_seq_6001	Caudoviricetes;Unknown	200k_Viruses_Hug_CHGV_seq_6011	Caudoviricetes;Unknown	One target	competitive
Viruses_Hug_CHGV_seq_6033	Caudoviricetes;Unknown	200k_Viruses_Hug_CHGV_seq_6011	Caudoviricetes;Unknown	One target	competitive
Viruses_Hug_MGV_seq_7538	Caudoviricetes;Unknown	200k_Viruses_Hug_CHGV_seq_6011	Caudoviricetes;Unknown	One target	competitive
Viruses_Ref_Refdb_seq_1270	Caudoviricetes;Unknown	200k_Viruses_Hug_CHGV_seq_6011	Caudoviricetes;Unknown	One target	competitive
Viruses_Ref_Refdb_seq_4479	Caudoviricetes;Unknown	200k_Viruses_Hug_CHGV_seq_6011	Caudoviricetes;Unknown	One target	competitive
Viruses_Hug_GVD_seq_6737	Caudoviricetes;Unknown	200k_Viruses_Hug_CHGV_seq_6028	Caudoviricetes;Unknown	Two targets	competitive
Viruses_Hug_HadzaGD_seq_6796	Caudoviricetes;Unknown	200k_Viruses_Hug_CHGV_seq_6028	Caudoviricetes;Unknown	Two targets	competitive
Viruses_Hug_HadzaGD_seq_6800	Caudoviricetes;Unknown	200k_Viruses_Hug_CHGV_seq_6028	Caudoviricetes;Unknown	Two targets	competitive
Viruses_Hug_HadzaGD_seq_6993	Caudoviricetes;Unknown	200k_Viruses_Hug_CHGV_seq_6028	Caudoviricetes;Unknown	Two targets	competitive
Viruses_Hug_HadzaGD_seq_7095	Caudoviricetes;Unknown	200k_Viruses_Hug_CHGV_seq_6028	Caudoviricetes;Unknown	Two targets	competitive
Viruses_Hug_HadzaGD_seq_7149	Caudoviricetes;Unknown	200k_Viruses_Hug_CHGV_seq_6028	Caudoviricetes;Unknown	Two targets	competitive
Viruses_Hug_HadzaGD_seq_7180	Caudoviricetes;Unknown	200k_Viruses_Hug_CHGV_seq_6028	Caudoviricetes;Unknown	Two targets	competitive
Viruses_Hug_HadzaGD_seq_7229	Caudoviricetes;Unknown	200k_Viruses_Hug_CHGV_seq_6028	Caudoviricetes;Unknown	Two targets	competitive
Viruses_Hug_HadzaGD_seq_7252	Caudoviricetes;Unknown	200k_Viruses_Hug_CHGV_seq_6028	Caudoviricetes;Unknown	Two targets	competitive
Viruses_Hug_HadzaGD_seq_7318	Caudoviricetes;Unknown	200k_Viruses_Hug_CHGV_seq_6028	Caudoviricetes;Unknown	Two targets	competitive
Viruses_Hug_MGV_seq_7410	Caudoviricetes;Unknown	200k_Viruses_Hug_CHGV_seq_6028	Caudoviricetes;Unknown	Two targets	competitive
Viruses_Hug_MGV_seq_7413	Caudoviricetes;Unknown	200k_Viruses_Hug_CHGV_seq_6028	Caudoviricetes;Unknown	Two targets	competitive
Viruses_Hug_MGV_seq_7417	Caudoviricetes;Unknown	200k_Viruses_Hug_CHGV_seq_6028	Caudoviricetes;Unknown	Two targets	competitive
Viruses_Hug_MGV_seq_7418	Caudoviricetes;Unknown	200k_Viruses_Hug_CHGV_seq_6028	Caudoviricetes;Unknown	Two targets	competitive
Viruses_Hug_MGV_seq_7420	Caudoviricetes;Unknown	200k_Viruses_Hug_CHGV_seq_6028	Caudoviricetes;Unknown	Two targets	competitive
Viruses_Hug_MGV_seq_7459	Caudoviricetes;Unknown	200k_Viruses_Hug_CHGV_seq_6028	Caudoviricetes;Unknown	Two targets	competitive
Viruses_Hug_MGV_seq_7489	Caudoviricetes;Unknown	200k_Viruses_Hug_CHGV_seq_6028	Caudoviricetes;Unknown	Two targets	competitive
Viruses_Hug_MGV_seq_7501	Caudoviricetes;Unknown	200k_Viruses_Hug_CHGV_seq_6028	Caudoviricetes;Unknown	One target	competitive
Viruses_Hug_MGV_seq_7799	Caudoviricetes;Unknown	200k_Viruses_Hug_CHGV_seq_6028	Caudoviricetes;Unknown	Two targets	competitive
Viruses_Hug_MGV_seq_7812	Caudoviricetes;Unknown	200k_Viruses_Hug_CHGV_seq_6028	Caudoviricetes;Unknown	One target	competitive
Viruses_Hug_MGV_seq_7952	Caudoviricetes;Unknown	200k_Viruses_Hug_CHGV_seq_6028	Caudoviricetes;Unknown	Two targets	competitive
Viruses_Hug_MGV_seq_7963	Caudoviricetes;Unknown	200k_Viruses_Hug_CHGV_seq_6028	Caudoviricetes;Unknown	Two targets	competitive
Viruses_Hug_MGV_seq_8004	Unclassified	200k_Viruses_Hug_CHGV_seq_6028	Caudoviricetes;Unknown	Two targets	competitive
Viruses_Hug_MGV_seq_8008	Caudoviricetes;Unknown	200k_Viruses_Hug_CHGV_seq_6028	Caudoviricetes;Unknown	Two targets	competitive
Viruses_Ref_Refdb_seq_2734	Caudoviricetes;Unknown	200k_Viruses_Hug_CHGV_seq_6028	Caudoviricetes;Unknown	Two targets	competitive
Proviruses_Hug_CHGV_seq_6001	Caudoviricetes;Unknown	200k_Viruses_Hug_CHGV_seq_6033	Caudoviricetes;Unknown	Two targets	competitive
Viruses_Hug_MGV_seq_7538	Caudoviricetes;Unknown	200k_Viruses_Hug_CHGV_seq_6033	Caudoviricetes;Unknown	Two targets	competitive
Viruses_Ref_Refdb_seq_1270	Caudoviricetes;Unknown	200k_Viruses_Hug_CHGV_seq_6033	Caudoviricetes;Unknown	Two targets	competitive
Viruses_Ref_Refdb_seq_4479	Caudoviricetes;Unknown	200k_Viruses_Hug_CHGV_seq_6033	Caudoviricetes;Unknown	Two targets	competitive
Viruses_Hug_CHGV_seq_6043	Caudoviricetes;Unknown	200k_Viruses_Hug_CHGV_seq_6041	Caudoviricetes;Unknown	Two targets	competitive
Viruses_Hug_CHGV_seq_6041	Caudoviricetes;Unknown	200k_Viruses_Hug_CHGV_seq_6043	Caudoviricetes;Unknown	Two targets	competitive
Proviruses_Hug_CHGV_seq_6038	Caudoviricetes;Unknown	200k_Viruses_Hug_CHGV_seq_6045	Caudoviricetes;Unknown	Two targets	competitive
Proviruses_Hug_JapVD_seq_7331	Caudoviricetes;Unknown	200k_Viruses_Hug_CHGV_seq_6045	Caudoviricetes;Unknown	Two targets	competitive
Viruses_Hug_CHGV_seq_6048	Caudoviricetes;Unknown	200k_Viruses_Hug_CHGV_seq_6045	Caudoviricetes;Unknown	Two targets	competitive
Viruses_Hug_CHGV_seq_6050	Caudoviricetes;Unknown	200k_Viruses_Hug_CHGV_seq_6045	Caudoviricetes;Unknown	Two targets	competitive
Viruses_Hug_CHVD_seq_6072	Caudoviricetes;Unknown	200k_Viruses_Hug_CHGV_seq_6045	Caudoviricetes;Unknown	Two targets	competitive
Viruses_Hug_ELGV_seq_11566	Caudoviricetes;Unknown	200k_Viruses_Hug_CHGV_seq_6045	Caudoviricetes;Unknown	Two targets	competitive
Viruses_Hug_ELGV_seq_11571	Caudoviricetes;Unknown	200k_Viruses_Hug_CHGV_seq_6045	Caudoviricetes;Unknown	Two targets	competitive
Viruses_Hug_GVD_seq_6739	Caudoviricetes;Unknown	200k_Viruses_Hug_CHGV_seq_6045	Caudoviricetes;Unknown	Two targets	competitive
Viruses_Hug_JapVD_seq_7343	Caudoviricetes;Unknown	200k_Viruses_Hug_CHGV_seq_6045	Caudoviricetes;Unknown	Two targets	competitive
Viruses_Hug_JapVD_seq_7344	Caudoviricetes;Unknown	200k_Viruses_Hug_CHGV_seq_6045	Caudoviricetes;Unknown	Two targets	competitive
Viruses_Hug_JapVD_seq_7347	Caudoviricetes;Unknown	200k_Viruses_Hug_CHGV_seq_6045	Caudoviricetes;Unknown	Two targets	competitive
Viruses_Hug_MGV_seq_7358	Caudoviricetes;Unknown	200k_Viruses_Hug_CHGV_seq_6045	Caudoviricetes;Unknown	Two targets	competitive
Viruses_Hug_MGV_seq_8046	Caudoviricetes;Unknown	200k_Viruses_Hug_CHGV_seq_6045	Caudoviricetes;Unknown	Two targets	competitive
Viruses_Ref_Refdb_seq_2219	Caudoviricetes;Unknown	200k_Viruses_Hug_CHGV_seq_6045	Caudoviricetes;Unknown	Two targets	competitive
Viruses_Ref_Refdb_seq_3589	Caudoviricetes;Unknown	200k_Viruses_Hug_CHGV_seq_6045	Caudoviricetes;Unknown	Two targets	competitive
Viruses_Ref_Refdb_seq_3709	Caudoviricetes;Unknown	200k_Viruses_Hug_CHGV_seq_6045	Caudoviricetes;Unknown	Two targets	competitive
Viruses_Ref_Refdb_seq_374	Caudoviricetes;Unknown	200k_Viruses_Hug_CHGV_seq_6045	Caudoviricetes;Unknown	Two targets	competitive
Viruses_Ref_Refdb_seq_5421	Caudoviricetes;Unknown	200k_Viruses_Hug_CHGV_seq_6045	Caudoviricetes;Unknown	Two targets	competitive
Proviruses_Hug_CHGV_seq_6038	Caudoviricetes;Unknown	200k_Viruses_Hug_CHGV_seq_6048	Caudoviricetes;Unknown	One target	competitive
Proviruses_Hug_JapVD_seq_7331	Caudoviricetes;Unknown	200k_Viruses_Hug_CHGV_seq_6048	Caudoviricetes;Unknown	One target	competitive
Viruses_Hug_CHGV_seq_6045	Caudoviricetes;Unknown	200k_Viruses_Hug_CHGV_seq_6048	Caudoviricetes;Unknown	Two targets	competitive
Viruses_Hug_CHGV_seq_6050	Caudoviricetes;Unknown	200k_Viruses_Hug_CHGV_seq_6048	Caudoviricetes;Unknown	Two targets	competitive
Viruses_Hug_CHVD_seq_6072	Caudoviricetes;Unknown	200k_Viruses_Hug_CHGV_seq_6048	Caudoviricetes;Unknown	Two targets	competitive
Viruses_Hug_ELGV_seq_11566	Caudoviricetes;Unknown	200k_Viruses_Hug_CHGV_seq_6048	Caudoviricetes;Unknown	Two targets	competitive
Viruses_Hug_ELGV_seq_11571	Caudoviricetes;Unknown	200k_Viruses_Hug_CHGV_seq_6048	Caudoviricetes;Unknown	Two targets	competitive
Viruses_Hug_GVD_seq_6739	Caudoviricetes;Unknown	200k_Viruses_Hug_CHGV_seq_6048	Caudoviricetes;Unknown	Two targets	competitive
Viruses_Hug_JapVD_seq_7343	Caudoviricetes;Unknown	200k_Viruses_Hug_CHGV_seq_6048	Caudoviricetes;Unknown	Two targets	competitive
Viruses_Hug_JapVD_seq_7344	Caudoviricetes;Unknown	200k_Viruses_Hug_CHGV_seq_6048	Caudoviricetes;Unknown	Two targets	competitive
Viruses_Hug_JapVD_seq_7347	Caudoviricetes;Unknown	200k_Viruses_Hug_CHGV_seq_6048	Caudoviricetes;Unknown	One target	competitive
Viruses_Hug_MGV_seq_7358	Caudoviricetes;Unknown	200k_Viruses_Hug_CHGV_seq_6048	Caudoviricetes;Unknown	One target	competitive
Viruses_Hug_MGV_seq_8046	Caudoviricetes;Unknown	200k_Viruses_Hug_CHGV_seq_6048	Caudoviricetes;Unknown	Two targets	competitive
Viruses_Ref_Refdb_seq_2219	Caudoviricetes;Unknown	200k_Viruses_Hug_CHGV_seq_6048	Caudoviricetes;Unknown	Two targets	competitive
Viruses_Ref_Refdb_seq_3589	Caudoviricetes;Unknown	200k_Viruses_Hug_CHGV_seq_6048	Caudoviricetes;Unknown	Two targets	competitive
Viruses_Ref_Refdb_seq_3709	Caudoviricetes;Unknown	200k_Viruses_Hug_CHGV_seq_6048	Caudoviricetes;Unknown	Two targets	competitive
Viruses_Ref_Refdb_seq_374	Caudoviricetes;Unknown	200k_Viruses_Hug_CHGV_seq_6048	Caudoviricetes;Unknown	One target	competitive
Viruses_Ref_Refdb_seq_5421	Caudoviricetes;Unknown	200k_Viruses_Hug_CHGV_seq_6048	Caudoviricetes;Unknown	Two targets	competitive
Proviruses_Hug_JapVD_seq_7331	Caudoviricetes;Unknown	200k_Viruses_Hug_CHGV_seq_6050	Caudoviricetes;Unknown	One target	competitive
Viruses_Hug_CHGV_seq_6045	Caudoviricetes;Unknown	200k_Viruses_Hug_CHGV_seq_6050	Caudoviricetes;Unknown	Two targets	competitive
Viruses_Hug_CHGV_seq_6048	Caudoviricetes;Unknown	200k_Viruses_Hug_CHGV_seq_6050	Caudoviricetes;Unknown	Two targets	competitive
Viruses_Hug_CHVD_seq_6072	Caudoviricetes;Unknown	200k_Viruses_Hug_CHGV_seq_6050	Caudoviricetes;Unknown	Two targets	competitive
Viruses_Hug_ELGV_seq_11566	Caudoviricetes;Unknown	200k_Viruses_Hug_CHGV_seq_6050	Caudoviricetes;Unknown	Two targets	competitive
Viruses_Hug_ELGV_seq_11571	Caudoviricetes;Unknown	200k_Viruses_Hug_CHGV_seq_6050	Caudoviricetes;Unknown	Two targets	competitive
Viruses_Hug_GVD_seq_6739	Caudoviricetes;Unknown	200k_Viruses_Hug_CHGV_seq_6050	Caudoviricetes;Unknown	Two targets	competitive
Viruses_Hug_JapVD_seq_7343	Caudoviricetes;Unknown	200k_Viruses_Hug_CHGV_seq_6050	Caudoviricetes;Unknown	Two targets	competitive
Viruses_Hug_JapVD_seq_7344	Caudoviricetes;Unknown	200k_Viruses_Hug_CHGV_seq_6050	Caudoviricetes;Unknown	Two targets	competitive
Viruses_Hug_MGV_seq_8046	Caudoviricetes;Unknown	200k_Viruses_Hug_CHGV_seq_6050	Caudoviricetes;Unknown	Two targets	competitive
Viruses_Ref_Refdb_seq_2219	Caudoviricetes;Unknown	200k_Viruses_Hug_CHGV_seq_6050	Caudoviricetes;Unknown	Two targets	competitive
Viruses_Ref_Refdb_seq_3589	Caudoviricetes;Unknown	200k_Viruses_Hug_CHGV_seq_6050	Caudoviricetes;Unknown	Two targets	competitive
Viruses_Ref_Refdb_seq_3709	Caudoviricetes;Unknown	200k_Viruses_Hug_CHGV_seq_6050	Caudoviricetes;Unknown	Two targets	competitive
Viruses_Ref_Refdb_seq_5421	Caudoviricetes;Unknown	200k_Viruses_Hug_CHGV_seq_6050	Caudoviricetes;Unknown	Two targets	competitive
Viruses_Hug_GPD_seq_6668	Caudoviricetes;Unknown	200k_Viruses_Hug_CHVD_seq_6052	Caudoviricetes;Unknown	Two targets	competitive
Viruses_Hug_MGV_seq_7547	Caudoviricetes;Unknown	200k_Viruses_Hug_CHVD_seq_6052	Caudoviricetes;Unknown	Two targets	competitive
Viruses_Hug_MGV_seq_7633	Caudoviricetes;Unknown	200k_Viruses_Hug_CHVD_seq_6052	Caudoviricetes;Unknown	Two targets	competitive
Viruses_Ref_Refdb_seq_1081	Caudoviricetes;Unknown	200k_Viruses_Hug_CHVD_seq_6052	Caudoviricetes;Unknown	Two targets	competitive
Viruses_Ref_Refdb_seq_1096	Caudoviricetes;Unknown	200k_Viruses_Hug_CHVD_seq_6052	Caudoviricetes;Unknown	Two targets	competitive
Viruses_Ref_Refdb_seq_5212	Caudoviricetes;Unknown	200k_Viruses_Hug_CHVD_seq_6052	Caudoviricetes;Unknown	Two targets	competitive
Viruses_Ref_Refdb_seq_5667	Caudoviricetes;Unknown	200k_Viruses_Hug_CHVD_seq_6052	Caudoviricetes;Unknown	Two targets	competitive
Viruses_Hug_HadzaGD_seq_7311	Caudoviricetes;Unknown	200k_Viruses_Hug_CHVD_seq_6055	Caudoviricetes;Unknown	One target	competitive
Viruses_Hug_MGV_seq_7545	Caudoviricetes;Unknown	200k_Viruses_Hug_CHVD_seq_6055	Caudoviricetes;Unknown	Two targets	competitive
Viruses_Ref_Refdb_seq_4480	Caudoviricetes;Unknown	200k_Viruses_Hug_CHVD_seq_6055	Caudoviricetes;Unknown	Two targets	competitive
Proviruses_Hug_CHGV_seq_6038	Caudoviricetes;Unknown	200k_Viruses_Hug_CHVD_seq_6072	Caudoviricetes;Unknown	Two targets	competitive
Proviruses_Hug_JapVD_seq_7330	Caudoviricetes;Unknown	200k_Viruses_Hug_CHVD_seq_6072	Caudoviricetes;Unknown	Two targets	competitive
Proviruses_Hug_JapVD_seq_7331	Caudoviricetes;Unknown	200k_Viruses_Hug_CHVD_seq_6072	Caudoviricetes;Unknown	Two targets	competitive
Viruses_Hug_CHGV_seq_6045	Caudoviricetes;Unknown	200k_Viruses_Hug_CHVD_seq_6072	Caudoviricetes;Unknown	Two targets	competitive
Viruses_Hug_CHGV_seq_6048	Caudoviricetes;Unknown	200k_Viruses_Hug_CHVD_seq_6072	Caudoviricetes;Unknown	Two targets	competitive
Viruses_Hug_CHGV_seq_6050	Caudoviricetes;Unknown	200k_Viruses_Hug_CHVD_seq_6072	Caudoviricetes;Unknown	Two targets	competitive
Viruses_Hug_ELGV_seq_11566	Caudoviricetes;Unknown	200k_Viruses_Hug_CHVD_seq_6072	Caudoviricetes;Unknown	Two targets	competitive
Viruses_Hug_ELGV_seq_11571	Caudoviricetes;Unknown	200k_Viruses_Hug_CHVD_seq_6072	Caudoviricetes;Unknown	Two targets	competitive
Viruses_Hug_GVD_seq_6739	Caudoviricetes;Unknown	200k_Viruses_Hug_CHVD_seq_6072	Caudoviricetes;Unknown	Two targets	competitive
Viruses_Hug_JapVD_seq_7343	Caudoviricetes;Unknown	200k_Viruses_Hug_CHVD_seq_6072	Caudoviricetes;Unknown	Two targets	competitive
Viruses_Hug_JapVD_seq_7344	Caudoviricetes;Unknown	200k_Viruses_Hug_CHVD_seq_6072	Caudoviricetes;Unknown	Two targets	competitive
Viruses_Hug_JapVD_seq_7347	Caudoviricetes;Unknown	200k_Viruses_Hug_CHVD_seq_6072	Caudoviricetes;Unknown	Two targets	competitive
Viruses_Hug_MGV_seq_7358	Caudoviricetes;Unknown	200k_Viruses_Hug_CHVD_seq_6072	Caudoviricetes;Unknown	Two targets	competitive
Viruses_Hug_MGV_seq_8046	Caudoviricetes;Unknown	200k_Viruses_Hug_CHVD_seq_6072	Caudoviricetes;Unknown	Two targets	competitive
Viruses_Ref_Refdb_seq_2219	Caudoviricetes;Unknown	200k_Viruses_Hug_CHVD_seq_6072	Caudoviricetes;Unknown	Two targets	competitive
Viruses_Ref_Refdb_seq_3589	Caudoviricetes;Unknown	200k_Viruses_Hug_CHVD_seq_6072	Caudoviricetes;Unknown	Two targets	competitive
Viruses_Ref_Refdb_seq_3709	Caudoviricetes;Unknown	200k_Viruses_Hug_CHVD_seq_6072	Caudoviricetes;Unknown	Two targets	competitive
Viruses_Ref_Refdb_seq_374	Caudoviricetes;Unknown	200k_Viruses_Hug_CHVD_seq_6072	Caudoviricetes;Unknown	Two targets	competitive
Viruses_Ref_Refdb_seq_5421	Caudoviricetes;Unknown	200k_Viruses_Hug_CHVD_seq_6072	Caudoviricetes;Unknown	Two targets	competitive
Viruses_Hug_CeDGV_seq_6471	Caudoviricetes;Unknown	200k_Viruses_Hug_CeDGV_seq_6465	Caudoviricetes;Unknown	One target	competitive
Viruses_Hug_MGV_seq_7555	Caudoviricetes;Unknown	200k_Viruses_Hug_CeDGV_seq_6465	Caudoviricetes;Unknown	One target	competitive
Viruses_Hug_MGV_seq_8065	Caudoviricetes;Unknown	200k_Viruses_Hug_CeDGV_seq_6465	Caudoviricetes;Unknown	One target	competitive
Viruses_Ref_Refdb_seq_1020	Caudoviricetes;Unknown	200k_Viruses_Hug_CeDGV_seq_6465	Caudoviricetes;Unknown	One target	competitive
Viruses_Ref_Refdb_seq_5580	Caudoviricetes;Unknown	200k_Viruses_Hug_CeDGV_seq_6465	Caudoviricetes;Unknown	One target	competitive
Viruses_Hug_MGV_seq_7737	Caudoviricetes;Unknown	200k_Viruses_Hug_CeDGV_seq_6466	Caudoviricetes;Unknown	One target	competitive
Viruses_Ref_Refdb_seq_1633	Caudoviricetes;Unknown	200k_Viruses_Hug_CeDGV_seq_6466	Caudoviricetes;Unknown	One target	competitive
Viruses_Ref_Refdb_seq_548	Caudoviricetes;Unknown	200k_Viruses_Hug_CeDGV_seq_6466	Caudoviricetes;Unknown	One target	competitive
Proviruses_Hug_CHGV_seq_6038	Caudoviricetes;Unknown	200k_Viruses_Hug_CeDGV_seq_6468	Caudoviricetes;Unknown	One target	competitive
Proviruses_Hug_JapVD_seq_7330	Caudoviricetes;Unknown	200k_Viruses_Hug_CeDGV_seq_6468	Caudoviricetes;Unknown	One target	competitive
Proviruses_Hug_JapVD_seq_7331	Caudoviricetes;Unknown	200k_Viruses_Hug_CeDGV_seq_6468	Caudoviricetes;Unknown	Two targets	competitive
Viruses_Hug_CHGV_seq_6045	Caudoviricetes;Unknown	200k_Viruses_Hug_CeDGV_seq_6468	Caudoviricetes;Unknown	One target	competitive
Viruses_Hug_CHVD_seq_6072	Caudoviricetes;Unknown	200k_Viruses_Hug_CeDGV_seq_6468	Caudoviricetes;Unknown	One target	competitive
Viruses_Hug_GVD_seq_6739	Caudoviricetes;Unknown	200k_Viruses_Hug_CeDGV_seq_6468	Caudoviricetes;Unknown	One target	competitive
Viruses_Hug_JapVD_seq_7347	Caudoviricetes;Unknown	200k_Viruses_Hug_CeDGV_seq_6468	Caudoviricetes;Unknown	Two targets	competitive
Viruses_Hug_MGV_seq_7358	Caudoviricetes;Unknown	200k_Viruses_Hug_CeDGV_seq_6468	Caudoviricetes;Unknown	Two targets	competitive
Viruses_Hug_MGV_seq_7995	Caudoviricetes;Unknown	200k_Viruses_Hug_CeDGV_seq_6468	Caudoviricetes;Unknown	Two targets	competitive
Viruses_Hug_MGV_seq_8002	Caudoviricetes;Unknown	200k_Viruses_Hug_CeDGV_seq_6468	Caudoviricetes;Unknown	Two targets	competitive
Viruses_Ref_Refdb_seq_1651	Caudoviricetes;Unknown	200k_Viruses_Hug_CeDGV_seq_6468	Caudoviricetes;Unknown	Two targets	competitive
Viruses_Ref_Refdb_seq_1652	Caudoviricetes;Unknown	200k_Viruses_Hug_CeDGV_seq_6468	Caudoviricetes;Unknown	Two targets	competitive
Viruses_Ref_Refdb_seq_3589	Caudoviricetes;Unknown	200k_Viruses_Hug_CeDGV_seq_6468	Caudoviricetes;Unknown	One target	competitive
Viruses_Ref_Refdb_seq_374	Caudoviricetes;Unknown	200k_Viruses_Hug_CeDGV_seq_6468	Caudoviricetes;Unknown	Two targets	competitive
Viruses_Hug_MGV_seq_7555	Caudoviricetes;Unknown	200k_Viruses_Hug_CeDGV_seq_6471	Caudoviricetes;Unknown	Two targets	competitive
Viruses_Hug_MGV_seq_8065	Caudoviricetes;Unknown	200k_Viruses_Hug_CeDGV_seq_6471	Caudoviricetes;Unknown	Two targets	competitive
Viruses_Ref_Refdb_seq_1020	Caudoviricetes;Unknown	200k_Viruses_Hug_CeDGV_seq_6471	Caudoviricetes;Unknown	Two targets	competitive
Viruses_Ref_Refdb_seq_1633	Caudoviricetes;Unknown	200k_Viruses_Hug_CeDGV_seq_6471	Caudoviricetes;Unknown	One target	competitive
Viruses_Ref_Refdb_seq_5580	Caudoviricetes;Unknown	200k_Viruses_Hug_CeDGV_seq_6471	Caudoviricetes;Unknown	Two targets	competitive
Viruses_Ref_Refdb_seq_1633	Caudoviricetes;Unknown	200k_Viruses_Hug_ELGV_seq_11564	Caudoviricetes;Unknown	One target	competitive
Proviruses_Hug_CHGV_seq_6038	Caudoviricetes;Unknown	200k_Viruses_Hug_ELGV_seq_11566	Caudoviricetes;Unknown	One target	competitive
Proviruses_Hug_JapVD_seq_7331	Caudoviricetes;Unknown	200k_Viruses_Hug_ELGV_seq_11566	Caudoviricetes;Unknown	One target	competitive
Viruses_Hug_CHGV_seq_6045	Caudoviricetes;Unknown	200k_Viruses_Hug_ELGV_seq_11566	Caudoviricetes;Unknown	Two targets	competitive
Viruses_Hug_CHGV_seq_6048	Caudoviricetes;Unknown	200k_Viruses_Hug_ELGV_seq_11566	Caudoviricetes;Unknown	Two targets	competitive
Viruses_Hug_CHGV_seq_6050	Caudoviricetes;Unknown	200k_Viruses_Hug_ELGV_seq_11566	Caudoviricetes;Unknown	Two targets	competitive
Viruses_Hug_CHVD_seq_6072	Caudoviricetes;Unknown	200k_Viruses_Hug_ELGV_seq_11566	Caudoviricetes;Unknown	Two targets	competitive
Viruses_Hug_ELGV_seq_11571	Caudoviricetes;Unknown	200k_Viruses_Hug_ELGV_seq_11566	Caudoviricetes;Unknown	Two targets	competitive
Viruses_Hug_GVD_seq_6739	Caudoviricetes;Unknown	200k_Viruses_Hug_ELGV_seq_11566	Caudoviricetes;Unknown	Two targets	competitive
Viruses_Hug_JapVD_seq_7343	Caudoviricetes;Unknown	200k_Viruses_Hug_ELGV_seq_11566	Caudoviricetes;Unknown	Two targets	competitive
Viruses_Hug_JapVD_seq_7344	Caudoviricetes;Unknown	200k_Viruses_Hug_ELGV_seq_11566	Caudoviricetes;Unknown	Two targets	competitive
Viruses_Hug_JapVD_seq_7347	Caudoviricetes;Unknown	200k_Viruses_Hug_ELGV_seq_11566	Caudoviricetes;Unknown	One target	competitive
Viruses_Hug_MGV_seq_7358	Caudoviricetes;Unknown	200k_Viruses_Hug_ELGV_seq_11566	Caudoviricetes;Unknown	One target	competitive
Viruses_Hug_MGV_seq_8046	Caudoviricetes;Unknown	200k_Viruses_Hug_ELGV_seq_11566	Caudoviricetes;Unknown	Two targets	competitive
Viruses_Ref_Refdb_seq_2219	Caudoviricetes;Unknown	200k_Viruses_Hug_ELGV_seq_11566	Caudoviricetes;Unknown	Two targets	competitive
Viruses_Ref_Refdb_seq_3589	Caudoviricetes;Unknown	200k_Viruses_Hug_ELGV_seq_11566	Caudoviricetes;Unknown	Two targets	competitive
Viruses_Ref_Refdb_seq_3709	Caudoviricetes;Unknown	200k_Viruses_Hug_ELGV_seq_11566	Caudoviricetes;Unknown	Two targets	competitive
Viruses_Ref_Refdb_seq_374	Caudoviricetes;Unknown	200k_Viruses_Hug_ELGV_seq_11566	Caudoviricetes;Unknown	One target	competitive
Viruses_Ref_Refdb_seq_5421	Caudoviricetes;Unknown	200k_Viruses_Hug_ELGV_seq_11566	Caudoviricetes;Unknown	Two targets	competitive
Proviruses_Hug_CHGV_seq_6038	Caudoviricetes;Unknown	200k_Viruses_Hug_ELGV_seq_11571	Caudoviricetes;Unknown	One target	competitive
Proviruses_Hug_JapVD_seq_7331	Caudoviricetes;Unknown	200k_Viruses_Hug_ELGV_seq_11571	Caudoviricetes;Unknown	One target	competitive
Viruses_Hug_CHGV_seq_6045	Caudoviricetes;Unknown	200k_Viruses_Hug_ELGV_seq_11571	Caudoviricetes;Unknown	Two targets	competitive
Viruses_Hug_CHGV_seq_6048	Caudoviricetes;Unknown	200k_Viruses_Hug_ELGV_seq_11571	Caudoviricetes;Unknown	Two targets	competitive
Viruses_Hug_CHGV_seq_6050	Caudoviricetes;Unknown	200k_Viruses_Hug_ELGV_seq_11571	Caudoviricetes;Unknown	Two targets	competitive
Viruses_Hug_CHVD_seq_6072	Caudoviricetes;Unknown	200k_Viruses_Hug_ELGV_seq_11571	Caudoviricetes;Unknown	Two targets	competitive
Viruses_Hug_ELGV_seq_11566	Caudoviricetes;Unknown	200k_Viruses_Hug_ELGV_seq_11571	Caudoviricetes;Unknown	Two targets	competitive
Viruses_Hug_GVD_seq_6739	Caudoviricetes;Unknown	200k_Viruses_Hug_ELGV_seq_11571	Caudoviricetes;Unknown	Two targets	competitive
Viruses_Hug_JapVD_seq_7344	Caudoviricetes;Unknown	200k_Viruses_Hug_ELGV_seq_11571	Caudoviricetes;Unknown	Two targets	competitive
Viruses_Hug_JapVD_seq_7347	Caudoviricetes;Unknown	200k_Viruses_Hug_ELGV_seq_11571	Caudoviricetes;Unknown	One target	competitive
Viruses_Hug_MGV_seq_7358	Caudoviricetes;Unknown	200k_Viruses_Hug_ELGV_seq_11571	Caudoviricetes;Unknown	One target	competitive
Viruses_Hug_MGV_seq_8046	Caudoviricetes;Unknown	200k_Viruses_Hug_ELGV_seq_11571	Caudoviricetes;Unknown	Two targets	competitive
Viruses_Ref_Refdb_seq_2219	Caudoviricetes;Unknown	200k_Viruses_Hug_ELGV_seq_11571	Caudoviricetes;Unknown	Two targets	competitive
Viruses_Ref_Refdb_seq_3589	Caudoviricetes;Unknown	200k_Viruses_Hug_ELGV_seq_11571	Caudoviricetes;Unknown	Two targets	competitive
Viruses_Ref_Refdb_seq_3709	Caudoviricetes;Unknown	200k_Viruses_Hug_ELGV_seq_11571	Caudoviricetes;Unknown	Two targets	competitive
Viruses_Ref_Refdb_seq_374	Caudoviricetes;Unknown	200k_Viruses_Hug_ELGV_seq_11571	Caudoviricetes;Unknown	One target	competitive
Viruses_Ref_Refdb_seq_5421	Caudoviricetes;Unknown	200k_Viruses_Hug_ELGV_seq_11571	Caudoviricetes;Unknown	Two targets	competitive
Viruses_Hug_MGV_seq_7552	Caudoviricetes;Unknown	200k_Viruses_Hug_ELGV_seq_11572	Caudoviricetes;Unknown	One target	competitive
Viruses_Hug_MGV_seq_7557	Caudoviricetes;Unknown	200k_Viruses_Hug_ELGV_seq_11572	Caudoviricetes;Unknown	One target	competitive
Viruses_Hug_MGV_seq_7626	Caudoviricetes;Unknown	200k_Viruses_Hug_ELGV_seq_11572	Caudoviricetes;Unknown	One target	competitive
Viruses_Hug_MGV_seq_7627	Caudoviricetes;Unknown	200k_Viruses_Hug_ELGV_seq_11572	Caudoviricetes;Unknown	One target	competitive
Viruses_Hug_MGV_seq_7690	Caudoviricetes;Unknown	200k_Viruses_Hug_ELGV_seq_11572	Caudoviricetes;Unknown	One target	competitive
Viruses_Hug_MGV_seq_7695	Caudoviricetes;Unknown	200k_Viruses_Hug_ELGV_seq_11572	Caudoviricetes;Unknown	One target	competitive
Viruses_Hug_MGV_seq_7708	Caudoviricetes;Unknown	200k_Viruses_Hug_ELGV_seq_11572	Caudoviricetes;Unknown	One target	competitive
Viruses_Hug_MGV_seq_7712	Caudoviricetes;Unknown	200k_Viruses_Hug_ELGV_seq_11572	Caudoviricetes;Unknown	One target	competitive
Viruses_Ref_Refdb_seq_2651	Caudoviricetes;Unknown	200k_Viruses_Hug_ELGV_seq_11572	Caudoviricetes;Unknown	One target	competitive
Viruses_Ref_Refdb_seq_2652	Caudoviricetes;Unknown	200k_Viruses_Hug_ELGV_seq_11572	Caudoviricetes;Unknown	One target	competitive
Viruses_Ref_Refdb_seq_2885	Caudoviricetes;Unknown	200k_Viruses_Hug_ELGV_seq_11572	Caudoviricetes;Unknown	One target	competitive
Viruses_Ref_Refdb_seq_3004	Caudoviricetes;Unknown	200k_Viruses_Hug_ELGV_seq_11572	Caudoviricetes;Unknown	One target	competitive
Viruses_Ref_Refdb_seq_4028	Caudoviricetes;Unknown	200k_Viruses_Hug_ELGV_seq_11572	Caudoviricetes;Unknown	One target	competitive
Viruses_Ref_Refdb_seq_5211	Caudoviricetes;Unknown	200k_Viruses_Hug_ELGV_seq_11572	Caudoviricetes;Unknown	One target	competitive
Viruses_Ref_Refdb_seq_5214	Caudoviricetes;Unknown	200k_Viruses_Hug_ELGV_seq_11572	Caudoviricetes;Unknown	One target	competitive
Viruses_Hug_MGV_seq_8043	Caudoviricetes;Unknown	200k_Viruses_Hug_GPD_seq_6648	Caudoviricetes;Unknown	Two targets	competitive
Viruses_Hug_CHVD_seq_6052	Caudoviricetes;Unknown	200k_Viruses_Hug_GPD_seq_6668	Caudoviricetes;Unknown	Two targets	competitive
Viruses_Hug_MGV_seq_7547	Caudoviricetes;Unknown	200k_Viruses_Hug_GPD_seq_6668	Caudoviricetes;Unknown	Two targets	competitive
Viruses_Hug_MGV_seq_7633	Caudoviricetes;Unknown	200k_Viruses_Hug_GPD_seq_6668	Caudoviricetes;Unknown	Two targets	competitive
Viruses_Ref_Refdb_seq_1081	Caudoviricetes;Unknown	200k_Viruses_Hug_GPD_seq_6668	Caudoviricetes;Unknown	Two targets	competitive
Viruses_Ref_Refdb_seq_1096	Caudoviricetes;Unknown	200k_Viruses_Hug_GPD_seq_6668	Caudoviricetes;Unknown	Two targets	competitive
Viruses_Ref_Refdb_seq_5212	Caudoviricetes;Unknown	200k_Viruses_Hug_GPD_seq_6668	Caudoviricetes;Unknown	Two targets	competitive
Viruses_Ref_Refdb_seq_5667	Caudoviricetes;Unknown	200k_Viruses_Hug_GPD_seq_6668	Caudoviricetes;Unknown	Two targets	competitive
Proviruses_Hug_GVD_seq_6730	Caudoviricetes;Unknown	200k_Viruses_Hug_GPD_seq_6696	Caudoviricetes;Unknown	One target	competitive
Viruses_Hug_MGV_seq_8079	Caudoviricetes;Unknown	200k_Viruses_Hug_GPD_seq_6696	Caudoviricetes;Unknown	One target	competitive
Viruses_Ref_Refdb_seq_1747	Caudoviricetes;Unknown	200k_Viruses_Hug_GPD_seq_6696	Caudoviricetes;Unknown	One target	competitive
Viruses_Hug_CHGV_seq_6028	Caudoviricetes;Unknown	200k_Viruses_Hug_GVD_seq_6737	Caudoviricetes;Unknown	Two targets	competitive
Viruses_Hug_HadzaGD_seq_6796	Caudoviricetes;Unknown	200k_Viruses_Hug_GVD_seq_6737	Caudoviricetes;Unknown	Two targets	competitive
Viruses_Hug_HadzaGD_seq_6800	Caudoviricetes;Unknown	200k_Viruses_Hug_GVD_seq_6737	Caudoviricetes;Unknown	Two targets	competitive
Viruses_Hug_HadzaGD_seq_7149	Caudoviricetes;Unknown	200k_Viruses_Hug_GVD_seq_6737	Caudoviricetes;Unknown	Two targets	competitive
Viruses_Hug_HadzaGD_seq_7229	Caudoviricetes;Unknown	200k_Viruses_Hug_GVD_seq_6737	Caudoviricetes;Unknown	One target	competitive
Viruses_Hug_HadzaGD_seq_7252	Caudoviricetes;Unknown	200k_Viruses_Hug_GVD_seq_6737	Caudoviricetes;Unknown	Two targets	competitive
Viruses_Hug_HadzaGD_seq_7318	Caudoviricetes;Unknown	200k_Viruses_Hug_GVD_seq_6737	Caudoviricetes;Unknown	One target	competitive
Viruses_Hug_MGV_seq_7410	Caudoviricetes;Unknown	200k_Viruses_Hug_GVD_seq_6737	Caudoviricetes;Unknown	Two targets	competitive
Viruses_Hug_MGV_seq_7413	Caudoviricetes;Unknown	200k_Viruses_Hug_GVD_seq_6737	Caudoviricetes;Unknown	One target	competitive
Viruses_Hug_MGV_seq_7489	Caudoviricetes;Unknown	200k_Viruses_Hug_GVD_seq_6737	Caudoviricetes;Unknown	Two targets	competitive
Viruses_Hug_MGV_seq_7812	Caudoviricetes;Unknown	200k_Viruses_Hug_GVD_seq_6737	Caudoviricetes;Unknown	One target	competitive
Viruses_Hug_MGV_seq_7952	Caudoviricetes;Unknown	200k_Viruses_Hug_GVD_seq_6737	Caudoviricetes;Unknown	Two targets	competitive
Viruses_Hug_MGV_seq_8004	Unclassified	200k_Viruses_Hug_GVD_seq_6737	Caudoviricetes;Unknown	Two targets	competitive
Proviruses_Hug_CHGV_seq_6038	Caudoviricetes;Unknown	200k_Viruses_Hug_GVD_seq_6739	Caudoviricetes;Unknown	Two targets	competitive
Proviruses_Hug_JapVD_seq_7330	Caudoviricetes;Unknown	200k_Viruses_Hug_GVD_seq_6739	Caudoviricetes;Unknown	Two targets	competitive
Proviruses_Hug_JapVD_seq_7331	Caudoviricetes;Unknown	200k_Viruses_Hug_GVD_seq_6739	Caudoviricetes;Unknown	Two targets	competitive
Viruses_Hug_CHGV_seq_6045	Caudoviricetes;Unknown	200k_Viruses_Hug_GVD_seq_6739	Caudoviricetes;Unknown	Two targets	competitive
Viruses_Hug_CHGV_seq_6048	Caudoviricetes;Unknown	200k_Viruses_Hug_GVD_seq_6739	Caudoviricetes;Unknown	Two targets	competitive
Viruses_Hug_CHGV_seq_6050	Caudoviricetes;Unknown	200k_Viruses_Hug_GVD_seq_6739	Caudoviricetes;Unknown	Two targets	competitive
Viruses_Hug_CHVD_seq_6072	Caudoviricetes;Unknown	200k_Viruses_Hug_GVD_seq_6739	Caudoviricetes;Unknown	Two targets	competitive
Viruses_Hug_ELGV_seq_11566	Caudoviricetes;Unknown	200k_Viruses_Hug_GVD_seq_6739	Caudoviricetes;Unknown	Two targets	competitive
Viruses_Hug_ELGV_seq_11571	Caudoviricetes;Unknown	200k_Viruses_Hug_GVD_seq_6739	Caudoviricetes;Unknown	Two targets	competitive
Viruses_Hug_JapVD_seq_7343	Caudoviricetes;Unknown	200k_Viruses_Hug_GVD_seq_6739	Caudoviricetes;Unknown	Two targets	competitive
Viruses_Hug_JapVD_seq_7344	Caudoviricetes;Unknown	200k_Viruses_Hug_GVD_seq_6739	Caudoviricetes;Unknown	Two targets	competitive
Viruses_Hug_JapVD_seq_7347	Caudoviricetes;Unknown	200k_Viruses_Hug_GVD_seq_6739	Caudoviricetes;Unknown	Two targets	competitive
Viruses_Hug_MGV_seq_7358	Caudoviricetes;Unknown	200k_Viruses_Hug_GVD_seq_6739	Caudoviricetes;Unknown	Two targets	competitive
Viruses_Hug_MGV_seq_8046	Caudoviricetes;Unknown	200k_Viruses_Hug_GVD_seq_6739	Caudoviricetes;Unknown	Two targets	competitive
Viruses_Ref_Refdb_seq_2219	Caudoviricetes;Unknown	200k_Viruses_Hug_GVD_seq_6739	Caudoviricetes;Unknown	Two targets	competitive
Viruses_Ref_Refdb_seq_3589	Caudoviricetes;Unknown	200k_Viruses_Hug_GVD_seq_6739	Caudoviricetes;Unknown	Two targets	competitive
Viruses_Ref_Refdb_seq_3709	Caudoviricetes;Unknown	200k_Viruses_Hug_GVD_seq_6739	Caudoviricetes;Unknown	Two targets	competitive
Viruses_Ref_Refdb_seq_374	Caudoviricetes;Unknown	200k_Viruses_Hug_GVD_seq_6739	Caudoviricetes;Unknown	Two targets	competitive
Viruses_Ref_Refdb_seq_5421	Caudoviricetes;Unknown	200k_Viruses_Hug_GVD_seq_6739	Caudoviricetes;Unknown	Two targets	competitive
Viruses_Hug_HGV_seq_6757	Caudoviricetes;Unknown	200k_Viruses_Hug_GVD_seq_6751	Caudoviricetes;Unknown	Two targets	competitive
Viruses_Hug_MGV_seq_7975	Caudoviricetes;Unknown	200k_Viruses_Hug_GVD_seq_6751	Caudoviricetes;Unknown	Two targets	competitive
Viruses_Hug_MGV_seq_8087	Caudoviricetes;Unknown	200k_Viruses_Hug_GVD_seq_6751	Caudoviricetes;Unknown	Two targets	competitive
Viruses_Ref_Refdb_seq_1497	Caudoviricetes;Unknown	200k_Viruses_Hug_GVD_seq_6751	Caudoviricetes;Unknown	Two targets	competitive
Viruses_Ref_Refdb_seq_5905	Caudoviricetes;Unknown	200k_Viruses_Hug_GVD_seq_6751	Caudoviricetes;Unknown	Two targets	competitive
Viruses_Hug_GVD_seq_6751	Caudoviricetes;Unknown	200k_Viruses_Hug_HGV_seq_6757	Caudoviricetes;Unknown	Two targets	competitive
Viruses_Hug_MGV_seq_7975	Caudoviricetes;Unknown	200k_Viruses_Hug_HGV_seq_6757	Caudoviricetes;Unknown	Two targets	competitive
Viruses_Hug_MGV_seq_8087	Caudoviricetes;Unknown	200k_Viruses_Hug_HGV_seq_6757	Caudoviricetes;Unknown	Two targets	competitive
Viruses_Ref_Refdb_seq_1497	Caudoviricetes;Unknown	200k_Viruses_Hug_HGV_seq_6757	Caudoviricetes;Unknown	Two targets	competitive
Viruses_Ref_Refdb_seq_5905	Caudoviricetes;Unknown	200k_Viruses_Hug_HGV_seq_6757	Caudoviricetes;Unknown	Two targets	competitive
Viruses_Hug_HadzaGD_seq_6904	Caudoviricetes;Unknown	200k_Viruses_Hug_HadzaGD_seq_6770	Caudoviricetes;Unknown	One target	competitive
Viruses_Hug_HadzaGD_seq_6927	Caudoviricetes;Unknown	200k_Viruses_Hug_HadzaGD_seq_6776	Caudoviricetes;Unknown	One target	competitive
Viruses_Hug_HadzaGD_seq_6963	Caudoviricetes;Unknown	200k_Viruses_Hug_HadzaGD_seq_6776	Caudoviricetes;Unknown	One target	competitive
Viruses_Hug_HadzaGD_seq_7125	Caudoviricetes;Unknown	200k_Viruses_Hug_HadzaGD_seq_6776	Caudoviricetes;Unknown	One target	competitive
Viruses_Hug_HadzaGD_seq_7178	Caudoviricetes;Unknown	200k_Viruses_Hug_HadzaGD_seq_6776	Caudoviricetes;Unknown	One target	competitive
Viruses_Hug_HadzaGD_seq_6791	Caudoviricetes;Unknown	200k_Viruses_Hug_HadzaGD_seq_6777	Caudoviricetes;Unknown	One target	competitive
Viruses_Hug_HadzaGD_seq_6986	Caudoviricetes;Unknown	200k_Viruses_Hug_HadzaGD_seq_6777	Caudoviricetes;Unknown	One target	competitive
Viruses_Hug_HadzaGD_seq_6834	Caudoviricetes;Unknown	200k_Viruses_Hug_HadzaGD_seq_6779	Caudoviricetes;Unknown	Two targets	competitive
Viruses_Hug_HadzaGD_seq_7191	Caudoviricetes;Unknown	200k_Viruses_Hug_HadzaGD_seq_6779	Caudoviricetes;Unknown	Two targets	competitive
Viruses_Hug_HadzaGD_seq_7192	Caudoviricetes;Unknown	200k_Viruses_Hug_HadzaGD_seq_6779	Caudoviricetes;Unknown	Two targets	competitive
Viruses_Hug_HadzaGD_seq_6986	Caudoviricetes;Unknown	200k_Viruses_Hug_HadzaGD_seq_6791	Caudoviricetes;Unknown	Two targets	competitive
Viruses_Hug_CHGV_seq_6028	Caudoviricetes;Unknown	200k_Viruses_Hug_HadzaGD_seq_6796	Caudoviricetes;Unknown	Two targets	competitive
Viruses_Hug_GVD_seq_6737	Caudoviricetes;Unknown	200k_Viruses_Hug_HadzaGD_seq_6796	Caudoviricetes;Unknown	Two targets	competitive
Viruses_Hug_HadzaGD_seq_6800	Caudoviricetes;Unknown	200k_Viruses_Hug_HadzaGD_seq_6796	Caudoviricetes;Unknown	Two targets	competitive
Viruses_Hug_HadzaGD_seq_6993	Caudoviricetes;Unknown	200k_Viruses_Hug_HadzaGD_seq_6796	Caudoviricetes;Unknown	Two targets	competitive
Viruses_Hug_HadzaGD_seq_7095	Caudoviricetes;Unknown	200k_Viruses_Hug_HadzaGD_seq_6796	Caudoviricetes;Unknown	Two targets	competitive
Viruses_Hug_HadzaGD_seq_7149	Caudoviricetes;Unknown	200k_Viruses_Hug_HadzaGD_seq_6796	Caudoviricetes;Unknown	Two targets	competitive
Viruses_Hug_HadzaGD_seq_7180	Caudoviricetes;Unknown	200k_Viruses_Hug_HadzaGD_seq_6796	Caudoviricetes;Unknown	Two targets	competitive
Viruses_Hug_HadzaGD_seq_7229	Caudoviricetes;Unknown	200k_Viruses_Hug_HadzaGD_seq_6796	Caudoviricetes;Unknown	Two targets	competitive
Viruses_Hug_HadzaGD_seq_7242	Caudoviricetes;Unknown	200k_Viruses_Hug_HadzaGD_seq_6796	Caudoviricetes;Unknown	Two targets	competitive
Viruses_Hug_HadzaGD_seq_7318	Caudoviricetes;Unknown	200k_Viruses_Hug_HadzaGD_seq_6796	Caudoviricetes;Unknown	Two targets	competitive
Viruses_Hug_MGV_seq_7410	Caudoviricetes;Unknown	200k_Viruses_Hug_HadzaGD_seq_6796	Caudoviricetes;Unknown	Two targets	competitive
Viruses_Hug_MGV_seq_7413	Caudoviricetes;Unknown	200k_Viruses_Hug_HadzaGD_seq_6796	Caudoviricetes;Unknown	Two targets	competitive
Viruses_Hug_MGV_seq_7420	Caudoviricetes;Unknown	200k_Viruses_Hug_HadzaGD_seq_6796	Caudoviricetes;Unknown	Two targets	competitive
Viruses_Hug_MGV_seq_7489	Caudoviricetes;Unknown	200k_Viruses_Hug_HadzaGD_seq_6796	Caudoviricetes;Unknown	Two targets	competitive
Viruses_Hug_MGV_seq_7799	Caudoviricetes;Unknown	200k_Viruses_Hug_HadzaGD_seq_6796	Caudoviricetes;Unknown	Two targets	competitive
Viruses_Hug_MGV_seq_7952	Caudoviricetes;Unknown	200k_Viruses_Hug_HadzaGD_seq_6796	Caudoviricetes;Unknown	Two targets	competitive
Viruses_Hug_CHGV_seq_6028	Caudoviricetes;Unknown	200k_Viruses_Hug_HadzaGD_seq_6800	Caudoviricetes;Unknown	Two targets	competitive
Viruses_Hug_GVD_seq_6737	Caudoviricetes;Unknown	200k_Viruses_Hug_HadzaGD_seq_6800	Caudoviricetes;Unknown	Two targets	competitive
Viruses_Hug_HadzaGD_seq_6796	Caudoviricetes;Unknown	200k_Viruses_Hug_HadzaGD_seq_6800	Caudoviricetes;Unknown	Two targets	competitive
Viruses_Hug_HadzaGD_seq_6993	Caudoviricetes;Unknown	200k_Viruses_Hug_HadzaGD_seq_6800	Caudoviricetes;Unknown	Two targets	competitive
Viruses_Hug_HadzaGD_seq_7095	Caudoviricetes;Unknown	200k_Viruses_Hug_HadzaGD_seq_6800	Caudoviricetes;Unknown	Two targets	competitive
Viruses_Hug_HadzaGD_seq_7149	Caudoviricetes;Unknown	200k_Viruses_Hug_HadzaGD_seq_6800	Caudoviricetes;Unknown	Two targets	competitive
Viruses_Hug_HadzaGD_seq_7180	Caudoviricetes;Unknown	200k_Viruses_Hug_HadzaGD_seq_6800	Caudoviricetes;Unknown	Two targets	competitive
Viruses_Hug_HadzaGD_seq_7229	Caudoviricetes;Unknown	200k_Viruses_Hug_HadzaGD_seq_6800	Caudoviricetes;Unknown	Two targets	competitive
Viruses_Hug_HadzaGD_seq_7242	Caudoviricetes;Unknown	200k_Viruses_Hug_HadzaGD_seq_6800	Caudoviricetes;Unknown	Two targets	competitive
Viruses_Hug_HadzaGD_seq_7318	Caudoviricetes;Unknown	200k_Viruses_Hug_HadzaGD_seq_6800	Caudoviricetes;Unknown	Two targets	competitive
Viruses_Hug_MGV_seq_7410	Caudoviricetes;Unknown	200k_Viruses_Hug_HadzaGD_seq_6800	Caudoviricetes;Unknown	Two targets	competitive
Viruses_Hug_MGV_seq_7413	Caudoviricetes;Unknown	200k_Viruses_Hug_HadzaGD_seq_6800	Caudoviricetes;Unknown	Two targets	competitive
Viruses_Hug_MGV_seq_7420	Caudoviricetes;Unknown	200k_Viruses_Hug_HadzaGD_seq_6800	Caudoviricetes;Unknown	Two targets	competitive
Viruses_Hug_MGV_seq_7489	Caudoviricetes;Unknown	200k_Viruses_Hug_HadzaGD_seq_6800	Caudoviricetes;Unknown	Two targets	competitive
Viruses_Hug_MGV_seq_7799	Caudoviricetes;Unknown	200k_Viruses_Hug_HadzaGD_seq_6800	Caudoviricetes;Unknown	Two targets	competitive
Viruses_Hug_MGV_seq_7952	Caudoviricetes;Unknown	200k_Viruses_Hug_HadzaGD_seq_6800	Caudoviricetes;Unknown	Two targets	competitive
Viruses_Ref_Refdb_seq_1159	Caudoviricetes;Unknown	200k_Viruses_Hug_HadzaGD_seq_6817	Caudoviricetes;Unknown	One target	non-competitive
Viruses_Hug_HadzaGD_seq_6904	Caudoviricetes;Unknown	200k_Viruses_Hug_HadzaGD_seq_6819	Caudoviricetes;Unknown	One target	competitive
Viruses_Hug_HadzaGD_seq_6958	Caudoviricetes;Unknown	200k_Viruses_Hug_HadzaGD_seq_6826	Caudoviricetes;Unknown	Two targets	competitive
Viruses_Hug_MGV_seq_7809	Caudoviricetes;Unknown	200k_Viruses_Hug_HadzaGD_seq_6826	Caudoviricetes;Unknown	Two targets	competitive
Viruses_Ref_Refdb_seq_5786	Caudoviricetes;Unknown	200k_Viruses_Hug_HadzaGD_seq_6826	Caudoviricetes;Unknown	Two targets	competitive
Viruses_Ref_Refdb_seq_1334	Caudoviricetes;Unknown	200k_Viruses_Hug_HadzaGD_seq_6827	Caudoviricetes;Unknown	One target	non-competitive
Viruses_Ref_Refdb_seq_3484	Caudoviricetes;Unknown	200k_Viruses_Hug_HadzaGD_seq_6827	Caudoviricetes;Unknown	One target	competitive
Viruses_Ref_Refdb_seq_3851	Caudoviricetes;Unknown	200k_Viruses_Hug_HadzaGD_seq_6827	Caudoviricetes;Unknown	One target	competitive
Viruses_Hug_HadzaGD_seq_6779	Caudoviricetes;Unknown	200k_Viruses_Hug_HadzaGD_seq_6834	Caudoviricetes;Unknown	Two targets	competitive
Viruses_Hug_HadzaGD_seq_7191	Caudoviricetes;Unknown	200k_Viruses_Hug_HadzaGD_seq_6834	Caudoviricetes;Unknown	Two targets	competitive
Viruses_Hug_HadzaGD_seq_7192	Caudoviricetes;Unknown	200k_Viruses_Hug_HadzaGD_seq_6834	Caudoviricetes;Unknown	Two targets	competitive
Viruses_Ref_Refdb_seq_5682	Caudoviricetes;Unknown	200k_Viruses_Hug_HadzaGD_seq_6837	Caudoviricetes;Unknown	One target	non-competitive
Viruses_Hug_HadzaGD_seq_7220	Caudoviricetes;Unknown	200k_Viruses_Hug_HadzaGD_seq_6847	Caudoviricetes;Unknown	Two targets	competitive
Viruses_Hug_HadzaGD_seq_7224	Caudoviricetes;Unknown	200k_Viruses_Hug_HadzaGD_seq_6847	Caudoviricetes;Unknown	Two targets	competitive
Viruses_Hug_HadzaGD_seq_6927	Caudoviricetes;Unknown	200k_Viruses_Hug_HadzaGD_seq_6851	Caudoviricetes;Unknown	One target	competitive
Viruses_Hug_HadzaGD_seq_7125	Caudoviricetes;Unknown	200k_Viruses_Hug_HadzaGD_seq_6851	Caudoviricetes;Unknown	One target	competitive
Viruses_Hug_HadzaGD_seq_7178	Caudoviricetes;Unknown	200k_Viruses_Hug_HadzaGD_seq_6851	Caudoviricetes;Unknown	One target	competitive
Viruses_Hug_HadzaGD_seq_6904	Caudoviricetes;Unknown	200k_Viruses_Hug_HadzaGD_seq_6861	Caudoviricetes;Unknown	One target	competitive
Viruses_Hug_HadzaGD_seq_7095	Caudoviricetes;Unknown	200k_Viruses_Hug_HadzaGD_seq_6868	Caudoviricetes;Unknown	One target	competitive
Viruses_Hug_HadzaGD_seq_7149	Caudoviricetes;Unknown	200k_Viruses_Hug_HadzaGD_seq_6868	Caudoviricetes;Unknown	One target	competitive
Viruses_Hug_HadzaGD_seq_7229	Caudoviricetes;Unknown	200k_Viruses_Hug_HadzaGD_seq_6868	Caudoviricetes;Unknown	One target	competitive
Viruses_Hug_MGV_seq_7459	Caudoviricetes;Unknown	200k_Viruses_Hug_HadzaGD_seq_6868	Caudoviricetes;Unknown	One target	competitive
Viruses_Hug_MGV_seq_7489	Caudoviricetes;Unknown	200k_Viruses_Hug_HadzaGD_seq_6868	Caudoviricetes;Unknown	One target	competitive
Viruses_Hug_MGV_seq_7812	Caudoviricetes;Unknown	200k_Viruses_Hug_HadzaGD_seq_6868	Caudoviricetes;Unknown	One target	competitive
Viruses_Hug_MGV_seq_8008	Caudoviricetes;Unknown	200k_Viruses_Hug_HadzaGD_seq_6868	Caudoviricetes;Unknown	One target	competitive
Viruses_Ang_PGV_seq_8296	Caudoviricetes;Unknown	200k_Viruses_Hug_HadzaGD_seq_6894	Caudoviricetes;Unknown	One target	non-competitive
Viruses_Hug_HadzaGD_seq_6826	Caudoviricetes;Unknown	200k_Viruses_Hug_HadzaGD_seq_6896	Caudoviricetes;Unknown	One target	competitive
Viruses_Hug_HadzaGD_seq_6958	Caudoviricetes;Unknown	200k_Viruses_Hug_HadzaGD_seq_6896	Caudoviricetes;Unknown	One target	competitive
Viruses_Hug_MGV_seq_7809	Caudoviricetes;Unknown	200k_Viruses_Hug_HadzaGD_seq_6896	Caudoviricetes;Unknown	One target	competitive
Viruses_Ref_Refdb_seq_5786	Caudoviricetes;Unknown	200k_Viruses_Hug_HadzaGD_seq_6896	Caudoviricetes;Unknown	One target	competitive
Proviruses_Hug_JapVD_seq_7331	Caudoviricetes;Unknown	200k_Viruses_Hug_HadzaGD_seq_6909	Caudoviricetes;Unknown	One target	non-competitive
Viruses_Ang_PGV_seq_9230	Caudoviricetes;Unknown	200k_Viruses_Hug_HadzaGD_seq_6911	Caudoviricetes;Unknown	One target	non-competitive
Viruses_Ang_PGV_seq_9230	Caudoviricetes;Unknown	200k_Viruses_Hug_HadzaGD_seq_6922	Caudoviricetes;Unknown	One target	non-competitive
Viruses_Hug_HadzaGD_seq_6963	Caudoviricetes;Unknown	200k_Viruses_Hug_HadzaGD_seq_6927	Caudoviricetes;Unknown	Two targets	competitive
Viruses_Hug_HadzaGD_seq_7125	Caudoviricetes;Unknown	200k_Viruses_Hug_HadzaGD_seq_6927	Caudoviricetes;Unknown	Two targets	competitive
Viruses_Hug_HadzaGD_seq_7178	Caudoviricetes;Unknown	200k_Viruses_Hug_HadzaGD_seq_6927	Caudoviricetes;Unknown	Two targets	competitive
Viruses_Ang_PGV_seq_8296	Caudoviricetes;Unknown	200k_Viruses_Hug_HadzaGD_seq_6935	Caudoviricetes;Unknown	One target	non-competitive
Viruses_Ang_PGV_seq_9230	Caudoviricetes;Unknown	200k_Viruses_Hug_HadzaGD_seq_6943	Caudoviricetes;Unknown	One target	non-competitive
Viruses_Ref_Refdb_seq_1402	Caudoviricetes;Unknown	200k_Viruses_Hug_HadzaGD_seq_6943	Caudoviricetes;Unknown	One target	non-competitive
Viruses_Ref_Refdb_seq_1334	Caudoviricetes;Unknown	200k_Viruses_Hug_HadzaGD_seq_6950	Caudoviricetes;Unknown	One target	non-competitive
Viruses_Ref_Refdb_seq_3484	Caudoviricetes;Unknown	200k_Viruses_Hug_HadzaGD_seq_6950	Caudoviricetes;Unknown	One target	non-competitive
Viruses_Ref_Refdb_seq_3851	Caudoviricetes;Unknown	200k_Viruses_Hug_HadzaGD_seq_6950	Caudoviricetes;Unknown	One target	non-competitive
Viruses_Hug_HadzaGD_seq_7068	Caudoviricetes;Unknown	200k_Viruses_Hug_HadzaGD_seq_6956	Caudoviricetes;Unknown	Two targets	competitive
Viruses_Hug_HadzaGD_seq_7122	Caudoviricetes;Unknown	200k_Viruses_Hug_HadzaGD_seq_6956	Caudoviricetes;Unknown	Two targets	competitive
Viruses_Hug_HadzaGD_seq_7153	Caudoviricetes;Unknown	200k_Viruses_Hug_HadzaGD_seq_6956	Caudoviricetes;Unknown	Two targets	competitive
Viruses_Hug_MGV_seq_7992	Unclassified	200k_Viruses_Hug_HadzaGD_seq_6956	Caudoviricetes;Unknown	Two targets	competitive
Viruses_Hug_HadzaGD_seq_6826	Caudoviricetes;Unknown	200k_Viruses_Hug_HadzaGD_seq_6958	Caudoviricetes;Unknown	Two targets	competitive
Viruses_Hug_MGV_seq_7809	Caudoviricetes;Unknown	200k_Viruses_Hug_HadzaGD_seq_6958	Caudoviricetes;Unknown	Two targets	competitive
Viruses_Ref_Refdb_seq_5786	Caudoviricetes;Unknown	200k_Viruses_Hug_HadzaGD_seq_6958	Caudoviricetes;Unknown	Two targets	competitive
Viruses_Hug_MGV_seq_7607	Caudoviricetes;Unknown	200k_Viruses_Hug_HadzaGD_seq_6962	Caudoviricetes;Unknown	One target	competitive
Viruses_Hug_MGV_seq_7660	Caudoviricetes;Unknown	200k_Viruses_Hug_HadzaGD_seq_6962	Caudoviricetes;Unknown	One target	competitive
Viruses_Ref_Refdb_seq_2594	Caudoviricetes;Unknown	200k_Viruses_Hug_HadzaGD_seq_6962	Caudoviricetes;Unknown	One target	competitive
Viruses_Hug_HadzaGD_seq_6927	Caudoviricetes;Unknown	200k_Viruses_Hug_HadzaGD_seq_6963	Caudoviricetes;Unknown	Two targets	competitive
Viruses_Hug_HadzaGD_seq_7125	Caudoviricetes;Unknown	200k_Viruses_Hug_HadzaGD_seq_6963	Caudoviricetes;Unknown	Two targets	competitive
Viruses_Hug_HadzaGD_seq_6904	Caudoviricetes;Unknown	200k_Viruses_Hug_HadzaGD_seq_6967	Caudoviricetes;Unknown	One target	competitive
Viruses_Hug_MGV_seq_7986	Unclassified	200k_Viruses_Hug_HadzaGD_seq_6970	Caudoviricetes;Unknown	One target	competitive
Viruses_Hug_MGV_seq_8023	Caudoviricetes;Unknown	200k_Viruses_Hug_HadzaGD_seq_6970	Caudoviricetes;Unknown	One target	competitive
Viruses_Ref_Refdb_seq_1334	Caudoviricetes;Unknown	200k_Viruses_Hug_HadzaGD_seq_6983	Caudoviricetes;Unknown	One target	non-competitive
Viruses_Ref_Refdb_seq_3484	Caudoviricetes;Unknown	200k_Viruses_Hug_HadzaGD_seq_6983	Caudoviricetes;Unknown	One target	non-competitive
Viruses_Ref_Refdb_seq_3851	Caudoviricetes;Unknown	200k_Viruses_Hug_HadzaGD_seq_6983	Caudoviricetes;Unknown	One target	non-competitive
Viruses_Hug_HadzaGD_seq_6791	Caudoviricetes;Unknown	200k_Viruses_Hug_HadzaGD_seq_6986	Caudoviricetes;Unknown	Two targets	competitive
Viruses_Hug_HadzaGD_seq_7149	Caudoviricetes;Unknown	200k_Viruses_Hug_HadzaGD_seq_6990	Caudoviricetes;Unknown	One target	competitive
Viruses_Hug_HadzaGD_seq_7229	Caudoviricetes;Unknown	200k_Viruses_Hug_HadzaGD_seq_6990	Caudoviricetes;Unknown	One target	competitive
Viruses_Hug_HadzaGD_seq_7295	Caudoviricetes;Unknown	200k_Viruses_Hug_HadzaGD_seq_6990	Caudoviricetes;Unknown	Two targets	competitive
Viruses_Hug_HadzaGD_seq_7318	Caudoviricetes;Unknown	200k_Viruses_Hug_HadzaGD_seq_6990	Caudoviricetes;Unknown	One target	competitive
Viruses_Hug_MGV_seq_7410	Caudoviricetes;Unknown	200k_Viruses_Hug_HadzaGD_seq_6990	Caudoviricetes;Unknown	One target	competitive
Viruses_Hug_MGV_seq_7413	Caudoviricetes;Unknown	200k_Viruses_Hug_HadzaGD_seq_6990	Caudoviricetes;Unknown	One target	competitive
Viruses_Hug_MGV_seq_7417	Caudoviricetes;Unknown	200k_Viruses_Hug_HadzaGD_seq_6990	Caudoviricetes;Unknown	One target	competitive
Viruses_Hug_MGV_seq_7418	Caudoviricetes;Unknown	200k_Viruses_Hug_HadzaGD_seq_6990	Caudoviricetes;Unknown	One target	competitive
Viruses_Hug_MGV_seq_7501	Caudoviricetes;Unknown	200k_Viruses_Hug_HadzaGD_seq_6990	Caudoviricetes;Unknown	One target	competitive
Viruses_Hug_MGV_seq_7743	Unclassified	200k_Viruses_Hug_HadzaGD_seq_6990	Caudoviricetes;Unknown	Two targets	competitive
Viruses_Hug_MGV_seq_7812	Caudoviricetes;Unknown	200k_Viruses_Hug_HadzaGD_seq_6990	Caudoviricetes;Unknown	One target	non-competitive
Viruses_Hug_MGV_seq_7834	Caudoviricetes;Unknown	200k_Viruses_Hug_HadzaGD_seq_6990	Caudoviricetes;Unknown	Two targets	competitive
Viruses_Ref_Refdb_seq_359	Caudoviricetes;Unknown	200k_Viruses_Hug_HadzaGD_seq_6990	Caudoviricetes;Unknown	Two targets	competitive
Viruses_Hug_CHGV_seq_6028	Caudoviricetes;Unknown	200k_Viruses_Hug_HadzaGD_seq_6993	Caudoviricetes;Unknown	Two targets	competitive
Viruses_Hug_HadzaGD_seq_6796	Caudoviricetes;Unknown	200k_Viruses_Hug_HadzaGD_seq_6993	Caudoviricetes;Unknown	Two targets	competitive
Viruses_Hug_HadzaGD_seq_6800	Caudoviricetes;Unknown	200k_Viruses_Hug_HadzaGD_seq_6993	Caudoviricetes;Unknown	Two targets	competitive
Viruses_Hug_HadzaGD_seq_7095	Caudoviricetes;Unknown	200k_Viruses_Hug_HadzaGD_seq_6993	Caudoviricetes;Unknown	Two targets	competitive
Viruses_Hug_HadzaGD_seq_7149	Caudoviricetes;Unknown	200k_Viruses_Hug_HadzaGD_seq_6993	Caudoviricetes;Unknown	Two targets	competitive
Viruses_Hug_HadzaGD_seq_7180	Caudoviricetes;Unknown	200k_Viruses_Hug_HadzaGD_seq_6993	Caudoviricetes;Unknown	Two targets	competitive
Viruses_Hug_HadzaGD_seq_7229	Caudoviricetes;Unknown	200k_Viruses_Hug_HadzaGD_seq_6993	Caudoviricetes;Unknown	Two targets	competitive
Viruses_Hug_HadzaGD_seq_7318	Caudoviricetes;Unknown	200k_Viruses_Hug_HadzaGD_seq_6993	Caudoviricetes;Unknown	Two targets	competitive
Viruses_Hug_MGV_seq_7413	Caudoviricetes;Unknown	200k_Viruses_Hug_HadzaGD_seq_6993	Caudoviricetes;Unknown	Two targets	competitive
Viruses_Hug_MGV_seq_7420	Caudoviricetes;Unknown	200k_Viruses_Hug_HadzaGD_seq_6993	Caudoviricetes;Unknown	Two targets	competitive
Viruses_Hug_MGV_seq_7459	Caudoviricetes;Unknown	200k_Viruses_Hug_HadzaGD_seq_6993	Caudoviricetes;Unknown	One target	competitive
Viruses_Hug_MGV_seq_7489	Caudoviricetes;Unknown	200k_Viruses_Hug_HadzaGD_seq_6993	Caudoviricetes;Unknown	Two targets	competitive
Viruses_Hug_MGV_seq_7812	Caudoviricetes;Unknown	200k_Viruses_Hug_HadzaGD_seq_6993	Caudoviricetes;Unknown	One target	competitive
Viruses_Hug_MGV_seq_8004	Unclassified	200k_Viruses_Hug_HadzaGD_seq_6993	Caudoviricetes;Unknown	Two targets	competitive
Viruses_Hug_CHGV_seq_6028	Caudoviricetes;Unknown	200k_Viruses_Hug_HadzaGD_seq_7002	Unclassified	One target	competitive
Viruses_Hug_HadzaGD_seq_6796	Caudoviricetes;Unknown	200k_Viruses_Hug_HadzaGD_seq_7002	Unclassified	One target	competitive
Viruses_Hug_HadzaGD_seq_6800	Caudoviricetes;Unknown	200k_Viruses_Hug_HadzaGD_seq_7002	Unclassified	One target	competitive
Viruses_Hug_HadzaGD_seq_6993	Caudoviricetes;Unknown	200k_Viruses_Hug_HadzaGD_seq_7002	Unclassified	One target	competitive
Viruses_Hug_HadzaGD_seq_7180	Caudoviricetes;Unknown	200k_Viruses_Hug_HadzaGD_seq_7002	Unclassified	One target	competitive
Viruses_Hug_HadzaGD_seq_7229	Caudoviricetes;Unknown	200k_Viruses_Hug_HadzaGD_seq_7002	Unclassified	One target	competitive
Viruses_Hug_MGV_seq_7420	Caudoviricetes;Unknown	200k_Viruses_Hug_HadzaGD_seq_7002	Unclassified	One target	competitive
Viruses_Hug_MGV_seq_7963	Caudoviricetes;Unknown	200k_Viruses_Hug_HadzaGD_seq_7002	Unclassified	One target	competitive
Viruses_Ref_Refdb_seq_2734	Caudoviricetes;Unknown	200k_Viruses_Hug_HadzaGD_seq_7002	Unclassified	One target	competitive
Viruses_Hug_HadzaGD_seq_7093	Caudoviricetes;Unknown	200k_Viruses_Hug_HadzaGD_seq_7015	Caudoviricetes;Unknown	One target	competitive
Viruses_Hug_HadzaGD_seq_6955	Caudoviricetes;Unknown	200k_Viruses_Hug_HadzaGD_seq_7038	Caudoviricetes;Unknown	One target	competitive
Viruses_Hug_HadzaGD_seq_7119	Caudoviricetes;Unknown	200k_Viruses_Hug_HadzaGD_seq_7049	Caudoviricetes;Unknown	Two targets	competitive
Viruses_Hug_HadzaGD_seq_7137	Caudoviricetes;Unknown	200k_Viruses_Hug_HadzaGD_seq_7049	Caudoviricetes;Unknown	Two targets	competitive
Viruses_Hug_HadzaGD_seq_7056	Caudoviricetes;Unknown	200k_Viruses_Hug_HadzaGD_seq_7054	Caudoviricetes;Unknown	Two targets	competitive
Viruses_Hug_HadzaGD_seq_7054	Caudoviricetes;Unknown	200k_Viruses_Hug_HadzaGD_seq_7056	Caudoviricetes;Unknown	Two targets	competitive
Viruses_Hug_MGV_seq_7607	Caudoviricetes;Unknown	200k_Viruses_Hug_HadzaGD_seq_7066	Caudoviricetes;Unknown	One target	competitive
Viruses_Hug_MGV_seq_7660	Caudoviricetes;Unknown	200k_Viruses_Hug_HadzaGD_seq_7066	Caudoviricetes;Unknown	One target	competitive
Viruses_Ref_Refdb_seq_2594	Caudoviricetes;Unknown	200k_Viruses_Hug_HadzaGD_seq_7066	Caudoviricetes;Unknown	One target	competitive
Viruses_Hug_HadzaGD_seq_6956	Caudoviricetes;Unknown	200k_Viruses_Hug_HadzaGD_seq_7068	Caudoviricetes;Unknown	Two targets	competitive
Viruses_Hug_HadzaGD_seq_7122	Caudoviricetes;Unknown	200k_Viruses_Hug_HadzaGD_seq_7068	Caudoviricetes;Unknown	Two targets	competitive
Viruses_Hug_HadzaGD_seq_7153	Caudoviricetes;Unknown	200k_Viruses_Hug_HadzaGD_seq_7068	Caudoviricetes;Unknown	Two targets	competitive
Viruses_Hug_MGV_seq_7992	Unclassified	200k_Viruses_Hug_HadzaGD_seq_7068	Caudoviricetes;Unknown	Two targets	competitive
Viruses_Ang_PGV_seq_9230	Caudoviricetes;Unknown	200k_Viruses_Hug_HadzaGD_seq_7088	Caudoviricetes;Unknown	One target	non-competitive
Viruses_Hug_HadzaGD_seq_6904	Caudoviricetes;Unknown	200k_Viruses_Hug_HadzaGD_seq_7094	Caudoviricetes;Unknown	One target	competitive
Viruses_Hug_CHGV_seq_6028	Caudoviricetes;Unknown	200k_Viruses_Hug_HadzaGD_seq_7095	Caudoviricetes;Unknown	Two targets	competitive
Viruses_Hug_HadzaGD_seq_6796	Caudoviricetes;Unknown	200k_Viruses_Hug_HadzaGD_seq_7095	Caudoviricetes;Unknown	Two targets	competitive
Viruses_Hug_HadzaGD_seq_6800	Caudoviricetes;Unknown	200k_Viruses_Hug_HadzaGD_seq_7095	Caudoviricetes;Unknown	Two targets	competitive
Viruses_Hug_HadzaGD_seq_6993	Caudoviricetes;Unknown	200k_Viruses_Hug_HadzaGD_seq_7095	Caudoviricetes;Unknown	Two targets	competitive
Viruses_Hug_HadzaGD_seq_7149	Caudoviricetes;Unknown	200k_Viruses_Hug_HadzaGD_seq_7095	Caudoviricetes;Unknown	Two targets	competitive
Viruses_Hug_HadzaGD_seq_7180	Caudoviricetes;Unknown	200k_Viruses_Hug_HadzaGD_seq_7095	Caudoviricetes;Unknown	Two targets	competitive
Viruses_Hug_HadzaGD_seq_7229	Caudoviricetes;Unknown	200k_Viruses_Hug_HadzaGD_seq_7095	Caudoviricetes;Unknown	Two targets	competitive
Viruses_Hug_HadzaGD_seq_7252	Caudoviricetes;Unknown	200k_Viruses_Hug_HadzaGD_seq_7095	Caudoviricetes;Unknown	Two targets	competitive
Viruses_Hug_HadzaGD_seq_7318	Caudoviricetes;Unknown	200k_Viruses_Hug_HadzaGD_seq_7095	Caudoviricetes;Unknown	Two targets	competitive
Viruses_Hug_MGV_seq_7410	Caudoviricetes;Unknown	200k_Viruses_Hug_HadzaGD_seq_7095	Caudoviricetes;Unknown	Two targets	competitive
Viruses_Hug_MGV_seq_7413	Caudoviricetes;Unknown	200k_Viruses_Hug_HadzaGD_seq_7095	Caudoviricetes;Unknown	Two targets	competitive
Viruses_Hug_MGV_seq_7417	Caudoviricetes;Unknown	200k_Viruses_Hug_HadzaGD_seq_7095	Caudoviricetes;Unknown	Two targets	competitive
Viruses_Hug_MGV_seq_7418	Caudoviricetes;Unknown	200k_Viruses_Hug_HadzaGD_seq_7095	Caudoviricetes;Unknown	Two targets	competitive
Viruses_Hug_MGV_seq_7420	Caudoviricetes;Unknown	200k_Viruses_Hug_HadzaGD_seq_7095	Caudoviricetes;Unknown	Two targets	competitive
Viruses_Hug_MGV_seq_7459	Caudoviricetes;Unknown	200k_Viruses_Hug_HadzaGD_seq_7095	Caudoviricetes;Unknown	Two targets	competitive
Viruses_Hug_MGV_seq_7489	Caudoviricetes;Unknown	200k_Viruses_Hug_HadzaGD_seq_7095	Caudoviricetes;Unknown	Two targets	competitive
Viruses_Hug_MGV_seq_7799	Caudoviricetes;Unknown	200k_Viruses_Hug_HadzaGD_seq_7095	Caudoviricetes;Unknown	Two targets	competitive
Viruses_Hug_MGV_seq_7812	Caudoviricetes;Unknown	200k_Viruses_Hug_HadzaGD_seq_7095	Caudoviricetes;Unknown	Two targets	competitive
Viruses_Hug_MGV_seq_7963	Caudoviricetes;Unknown	200k_Viruses_Hug_HadzaGD_seq_7095	Caudoviricetes;Unknown	One target	competitive
Viruses_Hug_MGV_seq_7991	Caudoviricetes;Unknown	200k_Viruses_Hug_HadzaGD_seq_7095	Caudoviricetes;Unknown	Two targets	competitive
Viruses_Hug_MGV_seq_8004	Unclassified	200k_Viruses_Hug_HadzaGD_seq_7095	Caudoviricetes;Unknown	Two targets	competitive
Viruses_Hug_MGV_seq_8008	Caudoviricetes;Unknown	200k_Viruses_Hug_HadzaGD_seq_7095	Caudoviricetes;Unknown	Two targets	competitive
Viruses_Ref_Refdb_seq_2734	Caudoviricetes;Unknown	200k_Viruses_Hug_HadzaGD_seq_7095	Caudoviricetes;Unknown	One target	competitive
Viruses_Hug_HadzaGD_seq_7100	Caudoviricetes;Unknown	200k_Viruses_Hug_HadzaGD_seq_7098	Caudoviricetes;Unknown	Two targets	competitive
Viruses_Hug_HadzaGD_seq_7117	Caudoviricetes;Unknown	200k_Viruses_Hug_HadzaGD_seq_7098	Caudoviricetes;Unknown	Two targets	competitive
Viruses_Hug_HadzaGD_seq_7121	Caudoviricetes;Unknown	200k_Viruses_Hug_HadzaGD_seq_7098	Caudoviricetes;Unknown	Two targets	competitive
Viruses_Ref_Refdb_seq_1334	Caudoviricetes;Unknown	200k_Viruses_Hug_HadzaGD_seq_7098	Caudoviricetes;Unknown	One target	non-competitive
Viruses_Ref_Refdb_seq_3484	Caudoviricetes;Unknown	200k_Viruses_Hug_HadzaGD_seq_7098	Caudoviricetes;Unknown	One target	non-competitive
Viruses_Ref_Refdb_seq_3851	Caudoviricetes;Unknown	200k_Viruses_Hug_HadzaGD_seq_7098	Caudoviricetes;Unknown	One target	non-competitive
Viruses_Hug_HadzaGD_seq_7098	Caudoviricetes;Unknown	200k_Viruses_Hug_HadzaGD_seq_7100	Caudoviricetes;Unknown	Two targets	competitive
Viruses_Hug_HadzaGD_seq_7117	Caudoviricetes;Unknown	200k_Viruses_Hug_HadzaGD_seq_7100	Caudoviricetes;Unknown	Two targets	competitive
Viruses_Hug_HadzaGD_seq_7121	Caudoviricetes;Unknown	200k_Viruses_Hug_HadzaGD_seq_7100	Caudoviricetes;Unknown	Two targets	competitive
Viruses_Ref_Refdb_seq_1334	Caudoviricetes;Unknown	200k_Viruses_Hug_HadzaGD_seq_7100	Caudoviricetes;Unknown	One target	non-competitive
Viruses_Ref_Refdb_seq_3484	Caudoviricetes;Unknown	200k_Viruses_Hug_HadzaGD_seq_7100	Caudoviricetes;Unknown	One target	competitive
Viruses_Ref_Refdb_seq_3851	Caudoviricetes;Unknown	200k_Viruses_Hug_HadzaGD_seq_7100	Caudoviricetes;Unknown	One target	competitive
Viruses_Hug_HadzaGD_seq_6927	Caudoviricetes;Unknown	200k_Viruses_Hug_HadzaGD_seq_7103	Caudoviricetes;Unknown	One target	competitive
Viruses_Hug_HadzaGD_seq_6963	Caudoviricetes;Unknown	200k_Viruses_Hug_HadzaGD_seq_7103	Caudoviricetes;Unknown	One target	competitive
Viruses_Hug_HadzaGD_seq_7125	Caudoviricetes;Unknown	200k_Viruses_Hug_HadzaGD_seq_7103	Caudoviricetes;Unknown	One target	competitive
Viruses_Hug_HadzaGD_seq_7178	Caudoviricetes;Unknown	200k_Viruses_Hug_HadzaGD_seq_7103	Caudoviricetes;Unknown	One target	competitive
Viruses_Ref_Refdb_seq_5812	Caudoviricetes;Unknown	200k_Viruses_Hug_HadzaGD_seq_7107	Caudoviricetes;Unknown	One target	non-competitive
Viruses_Hug_HadzaGD_seq_7098	Caudoviricetes;Unknown	200k_Viruses_Hug_HadzaGD_seq_7117	Caudoviricetes;Unknown	Two targets	competitive
Viruses_Hug_HadzaGD_seq_7100	Caudoviricetes;Unknown	200k_Viruses_Hug_HadzaGD_seq_7117	Caudoviricetes;Unknown	Two targets	competitive
Viruses_Hug_HadzaGD_seq_7121	Caudoviricetes;Unknown	200k_Viruses_Hug_HadzaGD_seq_7117	Caudoviricetes;Unknown	Two targets	competitive
Viruses_Ref_Refdb_seq_1334	Caudoviricetes;Unknown	200k_Viruses_Hug_HadzaGD_seq_7117	Caudoviricetes;Unknown	One target	non-competitive
Viruses_Ref_Refdb_seq_3484	Caudoviricetes;Unknown	200k_Viruses_Hug_HadzaGD_seq_7117	Caudoviricetes;Unknown	One target	competitive
Viruses_Ref_Refdb_seq_3851	Caudoviricetes;Unknown	200k_Viruses_Hug_HadzaGD_seq_7117	Caudoviricetes;Unknown	One target	competitive
Viruses_Hug_HadzaGD_seq_7049	Caudoviricetes;Unknown	200k_Viruses_Hug_HadzaGD_seq_7119	Caudoviricetes;Unknown	Two targets	competitive
Viruses_Hug_HadzaGD_seq_7137	Caudoviricetes;Unknown	200k_Viruses_Hug_HadzaGD_seq_7119	Caudoviricetes;Unknown	Two targets	competitive
Viruses_Hug_HadzaGD_seq_7098	Caudoviricetes;Unknown	200k_Viruses_Hug_HadzaGD_seq_7121	Caudoviricetes;Unknown	Two targets	competitive
Viruses_Hug_HadzaGD_seq_7100	Caudoviricetes;Unknown	200k_Viruses_Hug_HadzaGD_seq_7121	Caudoviricetes;Unknown	Two targets	competitive
Viruses_Hug_HadzaGD_seq_7117	Caudoviricetes;Unknown	200k_Viruses_Hug_HadzaGD_seq_7121	Caudoviricetes;Unknown	Two targets	competitive
Viruses_Ref_Refdb_seq_1334	Caudoviricetes;Unknown	200k_Viruses_Hug_HadzaGD_seq_7121	Caudoviricetes;Unknown	One target	non-competitive
Viruses_Ref_Refdb_seq_3484	Caudoviricetes;Unknown	200k_Viruses_Hug_HadzaGD_seq_7121	Caudoviricetes;Unknown	One target	non-competitive
Viruses_Ref_Refdb_seq_3851	Caudoviricetes;Unknown	200k_Viruses_Hug_HadzaGD_seq_7121	Caudoviricetes;Unknown	One target	non-competitive
Viruses_Hug_HadzaGD_seq_6956	Caudoviricetes;Unknown	200k_Viruses_Hug_HadzaGD_seq_7122	Caudoviricetes;Unknown	Two targets	competitive
Viruses_Hug_HadzaGD_seq_7068	Caudoviricetes;Unknown	200k_Viruses_Hug_HadzaGD_seq_7122	Caudoviricetes;Unknown	Two targets	competitive
Viruses_Hug_HadzaGD_seq_7153	Caudoviricetes;Unknown	200k_Viruses_Hug_HadzaGD_seq_7122	Caudoviricetes;Unknown	Two targets	competitive
Viruses_Hug_MGV_seq_7992	Unclassified	200k_Viruses_Hug_HadzaGD_seq_7122	Caudoviricetes;Unknown	Two targets	competitive
Viruses_Hug_HadzaGD_seq_6927	Caudoviricetes;Unknown	200k_Viruses_Hug_HadzaGD_seq_7125	Caudoviricetes;Unknown	Two targets	competitive
Viruses_Hug_HadzaGD_seq_6963	Caudoviricetes;Unknown	200k_Viruses_Hug_HadzaGD_seq_7125	Caudoviricetes;Unknown	Two targets	competitive
Viruses_Hug_HadzaGD_seq_7178	Caudoviricetes;Unknown	200k_Viruses_Hug_HadzaGD_seq_7125	Caudoviricetes;Unknown	Two targets	competitive
Viruses_Hug_HadzaGD_seq_7049	Caudoviricetes;Unknown	200k_Viruses_Hug_HadzaGD_seq_7137	Caudoviricetes;Unknown	Two targets	competitive
Viruses_Hug_HadzaGD_seq_7119	Caudoviricetes;Unknown	200k_Viruses_Hug_HadzaGD_seq_7137	Caudoviricetes;Unknown	Two targets	competitive
Viruses_Hug_HadzaGD_seq_7222	Caudoviricetes;Unknown	200k_Viruses_Hug_HadzaGD_seq_7139	Caudoviricetes;Unknown	Two targets	competitive
Viruses_Hug_HadzaGD_seq_7225	Caudoviricetes;Unknown	200k_Viruses_Hug_HadzaGD_seq_7139	Caudoviricetes;Unknown	Two targets	competitive
Viruses_Hug_MGV_seq_7812	Caudoviricetes;Unknown	200k_Viruses_Hug_HadzaGD_seq_7139	Caudoviricetes;Unknown	One target	competitive
Viruses_Hug_HadzaGD_seq_6956	Caudoviricetes;Unknown	200k_Viruses_Hug_HadzaGD_seq_7144	Caudoviricetes;Unknown	One target	competitive
Viruses_Hug_HadzaGD_seq_7068	Caudoviricetes;Unknown	200k_Viruses_Hug_HadzaGD_seq_7144	Caudoviricetes;Unknown	One target	competitive
Viruses_Hug_HadzaGD_seq_7122	Caudoviricetes;Unknown	200k_Viruses_Hug_HadzaGD_seq_7144	Caudoviricetes;Unknown	One target	competitive
Viruses_Hug_HadzaGD_seq_7153	Caudoviricetes;Unknown	200k_Viruses_Hug_HadzaGD_seq_7144	Caudoviricetes;Unknown	One target	competitive
Viruses_Hug_MGV_seq_7992	Unclassified	200k_Viruses_Hug_HadzaGD_seq_7144	Caudoviricetes;Unknown	One target	competitive
Viruses_Hug_CHGV_seq_6028	Caudoviricetes;Unknown	200k_Viruses_Hug_HadzaGD_seq_7149	Caudoviricetes;Unknown	Two targets	competitive
Viruses_Hug_GVD_seq_6737	Caudoviricetes;Unknown	200k_Viruses_Hug_HadzaGD_seq_7149	Caudoviricetes;Unknown	Two targets	competitive
Viruses_Hug_HadzaGD_seq_6796	Caudoviricetes;Unknown	200k_Viruses_Hug_HadzaGD_seq_7149	Caudoviricetes;Unknown	Two targets	competitive
Viruses_Hug_HadzaGD_seq_6800	Caudoviricetes;Unknown	200k_Viruses_Hug_HadzaGD_seq_7149	Caudoviricetes;Unknown	Two targets	competitive
Viruses_Hug_HadzaGD_seq_6993	Caudoviricetes;Unknown	200k_Viruses_Hug_HadzaGD_seq_7149	Caudoviricetes;Unknown	Two targets	competitive
Viruses_Hug_HadzaGD_seq_7095	Caudoviricetes;Unknown	200k_Viruses_Hug_HadzaGD_seq_7149	Caudoviricetes;Unknown	Two targets	competitive
Viruses_Hug_HadzaGD_seq_7180	Caudoviricetes;Unknown	200k_Viruses_Hug_HadzaGD_seq_7149	Caudoviricetes;Unknown	Two targets	competitive
Viruses_Hug_HadzaGD_seq_7229	Caudoviricetes;Unknown	200k_Viruses_Hug_HadzaGD_seq_7149	Caudoviricetes;Unknown	Two targets	competitive
Viruses_Hug_HadzaGD_seq_7252	Caudoviricetes;Unknown	200k_Viruses_Hug_HadzaGD_seq_7149	Caudoviricetes;Unknown	Two targets	competitive
Viruses_Hug_HadzaGD_seq_7318	Caudoviricetes;Unknown	200k_Viruses_Hug_HadzaGD_seq_7149	Caudoviricetes;Unknown	Two targets	competitive
Viruses_Hug_MGV_seq_7409	Caudoviricetes;Unknown	200k_Viruses_Hug_HadzaGD_seq_7149	Caudoviricetes;Unknown	Two targets	competitive
Viruses_Hug_MGV_seq_7410	Caudoviricetes;Unknown	200k_Viruses_Hug_HadzaGD_seq_7149	Caudoviricetes;Unknown	Two targets	competitive
Viruses_Hug_MGV_seq_7413	Caudoviricetes;Unknown	200k_Viruses_Hug_HadzaGD_seq_7149	Caudoviricetes;Unknown	Two targets	competitive
Viruses_Hug_MGV_seq_7417	Caudoviricetes;Unknown	200k_Viruses_Hug_HadzaGD_seq_7149	Caudoviricetes;Unknown	Two targets	competitive
Viruses_Hug_MGV_seq_7418	Caudoviricetes;Unknown	200k_Viruses_Hug_HadzaGD_seq_7149	Caudoviricetes;Unknown	Two targets	competitive
Viruses_Hug_MGV_seq_7420	Caudoviricetes;Unknown	200k_Viruses_Hug_HadzaGD_seq_7149	Caudoviricetes;Unknown	One target	competitive
Viruses_Hug_MGV_seq_7459	Caudoviricetes;Unknown	200k_Viruses_Hug_HadzaGD_seq_7149	Caudoviricetes;Unknown	Two targets	competitive
Viruses_Hug_MGV_seq_7489	Caudoviricetes;Unknown	200k_Viruses_Hug_HadzaGD_seq_7149	Caudoviricetes;Unknown	Two targets	competitive
Viruses_Hug_MGV_seq_7501	Caudoviricetes;Unknown	200k_Viruses_Hug_HadzaGD_seq_7149	Caudoviricetes;Unknown	Two targets	competitive
Viruses_Hug_MGV_seq_7799	Caudoviricetes;Unknown	200k_Viruses_Hug_HadzaGD_seq_7149	Caudoviricetes;Unknown	Two targets	competitive
Viruses_Hug_MGV_seq_7812	Caudoviricetes;Unknown	200k_Viruses_Hug_HadzaGD_seq_7149	Caudoviricetes;Unknown	Two targets	competitive
Viruses_Hug_MGV_seq_7952	Caudoviricetes;Unknown	200k_Viruses_Hug_HadzaGD_seq_7149	Caudoviricetes;Unknown	Two targets	competitive
Viruses_Hug_MGV_seq_7963	Caudoviricetes;Unknown	200k_Viruses_Hug_HadzaGD_seq_7149	Caudoviricetes;Unknown	One target	competitive
Viruses_Hug_MGV_seq_7991	Caudoviricetes;Unknown	200k_Viruses_Hug_HadzaGD_seq_7149	Caudoviricetes;Unknown	Two targets	competitive
Viruses_Hug_MGV_seq_8004	Unclassified	200k_Viruses_Hug_HadzaGD_seq_7149	Caudoviricetes;Unknown	Two targets	competitive
Viruses_Hug_MGV_seq_8008	Caudoviricetes;Unknown	200k_Viruses_Hug_HadzaGD_seq_7149	Caudoviricetes;Unknown	Two targets	competitive
Viruses_Hug_MGV_seq_8017	Caudoviricetes;Unknown	200k_Viruses_Hug_HadzaGD_seq_7149	Caudoviricetes;Unknown	Two targets	competitive
Viruses_Ref_Refdb_seq_2734	Caudoviricetes;Unknown	200k_Viruses_Hug_HadzaGD_seq_7149	Caudoviricetes;Unknown	One target	competitive
Viruses_Hug_HadzaGD_seq_6956	Caudoviricetes;Unknown	200k_Viruses_Hug_HadzaGD_seq_7153	Caudoviricetes;Unknown	Two targets	competitive
Viruses_Hug_HadzaGD_seq_7068	Caudoviricetes;Unknown	200k_Viruses_Hug_HadzaGD_seq_7153	Caudoviricetes;Unknown	Two targets	competitive
Viruses_Hug_HadzaGD_seq_7122	Caudoviricetes;Unknown	200k_Viruses_Hug_HadzaGD_seq_7153	Caudoviricetes;Unknown	Two targets	competitive
Viruses_Hug_MGV_seq_7992	Unclassified	200k_Viruses_Hug_HadzaGD_seq_7153	Caudoviricetes;Unknown	Two targets	competitive
Viruses_Hug_HadzaGD_seq_6956	Caudoviricetes;Unknown	200k_Viruses_Hug_HadzaGD_seq_7156	Caudoviricetes;Unknown	One target	competitive
Viruses_Hug_HadzaGD_seq_7068	Caudoviricetes;Unknown	200k_Viruses_Hug_HadzaGD_seq_7156	Caudoviricetes;Unknown	One target	competitive
Viruses_Hug_HadzaGD_seq_7122	Caudoviricetes;Unknown	200k_Viruses_Hug_HadzaGD_seq_7156	Caudoviricetes;Unknown	One target	competitive
Viruses_Hug_HadzaGD_seq_7153	Caudoviricetes;Unknown	200k_Viruses_Hug_HadzaGD_seq_7156	Caudoviricetes;Unknown	One target	competitive
Viruses_Hug_MGV_seq_7992	Unclassified	200k_Viruses_Hug_HadzaGD_seq_7156	Caudoviricetes;Unknown	One target	competitive
Viruses_Hug_HadzaGD_seq_6956	Caudoviricetes;Unknown	200k_Viruses_Hug_HadzaGD_seq_7165	Caudoviricetes;Unknown	One target	competitive
Viruses_Hug_HadzaGD_seq_7068	Caudoviricetes;Unknown	200k_Viruses_Hug_HadzaGD_seq_7165	Caudoviricetes;Unknown	One target	competitive
Viruses_Hug_HadzaGD_seq_7122	Caudoviricetes;Unknown	200k_Viruses_Hug_HadzaGD_seq_7165	Caudoviricetes;Unknown	One target	competitive
Viruses_Hug_HadzaGD_seq_7153	Caudoviricetes;Unknown	200k_Viruses_Hug_HadzaGD_seq_7165	Caudoviricetes;Unknown	One target	competitive
Viruses_Hug_MGV_seq_7992	Unclassified	200k_Viruses_Hug_HadzaGD_seq_7165	Caudoviricetes;Unknown	One target	competitive
Viruses_Hug_HadzaGD_seq_6927	Caudoviricetes;Unknown	200k_Viruses_Hug_HadzaGD_seq_7178	Caudoviricetes;Unknown	Two targets	competitive
Viruses_Hug_HadzaGD_seq_7125	Caudoviricetes;Unknown	200k_Viruses_Hug_HadzaGD_seq_7178	Caudoviricetes;Unknown	Two targets	competitive
Viruses_Hug_CHGV_seq_6028	Caudoviricetes;Unknown	200k_Viruses_Hug_HadzaGD_seq_7180	Caudoviricetes;Unknown	Two targets	competitive
Viruses_Hug_HadzaGD_seq_6796	Caudoviricetes;Unknown	200k_Viruses_Hug_HadzaGD_seq_7180	Caudoviricetes;Unknown	Two targets	competitive
Viruses_Hug_HadzaGD_seq_6800	Caudoviricetes;Unknown	200k_Viruses_Hug_HadzaGD_seq_7180	Caudoviricetes;Unknown	Two targets	competitive
Viruses_Hug_HadzaGD_seq_6993	Caudoviricetes;Unknown	200k_Viruses_Hug_HadzaGD_seq_7180	Caudoviricetes;Unknown	Two targets	competitive
Viruses_Hug_HadzaGD_seq_7095	Caudoviricetes;Unknown	200k_Viruses_Hug_HadzaGD_seq_7180	Caudoviricetes;Unknown	Two targets	competitive
Viruses_Hug_HadzaGD_seq_7149	Caudoviricetes;Unknown	200k_Viruses_Hug_HadzaGD_seq_7180	Caudoviricetes;Unknown	Two targets	competitive
Viruses_Hug_HadzaGD_seq_7229	Caudoviricetes;Unknown	200k_Viruses_Hug_HadzaGD_seq_7180	Caudoviricetes;Unknown	Two targets	competitive
Viruses_Hug_HadzaGD_seq_7318	Caudoviricetes;Unknown	200k_Viruses_Hug_HadzaGD_seq_7180	Caudoviricetes;Unknown	Two targets	competitive
Viruses_Hug_MGV_seq_7410	Caudoviricetes;Unknown	200k_Viruses_Hug_HadzaGD_seq_7180	Caudoviricetes;Unknown	Two targets	competitive
Viruses_Hug_MGV_seq_7413	Caudoviricetes;Unknown	200k_Viruses_Hug_HadzaGD_seq_7180	Caudoviricetes;Unknown	Two targets	competitive
Viruses_Hug_MGV_seq_7420	Caudoviricetes;Unknown	200k_Viruses_Hug_HadzaGD_seq_7180	Caudoviricetes;Unknown	Two targets	competitive
Viruses_Hug_MGV_seq_7459	Caudoviricetes;Unknown	200k_Viruses_Hug_HadzaGD_seq_7180	Caudoviricetes;Unknown	Two targets	competitive
Viruses_Hug_MGV_seq_7489	Caudoviricetes;Unknown	200k_Viruses_Hug_HadzaGD_seq_7180	Caudoviricetes;Unknown	Two targets	competitive
Viruses_Hug_MGV_seq_7799	Caudoviricetes;Unknown	200k_Viruses_Hug_HadzaGD_seq_7180	Caudoviricetes;Unknown	Two targets	competitive
Viruses_Hug_MGV_seq_7812	Caudoviricetes;Unknown	200k_Viruses_Hug_HadzaGD_seq_7180	Caudoviricetes;Unknown	One target	competitive
Viruses_Hug_MGV_seq_7963	Caudoviricetes;Unknown	200k_Viruses_Hug_HadzaGD_seq_7180	Caudoviricetes;Unknown	Two targets	competitive
Viruses_Hug_MGV_seq_8004	Unclassified	200k_Viruses_Hug_HadzaGD_seq_7180	Caudoviricetes;Unknown	Two targets	competitive
Viruses_Ref_Refdb_seq_2734	Caudoviricetes;Unknown	200k_Viruses_Hug_HadzaGD_seq_7180	Caudoviricetes;Unknown	Two targets	competitive
Viruses_Hug_HadzaGD_seq_6793	Caudoviricetes;Unknown	200k_Viruses_Hug_HadzaGD_seq_7182	Caudoviricetes;Unknown	One target	non-competitive
Viruses_Hug_HadzaGD_seq_6853	Caudoviricetes;Unknown	200k_Viruses_Hug_HadzaGD_seq_7182	Caudoviricetes;Unknown	One target	non-competitive
Viruses_Hug_HadzaGD_seq_7095	Caudoviricetes;Unknown	200k_Viruses_Hug_HadzaGD_seq_7189	Caudoviricetes;Unknown	One target	competitive
Viruses_Hug_HadzaGD_seq_7149	Caudoviricetes;Unknown	200k_Viruses_Hug_HadzaGD_seq_7189	Caudoviricetes;Unknown	One target	competitive
Viruses_Hug_HadzaGD_seq_7229	Caudoviricetes;Unknown	200k_Viruses_Hug_HadzaGD_seq_7189	Caudoviricetes;Unknown	One target	competitive
Viruses_Hug_MGV_seq_7459	Caudoviricetes;Unknown	200k_Viruses_Hug_HadzaGD_seq_7189	Caudoviricetes;Unknown	One target	competitive
Viruses_Hug_MGV_seq_7489	Caudoviricetes;Unknown	200k_Viruses_Hug_HadzaGD_seq_7189	Caudoviricetes;Unknown	One target	competitive
Viruses_Hug_MGV_seq_7812	Caudoviricetes;Unknown	200k_Viruses_Hug_HadzaGD_seq_7189	Caudoviricetes;Unknown	One target	competitive
Viruses_Hug_MGV_seq_8008	Caudoviricetes;Unknown	200k_Viruses_Hug_HadzaGD_seq_7189	Caudoviricetes;Unknown	One target	competitive
Viruses_Hug_HadzaGD_seq_6779	Caudoviricetes;Unknown	200k_Viruses_Hug_HadzaGD_seq_7191	Caudoviricetes;Unknown	Two targets	competitive
Viruses_Hug_HadzaGD_seq_6834	Caudoviricetes;Unknown	200k_Viruses_Hug_HadzaGD_seq_7191	Caudoviricetes;Unknown	Two targets	competitive
Viruses_Hug_HadzaGD_seq_7192	Caudoviricetes;Unknown	200k_Viruses_Hug_HadzaGD_seq_7191	Caudoviricetes;Unknown	Two targets	competitive
Viruses_Hug_HadzaGD_seq_6779	Caudoviricetes;Unknown	200k_Viruses_Hug_HadzaGD_seq_7192	Caudoviricetes;Unknown	Two targets	competitive
Viruses_Hug_HadzaGD_seq_6834	Caudoviricetes;Unknown	200k_Viruses_Hug_HadzaGD_seq_7192	Caudoviricetes;Unknown	Two targets	competitive
Viruses_Hug_HadzaGD_seq_7191	Caudoviricetes;Unknown	200k_Viruses_Hug_HadzaGD_seq_7192	Caudoviricetes;Unknown	Two targets	competitive
Viruses_Hug_HadzaGD_seq_7093	Caudoviricetes;Unknown	200k_Viruses_Hug_HadzaGD_seq_7212	Caudoviricetes;Unknown	One target	competitive
Viruses_Hug_HadzaGD_seq_6847	Caudoviricetes;Unknown	200k_Viruses_Hug_HadzaGD_seq_7220	Caudoviricetes;Unknown	Two targets	competitive
Viruses_Hug_HadzaGD_seq_7224	Caudoviricetes;Unknown	200k_Viruses_Hug_HadzaGD_seq_7220	Caudoviricetes;Unknown	Two targets	competitive
Viruses_Hug_HadzaGD_seq_7139	Caudoviricetes;Unknown	200k_Viruses_Hug_HadzaGD_seq_7222	Caudoviricetes;Unknown	Two targets	competitive
Viruses_Hug_HadzaGD_seq_7225	Caudoviricetes;Unknown	200k_Viruses_Hug_HadzaGD_seq_7222	Caudoviricetes;Unknown	Two targets	competitive
Viruses_Hug_MGV_seq_7812	Caudoviricetes;Unknown	200k_Viruses_Hug_HadzaGD_seq_7222	Caudoviricetes;Unknown	One target	competitive
Viruses_Hug_HadzaGD_seq_6847	Caudoviricetes;Unknown	200k_Viruses_Hug_HadzaGD_seq_7224	Caudoviricetes;Unknown	Two targets	competitive
Viruses_Hug_HadzaGD_seq_7220	Caudoviricetes;Unknown	200k_Viruses_Hug_HadzaGD_seq_7224	Caudoviricetes;Unknown	Two targets	competitive
Viruses_Hug_HadzaGD_seq_7139	Caudoviricetes;Unknown	200k_Viruses_Hug_HadzaGD_seq_7225	Caudoviricetes;Unknown	Two targets	competitive
Viruses_Hug_HadzaGD_seq_7222	Caudoviricetes;Unknown	200k_Viruses_Hug_HadzaGD_seq_7225	Caudoviricetes;Unknown	Two targets	competitive
Viruses_Hug_MGV_seq_7812	Caudoviricetes;Unknown	200k_Viruses_Hug_HadzaGD_seq_7225	Caudoviricetes;Unknown	One target	competitive
Viruses_Hug_CHGV_seq_6028	Caudoviricetes;Unknown	200k_Viruses_Hug_HadzaGD_seq_7229	Caudoviricetes;Unknown	Two targets	competitive
Viruses_Hug_HadzaGD_seq_6796	Caudoviricetes;Unknown	200k_Viruses_Hug_HadzaGD_seq_7229	Caudoviricetes;Unknown	Two targets	competitive
Viruses_Hug_HadzaGD_seq_6800	Caudoviricetes;Unknown	200k_Viruses_Hug_HadzaGD_seq_7229	Caudoviricetes;Unknown	Two targets	competitive
Viruses_Hug_HadzaGD_seq_6993	Caudoviricetes;Unknown	200k_Viruses_Hug_HadzaGD_seq_7229	Caudoviricetes;Unknown	Two targets	competitive
Viruses_Hug_HadzaGD_seq_7095	Caudoviricetes;Unknown	200k_Viruses_Hug_HadzaGD_seq_7229	Caudoviricetes;Unknown	Two targets	competitive
Viruses_Hug_HadzaGD_seq_7149	Caudoviricetes;Unknown	200k_Viruses_Hug_HadzaGD_seq_7229	Caudoviricetes;Unknown	Two targets	competitive
Viruses_Hug_HadzaGD_seq_7180	Caudoviricetes;Unknown	200k_Viruses_Hug_HadzaGD_seq_7229	Caudoviricetes;Unknown	Two targets	competitive
Viruses_Hug_HadzaGD_seq_7252	Caudoviricetes;Unknown	200k_Viruses_Hug_HadzaGD_seq_7229	Caudoviricetes;Unknown	Two targets	competitive
Viruses_Hug_HadzaGD_seq_7318	Caudoviricetes;Unknown	200k_Viruses_Hug_HadzaGD_seq_7229	Caudoviricetes;Unknown	Two targets	competitive
Viruses_Hug_MGV_seq_7409	Caudoviricetes;Unknown	200k_Viruses_Hug_HadzaGD_seq_7229	Caudoviricetes;Unknown	Two targets	competitive
Viruses_Hug_MGV_seq_7413	Caudoviricetes;Unknown	200k_Viruses_Hug_HadzaGD_seq_7229	Caudoviricetes;Unknown	Two targets	competitive
Viruses_Hug_MGV_seq_7417	Caudoviricetes;Unknown	200k_Viruses_Hug_HadzaGD_seq_7229	Caudoviricetes;Unknown	Two targets	competitive
Viruses_Hug_MGV_seq_7418	Caudoviricetes;Unknown	200k_Viruses_Hug_HadzaGD_seq_7229	Caudoviricetes;Unknown	Two targets	competitive
Viruses_Hug_MGV_seq_7420	Caudoviricetes;Unknown	200k_Viruses_Hug_HadzaGD_seq_7229	Caudoviricetes;Unknown	Two targets	competitive
Viruses_Hug_MGV_seq_7459	Caudoviricetes;Unknown	200k_Viruses_Hug_HadzaGD_seq_7229	Caudoviricetes;Unknown	Two targets	competitive
Viruses_Hug_MGV_seq_7489	Caudoviricetes;Unknown	200k_Viruses_Hug_HadzaGD_seq_7229	Caudoviricetes;Unknown	Two targets	competitive
Viruses_Hug_MGV_seq_7501	Caudoviricetes;Unknown	200k_Viruses_Hug_HadzaGD_seq_7229	Caudoviricetes;Unknown	Two targets	competitive
Viruses_Hug_MGV_seq_7812	Caudoviricetes;Unknown	200k_Viruses_Hug_HadzaGD_seq_7229	Caudoviricetes;Unknown	Two targets	competitive
Viruses_Hug_MGV_seq_7991	Caudoviricetes;Unknown	200k_Viruses_Hug_HadzaGD_seq_7229	Caudoviricetes;Unknown	Two targets	competitive
Viruses_Hug_MGV_seq_8004	Unclassified	200k_Viruses_Hug_HadzaGD_seq_7229	Caudoviricetes;Unknown	Two targets	competitive
Viruses_Hug_MGV_seq_8008	Caudoviricetes;Unknown	200k_Viruses_Hug_HadzaGD_seq_7229	Caudoviricetes;Unknown	Two targets	competitive
Viruses_Hug_MGV_seq_8017	Caudoviricetes;Unknown	200k_Viruses_Hug_HadzaGD_seq_7229	Caudoviricetes;Unknown	Two targets	competitive
Viruses_Hug_CHGV_seq_6028	Caudoviricetes;Unknown	200k_Viruses_Hug_HadzaGD_seq_7242	Caudoviricetes;Unknown	One target	competitive
Viruses_Hug_HadzaGD_seq_6796	Caudoviricetes;Unknown	200k_Viruses_Hug_HadzaGD_seq_7242	Caudoviricetes;Unknown	Two targets	competitive
Viruses_Hug_HadzaGD_seq_6800	Caudoviricetes;Unknown	200k_Viruses_Hug_HadzaGD_seq_7242	Caudoviricetes;Unknown	Two targets	competitive
Viruses_Hug_HadzaGD_seq_6993	Caudoviricetes;Unknown	200k_Viruses_Hug_HadzaGD_seq_7242	Caudoviricetes;Unknown	One target	competitive
Viruses_Hug_HadzaGD_seq_7095	Caudoviricetes;Unknown	200k_Viruses_Hug_HadzaGD_seq_7242	Caudoviricetes;Unknown	One target	competitive
Viruses_Hug_HadzaGD_seq_7180	Caudoviricetes;Unknown	200k_Viruses_Hug_HadzaGD_seq_7242	Caudoviricetes;Unknown	One target	competitive
Viruses_Hug_HadzaGD_seq_7229	Caudoviricetes;Unknown	200k_Viruses_Hug_HadzaGD_seq_7242	Caudoviricetes;Unknown	One target	competitive
Viruses_Hug_MGV_seq_7410	Caudoviricetes;Unknown	200k_Viruses_Hug_HadzaGD_seq_7242	Caudoviricetes;Unknown	One target	competitive
Viruses_Hug_MGV_seq_7413	Caudoviricetes;Unknown	200k_Viruses_Hug_HadzaGD_seq_7242	Caudoviricetes;Unknown	Two targets	competitive
Viruses_Hug_MGV_seq_7420	Caudoviricetes;Unknown	200k_Viruses_Hug_HadzaGD_seq_7242	Caudoviricetes;Unknown	One target	competitive
Viruses_Hug_MGV_seq_7489	Caudoviricetes;Unknown	200k_Viruses_Hug_HadzaGD_seq_7242	Caudoviricetes;Unknown	One target	competitive
Viruses_Hug_MGV_seq_7679	Caudoviricetes;Unknown	200k_Viruses_Hug_HadzaGD_seq_7242	Caudoviricetes;Unknown	One target	competitive
Viruses_Hug_MGV_seq_7964	Caudoviricetes;Unknown	200k_Viruses_Hug_HadzaGD_seq_7242	Caudoviricetes;Unknown	One target	competitive
Viruses_Hug_MGV_seq_7965	Caudoviricetes;Unknown	200k_Viruses_Hug_HadzaGD_seq_7242	Caudoviricetes;Unknown	One target	competitive
Viruses_Hug_MGV_seq_7991	Caudoviricetes;Unknown	200k_Viruses_Hug_HadzaGD_seq_7242	Caudoviricetes;Unknown	One target	competitive
Viruses_Hug_MGV_seq_8008	Caudoviricetes;Unknown	200k_Viruses_Hug_HadzaGD_seq_7242	Caudoviricetes;Unknown	One target	competitive
Viruses_Ref_Refdb_seq_1106	Caudoviricetes;Unknown	200k_Viruses_Hug_HadzaGD_seq_7242	Caudoviricetes;Unknown	Two targets	competitive
Viruses_Hug_CHGV_seq_6028	Caudoviricetes;Unknown	200k_Viruses_Hug_HadzaGD_seq_7252	Caudoviricetes;Unknown	Two targets	competitive
Viruses_Hug_GVD_seq_6737	Caudoviricetes;Unknown	200k_Viruses_Hug_HadzaGD_seq_7252	Caudoviricetes;Unknown	Two targets	competitive
Viruses_Hug_HadzaGD_seq_6796	Caudoviricetes;Unknown	200k_Viruses_Hug_HadzaGD_seq_7252	Caudoviricetes;Unknown	One target	competitive
Viruses_Hug_HadzaGD_seq_6800	Caudoviricetes;Unknown	200k_Viruses_Hug_HadzaGD_seq_7252	Caudoviricetes;Unknown	One target	competitive
Viruses_Hug_HadzaGD_seq_6993	Caudoviricetes;Unknown	200k_Viruses_Hug_HadzaGD_seq_7252	Caudoviricetes;Unknown	One target	competitive
Viruses_Hug_HadzaGD_seq_7095	Caudoviricetes;Unknown	200k_Viruses_Hug_HadzaGD_seq_7252	Caudoviricetes;Unknown	Two targets	competitive
Viruses_Hug_HadzaGD_seq_7149	Caudoviricetes;Unknown	200k_Viruses_Hug_HadzaGD_seq_7252	Caudoviricetes;Unknown	Two targets	competitive
Viruses_Hug_HadzaGD_seq_7180	Caudoviricetes;Unknown	200k_Viruses_Hug_HadzaGD_seq_7252	Caudoviricetes;Unknown	One target	competitive
Viruses_Hug_HadzaGD_seq_7229	Caudoviricetes;Unknown	200k_Viruses_Hug_HadzaGD_seq_7252	Caudoviricetes;Unknown	Two targets	competitive
Viruses_Hug_HadzaGD_seq_7318	Caudoviricetes;Unknown	200k_Viruses_Hug_HadzaGD_seq_7252	Caudoviricetes;Unknown	One target	competitive
Viruses_Hug_MGV_seq_7413	Caudoviricetes;Unknown	200k_Viruses_Hug_HadzaGD_seq_7252	Caudoviricetes;Unknown	One target	competitive
Viruses_Hug_MGV_seq_7417	Caudoviricetes;Unknown	200k_Viruses_Hug_HadzaGD_seq_7252	Caudoviricetes;Unknown	Two targets	competitive
Viruses_Hug_MGV_seq_7418	Caudoviricetes;Unknown	200k_Viruses_Hug_HadzaGD_seq_7252	Caudoviricetes;Unknown	Two targets	competitive
Viruses_Hug_MGV_seq_7420	Caudoviricetes;Unknown	200k_Viruses_Hug_HadzaGD_seq_7252	Caudoviricetes;Unknown	Two targets	competitive
Viruses_Hug_MGV_seq_7459	Caudoviricetes;Unknown	200k_Viruses_Hug_HadzaGD_seq_7252	Caudoviricetes;Unknown	Two targets	competitive
Viruses_Hug_MGV_seq_7489	Caudoviricetes;Unknown	200k_Viruses_Hug_HadzaGD_seq_7252	Caudoviricetes;Unknown	Two targets	competitive
Viruses_Hug_MGV_seq_7501	Caudoviricetes;Unknown	200k_Viruses_Hug_HadzaGD_seq_7252	Caudoviricetes;Unknown	Two targets	competitive
Viruses_Hug_MGV_seq_7812	Caudoviricetes;Unknown	200k_Viruses_Hug_HadzaGD_seq_7252	Caudoviricetes;Unknown	Two targets	competitive
Viruses_Hug_MGV_seq_7952	Caudoviricetes;Unknown	200k_Viruses_Hug_HadzaGD_seq_7252	Caudoviricetes;Unknown	Two targets	competitive
Viruses_Hug_MGV_seq_8004	Unclassified	200k_Viruses_Hug_HadzaGD_seq_7252	Caudoviricetes;Unknown	Two targets	competitive
Viruses_Hug_MGV_seq_8008	Caudoviricetes;Unknown	200k_Viruses_Hug_HadzaGD_seq_7252	Caudoviricetes;Unknown	Two targets	competitive
Viruses_Hug_MGV_seq_8017	Caudoviricetes;Unknown	200k_Viruses_Hug_HadzaGD_seq_7252	Caudoviricetes;Unknown	Two targets	competitive
Viruses_Hug_HadzaGD_seq_7311	Caudoviricetes;Unknown	200k_Viruses_Hug_HadzaGD_seq_7274	Caudoviricetes;Unknown	One target	competitive
Viruses_Hug_MGV_seq_8082	Caudoviricetes;Unknown	200k_Viruses_Hug_HadzaGD_seq_7293	Caudoviricetes;Unknown	Two targets	competitive
Viruses_Ref_Refdb_seq_1414	Caudoviricetes;Unknown	200k_Viruses_Hug_HadzaGD_seq_7293	Caudoviricetes;Unknown	Two targets	competitive
Viruses_Hug_CHGV_seq_6005	Caudoviricetes;Unknown	200k_Viruses_Hug_HadzaGD_seq_7295	Caudoviricetes;Unknown	Two targets	competitive
Viruses_Hug_HadzaGD_seq_6990	Caudoviricetes;Unknown	200k_Viruses_Hug_HadzaGD_seq_7295	Caudoviricetes;Unknown	Two targets	competitive
Viruses_Hug_HadzaGD_seq_7318	Caudoviricetes;Unknown	200k_Viruses_Hug_HadzaGD_seq_7295	Caudoviricetes;Unknown	One target	competitive
Viruses_Hug_MGV_seq_7410	Caudoviricetes;Unknown	200k_Viruses_Hug_HadzaGD_seq_7295	Caudoviricetes;Unknown	One target	competitive
Viruses_Hug_MGV_seq_7413	Caudoviricetes;Unknown	200k_Viruses_Hug_HadzaGD_seq_7295	Caudoviricetes;Unknown	One target	competitive
Viruses_Hug_MGV_seq_7417	Caudoviricetes;Unknown	200k_Viruses_Hug_HadzaGD_seq_7295	Caudoviricetes;Unknown	One target	competitive
Viruses_Hug_MGV_seq_7418	Caudoviricetes;Unknown	200k_Viruses_Hug_HadzaGD_seq_7295	Caudoviricetes;Unknown	One target	competitive
Viruses_Hug_MGV_seq_7501	Caudoviricetes;Unknown	200k_Viruses_Hug_HadzaGD_seq_7295	Caudoviricetes;Unknown	One target	competitive
Viruses_Hug_MGV_seq_7743	Unclassified	200k_Viruses_Hug_HadzaGD_seq_7295	Caudoviricetes;Unknown	Two targets	competitive
Viruses_Hug_MGV_seq_7764	Unclassified	200k_Viruses_Hug_HadzaGD_seq_7295	Caudoviricetes;Unknown	Two targets	competitive
Viruses_Hug_MGV_seq_7765	Unclassified	200k_Viruses_Hug_HadzaGD_seq_7295	Caudoviricetes;Unknown	Two targets	competitive
Viruses_Hug_MGV_seq_7834	Caudoviricetes;Unknown	200k_Viruses_Hug_HadzaGD_seq_7295	Caudoviricetes;Unknown	Two targets	competitive
Viruses_Ref_Refdb_seq_359	Caudoviricetes;Unknown	200k_Viruses_Hug_HadzaGD_seq_7295	Caudoviricetes;Unknown	Two targets	competitive
Viruses_Ref_Refdb_seq_2751	Caudoviricetes;Unknown	200k_Viruses_Hug_HadzaGD_seq_7316	Caudoviricetes;Unknown	One target	competitive
Viruses_Ref_Refdb_seq_5399	Caudoviricetes;Unknown	200k_Viruses_Hug_HadzaGD_seq_7317	Caudoviricetes;Unknown	One target	non-competitive
Viruses_Hug_CHGV_seq_6028	Caudoviricetes;Unknown	200k_Viruses_Hug_HadzaGD_seq_7318	Caudoviricetes;Unknown	Two targets	competitive
Viruses_Hug_HadzaGD_seq_6796	Caudoviricetes;Unknown	200k_Viruses_Hug_HadzaGD_seq_7318	Caudoviricetes;Unknown	Two targets	competitive
Viruses_Hug_HadzaGD_seq_6800	Caudoviricetes;Unknown	200k_Viruses_Hug_HadzaGD_seq_7318	Caudoviricetes;Unknown	Two targets	competitive
Viruses_Hug_HadzaGD_seq_6993	Caudoviricetes;Unknown	200k_Viruses_Hug_HadzaGD_seq_7318	Caudoviricetes;Unknown	Two targets	competitive
Viruses_Hug_HadzaGD_seq_7095	Caudoviricetes;Unknown	200k_Viruses_Hug_HadzaGD_seq_7318	Caudoviricetes;Unknown	Two targets	competitive
Viruses_Hug_HadzaGD_seq_7149	Caudoviricetes;Unknown	200k_Viruses_Hug_HadzaGD_seq_7318	Caudoviricetes;Unknown	Two targets	competitive
Viruses_Hug_HadzaGD_seq_7180	Caudoviricetes;Unknown	200k_Viruses_Hug_HadzaGD_seq_7318	Caudoviricetes;Unknown	Two targets	competitive
Viruses_Hug_HadzaGD_seq_7229	Caudoviricetes;Unknown	200k_Viruses_Hug_HadzaGD_seq_7318	Caudoviricetes;Unknown	Two targets	competitive
Viruses_Hug_HadzaGD_seq_7242	Caudoviricetes;Unknown	200k_Viruses_Hug_HadzaGD_seq_7318	Caudoviricetes;Unknown	One target	competitive
Viruses_Hug_MGV_seq_7410	Caudoviricetes;Unknown	200k_Viruses_Hug_HadzaGD_seq_7318	Caudoviricetes;Unknown	Two targets	competitive
Viruses_Hug_MGV_seq_7413	Caudoviricetes;Unknown	200k_Viruses_Hug_HadzaGD_seq_7318	Caudoviricetes;Unknown	Two targets	competitive
Viruses_Hug_MGV_seq_7420	Caudoviricetes;Unknown	200k_Viruses_Hug_HadzaGD_seq_7318	Caudoviricetes;Unknown	Two targets	competitive
Viruses_Hug_MGV_seq_7489	Caudoviricetes;Unknown	200k_Viruses_Hug_HadzaGD_seq_7318	Caudoviricetes;Unknown	Two targets	competitive
Viruses_Hug_MGV_seq_7799	Caudoviricetes;Unknown	200k_Viruses_Hug_HadzaGD_seq_7318	Caudoviricetes;Unknown	Two targets	competitive
Viruses_Hug_MGV_seq_7963	Caudoviricetes;Unknown	200k_Viruses_Hug_HadzaGD_seq_7318	Caudoviricetes;Unknown	One target	competitive
Viruses_Hug_MGV_seq_8004	Unclassified	200k_Viruses_Hug_HadzaGD_seq_7318	Caudoviricetes;Unknown	Two targets	competitive
Viruses_Ref_Refdb_seq_2734	Caudoviricetes;Unknown	200k_Viruses_Hug_HadzaGD_seq_7318	Caudoviricetes;Unknown	One target	competitive
Viruses_Hug_MGV_seq_7501	Caudoviricetes;Unknown	200k_Viruses_Hug_HadzaGD_seq_7319	Caudoviricetes;Unknown	One target	competitive
Proviruses_Hug_CHGV_seq_6038	Caudoviricetes;Unknown	200k_Viruses_Hug_INGD_seq_7338	Caudoviricetes;Unknown	One target	competitive
Proviruses_Hug_JapVD_seq_7331	Caudoviricetes;Unknown	200k_Viruses_Hug_INGD_seq_7338	Caudoviricetes;Unknown	One target	competitive
Viruses_Hug_CHGV_seq_6045	Caudoviricetes;Unknown	200k_Viruses_Hug_INGD_seq_7338	Caudoviricetes;Unknown	One target	competitive
Viruses_Hug_CHVD_seq_6072	Caudoviricetes;Unknown	200k_Viruses_Hug_INGD_seq_7338	Caudoviricetes;Unknown	One target	competitive
Viruses_Hug_GVD_seq_6739	Caudoviricetes;Unknown	200k_Viruses_Hug_INGD_seq_7338	Caudoviricetes;Unknown	One target	competitive
Viruses_Hug_JapVD_seq_7347	Caudoviricetes;Unknown	200k_Viruses_Hug_INGD_seq_7338	Caudoviricetes;Unknown	One target	competitive
Viruses_Hug_MGV_seq_7358	Caudoviricetes;Unknown	200k_Viruses_Hug_INGD_seq_7338	Caudoviricetes;Unknown	One target	competitive
Viruses_Hug_MGV_seq_8034	Caudoviricetes;Unknown	200k_Viruses_Hug_INGD_seq_7338	Caudoviricetes;Unknown	Two targets	competitive
Viruses_Ref_Refdb_seq_3589	Caudoviricetes;Unknown	200k_Viruses_Hug_INGD_seq_7338	Caudoviricetes;Unknown	One target	competitive
Viruses_Ref_Refdb_seq_3613	Caudoviricetes;Unknown	200k_Viruses_Hug_INGD_seq_7338	Caudoviricetes;Unknown	Two targets	competitive
Viruses_Ref_Refdb_seq_374	Caudoviricetes;Unknown	200k_Viruses_Hug_INGD_seq_7338	Caudoviricetes;Unknown	One target	competitive
Proviruses_Hug_CHGV_seq_6038	Caudoviricetes;Unknown	200k_Viruses_Hug_JapVD_seq_7341	Caudoviricetes;Unknown	One target	competitive
Proviruses_Hug_JapVD_seq_7330	Caudoviricetes;Unknown	200k_Viruses_Hug_JapVD_seq_7341	Caudoviricetes;Unknown	One target	competitive
Proviruses_Hug_JapVD_seq_7331	Caudoviricetes;Unknown	200k_Viruses_Hug_JapVD_seq_7341	Caudoviricetes;Unknown	One target	competitive
Viruses_Hug_CHGV_seq_6045	Caudoviricetes;Unknown	200k_Viruses_Hug_JapVD_seq_7341	Caudoviricetes;Unknown	One target	competitive
Viruses_Hug_CHVD_seq_6072	Caudoviricetes;Unknown	200k_Viruses_Hug_JapVD_seq_7341	Caudoviricetes;Unknown	One target	competitive
Viruses_Hug_GVD_seq_6739	Caudoviricetes;Unknown	200k_Viruses_Hug_JapVD_seq_7341	Caudoviricetes;Unknown	One target	competitive
Viruses_Hug_JapVD_seq_7347	Caudoviricetes;Unknown	200k_Viruses_Hug_JapVD_seq_7341	Caudoviricetes;Unknown	One target	competitive
Viruses_Hug_MGV_seq_7358	Caudoviricetes;Unknown	200k_Viruses_Hug_JapVD_seq_7341	Caudoviricetes;Unknown	One target	competitive
Viruses_Hug_MGV_seq_7995	Caudoviricetes;Unknown	200k_Viruses_Hug_JapVD_seq_7341	Caudoviricetes;Unknown	One target	competitive
Viruses_Hug_MGV_seq_8002	Caudoviricetes;Unknown	200k_Viruses_Hug_JapVD_seq_7341	Caudoviricetes;Unknown	One target	competitive
Viruses_Ref_Refdb_seq_1651	Caudoviricetes;Unknown	200k_Viruses_Hug_JapVD_seq_7341	Caudoviricetes;Unknown	One target	competitive
Viruses_Ref_Refdb_seq_1652	Caudoviricetes;Unknown	200k_Viruses_Hug_JapVD_seq_7341	Caudoviricetes;Unknown	One target	competitive
Viruses_Ref_Refdb_seq_3589	Caudoviricetes;Unknown	200k_Viruses_Hug_JapVD_seq_7341	Caudoviricetes;Unknown	One target	competitive
Viruses_Ref_Refdb_seq_374	Caudoviricetes;Unknown	200k_Viruses_Hug_JapVD_seq_7341	Caudoviricetes;Unknown	One target	competitive
Proviruses_Hug_CHGV_seq_6038	Caudoviricetes;Unknown	200k_Viruses_Hug_JapVD_seq_7343	Caudoviricetes;Unknown	One target	competitive
Proviruses_Hug_JapVD_seq_7330	Caudoviricetes;Unknown	200k_Viruses_Hug_JapVD_seq_7343	Caudoviricetes;Unknown	Two targets	competitive
Proviruses_Hug_JapVD_seq_7331	Caudoviricetes;Unknown	200k_Viruses_Hug_JapVD_seq_7343	Caudoviricetes;Unknown	One target	competitive
Viruses_Hug_CHGV_seq_6045	Caudoviricetes;Unknown	200k_Viruses_Hug_JapVD_seq_7343	Caudoviricetes;Unknown	Two targets	competitive
Viruses_Hug_CHGV_seq_6048	Caudoviricetes;Unknown	200k_Viruses_Hug_JapVD_seq_7343	Caudoviricetes;Unknown	Two targets	competitive
Viruses_Hug_CHGV_seq_6050	Caudoviricetes;Unknown	200k_Viruses_Hug_JapVD_seq_7343	Caudoviricetes;Unknown	Two targets	competitive
Viruses_Hug_CHVD_seq_6072	Caudoviricetes;Unknown	200k_Viruses_Hug_JapVD_seq_7343	Caudoviricetes;Unknown	Two targets	competitive
Viruses_Hug_ELGV_seq_11566	Caudoviricetes;Unknown	200k_Viruses_Hug_JapVD_seq_7343	Caudoviricetes;Unknown	Two targets	competitive
Viruses_Hug_GVD_seq_6739	Caudoviricetes;Unknown	200k_Viruses_Hug_JapVD_seq_7343	Caudoviricetes;Unknown	Two targets	competitive
Viruses_Hug_JapVD_seq_7344	Caudoviricetes;Unknown	200k_Viruses_Hug_JapVD_seq_7343	Caudoviricetes;Unknown	Two targets	competitive
Viruses_Hug_JapVD_seq_7347	Caudoviricetes;Unknown	200k_Viruses_Hug_JapVD_seq_7343	Caudoviricetes;Unknown	One target	competitive
Viruses_Hug_MGV_seq_7358	Caudoviricetes;Unknown	200k_Viruses_Hug_JapVD_seq_7343	Caudoviricetes;Unknown	One target	competitive
Viruses_Hug_MGV_seq_8046	Caudoviricetes;Unknown	200k_Viruses_Hug_JapVD_seq_7343	Caudoviricetes;Unknown	Two targets	competitive
Viruses_Ref_Refdb_seq_2219	Caudoviricetes;Unknown	200k_Viruses_Hug_JapVD_seq_7343	Caudoviricetes;Unknown	Two targets	competitive
Viruses_Ref_Refdb_seq_3589	Caudoviricetes;Unknown	200k_Viruses_Hug_JapVD_seq_7343	Caudoviricetes;Unknown	Two targets	competitive
Viruses_Ref_Refdb_seq_3709	Caudoviricetes;Unknown	200k_Viruses_Hug_JapVD_seq_7343	Caudoviricetes;Unknown	Two targets	competitive
Viruses_Ref_Refdb_seq_374	Caudoviricetes;Unknown	200k_Viruses_Hug_JapVD_seq_7343	Caudoviricetes;Unknown	One target	competitive
Viruses_Ref_Refdb_seq_5421	Caudoviricetes;Unknown	200k_Viruses_Hug_JapVD_seq_7343	Caudoviricetes;Unknown	Two targets	competitive
Proviruses_Hug_CHGV_seq_6038	Caudoviricetes;Unknown	200k_Viruses_Hug_JapVD_seq_7344	Caudoviricetes;Unknown	One target	competitive
Proviruses_Hug_JapVD_seq_7330	Caudoviricetes;Unknown	200k_Viruses_Hug_JapVD_seq_7344	Caudoviricetes;Unknown	Two targets	competitive
Proviruses_Hug_JapVD_seq_7331	Caudoviricetes;Unknown	200k_Viruses_Hug_JapVD_seq_7344	Caudoviricetes;Unknown	One target	competitive
Viruses_Hug_CHGV_seq_6045	Caudoviricetes;Unknown	200k_Viruses_Hug_JapVD_seq_7344	Caudoviricetes;Unknown	Two targets	competitive
Viruses_Hug_CHGV_seq_6048	Caudoviricetes;Unknown	200k_Viruses_Hug_JapVD_seq_7344	Caudoviricetes;Unknown	Two targets	competitive
Viruses_Hug_CHGV_seq_6050	Caudoviricetes;Unknown	200k_Viruses_Hug_JapVD_seq_7344	Caudoviricetes;Unknown	Two targets	competitive
Viruses_Hug_CHVD_seq_6072	Caudoviricetes;Unknown	200k_Viruses_Hug_JapVD_seq_7344	Caudoviricetes;Unknown	Two targets	competitive
Viruses_Hug_ELGV_seq_11566	Caudoviricetes;Unknown	200k_Viruses_Hug_JapVD_seq_7344	Caudoviricetes;Unknown	Two targets	competitive
Viruses_Hug_ELGV_seq_11571	Caudoviricetes;Unknown	200k_Viruses_Hug_JapVD_seq_7344	Caudoviricetes;Unknown	Two targets	competitive
Viruses_Hug_GVD_seq_6739	Caudoviricetes;Unknown	200k_Viruses_Hug_JapVD_seq_7344	Caudoviricetes;Unknown	Two targets	competitive
Viruses_Hug_JapVD_seq_7343	Caudoviricetes;Unknown	200k_Viruses_Hug_JapVD_seq_7344	Caudoviricetes;Unknown	Two targets	competitive
Viruses_Hug_JapVD_seq_7347	Caudoviricetes;Unknown	200k_Viruses_Hug_JapVD_seq_7344	Caudoviricetes;Unknown	One target	competitive
Viruses_Hug_MGV_seq_7358	Caudoviricetes;Unknown	200k_Viruses_Hug_JapVD_seq_7344	Caudoviricetes;Unknown	One target	competitive
Viruses_Hug_MGV_seq_8046	Caudoviricetes;Unknown	200k_Viruses_Hug_JapVD_seq_7344	Caudoviricetes;Unknown	Two targets	competitive
Viruses_Ref_Refdb_seq_2219	Caudoviricetes;Unknown	200k_Viruses_Hug_JapVD_seq_7344	Caudoviricetes;Unknown	Two targets	competitive
Viruses_Ref_Refdb_seq_3589	Caudoviricetes;Unknown	200k_Viruses_Hug_JapVD_seq_7344	Caudoviricetes;Unknown	Two targets	competitive
Viruses_Ref_Refdb_seq_3709	Caudoviricetes;Unknown	200k_Viruses_Hug_JapVD_seq_7344	Caudoviricetes;Unknown	Two targets	competitive
Viruses_Ref_Refdb_seq_374	Caudoviricetes;Unknown	200k_Viruses_Hug_JapVD_seq_7344	Caudoviricetes;Unknown	One target	competitive
Viruses_Ref_Refdb_seq_5421	Caudoviricetes;Unknown	200k_Viruses_Hug_JapVD_seq_7344	Caudoviricetes;Unknown	Two targets	competitive
Proviruses_Hug_CHGV_seq_6038	Caudoviricetes;Unknown	200k_Viruses_Hug_JapVD_seq_7345	Caudoviricetes;Unknown	One target	competitive
Proviruses_Hug_JapVD_seq_7330	Caudoviricetes;Unknown	200k_Viruses_Hug_JapVD_seq_7345	Caudoviricetes;Unknown	One target	competitive
Proviruses_Hug_JapVD_seq_7331	Caudoviricetes;Unknown	200k_Viruses_Hug_JapVD_seq_7345	Caudoviricetes;Unknown	One target	competitive
Viruses_Hug_CHGV_seq_6045	Caudoviricetes;Unknown	200k_Viruses_Hug_JapVD_seq_7345	Caudoviricetes;Unknown	One target	competitive
Viruses_Hug_CHVD_seq_6072	Caudoviricetes;Unknown	200k_Viruses_Hug_JapVD_seq_7345	Caudoviricetes;Unknown	One target	competitive
Viruses_Hug_CeDGV_seq_6468	Caudoviricetes;Unknown	200k_Viruses_Hug_JapVD_seq_7345	Caudoviricetes;Unknown	One target	competitive
Viruses_Hug_GVD_seq_6739	Caudoviricetes;Unknown	200k_Viruses_Hug_JapVD_seq_7345	Caudoviricetes;Unknown	One target	competitive
Viruses_Hug_JapVD_seq_7347	Caudoviricetes;Unknown	200k_Viruses_Hug_JapVD_seq_7345	Caudoviricetes;Unknown	One target	competitive
Viruses_Hug_MGV_seq_7355	Caudoviricetes;Unknown	200k_Viruses_Hug_JapVD_seq_7345	Caudoviricetes;Unknown	One target	competitive
Viruses_Hug_MGV_seq_7358	Caudoviricetes;Unknown	200k_Viruses_Hug_JapVD_seq_7345	Caudoviricetes;Unknown	One target	competitive
Viruses_Hug_MGV_seq_7995	Caudoviricetes;Unknown	200k_Viruses_Hug_JapVD_seq_7345	Caudoviricetes;Unknown	One target	competitive
Viruses_Hug_MGV_seq_8002	Caudoviricetes;Unknown	200k_Viruses_Hug_JapVD_seq_7345	Caudoviricetes;Unknown	One target	competitive
Viruses_Ref_Refdb_seq_1651	Caudoviricetes;Unknown	200k_Viruses_Hug_JapVD_seq_7345	Caudoviricetes;Unknown	One target	competitive
Viruses_Ref_Refdb_seq_1652	Caudoviricetes;Unknown	200k_Viruses_Hug_JapVD_seq_7345	Caudoviricetes;Unknown	One target	competitive
Viruses_Ref_Refdb_seq_3589	Caudoviricetes;Unknown	200k_Viruses_Hug_JapVD_seq_7345	Caudoviricetes;Unknown	One target	competitive
Viruses_Ref_Refdb_seq_374	Caudoviricetes;Unknown	200k_Viruses_Hug_JapVD_seq_7345	Caudoviricetes;Unknown	One target	competitive
Viruses_Ref_Refdb_seq_5348	Caudoviricetes;Unknown	200k_Viruses_Hug_JapVD_seq_7345	Caudoviricetes;Unknown	One target	competitive
Proviruses_Hug_CHGV_seq_6038	Caudoviricetes;Unknown	200k_Viruses_Hug_JapVD_seq_7347	Caudoviricetes;Unknown	Two targets	competitive
Proviruses_Hug_JapVD_seq_7330	Caudoviricetes;Unknown	200k_Viruses_Hug_JapVD_seq_7347	Caudoviricetes;Unknown	Two targets	competitive
Proviruses_Hug_JapVD_seq_7331	Caudoviricetes;Unknown	200k_Viruses_Hug_JapVD_seq_7347	Caudoviricetes;Unknown	Two targets	competitive
Viruses_Hug_CHGV_seq_6045	Caudoviricetes;Unknown	200k_Viruses_Hug_JapVD_seq_7347	Caudoviricetes;Unknown	Two targets	competitive
Viruses_Hug_CHVD_seq_6072	Caudoviricetes;Unknown	200k_Viruses_Hug_JapVD_seq_7347	Caudoviricetes;Unknown	Two targets	competitive
Viruses_Hug_CeDGV_seq_6468	Caudoviricetes;Unknown	200k_Viruses_Hug_JapVD_seq_7347	Caudoviricetes;Unknown	Two targets	competitive
Viruses_Hug_GVD_seq_6739	Caudoviricetes;Unknown	200k_Viruses_Hug_JapVD_seq_7347	Caudoviricetes;Unknown	Two targets	competitive
Viruses_Hug_MGV_seq_7355	Caudoviricetes;Unknown	200k_Viruses_Hug_JapVD_seq_7347	Caudoviricetes;Unknown	Two targets	competitive
Viruses_Hug_MGV_seq_7358	Caudoviricetes;Unknown	200k_Viruses_Hug_JapVD_seq_7347	Caudoviricetes;Unknown	Two targets	competitive
Viruses_Hug_MGV_seq_7995	Caudoviricetes;Unknown	200k_Viruses_Hug_JapVD_seq_7347	Caudoviricetes;Unknown	Two targets	competitive
Viruses_Hug_MGV_seq_8002	Caudoviricetes;Unknown	200k_Viruses_Hug_JapVD_seq_7347	Caudoviricetes;Unknown	Two targets	competitive
Viruses_Ref_Refdb_seq_1651	Caudoviricetes;Unknown	200k_Viruses_Hug_JapVD_seq_7347	Caudoviricetes;Unknown	Two targets	competitive
Viruses_Ref_Refdb_seq_1652	Caudoviricetes;Unknown	200k_Viruses_Hug_JapVD_seq_7347	Caudoviricetes;Unknown	Two targets	competitive
Viruses_Ref_Refdb_seq_3589	Caudoviricetes;Unknown	200k_Viruses_Hug_JapVD_seq_7347	Caudoviricetes;Unknown	Two targets	competitive
Viruses_Ref_Refdb_seq_374	Caudoviricetes;Unknown	200k_Viruses_Hug_JapVD_seq_7347	Caudoviricetes;Unknown	Two targets	competitive
Viruses_Ref_Refdb_seq_5348	Caudoviricetes;Unknown	200k_Viruses_Hug_JapVD_seq_7347	Caudoviricetes;Unknown	Two targets	competitive
Proviruses_Hug_CHGV_seq_6038	Caudoviricetes;Unknown	200k_Viruses_Hug_JapVD_seq_7348	Caudoviricetes;Unknown	One target	competitive
Proviruses_Hug_JapVD_seq_7331	Caudoviricetes;Unknown	200k_Viruses_Hug_JapVD_seq_7348	Caudoviricetes;Unknown	One target	competitive
Viruses_Hug_CHGV_seq_6045	Caudoviricetes;Unknown	200k_Viruses_Hug_JapVD_seq_7348	Caudoviricetes;Unknown	One target	competitive
Viruses_Hug_CHVD_seq_6072	Caudoviricetes;Unknown	200k_Viruses_Hug_JapVD_seq_7348	Caudoviricetes;Unknown	One target	competitive
Viruses_Hug_GVD_seq_6739	Caudoviricetes;Unknown	200k_Viruses_Hug_JapVD_seq_7348	Caudoviricetes;Unknown	One target	competitive
Viruses_Hug_JapVD_seq_7347	Caudoviricetes;Unknown	200k_Viruses_Hug_JapVD_seq_7348	Caudoviricetes;Unknown	One target	competitive
Viruses_Hug_MGV_seq_7358	Caudoviricetes;Unknown	200k_Viruses_Hug_JapVD_seq_7348	Caudoviricetes;Unknown	One target	competitive
Viruses_Hug_MGV_seq_7776	Caudoviricetes;Unknown	200k_Viruses_Hug_JapVD_seq_7348	Caudoviricetes;Unknown	One target	competitive
Viruses_Ref_Refdb_seq_3589	Caudoviricetes;Unknown	200k_Viruses_Hug_JapVD_seq_7348	Caudoviricetes;Unknown	One target	competitive
Viruses_Ref_Refdb_seq_374	Caudoviricetes;Unknown	200k_Viruses_Hug_JapVD_seq_7348	Caudoviricetes;Unknown	One target	competitive
Viruses_Ref_Refdb_seq_4057	Caudoviricetes;Unknown	200k_Viruses_Hug_JapVD_seq_7348	Caudoviricetes;Unknown	One target	competitive
Proviruses_Hug_CHGV_seq_6038	Caudoviricetes;Unknown	200k_Viruses_Hug_MGV_seq_7355	Caudoviricetes;Unknown	One target	competitive
Proviruses_Hug_JapVD_seq_7331	Caudoviricetes;Unknown	200k_Viruses_Hug_MGV_seq_7355	Caudoviricetes;Unknown	Two targets	competitive
Viruses_Hug_CHGV_seq_6045	Caudoviricetes;Unknown	200k_Viruses_Hug_MGV_seq_7355	Caudoviricetes;Unknown	One target	competitive
Viruses_Hug_CHVD_seq_6072	Caudoviricetes;Unknown	200k_Viruses_Hug_MGV_seq_7355	Caudoviricetes;Unknown	One target	competitive
Viruses_Hug_GVD_seq_6739	Caudoviricetes;Unknown	200k_Viruses_Hug_MGV_seq_7355	Caudoviricetes;Unknown	One target	competitive
Viruses_Hug_JapVD_seq_7347	Caudoviricetes;Unknown	200k_Viruses_Hug_MGV_seq_7355	Caudoviricetes;Unknown	Two targets	competitive
Viruses_Hug_MGV_seq_7358	Caudoviricetes;Unknown	200k_Viruses_Hug_MGV_seq_7355	Caudoviricetes;Unknown	One target	competitive
Viruses_Hug_MGV_seq_7995	Caudoviricetes;Unknown	200k_Viruses_Hug_MGV_seq_7355	Caudoviricetes;Unknown	Two targets	competitive
Viruses_Hug_MGV_seq_8002	Caudoviricetes;Unknown	200k_Viruses_Hug_MGV_seq_7355	Caudoviricetes;Unknown	Two targets	competitive
Viruses_Ref_Refdb_seq_1651	Caudoviricetes;Unknown	200k_Viruses_Hug_MGV_seq_7355	Caudoviricetes;Unknown	Two targets	competitive
Viruses_Ref_Refdb_seq_1652	Caudoviricetes;Unknown	200k_Viruses_Hug_MGV_seq_7355	Caudoviricetes;Unknown	Two targets	competitive
Viruses_Ref_Refdb_seq_3589	Caudoviricetes;Unknown	200k_Viruses_Hug_MGV_seq_7355	Caudoviricetes;Unknown	One target	competitive
Viruses_Ref_Refdb_seq_374	Caudoviricetes;Unknown	200k_Viruses_Hug_MGV_seq_7355	Caudoviricetes;Unknown	One target	competitive
Viruses_Ref_Refdb_seq_5348	Caudoviricetes;Unknown	200k_Viruses_Hug_MGV_seq_7355	Caudoviricetes;Unknown	Two targets	competitive
Proviruses_Hug_CHGV_seq_6038	Caudoviricetes;Unknown	200k_Viruses_Hug_MGV_seq_7356	Caudoviricetes;Unknown	One target	competitive
Proviruses_Hug_JapVD_seq_7331	Caudoviricetes;Unknown	200k_Viruses_Hug_MGV_seq_7356	Caudoviricetes;Unknown	One target	competitive
Viruses_Hug_CHGV_seq_6045	Caudoviricetes;Unknown	200k_Viruses_Hug_MGV_seq_7356	Caudoviricetes;Unknown	One target	competitive
Viruses_Hug_CHVD_seq_6072	Caudoviricetes;Unknown	200k_Viruses_Hug_MGV_seq_7356	Caudoviricetes;Unknown	One target	competitive
Viruses_Hug_GVD_seq_6739	Caudoviricetes;Unknown	200k_Viruses_Hug_MGV_seq_7356	Caudoviricetes;Unknown	One target	competitive
Viruses_Hug_JapVD_seq_7347	Caudoviricetes;Unknown	200k_Viruses_Hug_MGV_seq_7356	Caudoviricetes;Unknown	One target	competitive
Viruses_Hug_MGV_seq_7358	Caudoviricetes;Unknown	200k_Viruses_Hug_MGV_seq_7356	Caudoviricetes;Unknown	One target	competitive
Viruses_Hug_MGV_seq_7776	Caudoviricetes;Unknown	200k_Viruses_Hug_MGV_seq_7356	Caudoviricetes;Unknown	One target	competitive
Viruses_Ref_Refdb_seq_3589	Caudoviricetes;Unknown	200k_Viruses_Hug_MGV_seq_7356	Caudoviricetes;Unknown	One target	competitive
Viruses_Ref_Refdb_seq_374	Caudoviricetes;Unknown	200k_Viruses_Hug_MGV_seq_7356	Caudoviricetes;Unknown	One target	competitive
Viruses_Ref_Refdb_seq_4057	Caudoviricetes;Unknown	200k_Viruses_Hug_MGV_seq_7356	Caudoviricetes;Unknown	One target	competitive
Proviruses_Hug_CHGV_seq_6038	Caudoviricetes;Unknown	200k_Viruses_Hug_MGV_seq_7358	Caudoviricetes;Unknown	Two targets	competitive
Proviruses_Hug_JapVD_seq_7330	Caudoviricetes;Unknown	200k_Viruses_Hug_MGV_seq_7358	Caudoviricetes;Unknown	Two targets	competitive
Proviruses_Hug_JapVD_seq_7331	Caudoviricetes;Unknown	200k_Viruses_Hug_MGV_seq_7358	Caudoviricetes;Unknown	Two targets	competitive
Viruses_Hug_CHGV_seq_6045	Caudoviricetes;Unknown	200k_Viruses_Hug_MGV_seq_7358	Caudoviricetes;Unknown	Two targets	competitive
Viruses_Hug_CHVD_seq_6072	Caudoviricetes;Unknown	200k_Viruses_Hug_MGV_seq_7358	Caudoviricetes;Unknown	Two targets	competitive
Viruses_Hug_CeDGV_seq_6468	Caudoviricetes;Unknown	200k_Viruses_Hug_MGV_seq_7358	Caudoviricetes;Unknown	Two targets	competitive
Viruses_Hug_GVD_seq_6739	Caudoviricetes;Unknown	200k_Viruses_Hug_MGV_seq_7358	Caudoviricetes;Unknown	Two targets	competitive
Viruses_Hug_JapVD_seq_7347	Caudoviricetes;Unknown	200k_Viruses_Hug_MGV_seq_7358	Caudoviricetes;Unknown	Two targets	competitive
Viruses_Ref_Refdb_seq_3589	Caudoviricetes;Unknown	200k_Viruses_Hug_MGV_seq_7358	Caudoviricetes;Unknown	Two targets	competitive
Viruses_Ref_Refdb_seq_374	Caudoviricetes;Unknown	200k_Viruses_Hug_MGV_seq_7358	Caudoviricetes;Unknown	Two targets	competitive
Proviruses_Hug_CHGV_seq_6038	Caudoviricetes;Unknown	200k_Viruses_Hug_MGV_seq_7360	Caudoviricetes;Unknown	One target	competitive
Proviruses_Hug_JapVD_seq_7331	Caudoviricetes;Unknown	200k_Viruses_Hug_MGV_seq_7360	Caudoviricetes;Unknown	One target	competitive
Viruses_Hug_CHGV_seq_6045	Caudoviricetes;Unknown	200k_Viruses_Hug_MGV_seq_7360	Caudoviricetes;Unknown	One target	competitive
Viruses_Hug_CHVD_seq_6072	Caudoviricetes;Unknown	200k_Viruses_Hug_MGV_seq_7360	Caudoviricetes;Unknown	One target	competitive
Viruses_Hug_GVD_seq_6739	Caudoviricetes;Unknown	200k_Viruses_Hug_MGV_seq_7360	Caudoviricetes;Unknown	One target	competitive
Viruses_Hug_JapVD_seq_7347	Caudoviricetes;Unknown	200k_Viruses_Hug_MGV_seq_7360	Caudoviricetes;Unknown	One target	competitive
Viruses_Hug_MGV_seq_7358	Caudoviricetes;Unknown	200k_Viruses_Hug_MGV_seq_7360	Caudoviricetes;Unknown	One target	competitive
Viruses_Ref_Refdb_seq_3589	Caudoviricetes;Unknown	200k_Viruses_Hug_MGV_seq_7360	Caudoviricetes;Unknown	One target	competitive
Viruses_Ref_Refdb_seq_374	Caudoviricetes;Unknown	200k_Viruses_Hug_MGV_seq_7360	Caudoviricetes;Unknown	One target	competitive
Viruses_Ref_Refdb_seq_5880	Caudoviricetes;Unknown	200k_Viruses_Hug_MGV_seq_7360	Caudoviricetes;Unknown	Two targets	competitive
Proviruses_Hug_CHGV_seq_6038	Caudoviricetes;Unknown	200k_Viruses_Hug_MGV_seq_7366	Caudoviricetes;Unknown	One target	competitive
Proviruses_Hug_JapVD_seq_7330	Caudoviricetes;Unknown	200k_Viruses_Hug_MGV_seq_7366	Caudoviricetes;Unknown	One target	competitive
Proviruses_Hug_JapVD_seq_7331	Caudoviricetes;Unknown	200k_Viruses_Hug_MGV_seq_7366	Caudoviricetes;Unknown	One target	competitive
Viruses_Hug_CHGV_seq_6045	Caudoviricetes;Unknown	200k_Viruses_Hug_MGV_seq_7366	Caudoviricetes;Unknown	One target	competitive
Viruses_Hug_CHVD_seq_6072	Caudoviricetes;Unknown	200k_Viruses_Hug_MGV_seq_7366	Caudoviricetes;Unknown	One target	competitive
Viruses_Hug_GVD_seq_6739	Caudoviricetes;Unknown	200k_Viruses_Hug_MGV_seq_7366	Caudoviricetes;Unknown	One target	competitive
Viruses_Hug_JapVD_seq_7347	Caudoviricetes;Unknown	200k_Viruses_Hug_MGV_seq_7366	Caudoviricetes;Unknown	One target	competitive
Viruses_Hug_MGV_seq_7358	Caudoviricetes;Unknown	200k_Viruses_Hug_MGV_seq_7366	Caudoviricetes;Unknown	One target	competitive
Viruses_Ref_Refdb_seq_1245	Caudoviricetes;Unknown	200k_Viruses_Hug_MGV_seq_7366	Caudoviricetes;Unknown	Two targets	competitive
Viruses_Ref_Refdb_seq_3589	Caudoviricetes;Unknown	200k_Viruses_Hug_MGV_seq_7366	Caudoviricetes;Unknown	One target	competitive
Viruses_Ref_Refdb_seq_374	Caudoviricetes;Unknown	200k_Viruses_Hug_MGV_seq_7366	Caudoviricetes;Unknown	One target	competitive
Viruses_Hug_CHGV_seq_6028	Caudoviricetes;Unknown	200k_Viruses_Hug_MGV_seq_7386	Caudoviricetes;Unknown	One target	competitive
Viruses_Hug_GVD_seq_6737	Caudoviricetes;Unknown	200k_Viruses_Hug_MGV_seq_7386	Caudoviricetes;Unknown	One target	competitive
Viruses_Hug_HadzaGD_seq_6796	Caudoviricetes;Unknown	200k_Viruses_Hug_MGV_seq_7386	Caudoviricetes;Unknown	One target	competitive
Viruses_Hug_HadzaGD_seq_6800	Caudoviricetes;Unknown	200k_Viruses_Hug_MGV_seq_7386	Caudoviricetes;Unknown	One target	competitive
Viruses_Hug_HadzaGD_seq_7149	Caudoviricetes;Unknown	200k_Viruses_Hug_MGV_seq_7386	Caudoviricetes;Unknown	One target	competitive
Viruses_Hug_HadzaGD_seq_7229	Caudoviricetes;Unknown	200k_Viruses_Hug_MGV_seq_7386	Caudoviricetes;Unknown	One target	competitive
Viruses_Hug_HadzaGD_seq_7252	Caudoviricetes;Unknown	200k_Viruses_Hug_MGV_seq_7386	Caudoviricetes;Unknown	One target	competitive
Viruses_Hug_HadzaGD_seq_7318	Caudoviricetes;Unknown	200k_Viruses_Hug_MGV_seq_7386	Caudoviricetes;Unknown	One target	competitive
Viruses_Hug_MGV_seq_7410	Caudoviricetes;Unknown	200k_Viruses_Hug_MGV_seq_7386	Caudoviricetes;Unknown	One target	competitive
Viruses_Hug_MGV_seq_7413	Caudoviricetes;Unknown	200k_Viruses_Hug_MGV_seq_7386	Caudoviricetes;Unknown	One target	competitive
Viruses_Hug_MGV_seq_7489	Caudoviricetes;Unknown	200k_Viruses_Hug_MGV_seq_7386	Caudoviricetes;Unknown	One target	competitive
Viruses_Hug_MGV_seq_7812	Caudoviricetes;Unknown	200k_Viruses_Hug_MGV_seq_7386	Caudoviricetes;Unknown	One target	competitive
Viruses_Hug_MGV_seq_7952	Caudoviricetes;Unknown	200k_Viruses_Hug_MGV_seq_7386	Caudoviricetes;Unknown	One target	competitive
Viruses_Hug_MGV_seq_8004	Unclassified	200k_Viruses_Hug_MGV_seq_7386	Caudoviricetes;Unknown	One target	competitive
Viruses_Ref_Refdb_seq_5350	Caudoviricetes;Unknown	200k_Viruses_Hug_MGV_seq_7393	Caudoviricetes;Unknown	Two targets	competitive
Viruses_Hug_HadzaGD_seq_7095	Caudoviricetes;Unknown	200k_Viruses_Hug_MGV_seq_7395	Caudoviricetes;Unknown	One target	competitive
Viruses_Hug_HadzaGD_seq_7149	Caudoviricetes;Unknown	200k_Viruses_Hug_MGV_seq_7395	Caudoviricetes;Unknown	One target	competitive
Viruses_Hug_HadzaGD_seq_7229	Caudoviricetes;Unknown	200k_Viruses_Hug_MGV_seq_7395	Caudoviricetes;Unknown	One target	competitive
Viruses_Hug_MGV_seq_7459	Caudoviricetes;Unknown	200k_Viruses_Hug_MGV_seq_7395	Caudoviricetes;Unknown	One target	competitive
Viruses_Hug_MGV_seq_7489	Caudoviricetes;Unknown	200k_Viruses_Hug_MGV_seq_7395	Caudoviricetes;Unknown	One target	competitive
Viruses_Hug_MGV_seq_7812	Caudoviricetes;Unknown	200k_Viruses_Hug_MGV_seq_7395	Caudoviricetes;Unknown	One target	competitive
Viruses_Hug_MGV_seq_8008	Caudoviricetes;Unknown	200k_Viruses_Hug_MGV_seq_7395	Caudoviricetes;Unknown	One target	competitive
Viruses_Hug_MGV_seq_7421	Caudoviricetes;Unknown	200k_Viruses_Hug_MGV_seq_7398	Caudoviricetes;Unknown	One target	competitive
Viruses_Ref_Refdb_seq_2763	Caudoviricetes;Unknown	200k_Viruses_Hug_MGV_seq_7398	Caudoviricetes;Unknown	One target	competitive
Viruses_Hug_CHGV_seq_6028	Caudoviricetes;Unknown	200k_Viruses_Hug_MGV_seq_7409	Caudoviricetes;Unknown	One target	competitive
Viruses_Hug_GVD_seq_6737	Caudoviricetes;Unknown	200k_Viruses_Hug_MGV_seq_7409	Caudoviricetes;Unknown	One target	competitive
Viruses_Hug_HadzaGD_seq_6796	Caudoviricetes;Unknown	200k_Viruses_Hug_MGV_seq_7409	Caudoviricetes;Unknown	One target	competitive
Viruses_Hug_HadzaGD_seq_6800	Caudoviricetes;Unknown	200k_Viruses_Hug_MGV_seq_7409	Caudoviricetes;Unknown	One target	competitive
Viruses_Hug_HadzaGD_seq_7095	Caudoviricetes;Unknown	200k_Viruses_Hug_MGV_seq_7409	Caudoviricetes;Unknown	One target	competitive
Viruses_Hug_HadzaGD_seq_7149	Caudoviricetes;Unknown	200k_Viruses_Hug_MGV_seq_7409	Caudoviricetes;Unknown	Two targets	competitive
Viruses_Hug_HadzaGD_seq_7180	Caudoviricetes;Unknown	200k_Viruses_Hug_MGV_seq_7409	Caudoviricetes;Unknown	One target	competitive
Viruses_Hug_HadzaGD_seq_7229	Caudoviricetes;Unknown	200k_Viruses_Hug_MGV_seq_7409	Caudoviricetes;Unknown	Two targets	competitive
Viruses_Hug_HadzaGD_seq_7318	Caudoviricetes;Unknown	200k_Viruses_Hug_MGV_seq_7409	Caudoviricetes;Unknown	One target	competitive
Viruses_Hug_MGV_seq_7410	Caudoviricetes;Unknown	200k_Viruses_Hug_MGV_seq_7409	Caudoviricetes;Unknown	One target	competitive
Viruses_Hug_MGV_seq_7413	Caudoviricetes;Unknown	200k_Viruses_Hug_MGV_seq_7409	Caudoviricetes;Unknown	Two targets	competitive
Viruses_Hug_MGV_seq_7417	Caudoviricetes;Unknown	200k_Viruses_Hug_MGV_seq_7409	Caudoviricetes;Unknown	Two targets	competitive
Viruses_Hug_MGV_seq_7418	Caudoviricetes;Unknown	200k_Viruses_Hug_MGV_seq_7409	Caudoviricetes;Unknown	Two targets	competitive
Viruses_Hug_MGV_seq_7420	Caudoviricetes;Unknown	200k_Viruses_Hug_MGV_seq_7409	Caudoviricetes;Unknown	Two targets	competitive
Viruses_Hug_MGV_seq_7459	Caudoviricetes;Unknown	200k_Viruses_Hug_MGV_seq_7409	Caudoviricetes;Unknown	Two targets	competitive
Viruses_Hug_MGV_seq_7501	Caudoviricetes;Unknown	200k_Viruses_Hug_MGV_seq_7409	Caudoviricetes;Unknown	Two targets	competitive
Viruses_Hug_MGV_seq_7799	Caudoviricetes;Unknown	200k_Viruses_Hug_MGV_seq_7409	Caudoviricetes;Unknown	One target	competitive
Viruses_Hug_MGV_seq_7812	Caudoviricetes;Unknown	200k_Viruses_Hug_MGV_seq_7409	Caudoviricetes;Unknown	Two targets	competitive
Viruses_Hug_MGV_seq_7952	Caudoviricetes;Unknown	200k_Viruses_Hug_MGV_seq_7409	Caudoviricetes;Unknown	One target	competitive
Viruses_Hug_MGV_seq_7963	Caudoviricetes;Unknown	200k_Viruses_Hug_MGV_seq_7409	Caudoviricetes;Unknown	One target	competitive
Viruses_Hug_MGV_seq_7998	Unclassified	200k_Viruses_Hug_MGV_seq_7409	Caudoviricetes;Unknown	Two targets	competitive
Viruses_Hug_MGV_seq_8004	Unclassified	200k_Viruses_Hug_MGV_seq_7409	Caudoviricetes;Unknown	Two targets	competitive
Viruses_Hug_MGV_seq_8008	Caudoviricetes;Unknown	200k_Viruses_Hug_MGV_seq_7409	Caudoviricetes;Unknown	Two targets	competitive
Viruses_Hug_MGV_seq_8017	Caudoviricetes;Unknown	200k_Viruses_Hug_MGV_seq_7409	Caudoviricetes;Unknown	Two targets	competitive
Viruses_Ref_Refdb_seq_2734	Caudoviricetes;Unknown	200k_Viruses_Hug_MGV_seq_7409	Caudoviricetes;Unknown	One target	competitive
Viruses_Hug_CHGV_seq_6028	Caudoviricetes;Unknown	200k_Viruses_Hug_MGV_seq_7410	Caudoviricetes;Unknown	Two targets	competitive
Viruses_Hug_GVD_seq_6737	Caudoviricetes;Unknown	200k_Viruses_Hug_MGV_seq_7410	Caudoviricetes;Unknown	Two targets	competitive
Viruses_Hug_HadzaGD_seq_6796	Caudoviricetes;Unknown	200k_Viruses_Hug_MGV_seq_7410	Caudoviricetes;Unknown	Two targets	competitive
Viruses_Hug_HadzaGD_seq_6800	Caudoviricetes;Unknown	200k_Viruses_Hug_MGV_seq_7410	Caudoviricetes;Unknown	Two targets	competitive
Viruses_Hug_HadzaGD_seq_7095	Caudoviricetes;Unknown	200k_Viruses_Hug_MGV_seq_7410	Caudoviricetes;Unknown	Two targets	competitive
Viruses_Hug_HadzaGD_seq_7149	Caudoviricetes;Unknown	200k_Viruses_Hug_MGV_seq_7410	Caudoviricetes;Unknown	Two targets	competitive
Viruses_Hug_HadzaGD_seq_7180	Caudoviricetes;Unknown	200k_Viruses_Hug_MGV_seq_7410	Caudoviricetes;Unknown	Two targets	competitive
Viruses_Hug_HadzaGD_seq_7229	Caudoviricetes;Unknown	200k_Viruses_Hug_MGV_seq_7410	Caudoviricetes;Unknown	One target	competitive
Viruses_Hug_HadzaGD_seq_7252	Caudoviricetes;Unknown	200k_Viruses_Hug_MGV_seq_7410	Caudoviricetes;Unknown	One target	competitive
Viruses_Hug_HadzaGD_seq_7318	Caudoviricetes;Unknown	200k_Viruses_Hug_MGV_seq_7410	Caudoviricetes;Unknown	Two targets	competitive
Viruses_Hug_MGV_seq_7413	Caudoviricetes;Unknown	200k_Viruses_Hug_MGV_seq_7410	Caudoviricetes;Unknown	One target	competitive
Viruses_Hug_MGV_seq_7417	Caudoviricetes;Unknown	200k_Viruses_Hug_MGV_seq_7410	Caudoviricetes;Unknown	One target	competitive
Viruses_Hug_MGV_seq_7418	Caudoviricetes;Unknown	200k_Viruses_Hug_MGV_seq_7410	Caudoviricetes;Unknown	One target	competitive
Viruses_Hug_MGV_seq_7420	Caudoviricetes;Unknown	200k_Viruses_Hug_MGV_seq_7410	Caudoviricetes;Unknown	One target	competitive
Viruses_Hug_MGV_seq_7459	Caudoviricetes;Unknown	200k_Viruses_Hug_MGV_seq_7410	Caudoviricetes;Unknown	One target	competitive
Viruses_Hug_MGV_seq_7501	Caudoviricetes;Unknown	200k_Viruses_Hug_MGV_seq_7410	Caudoviricetes;Unknown	One target	competitive
Viruses_Hug_MGV_seq_7799	Caudoviricetes;Unknown	200k_Viruses_Hug_MGV_seq_7410	Caudoviricetes;Unknown	Two targets	competitive
Viruses_Hug_MGV_seq_7812	Caudoviricetes;Unknown	200k_Viruses_Hug_MGV_seq_7410	Caudoviricetes;Unknown	One target	competitive
Viruses_Hug_MGV_seq_7952	Caudoviricetes;Unknown	200k_Viruses_Hug_MGV_seq_7410	Caudoviricetes;Unknown	Two targets	competitive
Viruses_Hug_MGV_seq_8004	Unclassified	200k_Viruses_Hug_MGV_seq_7410	Caudoviricetes;Unknown	One target	competitive
Viruses_Hug_MGV_seq_8008	Caudoviricetes;Unknown	200k_Viruses_Hug_MGV_seq_7410	Caudoviricetes;Unknown	One target	competitive
Viruses_Hug_MGV_seq_7412	Caudoviricetes;Unknown	200k_Viruses_Hug_MGV_seq_7411	Caudoviricetes;Unknown	Two targets	competitive
Viruses_Hug_MGV_seq_7985	Caudoviricetes;Unknown	200k_Viruses_Hug_MGV_seq_7411	Caudoviricetes;Unknown	Two targets	competitive
Viruses_Hug_MGV_seq_7986	Unclassified	200k_Viruses_Hug_MGV_seq_7411	Caudoviricetes;Unknown	One target	competitive
Viruses_Hug_MGV_seq_8010	Caudoviricetes;Unknown	200k_Viruses_Hug_MGV_seq_7411	Caudoviricetes;Unknown	Two targets	competitive
Viruses_Hug_MGV_seq_8023	Caudoviricetes;Unknown	200k_Viruses_Hug_MGV_seq_7411	Caudoviricetes;Unknown	Two targets	competitive
Viruses_Hug_MGV_seq_8099	Caudoviricetes;Unknown	200k_Viruses_Hug_MGV_seq_7411	Caudoviricetes;Unknown	Two targets	competitive
Viruses_Ref_Refdb_seq_3450	Caudoviricetes;Unknown	200k_Viruses_Hug_MGV_seq_7411	Caudoviricetes;Unknown	Two targets	competitive
Viruses_Hug_MGV_seq_7411	Caudoviricetes;Unknown	200k_Viruses_Hug_MGV_seq_7412	Caudoviricetes;Unknown	Two targets	competitive
Viruses_Hug_MGV_seq_7985	Caudoviricetes;Unknown	200k_Viruses_Hug_MGV_seq_7412	Caudoviricetes;Unknown	Two targets	competitive
Viruses_Hug_MGV_seq_7986	Unclassified	200k_Viruses_Hug_MGV_seq_7412	Caudoviricetes;Unknown	One target	competitive
Viruses_Hug_MGV_seq_8010	Caudoviricetes;Unknown	200k_Viruses_Hug_MGV_seq_7412	Caudoviricetes;Unknown	Two targets	competitive
Viruses_Hug_MGV_seq_8023	Caudoviricetes;Unknown	200k_Viruses_Hug_MGV_seq_7412	Caudoviricetes;Unknown	Two targets	competitive
Viruses_Hug_MGV_seq_8099	Caudoviricetes;Unknown	200k_Viruses_Hug_MGV_seq_7412	Caudoviricetes;Unknown	Two targets	competitive
Viruses_Ref_Refdb_seq_3450	Caudoviricetes;Unknown	200k_Viruses_Hug_MGV_seq_7412	Caudoviricetes;Unknown	Two targets	competitive
Viruses_Hug_CHGV_seq_6028	Caudoviricetes;Unknown	200k_Viruses_Hug_MGV_seq_7413	Caudoviricetes;Unknown	Two targets	competitive
Viruses_Hug_HadzaGD_seq_6796	Caudoviricetes;Unknown	200k_Viruses_Hug_MGV_seq_7413	Caudoviricetes;Unknown	Two targets	competitive
Viruses_Hug_HadzaGD_seq_6800	Caudoviricetes;Unknown	200k_Viruses_Hug_MGV_seq_7413	Caudoviricetes;Unknown	Two targets	competitive
Viruses_Hug_HadzaGD_seq_6993	Caudoviricetes;Unknown	200k_Viruses_Hug_MGV_seq_7413	Caudoviricetes;Unknown	Two targets	competitive
Viruses_Hug_HadzaGD_seq_7095	Caudoviricetes;Unknown	200k_Viruses_Hug_MGV_seq_7413	Caudoviricetes;Unknown	Two targets	competitive
Viruses_Hug_HadzaGD_seq_7149	Caudoviricetes;Unknown	200k_Viruses_Hug_MGV_seq_7413	Caudoviricetes;Unknown	Two targets	competitive
Viruses_Hug_HadzaGD_seq_7180	Caudoviricetes;Unknown	200k_Viruses_Hug_MGV_seq_7413	Caudoviricetes;Unknown	Two targets	competitive
Viruses_Hug_HadzaGD_seq_7229	Caudoviricetes;Unknown	200k_Viruses_Hug_MGV_seq_7413	Caudoviricetes;Unknown	Two targets	competitive
Viruses_Hug_HadzaGD_seq_7242	Caudoviricetes;Unknown	200k_Viruses_Hug_MGV_seq_7413	Caudoviricetes;Unknown	Two targets	competitive
Viruses_Hug_HadzaGD_seq_7318	Caudoviricetes;Unknown	200k_Viruses_Hug_MGV_seq_7413	Caudoviricetes;Unknown	Two targets	competitive
Viruses_Hug_MGV_seq_7409	Caudoviricetes;Unknown	200k_Viruses_Hug_MGV_seq_7413	Caudoviricetes;Unknown	Two targets	competitive
Viruses_Hug_MGV_seq_7417	Caudoviricetes;Unknown	200k_Viruses_Hug_MGV_seq_7413	Caudoviricetes;Unknown	Two targets	competitive
Viruses_Hug_MGV_seq_7418	Caudoviricetes;Unknown	200k_Viruses_Hug_MGV_seq_7413	Caudoviricetes;Unknown	Two targets	competitive
Viruses_Hug_MGV_seq_7420	Caudoviricetes;Unknown	200k_Viruses_Hug_MGV_seq_7413	Caudoviricetes;Unknown	Two targets	competitive
Viruses_Hug_MGV_seq_7489	Caudoviricetes;Unknown	200k_Viruses_Hug_MGV_seq_7413	Caudoviricetes;Unknown	Two targets	competitive
Viruses_Hug_MGV_seq_7501	Caudoviricetes;Unknown	200k_Viruses_Hug_MGV_seq_7413	Caudoviricetes;Unknown	Two targets	competitive
Viruses_Hug_MGV_seq_7679	Caudoviricetes;Unknown	200k_Viruses_Hug_MGV_seq_7413	Caudoviricetes;Unknown	Two targets	competitive
Viruses_Hug_MGV_seq_7812	Caudoviricetes;Unknown	200k_Viruses_Hug_MGV_seq_7413	Caudoviricetes;Unknown	Two targets	competitive
Viruses_Hug_MGV_seq_7964	Caudoviricetes;Unknown	200k_Viruses_Hug_MGV_seq_7413	Caudoviricetes;Unknown	Two targets	competitive
Viruses_Hug_MGV_seq_7965	Caudoviricetes;Unknown	200k_Viruses_Hug_MGV_seq_7413	Caudoviricetes;Unknown	Two targets	competitive
Viruses_Hug_MGV_seq_7991	Caudoviricetes;Unknown	200k_Viruses_Hug_MGV_seq_7413	Caudoviricetes;Unknown	Two targets	competitive
Viruses_Hug_MGV_seq_7998	Unclassified	200k_Viruses_Hug_MGV_seq_7413	Caudoviricetes;Unknown	Two targets	competitive
Viruses_Hug_MGV_seq_8004	Unclassified	200k_Viruses_Hug_MGV_seq_7413	Caudoviricetes;Unknown	Two targets	competitive
Viruses_Hug_MGV_seq_8008	Caudoviricetes;Unknown	200k_Viruses_Hug_MGV_seq_7413	Caudoviricetes;Unknown	Two targets	competitive
Viruses_Hug_MGV_seq_8017	Caudoviricetes;Unknown	200k_Viruses_Hug_MGV_seq_7413	Caudoviricetes;Unknown	Two targets	competitive
Viruses_Ref_Refdb_seq_1106	Caudoviricetes;Unknown	200k_Viruses_Hug_MGV_seq_7413	Caudoviricetes;Unknown	Two targets	competitive
Viruses_Hug_MGV_seq_7986	Unclassified	200k_Viruses_Hug_MGV_seq_7416	Caudoviricetes;Unknown	One target	competitive
Viruses_Hug_MGV_seq_8023	Caudoviricetes;Unknown	200k_Viruses_Hug_MGV_seq_7416	Caudoviricetes;Unknown	One target	competitive
Viruses_Hug_CHGV_seq_6028	Caudoviricetes;Unknown	200k_Viruses_Hug_MGV_seq_7417	Caudoviricetes;Unknown	Two targets	competitive
Viruses_Hug_HadzaGD_seq_6796	Caudoviricetes;Unknown	200k_Viruses_Hug_MGV_seq_7417	Caudoviricetes;Unknown	One target	competitive
Viruses_Hug_HadzaGD_seq_6800	Caudoviricetes;Unknown	200k_Viruses_Hug_MGV_seq_7417	Caudoviricetes;Unknown	One target	competitive
Viruses_Hug_HadzaGD_seq_6993	Caudoviricetes;Unknown	200k_Viruses_Hug_MGV_seq_7417	Caudoviricetes;Unknown	One target	competitive
Viruses_Hug_HadzaGD_seq_7095	Caudoviricetes;Unknown	200k_Viruses_Hug_MGV_seq_7417	Caudoviricetes;Unknown	Two targets	competitive
Viruses_Hug_HadzaGD_seq_7149	Caudoviricetes;Unknown	200k_Viruses_Hug_MGV_seq_7417	Caudoviricetes;Unknown	Two targets	competitive
Viruses_Hug_HadzaGD_seq_7180	Caudoviricetes;Unknown	200k_Viruses_Hug_MGV_seq_7417	Caudoviricetes;Unknown	One target	competitive
Viruses_Hug_HadzaGD_seq_7229	Caudoviricetes;Unknown	200k_Viruses_Hug_MGV_seq_7417	Caudoviricetes;Unknown	Two targets	competitive
Viruses_Hug_HadzaGD_seq_7252	Caudoviricetes;Unknown	200k_Viruses_Hug_MGV_seq_7417	Caudoviricetes;Unknown	Two targets	competitive
Viruses_Hug_HadzaGD_seq_7318	Caudoviricetes;Unknown	200k_Viruses_Hug_MGV_seq_7417	Caudoviricetes;Unknown	One target	competitive
Viruses_Hug_MGV_seq_7409	Caudoviricetes;Unknown	200k_Viruses_Hug_MGV_seq_7417	Caudoviricetes;Unknown	Two targets	competitive
Viruses_Hug_MGV_seq_7413	Caudoviricetes;Unknown	200k_Viruses_Hug_MGV_seq_7417	Caudoviricetes;Unknown	Two targets	competitive
Viruses_Hug_MGV_seq_7418	Caudoviricetes;Unknown	200k_Viruses_Hug_MGV_seq_7417	Caudoviricetes;Unknown	Two targets	competitive
Viruses_Hug_MGV_seq_7420	Caudoviricetes;Unknown	200k_Viruses_Hug_MGV_seq_7417	Caudoviricetes;Unknown	Two targets	competitive
Viruses_Hug_MGV_seq_7459	Caudoviricetes;Unknown	200k_Viruses_Hug_MGV_seq_7417	Caudoviricetes;Unknown	Two targets	competitive
Viruses_Hug_MGV_seq_7489	Caudoviricetes;Unknown	200k_Viruses_Hug_MGV_seq_7417	Caudoviricetes;Unknown	Two targets	competitive
Viruses_Hug_MGV_seq_7501	Caudoviricetes;Unknown	200k_Viruses_Hug_MGV_seq_7417	Caudoviricetes;Unknown	Two targets	competitive
Viruses_Hug_MGV_seq_7679	Caudoviricetes;Unknown	200k_Viruses_Hug_MGV_seq_7417	Caudoviricetes;Unknown	Two targets	competitive
Viruses_Hug_MGV_seq_7812	Caudoviricetes;Unknown	200k_Viruses_Hug_MGV_seq_7417	Caudoviricetes;Unknown	Two targets	competitive
Viruses_Hug_MGV_seq_7963	Caudoviricetes;Unknown	200k_Viruses_Hug_MGV_seq_7417	Caudoviricetes;Unknown	One target	competitive
Viruses_Hug_MGV_seq_7964	Caudoviricetes;Unknown	200k_Viruses_Hug_MGV_seq_7417	Caudoviricetes;Unknown	Two targets	competitive
Viruses_Hug_MGV_seq_7965	Caudoviricetes;Unknown	200k_Viruses_Hug_MGV_seq_7417	Caudoviricetes;Unknown	Two targets	competitive
Viruses_Hug_MGV_seq_7991	Caudoviricetes;Unknown	200k_Viruses_Hug_MGV_seq_7417	Caudoviricetes;Unknown	Two targets	competitive
Viruses_Hug_MGV_seq_8004	Unclassified	200k_Viruses_Hug_MGV_seq_7417	Caudoviricetes;Unknown	Two targets	competitive
Viruses_Hug_MGV_seq_8008	Caudoviricetes;Unknown	200k_Viruses_Hug_MGV_seq_7417	Caudoviricetes;Unknown	Two targets	competitive
Viruses_Hug_MGV_seq_8017	Caudoviricetes;Unknown	200k_Viruses_Hug_MGV_seq_7417	Caudoviricetes;Unknown	Two targets	competitive
Viruses_Ref_Refdb_seq_1106	Caudoviricetes;Unknown	200k_Viruses_Hug_MGV_seq_7417	Caudoviricetes;Unknown	Two targets	competitive
Viruses_Ref_Refdb_seq_2734	Caudoviricetes;Unknown	200k_Viruses_Hug_MGV_seq_7417	Caudoviricetes;Unknown	One target	competitive
Viruses_Hug_CHGV_seq_6028	Caudoviricetes;Unknown	200k_Viruses_Hug_MGV_seq_7418	Caudoviricetes;Unknown	Two targets	competitive
Viruses_Hug_HadzaGD_seq_6796	Caudoviricetes;Unknown	200k_Viruses_Hug_MGV_seq_7418	Caudoviricetes;Unknown	One target	competitive
Viruses_Hug_HadzaGD_seq_6800	Caudoviricetes;Unknown	200k_Viruses_Hug_MGV_seq_7418	Caudoviricetes;Unknown	One target	competitive
Viruses_Hug_HadzaGD_seq_6993	Caudoviricetes;Unknown	200k_Viruses_Hug_MGV_seq_7418	Caudoviricetes;Unknown	One target	competitive
Viruses_Hug_HadzaGD_seq_7095	Caudoviricetes;Unknown	200k_Viruses_Hug_MGV_seq_7418	Caudoviricetes;Unknown	Two targets	competitive
Viruses_Hug_HadzaGD_seq_7149	Caudoviricetes;Unknown	200k_Viruses_Hug_MGV_seq_7418	Caudoviricetes;Unknown	Two targets	competitive
Viruses_Hug_HadzaGD_seq_7180	Caudoviricetes;Unknown	200k_Viruses_Hug_MGV_seq_7418	Caudoviricetes;Unknown	One target	competitive
Viruses_Hug_HadzaGD_seq_7229	Caudoviricetes;Unknown	200k_Viruses_Hug_MGV_seq_7418	Caudoviricetes;Unknown	Two targets	competitive
Viruses_Hug_HadzaGD_seq_7252	Caudoviricetes;Unknown	200k_Viruses_Hug_MGV_seq_7418	Caudoviricetes;Unknown	Two targets	competitive
Viruses_Hug_HadzaGD_seq_7318	Caudoviricetes;Unknown	200k_Viruses_Hug_MGV_seq_7418	Caudoviricetes;Unknown	One target	competitive
Viruses_Hug_MGV_seq_7409	Caudoviricetes;Unknown	200k_Viruses_Hug_MGV_seq_7418	Caudoviricetes;Unknown	Two targets	competitive
Viruses_Hug_MGV_seq_7413	Caudoviricetes;Unknown	200k_Viruses_Hug_MGV_seq_7418	Caudoviricetes;Unknown	Two targets	competitive
Viruses_Hug_MGV_seq_7417	Caudoviricetes;Unknown	200k_Viruses_Hug_MGV_seq_7418	Caudoviricetes;Unknown	Two targets	competitive
Viruses_Hug_MGV_seq_7420	Caudoviricetes;Unknown	200k_Viruses_Hug_MGV_seq_7418	Caudoviricetes;Unknown	Two targets	competitive
Viruses_Hug_MGV_seq_7459	Caudoviricetes;Unknown	200k_Viruses_Hug_MGV_seq_7418	Caudoviricetes;Unknown	Two targets	competitive
Viruses_Hug_MGV_seq_7489	Caudoviricetes;Unknown	200k_Viruses_Hug_MGV_seq_7418	Caudoviricetes;Unknown	Two targets	competitive
Viruses_Hug_MGV_seq_7501	Caudoviricetes;Unknown	200k_Viruses_Hug_MGV_seq_7418	Caudoviricetes;Unknown	Two targets	competitive
Viruses_Hug_MGV_seq_7679	Caudoviricetes;Unknown	200k_Viruses_Hug_MGV_seq_7418	Caudoviricetes;Unknown	Two targets	competitive
Viruses_Hug_MGV_seq_7812	Caudoviricetes;Unknown	200k_Viruses_Hug_MGV_seq_7418	Caudoviricetes;Unknown	Two targets	competitive
Viruses_Hug_MGV_seq_7963	Caudoviricetes;Unknown	200k_Viruses_Hug_MGV_seq_7418	Caudoviricetes;Unknown	One target	competitive
Viruses_Hug_MGV_seq_7964	Caudoviricetes;Unknown	200k_Viruses_Hug_MGV_seq_7418	Caudoviricetes;Unknown	Two targets	competitive
Viruses_Hug_MGV_seq_7965	Caudoviricetes;Unknown	200k_Viruses_Hug_MGV_seq_7418	Caudoviricetes;Unknown	Two targets	competitive
Viruses_Hug_MGV_seq_7991	Caudoviricetes;Unknown	200k_Viruses_Hug_MGV_seq_7418	Caudoviricetes;Unknown	Two targets	competitive
Viruses_Hug_MGV_seq_8004	Unclassified	200k_Viruses_Hug_MGV_seq_7418	Caudoviricetes;Unknown	Two targets	competitive
Viruses_Hug_MGV_seq_8008	Caudoviricetes;Unknown	200k_Viruses_Hug_MGV_seq_7418	Caudoviricetes;Unknown	Two targets	competitive
Viruses_Hug_MGV_seq_8017	Caudoviricetes;Unknown	200k_Viruses_Hug_MGV_seq_7418	Caudoviricetes;Unknown	Two targets	competitive
Viruses_Ref_Refdb_seq_1106	Caudoviricetes;Unknown	200k_Viruses_Hug_MGV_seq_7418	Caudoviricetes;Unknown	Two targets	competitive
Viruses_Ref_Refdb_seq_2734	Caudoviricetes;Unknown	200k_Viruses_Hug_MGV_seq_7418	Caudoviricetes;Unknown	One target	competitive
Viruses_Hug_CHGV_seq_6028	Caudoviricetes;Unknown	200k_Viruses_Hug_MGV_seq_7420	Caudoviricetes;Unknown	Two targets	competitive
Viruses_Hug_HadzaGD_seq_6796	Caudoviricetes;Unknown	200k_Viruses_Hug_MGV_seq_7420	Caudoviricetes;Unknown	Two targets	competitive
Viruses_Hug_HadzaGD_seq_6800	Caudoviricetes;Unknown	200k_Viruses_Hug_MGV_seq_7420	Caudoviricetes;Unknown	Two targets	competitive
Viruses_Hug_HadzaGD_seq_6993	Caudoviricetes;Unknown	200k_Viruses_Hug_MGV_seq_7420	Caudoviricetes;Unknown	Two targets	competitive
Viruses_Hug_HadzaGD_seq_7095	Caudoviricetes;Unknown	200k_Viruses_Hug_MGV_seq_7420	Caudoviricetes;Unknown	Two targets	competitive
Viruses_Hug_HadzaGD_seq_7180	Caudoviricetes;Unknown	200k_Viruses_Hug_MGV_seq_7420	Caudoviricetes;Unknown	Two targets	competitive
Viruses_Hug_HadzaGD_seq_7229	Caudoviricetes;Unknown	200k_Viruses_Hug_MGV_seq_7420	Caudoviricetes;Unknown	Two targets	competitive
Viruses_Hug_HadzaGD_seq_7252	Caudoviricetes;Unknown	200k_Viruses_Hug_MGV_seq_7420	Caudoviricetes;Unknown	Two targets	competitive
Viruses_Hug_HadzaGD_seq_7318	Caudoviricetes;Unknown	200k_Viruses_Hug_MGV_seq_7420	Caudoviricetes;Unknown	Two targets	competitive
Viruses_Hug_MGV_seq_7409	Caudoviricetes;Unknown	200k_Viruses_Hug_MGV_seq_7420	Caudoviricetes;Unknown	Two targets	competitive
Viruses_Hug_MGV_seq_7413	Caudoviricetes;Unknown	200k_Viruses_Hug_MGV_seq_7420	Caudoviricetes;Unknown	Two targets	competitive
Viruses_Hug_MGV_seq_7417	Caudoviricetes;Unknown	200k_Viruses_Hug_MGV_seq_7420	Caudoviricetes;Unknown	Two targets	competitive
Viruses_Hug_MGV_seq_7418	Caudoviricetes;Unknown	200k_Viruses_Hug_MGV_seq_7420	Caudoviricetes;Unknown	Two targets	competitive
Viruses_Hug_MGV_seq_7459	Caudoviricetes;Unknown	200k_Viruses_Hug_MGV_seq_7420	Caudoviricetes;Unknown	Two targets	competitive
Viruses_Hug_MGV_seq_7489	Caudoviricetes;Unknown	200k_Viruses_Hug_MGV_seq_7420	Caudoviricetes;Unknown	Two targets	competitive
Viruses_Hug_MGV_seq_7501	Caudoviricetes;Unknown	200k_Viruses_Hug_MGV_seq_7420	Caudoviricetes;Unknown	Two targets	competitive
Viruses_Hug_MGV_seq_7679	Caudoviricetes;Unknown	200k_Viruses_Hug_MGV_seq_7420	Caudoviricetes;Unknown	Two targets	competitive
Viruses_Hug_MGV_seq_7799	Caudoviricetes;Unknown	200k_Viruses_Hug_MGV_seq_7420	Caudoviricetes;Unknown	Two targets	competitive
Viruses_Hug_MGV_seq_7812	Caudoviricetes;Unknown	200k_Viruses_Hug_MGV_seq_7420	Caudoviricetes;Unknown	One target	competitive
Viruses_Hug_MGV_seq_7963	Caudoviricetes;Unknown	200k_Viruses_Hug_MGV_seq_7420	Caudoviricetes;Unknown	Two targets	competitive
Viruses_Hug_MGV_seq_7964	Caudoviricetes;Unknown	200k_Viruses_Hug_MGV_seq_7420	Caudoviricetes;Unknown	One target	competitive
Viruses_Hug_MGV_seq_7965	Caudoviricetes;Unknown	200k_Viruses_Hug_MGV_seq_7420	Caudoviricetes;Unknown	One target	competitive
Viruses_Hug_MGV_seq_8004	Unclassified	200k_Viruses_Hug_MGV_seq_7420	Caudoviricetes;Unknown	One target	competitive
Viruses_Hug_MGV_seq_8008	Caudoviricetes;Unknown	200k_Viruses_Hug_MGV_seq_7420	Caudoviricetes;Unknown	Two targets	competitive
Viruses_Hug_MGV_seq_8017	Caudoviricetes;Unknown	200k_Viruses_Hug_MGV_seq_7420	Caudoviricetes;Unknown	Two targets	competitive
Viruses_Ref_Refdb_seq_1106	Caudoviricetes;Unknown	200k_Viruses_Hug_MGV_seq_7420	Caudoviricetes;Unknown	Two targets	competitive
Viruses_Ref_Refdb_seq_2734	Caudoviricetes;Unknown	200k_Viruses_Hug_MGV_seq_7420	Caudoviricetes;Unknown	Two targets	competitive
Viruses_Ref_Refdb_seq_2763	Caudoviricetes;Unknown	200k_Viruses_Hug_MGV_seq_7421	Caudoviricetes;Unknown	Two targets	competitive
Viruses_Hug_MGV_seq_7416	Caudoviricetes;Unknown	200k_Viruses_Hug_MGV_seq_7423	Caudoviricetes;Unknown	One target	competitive
Viruses_Hug_MGV_seq_7986	Unclassified	200k_Viruses_Hug_MGV_seq_7423	Caudoviricetes;Unknown	One target	competitive
Viruses_Hug_MGV_seq_8023	Caudoviricetes;Unknown	200k_Viruses_Hug_MGV_seq_7423	Caudoviricetes;Unknown	One target	competitive
Viruses_Ang_PGV_seq_9230	Caudoviricetes;Unknown	200k_Viruses_Hug_MGV_seq_7450	Caudoviricetes;Unknown	One target	non-competitive
Viruses_Ref_Refdb_seq_593	Caudoviricetes;Unknown	200k_Viruses_Hug_MGV_seq_7451	Caudoviricetes;Unknown	One target	competitive
Viruses_Unk_EVP_seq_6580	Caudoviricetes;Unknown	200k_Viruses_Hug_MGV_seq_7451	Caudoviricetes;Unknown	One target	competitive
Viruses_Ref_Refdb_seq_359	Caudoviricetes;Unknown	200k_Viruses_Hug_MGV_seq_7456	Caudoviricetes;Unknown	One target	competitive
Viruses_Hug_CHGV_seq_6028	Caudoviricetes;Unknown	200k_Viruses_Hug_MGV_seq_7459	Caudoviricetes;Unknown	Two targets	competitive
Viruses_Hug_GVD_seq_6737	Caudoviricetes;Unknown	200k_Viruses_Hug_MGV_seq_7459	Caudoviricetes;Unknown	One target	competitive
Viruses_Hug_HadzaGD_seq_6796	Caudoviricetes;Unknown	200k_Viruses_Hug_MGV_seq_7459	Caudoviricetes;Unknown	One target	competitive
Viruses_Hug_HadzaGD_seq_6800	Caudoviricetes;Unknown	200k_Viruses_Hug_MGV_seq_7459	Caudoviricetes;Unknown	One target	competitive
Viruses_Hug_HadzaGD_seq_7095	Caudoviricetes;Unknown	200k_Viruses_Hug_MGV_seq_7459	Caudoviricetes;Unknown	Two targets	competitive
Viruses_Hug_HadzaGD_seq_7149	Caudoviricetes;Unknown	200k_Viruses_Hug_MGV_seq_7459	Caudoviricetes;Unknown	Two targets	competitive
Viruses_Hug_HadzaGD_seq_7180	Caudoviricetes;Unknown	200k_Viruses_Hug_MGV_seq_7459	Caudoviricetes;Unknown	Two targets	competitive
Viruses_Hug_HadzaGD_seq_7229	Caudoviricetes;Unknown	200k_Viruses_Hug_MGV_seq_7459	Caudoviricetes;Unknown	Two targets	competitive
Viruses_Hug_HadzaGD_seq_7252	Caudoviricetes;Unknown	200k_Viruses_Hug_MGV_seq_7459	Caudoviricetes;Unknown	Two targets	competitive
Viruses_Hug_HadzaGD_seq_7318	Caudoviricetes;Unknown	200k_Viruses_Hug_MGV_seq_7459	Caudoviricetes;Unknown	One target	competitive
Viruses_Hug_MGV_seq_7409	Caudoviricetes;Unknown	200k_Viruses_Hug_MGV_seq_7459	Caudoviricetes;Unknown	Two targets	competitive
Viruses_Hug_MGV_seq_7413	Caudoviricetes;Unknown	200k_Viruses_Hug_MGV_seq_7459	Caudoviricetes;Unknown	One target	competitive
Viruses_Hug_MGV_seq_7417	Caudoviricetes;Unknown	200k_Viruses_Hug_MGV_seq_7459	Caudoviricetes;Unknown	Two targets	competitive
Viruses_Hug_MGV_seq_7418	Caudoviricetes;Unknown	200k_Viruses_Hug_MGV_seq_7459	Caudoviricetes;Unknown	Two targets	competitive
Viruses_Hug_MGV_seq_7420	Caudoviricetes;Unknown	200k_Viruses_Hug_MGV_seq_7459	Caudoviricetes;Unknown	Two targets	competitive
Viruses_Hug_MGV_seq_7489	Caudoviricetes;Unknown	200k_Viruses_Hug_MGV_seq_7459	Caudoviricetes;Unknown	Two targets	competitive
Viruses_Hug_MGV_seq_7501	Caudoviricetes;Unknown	200k_Viruses_Hug_MGV_seq_7459	Caudoviricetes;Unknown	Two targets	competitive
Viruses_Hug_MGV_seq_7812	Caudoviricetes;Unknown	200k_Viruses_Hug_MGV_seq_7459	Caudoviricetes;Unknown	Two targets	competitive
Viruses_Hug_MGV_seq_7952	Caudoviricetes;Unknown	200k_Viruses_Hug_MGV_seq_7459	Caudoviricetes;Unknown	One target	competitive
Viruses_Hug_MGV_seq_7991	Caudoviricetes;Unknown	200k_Viruses_Hug_MGV_seq_7459	Caudoviricetes;Unknown	Two targets	competitive
Viruses_Hug_MGV_seq_8004	Unclassified	200k_Viruses_Hug_MGV_seq_7459	Caudoviricetes;Unknown	Two targets	competitive
Viruses_Hug_MGV_seq_8008	Caudoviricetes;Unknown	200k_Viruses_Hug_MGV_seq_7459	Caudoviricetes;Unknown	Two targets	competitive
Viruses_Hug_MGV_seq_8017	Caudoviricetes;Unknown	200k_Viruses_Hug_MGV_seq_7459	Caudoviricetes;Unknown	Two targets	competitive
Viruses_Ref_Refdb_seq_359	Caudoviricetes;Unknown	200k_Viruses_Hug_MGV_seq_7461	Caudoviricetes;Unknown	One target	competitive
Viruses_Hug_HadzaGD_seq_6793	Caudoviricetes;Unknown	200k_Viruses_Hug_MGV_seq_7468	Caudoviricetes;Unknown	One target	non-competitive
Viruses_Hug_MGV_seq_7854	Caudoviricetes;Unknown	200k_Viruses_Hug_MGV_seq_7471	Caudoviricetes;Unknown	One target	competitive
Viruses_Ref_Refdb_seq_1727	Caudoviricetes;Unknown	200k_Viruses_Hug_MGV_seq_7471	Caudoviricetes;Unknown	One target	competitive
Viruses_Hug_MGV_seq_7854	Caudoviricetes;Unknown	200k_Viruses_Hug_MGV_seq_7479	Caudoviricetes;Unknown	One target	competitive
Viruses_Ref_Refdb_seq_1727	Caudoviricetes;Unknown	200k_Viruses_Hug_MGV_seq_7479	Caudoviricetes;Unknown	One target	competitive
Viruses_Hug_CHGV_seq_6028	Caudoviricetes;Unknown	200k_Viruses_Hug_MGV_seq_7489	Caudoviricetes;Unknown	Two targets	competitive
Viruses_Hug_GVD_seq_6737	Caudoviricetes;Unknown	200k_Viruses_Hug_MGV_seq_7489	Caudoviricetes;Unknown	Two targets	competitive
Viruses_Hug_HadzaGD_seq_6796	Caudoviricetes;Unknown	200k_Viruses_Hug_MGV_seq_7489	Caudoviricetes;Unknown	Two targets	competitive
Viruses_Hug_HadzaGD_seq_6800	Caudoviricetes;Unknown	200k_Viruses_Hug_MGV_seq_7489	Caudoviricetes;Unknown	Two targets	competitive
Viruses_Hug_HadzaGD_seq_6993	Caudoviricetes;Unknown	200k_Viruses_Hug_MGV_seq_7489	Caudoviricetes;Unknown	Two targets	competitive
Viruses_Hug_HadzaGD_seq_7095	Caudoviricetes;Unknown	200k_Viruses_Hug_MGV_seq_7489	Caudoviricetes;Unknown	Two targets	competitive
Viruses_Hug_HadzaGD_seq_7149	Caudoviricetes;Unknown	200k_Viruses_Hug_MGV_seq_7489	Caudoviricetes;Unknown	Two targets	competitive
Viruses_Hug_HadzaGD_seq_7180	Caudoviricetes;Unknown	200k_Viruses_Hug_MGV_seq_7489	Caudoviricetes;Unknown	Two targets	competitive
Viruses_Hug_HadzaGD_seq_7229	Caudoviricetes;Unknown	200k_Viruses_Hug_MGV_seq_7489	Caudoviricetes;Unknown	Two targets	competitive
Viruses_Hug_HadzaGD_seq_7252	Caudoviricetes;Unknown	200k_Viruses_Hug_MGV_seq_7489	Caudoviricetes;Unknown	Two targets	competitive
Viruses_Hug_HadzaGD_seq_7318	Caudoviricetes;Unknown	200k_Viruses_Hug_MGV_seq_7489	Caudoviricetes;Unknown	Two targets	competitive
Viruses_Hug_MGV_seq_7409	Caudoviricetes;Unknown	200k_Viruses_Hug_MGV_seq_7489	Caudoviricetes;Unknown	One target	competitive
Viruses_Hug_MGV_seq_7413	Caudoviricetes;Unknown	200k_Viruses_Hug_MGV_seq_7489	Caudoviricetes;Unknown	Two targets	competitive
Viruses_Hug_MGV_seq_7417	Caudoviricetes;Unknown	200k_Viruses_Hug_MGV_seq_7489	Caudoviricetes;Unknown	Two targets	competitive
Viruses_Hug_MGV_seq_7418	Caudoviricetes;Unknown	200k_Viruses_Hug_MGV_seq_7489	Caudoviricetes;Unknown	Two targets	competitive
Viruses_Hug_MGV_seq_7420	Caudoviricetes;Unknown	200k_Viruses_Hug_MGV_seq_7489	Caudoviricetes;Unknown	Two targets	competitive
Viruses_Hug_MGV_seq_7459	Caudoviricetes;Unknown	200k_Viruses_Hug_MGV_seq_7489	Caudoviricetes;Unknown	Two targets	competitive
Viruses_Hug_MGV_seq_7501	Caudoviricetes;Unknown	200k_Viruses_Hug_MGV_seq_7489	Caudoviricetes;Unknown	One target	competitive
Viruses_Hug_MGV_seq_7812	Caudoviricetes;Unknown	200k_Viruses_Hug_MGV_seq_7489	Caudoviricetes;Unknown	Two targets	competitive
Viruses_Hug_MGV_seq_7952	Caudoviricetes;Unknown	200k_Viruses_Hug_MGV_seq_7489	Caudoviricetes;Unknown	Two targets	competitive
Viruses_Hug_MGV_seq_7991	Caudoviricetes;Unknown	200k_Viruses_Hug_MGV_seq_7489	Caudoviricetes;Unknown	Two targets	competitive
Viruses_Hug_MGV_seq_8004	Unclassified	200k_Viruses_Hug_MGV_seq_7489	Caudoviricetes;Unknown	Two targets	competitive
Viruses_Hug_MGV_seq_8008	Caudoviricetes;Unknown	200k_Viruses_Hug_MGV_seq_7489	Caudoviricetes;Unknown	Two targets	competitive
Viruses_Hug_MGV_seq_8017	Caudoviricetes;Unknown	200k_Viruses_Hug_MGV_seq_7489	Caudoviricetes;Unknown	Two targets	competitive
Viruses_Ref_Refdb_seq_359	Caudoviricetes;Unknown	200k_Viruses_Hug_MGV_seq_7495	Caudoviricetes;Unknown	One target	competitive
Viruses_Hug_HadzaGD_seq_7095	Caudoviricetes;Unknown	200k_Viruses_Hug_MGV_seq_7501	Caudoviricetes;Unknown	One target	competitive
Viruses_Hug_HadzaGD_seq_7149	Caudoviricetes;Unknown	200k_Viruses_Hug_MGV_seq_7501	Caudoviricetes;Unknown	Two targets	competitive
Viruses_Hug_HadzaGD_seq_7229	Caudoviricetes;Unknown	200k_Viruses_Hug_MGV_seq_7501	Caudoviricetes;Unknown	Two targets	competitive
Viruses_Hug_HadzaGD_seq_7252	Caudoviricetes;Unknown	200k_Viruses_Hug_MGV_seq_7501	Caudoviricetes;Unknown	Two targets	competitive
Viruses_Hug_HadzaGD_seq_7318	Caudoviricetes;Unknown	200k_Viruses_Hug_MGV_seq_7501	Caudoviricetes;Unknown	One target	competitive
Viruses_Hug_MGV_seq_7409	Caudoviricetes;Unknown	200k_Viruses_Hug_MGV_seq_7501	Caudoviricetes;Unknown	Two targets	competitive
Viruses_Hug_MGV_seq_7413	Caudoviricetes;Unknown	200k_Viruses_Hug_MGV_seq_7501	Caudoviricetes;Unknown	Two targets	competitive
Viruses_Hug_MGV_seq_7417	Caudoviricetes;Unknown	200k_Viruses_Hug_MGV_seq_7501	Caudoviricetes;Unknown	Two targets	competitive
Viruses_Hug_MGV_seq_7418	Caudoviricetes;Unknown	200k_Viruses_Hug_MGV_seq_7501	Caudoviricetes;Unknown	Two targets	competitive
Viruses_Hug_MGV_seq_7420	Caudoviricetes;Unknown	200k_Viruses_Hug_MGV_seq_7501	Caudoviricetes;Unknown	Two targets	competitive
Viruses_Hug_MGV_seq_7459	Caudoviricetes;Unknown	200k_Viruses_Hug_MGV_seq_7501	Caudoviricetes;Unknown	Two targets	competitive
Viruses_Hug_MGV_seq_7799	Caudoviricetes;Unknown	200k_Viruses_Hug_MGV_seq_7501	Caudoviricetes;Unknown	Two targets	competitive
Viruses_Hug_MGV_seq_7812	Caudoviricetes;Unknown	200k_Viruses_Hug_MGV_seq_7501	Caudoviricetes;Unknown	Two targets	competitive
Viruses_Hug_MGV_seq_8004	Unclassified	200k_Viruses_Hug_MGV_seq_7501	Caudoviricetes;Unknown	Two targets	competitive
Viruses_Hug_MGV_seq_8008	Caudoviricetes;Unknown	200k_Viruses_Hug_MGV_seq_7501	Caudoviricetes;Unknown	Two targets	competitive
Viruses_Hug_MGV_seq_8017	Caudoviricetes;Unknown	200k_Viruses_Hug_MGV_seq_7501	Caudoviricetes;Unknown	Two targets	competitive
Viruses_Ref_Refdb_seq_2823	Caudoviricetes;Unknown	200k_Viruses_Hug_MGV_seq_7529	Caudoviricetes;Unknown	Two targets	competitive
Proviruses_Hug_CHGV_seq_6001	Caudoviricetes;Unknown	200k_Viruses_Hug_MGV_seq_7538	Caudoviricetes;Unknown	Two targets	competitive
Viruses_Hug_CHGV_seq_6033	Caudoviricetes;Unknown	200k_Viruses_Hug_MGV_seq_7538	Caudoviricetes;Unknown	Two targets	competitive
Viruses_Ref_Refdb_seq_1270	Caudoviricetes;Unknown	200k_Viruses_Hug_MGV_seq_7538	Caudoviricetes;Unknown	Two targets	competitive
Viruses_Ref_Refdb_seq_4479	Caudoviricetes;Unknown	200k_Viruses_Hug_MGV_seq_7538	Caudoviricetes;Unknown	Two targets	competitive
Viruses_Ref_Refdb_seq_3002	Caudoviricetes;Unknown	200k_Viruses_Hug_MGV_seq_7539	Caudoviricetes;Unknown	Two targets	competitive
Viruses_Hug_CHVD_seq_6055	Caudoviricetes;Unknown	200k_Viruses_Hug_MGV_seq_7545	Caudoviricetes;Unknown	Two targets	competitive
Viruses_Hug_HadzaGD_seq_7311	Caudoviricetes;Unknown	200k_Viruses_Hug_MGV_seq_7545	Caudoviricetes;Unknown	One target	competitive
Viruses_Ref_Refdb_seq_4480	Caudoviricetes;Unknown	200k_Viruses_Hug_MGV_seq_7545	Caudoviricetes;Unknown	Two targets	competitive
Viruses_Hug_CHVD_seq_6052	Caudoviricetes;Unknown	200k_Viruses_Hug_MGV_seq_7547	Caudoviricetes;Unknown	Two targets	competitive
Viruses_Hug_GPD_seq_6668	Caudoviricetes;Unknown	200k_Viruses_Hug_MGV_seq_7547	Caudoviricetes;Unknown	Two targets	competitive
Viruses_Hug_MGV_seq_7633	Caudoviricetes;Unknown	200k_Viruses_Hug_MGV_seq_7547	Caudoviricetes;Unknown	Two targets	competitive
Viruses_Ref_Refdb_seq_1081	Caudoviricetes;Unknown	200k_Viruses_Hug_MGV_seq_7547	Caudoviricetes;Unknown	Two targets	competitive
Viruses_Ref_Refdb_seq_1096	Caudoviricetes;Unknown	200k_Viruses_Hug_MGV_seq_7547	Caudoviricetes;Unknown	Two targets	competitive
Viruses_Ref_Refdb_seq_5212	Caudoviricetes;Unknown	200k_Viruses_Hug_MGV_seq_7547	Caudoviricetes;Unknown	Two targets	competitive
Viruses_Ref_Refdb_seq_5667	Caudoviricetes;Unknown	200k_Viruses_Hug_MGV_seq_7547	Caudoviricetes;Unknown	Two targets	competitive
Viruses_Hug_MGV_seq_7557	Caudoviricetes;Unknown	200k_Viruses_Hug_MGV_seq_7552	Caudoviricetes;Unknown	Two targets	competitive
Viruses_Hug_MGV_seq_7626	Caudoviricetes;Unknown	200k_Viruses_Hug_MGV_seq_7552	Caudoviricetes;Unknown	Two targets	competitive
Viruses_Hug_MGV_seq_7627	Caudoviricetes;Unknown	200k_Viruses_Hug_MGV_seq_7552	Caudoviricetes;Unknown	Two targets	competitive
Viruses_Hug_MGV_seq_7690	Caudoviricetes;Unknown	200k_Viruses_Hug_MGV_seq_7552	Caudoviricetes;Unknown	Two targets	competitive
Viruses_Hug_MGV_seq_7695	Caudoviricetes;Unknown	200k_Viruses_Hug_MGV_seq_7552	Caudoviricetes;Unknown	Two targets	competitive
Viruses_Hug_MGV_seq_7708	Caudoviricetes;Unknown	200k_Viruses_Hug_MGV_seq_7552	Caudoviricetes;Unknown	Two targets	competitive
Viruses_Hug_MGV_seq_7712	Caudoviricetes;Unknown	200k_Viruses_Hug_MGV_seq_7552	Caudoviricetes;Unknown	Two targets	competitive
Viruses_Ref_Refdb_seq_2651	Caudoviricetes;Unknown	200k_Viruses_Hug_MGV_seq_7552	Caudoviricetes;Unknown	Two targets	competitive
Viruses_Ref_Refdb_seq_2652	Caudoviricetes;Unknown	200k_Viruses_Hug_MGV_seq_7552	Caudoviricetes;Unknown	Two targets	competitive
Viruses_Ref_Refdb_seq_2885	Caudoviricetes;Unknown	200k_Viruses_Hug_MGV_seq_7552	Caudoviricetes;Unknown	Two targets	competitive
Viruses_Ref_Refdb_seq_3004	Caudoviricetes;Unknown	200k_Viruses_Hug_MGV_seq_7552	Caudoviricetes;Unknown	Two targets	competitive
Viruses_Ref_Refdb_seq_4028	Caudoviricetes;Unknown	200k_Viruses_Hug_MGV_seq_7552	Caudoviricetes;Unknown	Two targets	competitive
Viruses_Ref_Refdb_seq_5211	Caudoviricetes;Unknown	200k_Viruses_Hug_MGV_seq_7552	Caudoviricetes;Unknown	Two targets	competitive
Viruses_Ref_Refdb_seq_5214	Caudoviricetes;Unknown	200k_Viruses_Hug_MGV_seq_7552	Caudoviricetes;Unknown	Two targets	competitive
Viruses_Ang_PGV_seq_9230	Caudoviricetes;Unknown	200k_Viruses_Hug_MGV_seq_7554	Caudoviricetes;Unknown	One target	non-competitive
Viruses_Hug_CeDGV_seq_6471	Caudoviricetes;Unknown	200k_Viruses_Hug_MGV_seq_7555	Caudoviricetes;Unknown	Two targets	competitive
Viruses_Hug_MGV_seq_7611	Caudoviricetes;Unknown	200k_Viruses_Hug_MGV_seq_7555	Caudoviricetes;Unknown	Two targets	competitive
Viruses_Hug_MGV_seq_8065	Caudoviricetes;Unknown	200k_Viruses_Hug_MGV_seq_7555	Caudoviricetes;Unknown	Two targets	competitive
Viruses_Hug_MGV_seq_8068	Caudoviricetes;Unknown	200k_Viruses_Hug_MGV_seq_7555	Caudoviricetes;Unknown	Two targets	competitive
Viruses_Ref_Refdb_seq_1020	Caudoviricetes;Unknown	200k_Viruses_Hug_MGV_seq_7555	Caudoviricetes;Unknown	Two targets	competitive
Viruses_Ref_Refdb_seq_1021	Caudoviricetes;Unknown	200k_Viruses_Hug_MGV_seq_7555	Caudoviricetes;Unknown	Two targets	competitive
Viruses_Ref_Refdb_seq_5580	Caudoviricetes;Unknown	200k_Viruses_Hug_MGV_seq_7555	Caudoviricetes;Unknown	Two targets	competitive
Viruses_Ref_Refdb_seq_68	Caudoviricetes;Unknown	200k_Viruses_Hug_MGV_seq_7555	Caudoviricetes;Unknown	Two targets	competitive
Viruses_Hug_MGV_seq_7552	Caudoviricetes;Unknown	200k_Viruses_Hug_MGV_seq_7557	Caudoviricetes;Unknown	Two targets	competitive
Viruses_Hug_MGV_seq_7626	Caudoviricetes;Unknown	200k_Viruses_Hug_MGV_seq_7557	Caudoviricetes;Unknown	Two targets	competitive
Viruses_Hug_MGV_seq_7627	Caudoviricetes;Unknown	200k_Viruses_Hug_MGV_seq_7557	Caudoviricetes;Unknown	Two targets	competitive
Viruses_Hug_MGV_seq_7690	Caudoviricetes;Unknown	200k_Viruses_Hug_MGV_seq_7557	Caudoviricetes;Unknown	Two targets	competitive
Viruses_Hug_MGV_seq_7695	Caudoviricetes;Unknown	200k_Viruses_Hug_MGV_seq_7557	Caudoviricetes;Unknown	Two targets	competitive
Viruses_Hug_MGV_seq_7708	Caudoviricetes;Unknown	200k_Viruses_Hug_MGV_seq_7557	Caudoviricetes;Unknown	Two targets	competitive
Viruses_Hug_MGV_seq_7712	Caudoviricetes;Unknown	200k_Viruses_Hug_MGV_seq_7557	Caudoviricetes;Unknown	Two targets	competitive
Viruses_Ref_Refdb_seq_2651	Caudoviricetes;Unknown	200k_Viruses_Hug_MGV_seq_7557	Caudoviricetes;Unknown	Two targets	competitive
Viruses_Ref_Refdb_seq_2652	Caudoviricetes;Unknown	200k_Viruses_Hug_MGV_seq_7557	Caudoviricetes;Unknown	Two targets	competitive
Viruses_Ref_Refdb_seq_2885	Caudoviricetes;Unknown	200k_Viruses_Hug_MGV_seq_7557	Caudoviricetes;Unknown	Two targets	competitive
Viruses_Ref_Refdb_seq_3004	Caudoviricetes;Unknown	200k_Viruses_Hug_MGV_seq_7557	Caudoviricetes;Unknown	Two targets	competitive
Viruses_Ref_Refdb_seq_4028	Caudoviricetes;Unknown	200k_Viruses_Hug_MGV_seq_7557	Caudoviricetes;Unknown	Two targets	competitive
Viruses_Ref_Refdb_seq_5211	Caudoviricetes;Unknown	200k_Viruses_Hug_MGV_seq_7557	Caudoviricetes;Unknown	Two targets	competitive
Viruses_Ref_Refdb_seq_5214	Caudoviricetes;Unknown	200k_Viruses_Hug_MGV_seq_7557	Caudoviricetes;Unknown	Two targets	competitive
Viruses_Ref_Refdb_seq_3944	Caudoviricetes;Unknown	200k_Viruses_Hug_MGV_seq_7560	Caudoviricetes;Unknown	Two targets	competitive
Viruses_Ref_Refdb_seq_5783	Caudoviricetes;Unknown	200k_Viruses_Hug_MGV_seq_7563	Caudoviricetes;Unknown	Two targets	competitive
Viruses_Ref_Refdb_seq_3741	Caudoviricetes;Unknown	200k_Viruses_Hug_MGV_seq_7595	Caudoviricetes;Unknown	Two targets	competitive
Viruses_Hug_MGV_seq_7607	Caudoviricetes;Unknown	200k_Viruses_Hug_MGV_seq_7596	Caudoviricetes;Unknown	One target	competitive
Viruses_Hug_MGV_seq_7660	Caudoviricetes;Unknown	200k_Viruses_Hug_MGV_seq_7596	Caudoviricetes;Unknown	One target	competitive
Viruses_Ref_Refdb_seq_2594	Caudoviricetes;Unknown	200k_Viruses_Hug_MGV_seq_7596	Caudoviricetes;Unknown	One target	competitive
Viruses_Ref_Refdb_seq_2872	Caudoviricetes;Unknown	200k_Viruses_Hug_MGV_seq_7596	Caudoviricetes;Unknown	One target	competitive
Viruses_Ref_Refdb_seq_359	Caudoviricetes;Unknown	200k_Viruses_Hug_MGV_seq_7604	Caudoviricetes;Unknown	One target	non-competitive
Viruses_Hug_MGV_seq_7660	Caudoviricetes;Unknown	200k_Viruses_Hug_MGV_seq_7607	Caudoviricetes;Unknown	Two targets	competitive
Viruses_Ref_Refdb_seq_2594	Caudoviricetes;Unknown	200k_Viruses_Hug_MGV_seq_7607	Caudoviricetes;Unknown	Two targets	competitive
Viruses_Ref_Refdb_seq_2872	Caudoviricetes;Unknown	200k_Viruses_Hug_MGV_seq_7607	Caudoviricetes;Unknown	Two targets	competitive
Viruses_Hug_MGV_seq_7555	Caudoviricetes;Unknown	200k_Viruses_Hug_MGV_seq_7611	Caudoviricetes;Unknown	Two targets	competitive
Viruses_Hug_MGV_seq_8065	Caudoviricetes;Unknown	200k_Viruses_Hug_MGV_seq_7611	Caudoviricetes;Unknown	Two targets	competitive
Viruses_Ref_Refdb_seq_1020	Caudoviricetes;Unknown	200k_Viruses_Hug_MGV_seq_7611	Caudoviricetes;Unknown	Two targets	competitive
Viruses_Ref_Refdb_seq_1633	Caudoviricetes;Unknown	200k_Viruses_Hug_MGV_seq_7611	Caudoviricetes;Unknown	One target	competitive
Viruses_Ref_Refdb_seq_5580	Caudoviricetes;Unknown	200k_Viruses_Hug_MGV_seq_7611	Caudoviricetes;Unknown	Two targets	competitive
Viruses_Ref_Refdb_seq_68	Caudoviricetes;Unknown	200k_Viruses_Hug_MGV_seq_7611	Caudoviricetes;Unknown	Two targets	competitive
Viruses_Ref_Refdb_seq_359	Caudoviricetes;Unknown	200k_Viruses_Hug_MGV_seq_7624	Caudoviricetes;Unknown	One target	competitive
Viruses_Hug_MGV_seq_7552	Caudoviricetes;Unknown	200k_Viruses_Hug_MGV_seq_7626	Caudoviricetes;Unknown	Two targets	competitive
Viruses_Hug_MGV_seq_7557	Caudoviricetes;Unknown	200k_Viruses_Hug_MGV_seq_7626	Caudoviricetes;Unknown	Two targets	competitive
Viruses_Hug_MGV_seq_7627	Caudoviricetes;Unknown	200k_Viruses_Hug_MGV_seq_7626	Caudoviricetes;Unknown	Two targets	competitive
Viruses_Hug_MGV_seq_7695	Caudoviricetes;Unknown	200k_Viruses_Hug_MGV_seq_7626	Caudoviricetes;Unknown	Two targets	competitive
Viruses_Hug_MGV_seq_7708	Caudoviricetes;Unknown	200k_Viruses_Hug_MGV_seq_7626	Caudoviricetes;Unknown	Two targets	competitive
Viruses_Hug_MGV_seq_7712	Caudoviricetes;Unknown	200k_Viruses_Hug_MGV_seq_7626	Caudoviricetes;Unknown	Two targets	competitive
Viruses_Ref_Refdb_seq_2651	Caudoviricetes;Unknown	200k_Viruses_Hug_MGV_seq_7626	Caudoviricetes;Unknown	Two targets	competitive
Viruses_Ref_Refdb_seq_2652	Caudoviricetes;Unknown	200k_Viruses_Hug_MGV_seq_7626	Caudoviricetes;Unknown	Two targets	competitive
Viruses_Ref_Refdb_seq_2885	Caudoviricetes;Unknown	200k_Viruses_Hug_MGV_seq_7626	Caudoviricetes;Unknown	Two targets	competitive
Viruses_Ref_Refdb_seq_3004	Caudoviricetes;Unknown	200k_Viruses_Hug_MGV_seq_7626	Caudoviricetes;Unknown	Two targets	competitive
Viruses_Ref_Refdb_seq_4028	Caudoviricetes;Unknown	200k_Viruses_Hug_MGV_seq_7626	Caudoviricetes;Unknown	Two targets	competitive
[truncated: 3,347 more rows]
