# Supplementary material for: Large-scale genomic analysis of jumbo phages: coevolution, genome architecture, and host interaction mechanisms
Source: Anim Microbiome. 2026 Feb 24;8:32. doi: 10.1186/s42523-026-00534-z (PMC13037316; doi:10.1186/s42523-026-00534-z)
Supplement: Supplementary file 11 — Supplementary Material 11: Additional file 9: Table S8. The detailed information on auxiliary metabolic genes (AMGs) in jumbo phage genomes [file 42523_2026_534_MOESM11_ESM.xlsx]

## Sheet: Sheet1
Table S8. The detailed information of auxiliary metabolic genes (AMGs) in jumbo phage genomes.
protein_ids	AMGs	detailed information of AMGs	KEGG annotation (Class I)
Proviruses_Ang_other-pigs_seq_11126__full-cat_1_248	acpP	acpP; acyl carrier protein	Biosynthesis of other secondary metabolites%Lipid metabolism
Proviruses_Ref_Refdb_seq_3404__full-cat_1_183	acpP	acpP; acyl carrier protein	Biosynthesis of other secondary metabolites%Lipid metabolism
Proviruses_Ref_Refdb_seq_3621__full-cat_1_159	acpP	acpP; acyl carrier protein	Biosynthesis of other secondary metabolites%Lipid metabolism
Viruses_Ang_other-pigs_seq_11293__full-cat_1_15	acpP	acpP; acyl carrier protein	Biosynthesis of other secondary metabolites%Lipid metabolism
Viruses_Ang_other-pigs_seq_11306__full-cat_1_170	acpP	acpP; acyl carrier protein	Biosynthesis of other secondary metabolites%Lipid metabolism
Viruses_Ang_PGV_seq_8196__full-cat_1_72	acpP	acpP; acyl carrier protein	Biosynthesis of other secondary metabolites%Lipid metabolism
Viruses_Ang_PGV_seq_8483__full-cat_1_8	acpP	acpP; acyl carrier protein	Biosynthesis of other secondary metabolites%Lipid metabolism
Viruses_Ang_PGV_seq_8576__full-cat_1_290	acpP	acpP; acyl carrier protein	Biosynthesis of other secondary metabolites%Lipid metabolism
Viruses_Ang_PGV_seq_8997__full-cat_1_24	acpP	acpP; acyl carrier protein	Biosynthesis of other secondary metabolites%Lipid metabolism
Viruses_Ang_PVD_seq_9622__full-cat_1_203	acpP	acpP; acyl carrier protein	Biosynthesis of other secondary metabolites%Lipid metabolism
Viruses_Ang_PVD_seq_9720__full-cat_1_180	acpP	acpP; acyl carrier protein	Biosynthesis of other secondary metabolites%Lipid metabolism
Viruses_Ang_RVD_seq_10044__full-cat_1_695	acpP	acpP; acyl carrier protein	Biosynthesis of other secondary metabolites%Lipid metabolism
Viruses_Ang_RVD_seq_10048__full-cat_1_255	acpP	acpP; acyl carrier protein	Biosynthesis of other secondary metabolites%Lipid metabolism
Viruses_Ang_RVD_seq_10097__full-cat_1_157	acpP	acpP; acyl carrier protein	Biosynthesis of other secondary metabolites%Lipid metabolism
Viruses_Ang_RVD_seq_10107__full-cat_1_205	acpP	acpP; acyl carrier protein	Biosynthesis of other secondary metabolites%Lipid metabolism
Viruses_Ang_RVD_seq_10126__full-cat_1_172	acpP	acpP; acyl carrier protein	Biosynthesis of other secondary metabolites%Lipid metabolism
Viruses_Ang_RVD_seq_10171__full-cat_1_194	acpP	acpP; acyl carrier protein	Biosynthesis of other secondary metabolites%Lipid metabolism
Viruses_Ang_RVD_seq_10184__full-cat_1_325	acpP	acpP; acyl carrier protein	Biosynthesis of other secondary metabolites%Lipid metabolism
Viruses_Ang_RVD_seq_10228__full-cat_1_435	acpP	acpP; acyl carrier protein	Biosynthesis of other secondary metabolites%Lipid metabolism
Viruses_Ang_RVD_seq_10241__full-cat_1_465	acpP	acpP; acyl carrier protein	Biosynthesis of other secondary metabolites%Lipid metabolism
Viruses_Ang_RVD_seq_10249__full-cat_2_168	acpP	acpP; acyl carrier protein	Biosynthesis of other secondary metabolites%Lipid metabolism
Viruses_Ang_RVD_seq_10255__full-cat_1_177	acpP	acpP; acyl carrier protein	Biosynthesis of other secondary metabolites%Lipid metabolism
Viruses_Ang_RVD_seq_10292__full-cat_1_182	acpP	acpP; acyl carrier protein	Biosynthesis of other secondary metabolites%Lipid metabolism
Viruses_Ang_RVD_seq_10324__full-cat_1_163	acpP	acpP; acyl carrier protein	Biosynthesis of other secondary metabolites%Lipid metabolism
Viruses_Ang_RVD_seq_10413__full-cat_1_166	acpP	acpP; acyl carrier protein	Biosynthesis of other secondary metabolites%Lipid metabolism
Viruses_Ang_RVD_seq_10444__full-cat_1_173	acpP	acpP; acyl carrier protein	Biosynthesis of other secondary metabolites%Lipid metabolism
Viruses_Ang_RVD_seq_10456__full-cat_1_629	acpP	acpP; acyl carrier protein	Biosynthesis of other secondary metabolites%Lipid metabolism
Viruses_Ang_RVD_seq_10466__full-cat_1_222	acpP	acpP; acyl carrier protein	Biosynthesis of other secondary metabolites%Lipid metabolism
Viruses_Ang_RVD_seq_10489__full-cat_1_7	acpP	acpP; acyl carrier protein	Biosynthesis of other secondary metabolites%Lipid metabolism
Viruses_Ang_RVD_seq_10494__full-cat_1_368	acpP	acpP; acyl carrier protein	Biosynthesis of other secondary metabolites%Lipid metabolism
Viruses_Ang_RVD_seq_10502__full-cat_1_172	acpP	acpP; acyl carrier protein	Biosynthesis of other secondary metabolites%Lipid metabolism
Viruses_Ang_RVD_seq_9743__full-cat_1_189	acpP	acpP; acyl carrier protein	Biosynthesis of other secondary metabolites%Lipid metabolism
Viruses_Ang_RVD_seq_9800__full-cat_1_173	acpP	acpP; acyl carrier protein	Biosynthesis of other secondary metabolites%Lipid metabolism
Viruses_Ang_RVD_seq_9814__full-cat_1_295	acpP	acpP; acyl carrier protein	Biosynthesis of other secondary metabolites%Lipid metabolism
Viruses_Ang_RVD_seq_9862__full-cat_1_75	acpP	acpP; acyl carrier protein	Biosynthesis of other secondary metabolites%Lipid metabolism
Viruses_Ang_RVD_seq_9923__full-cat_1_248	acpP	acpP; acyl carrier protein	Biosynthesis of other secondary metabolites%Lipid metabolism
Viruses_Ang_RVD_seq_9945__full-cat_1_144	acpP	acpP; acyl carrier protein	Biosynthesis of other secondary metabolites%Lipid metabolism
Viruses_Ang_RVD_seq_9973__full-cat_1_88	acpP	acpP; acyl carrier protein	Biosynthesis of other secondary metabolites%Lipid metabolism
Viruses_Fam_GGV_seq_6634__full-cat_1_345	acpP	acpP; acyl carrier protein	Biosynthesis of other secondary metabolites%Lipid metabolism
Viruses_Hug_MGV_seq_7727__full-cat_1_18	acpP	acpP; acyl carrier protein	Biosynthesis of other secondary metabolites%Lipid metabolism
Viruses_Ref_Refdb_seq_1126__full-cat_1_27	acpP	acpP; acyl carrier protein	Biosynthesis of other secondary metabolites%Lipid metabolism
Viruses_Ref_Refdb_seq_1186__full-cat_1_139	acpP	acpP; acyl carrier protein	Biosynthesis of other secondary metabolites%Lipid metabolism
Viruses_Ref_Refdb_seq_1275__full-cat_1_337	acpP	acpP; acyl carrier protein	Biosynthesis of other secondary metabolites%Lipid metabolism
Viruses_Ref_Refdb_seq_1455__full-cat_1_230	acpP	acpP; acyl carrier protein	Biosynthesis of other secondary metabolites%Lipid metabolism
Viruses_Ref_Refdb_seq_1558__full-cat_1_43	acpP	acpP; acyl carrier protein	Biosynthesis of other secondary metabolites%Lipid metabolism
Viruses_Ref_Refdb_seq_1762__full-cat_1_301	acpP	acpP; acyl carrier protein	Biosynthesis of other secondary metabolites%Lipid metabolism
Viruses_Ref_Refdb_seq_1764__full-cat_1_225	acpP	acpP; acyl carrier protein	Biosynthesis of other secondary metabolites%Lipid metabolism
Viruses_Ref_Refdb_seq_1794__full-cat_1_180	acpP	acpP; acyl carrier protein	Biosynthesis of other secondary metabolites%Lipid metabolism
Viruses_Ref_Refdb_seq_1822__full-cat_1_311	acpP	acpP; acyl carrier protein	Biosynthesis of other secondary metabolites%Lipid metabolism
Viruses_Ref_Refdb_seq_1837__full-cat_1_29	acpP	acpP; acyl carrier protein	Biosynthesis of other secondary metabolites%Lipid metabolism
Viruses_Ref_Refdb_seq_1865__full-cat_1_285	acpP	acpP; acyl carrier protein	Biosynthesis of other secondary metabolites%Lipid metabolism
Viruses_Ref_Refdb_seq_1969__full-cat_1_174	acpP	acpP; acyl carrier protein	Biosynthesis of other secondary metabolites%Lipid metabolism
Viruses_Ref_Refdb_seq_2024__full-cat_1_93	acpP	acpP; acyl carrier protein	Biosynthesis of other secondary metabolites%Lipid metabolism
Viruses_Ref_Refdb_seq_2118__full-cat_1_232	acpP	acpP; acyl carrier protein	Biosynthesis of other secondary metabolites%Lipid metabolism
Viruses_Ref_Refdb_seq_2149__full-cat_1_32	acpP	acpP; acyl carrier protein	Biosynthesis of other secondary metabolites%Lipid metabolism
Viruses_Ref_Refdb_seq_2299__full-cat_1_401	acpP	acpP; acyl carrier protein	Biosynthesis of other secondary metabolites%Lipid metabolism
Viruses_Ref_Refdb_seq_2371__full-cat_1_382	acpP	acpP; acyl carrier protein	Biosynthesis of other secondary metabolites%Lipid metabolism
Viruses_Ref_Refdb_seq_2567__full-cat_1_251	acpP	acpP; acyl carrier protein	Biosynthesis of other secondary metabolites%Lipid metabolism
Viruses_Ref_Refdb_seq_2586__full-cat_1_208	acpP	acpP; acyl carrier protein	Biosynthesis of other secondary metabolites%Lipid metabolism
Viruses_Ref_Refdb_seq_288__full-cat_1_113	acpP	acpP; acyl carrier protein	Biosynthesis of other secondary metabolites%Lipid metabolism
Viruses_Ref_Refdb_seq_3141__full-cat_1_239	acpP	acpP; acyl carrier protein	Biosynthesis of other secondary metabolites%Lipid metabolism
Viruses_Ref_Refdb_seq_3273__full-cat_1_82	acpP	acpP; acyl carrier protein	Biosynthesis of other secondary metabolites%Lipid metabolism
Viruses_Ref_Refdb_seq_3307__full-cat_1_18	acpP	acpP; acyl carrier protein	Biosynthesis of other secondary metabolites%Lipid metabolism
Viruses_Ref_Refdb_seq_3314__full-cat_1_66	acpP	acpP; acyl carrier protein	Biosynthesis of other secondary metabolites%Lipid metabolism
Viruses_Ref_Refdb_seq_3429__full-cat_1_197	acpP	acpP; acyl carrier protein	Biosynthesis of other secondary metabolites%Lipid metabolism
Viruses_Ref_Refdb_seq_3528__full-cat_1_74	acpP	acpP; acyl carrier protein	Biosynthesis of other secondary metabolites%Lipid metabolism
Viruses_Ref_Refdb_seq_3529__full-cat_1_123	acpP	acpP; acyl carrier protein	Biosynthesis of other secondary metabolites%Lipid metabolism
Viruses_Ref_Refdb_seq_3584__full-cat_1_160	acpP	acpP; acyl carrier protein	Biosynthesis of other secondary metabolites%Lipid metabolism
Viruses_Ref_Refdb_seq_3629__full-cat_1_54	acpP	acpP; acyl carrier protein	Biosynthesis of other secondary metabolites%Lipid metabolism
Viruses_Ref_Refdb_seq_3646__full-cat_1_82	acpP	acpP; acyl carrier protein	Biosynthesis of other secondary metabolites%Lipid metabolism
Viruses_Ref_Refdb_seq_3970__full-cat_1_180	acpP	acpP; acyl carrier protein	Biosynthesis of other secondary metabolites%Lipid metabolism
Viruses_Ref_Refdb_seq_4127__full-cat_1_241	acpP	acpP; acyl carrier protein	Biosynthesis of other secondary metabolites%Lipid metabolism
Viruses_Ref_Refdb_seq_4239__full-cat_1_95	acpP	acpP; acyl carrier protein	Biosynthesis of other secondary metabolites%Lipid metabolism
Viruses_Ref_Refdb_seq_427__full-cat_1_241	acpP	acpP; acyl carrier protein	Biosynthesis of other secondary metabolites%Lipid metabolism
Viruses_Ref_Refdb_seq_4284__full-cat_1_81	acpP	acpP; acyl carrier protein	Biosynthesis of other secondary metabolites%Lipid metabolism
Viruses_Ref_Refdb_seq_4323__full-cat_1_282	acpP	acpP; acyl carrier protein	Biosynthesis of other secondary metabolites%Lipid metabolism
Viruses_Ref_Refdb_seq_4377__full-cat_1_66	acpP	acpP; acyl carrier protein	Biosynthesis of other secondary metabolites%Lipid metabolism
Viruses_Ref_Refdb_seq_5017__full-cat_1_134	acpP	acpP; acyl carrier protein	Biosynthesis of other secondary metabolites%Lipid metabolism
Viruses_Ref_Refdb_seq_5068__full-cat_1_288	acpP	acpP; acyl carrier protein	Biosynthesis of other secondary metabolites%Lipid metabolism
Viruses_Ref_Refdb_seq_5270__full-cat_1_121	acpP	acpP; acyl carrier protein	Biosynthesis of other secondary metabolites%Lipid metabolism
Viruses_Ref_Refdb_seq_532__full-cat_1_67	acpP	acpP; acyl carrier protein	Biosynthesis of other secondary metabolites%Lipid metabolism
Viruses_Ref_Refdb_seq_5355__full-cat_1_132	acpP	acpP; acyl carrier protein	Biosynthesis of other secondary metabolites%Lipid metabolism
Viruses_Ref_Refdb_seq_5373__full-cat_1_155	acpP	acpP; acyl carrier protein	Biosynthesis of other secondary metabolites%Lipid metabolism
Viruses_Ref_Refdb_seq_5439__full-cat_1_79	acpP	acpP; acyl carrier protein	Biosynthesis of other secondary metabolites%Lipid metabolism
Viruses_Ref_Refdb_seq_5567__full-cat_1_310	acpP	acpP; acyl carrier protein	Biosynthesis of other secondary metabolites%Lipid metabolism
Viruses_Ref_Refdb_seq_5660__full-cat_1_276	acpP	acpP; acyl carrier protein	Biosynthesis of other secondary metabolites%Lipid metabolism
Viruses_Ref_Refdb_seq_697__full-cat_1_369	acpP	acpP; acyl carrier protein	Biosynthesis of other secondary metabolites%Lipid metabolism
Viruses_Ref_Refdb_seq_798__full-cat_1_397	acpP	acpP; acyl carrier protein	Biosynthesis of other secondary metabolites%Lipid metabolism
Viruses_Ref_Refdb_seq_818__full-cat_1_58	acpP	acpP; acyl carrier protein	Biosynthesis of other secondary metabolites%Lipid metabolism
Viruses_Ref_Refdb_seq_913__full-cat_1_119	acpP	acpP; acyl carrier protein	Biosynthesis of other secondary metabolites%Lipid metabolism
Viruses_Ref_Refdb_seq_999__full-cat_1_105	acpP	acpP; acyl carrier protein	Biosynthesis of other secondary metabolites%Lipid metabolism
Viruses_Unk_CLEVD_seq_6444__full-cat_1_252	acpP	acpP; acyl carrier protein	Biosynthesis of other secondary metabolites%Lipid metabolism
Viruses_Unk_CLEVD_seq_6446__full-cat_1_87	acpP	acpP; acyl carrier protein	Biosynthesis of other secondary metabolites%Lipid metabolism
Viruses_Unk_EVP_seq_6494__full-cat_1_82	acpP	acpP; acyl carrier protein	Biosynthesis of other secondary metabolites%Lipid metabolism
Viruses_Unk_UVAB_seq_10917__full-cat_1_81	acpP	acpP; acyl carrier protein	Biosynthesis of other secondary metabolites%Lipid metabolism
Proviruses_Ref_Refdb_seq_3087__full-cat_1_179	AGXT	AGXT; alanine-glyoxylate transaminase / serine-glyoxylate transaminase / serine-pyruvate transaminase [EC:2.6.1.44 2.6.1.45 2.6.1.51]	Amino acid metabolism%Carbohydrate metabolism%Energy metabolism
Viruses_Fam_COFRD_seq_11371__full-cat_1_205	AGXT	AGXT; alanine-glyoxylate transaminase / serine-glyoxylate transaminase / serine-pyruvate transaminase [EC:2.6.1.44 2.6.1.45 2.6.1.51]	Amino acid metabolism%Carbohydrate metabolism%Energy metabolism
Viruses_Ref_Refdb_seq_1330__full-cat_1_88	AGXT	AGXT; alanine-glyoxylate transaminase / serine-glyoxylate transaminase / serine-pyruvate transaminase [EC:2.6.1.44 2.6.1.45 2.6.1.51]	Amino acid metabolism%Carbohydrate metabolism%Energy metabolism
Viruses_Ref_Refdb_seq_3337__full-cat_1_126	AGXT	AGXT; alanine-glyoxylate transaminase / serine-glyoxylate transaminase / serine-pyruvate transaminase [EC:2.6.1.44 2.6.1.45 2.6.1.51]	Amino acid metabolism%Carbohydrate metabolism%Energy metabolism
Viruses_Ref_Refdb_seq_3582__full-cat_1_124	AGXT	AGXT; alanine-glyoxylate transaminase / serine-glyoxylate transaminase / serine-pyruvate transaminase [EC:2.6.1.44 2.6.1.45 2.6.1.51]	Amino acid metabolism%Carbohydrate metabolism%Energy metabolism
Viruses_Ang_other-pigs_seq_11194__full-cat_1_181	AKR1B	AKR1B; aldehyde reductase [EC:1.1.1.21]	Carbohydrate metabolism%Lipid metabolism%Metabolism of cofactors and vitamins
Viruses_Ang_PGV_seq_8798__full-cat_1_219	AKR1B	AKR1B; aldehyde reductase [EC:1.1.1.21]	Carbohydrate metabolism%Lipid metabolism%Metabolism of cofactors and vitamins
Viruses_Ang_PGV_seq_9020__full-cat_1_45	AKR1B	AKR1B; aldehyde reductase [EC:1.1.1.21]	Carbohydrate metabolism%Lipid metabolism%Metabolism of cofactors and vitamins
Viruses_Ref_Refdb_seq_257__full-cat_1_265	ala	ala; alanine dehydrogenase [EC:1.4.1.1]	Amino acid metabolism%Metabolism of other amino acids
Proviruses_Ref_Refdb_seq_2690__full-cat_1_371	ALAS	E2.3.1.37, ALAS; 5-aminolevulinate synthase [EC:2.3.1.37]	Amino acid metabolism%Metabolism of cofactors and vitamins
Viruses_Fam_FRPD_seq_6630__full-cat_1_123	ALAS	E2.3.1.37, ALAS; 5-aminolevulinate synthase [EC:2.3.1.37]	Amino acid metabolism%Metabolism of cofactors and vitamins
Viruses_Ref_Refdb_seq_2148__full-cat_1_57	ALAS	E2.3.1.37, ALAS; 5-aminolevulinate synthase [EC:2.3.1.37]	Amino acid metabolism%Metabolism of cofactors and vitamins
Viruses_Ref_Refdb_seq_2730__full-cat_1_243	ALAS	E2.3.1.37, ALAS; 5-aminolevulinate synthase [EC:2.3.1.37]	Amino acid metabolism%Metabolism of cofactors and vitamins
Viruses_Ref_Refdb_seq_3708__full-cat_1_185	ALAS	E2.3.1.37, ALAS; 5-aminolevulinate synthase [EC:2.3.1.37]	Amino acid metabolism%Metabolism of cofactors and vitamins
Viruses_Ref_Refdb_seq_475__full-cat_1_170	ALAS	E2.3.1.37, ALAS; 5-aminolevulinate synthase [EC:2.3.1.37]	Amino acid metabolism%Metabolism of cofactors and vitamins
Viruses_Ref_Refdb_seq_5648__full-cat_1_16	ALAS	E2.3.1.37, ALAS; 5-aminolevulinate synthase [EC:2.3.1.37]	Amino acid metabolism%Metabolism of cofactors and vitamins
Viruses_Ref_Refdb_seq_672__full-cat_1_200	ALAS	E2.3.1.37, ALAS; 5-aminolevulinate synthase [EC:2.3.1.37]	Amino acid metabolism%Metabolism of cofactors and vitamins
Viruses_Ref_Refdb_seq_736__full-cat_1_335	ALAS	E2.3.1.37, ALAS; 5-aminolevulinate synthase [EC:2.3.1.37]	Amino acid metabolism%Metabolism of cofactors and vitamins
Viruses_Ref_Refdb_seq_750__full-cat_1_75	ALAS	E2.3.1.37, ALAS; 5-aminolevulinate synthase [EC:2.3.1.37]	Amino acid metabolism%Metabolism of cofactors and vitamins
Viruses_Unk_EVP_seq_6543__full-cat_1_57	ALAS	E2.3.1.37, ALAS; 5-aminolevulinate synthase [EC:2.3.1.37]	Amino acid metabolism%Metabolism of cofactors and vitamins
Viruses_Ref_Refdb_seq_2156__full-cat_1_9	ALDO	ALDO; fructose-bisphosphate aldolase, class I [EC:4.1.2.13]	Carbohydrate metabolism%Energy metabolism
Viruses_Unk_UVAB_seq_10669__full-cat_1_208	ALDO	ALDO; fructose-bisphosphate aldolase, class I [EC:4.1.2.13]	Carbohydrate metabolism%Energy metabolism
Proviruses_Ref_Refdb_seq_1271__full-cat_1_248	algA	algA, xanB, rfbA, wbpW, pslB; mannose-1-phosphate guanylyltransferase / mannose-6-phosphate isomerase [EC:2.7.7.13 5.3.1.8]	Carbohydrate metabolism%Glycan biosynthesis and metabolism
Proviruses_Ref_Refdb_seq_1324__full-cat_1_209	algA	algA, xanB, rfbA, wbpW, pslB; mannose-1-phosphate guanylyltransferase / mannose-6-phosphate isomerase [EC:2.7.7.13 5.3.1.8]	Carbohydrate metabolism%Glycan biosynthesis and metabolism
Proviruses_Ref_Refdb_seq_2967__full-cat_1_263	algA	algA, xanB, rfbA, wbpW, pslB; mannose-1-phosphate guanylyltransferase / mannose-6-phosphate isomerase [EC:2.7.7.13 5.3.1.8]	Carbohydrate metabolism%Glycan biosynthesis and metabolism
Proviruses_Ref_Refdb_seq_2967__full-cat_1_44	algA	algA, xanB, rfbA, wbpW, pslB; mannose-1-phosphate guanylyltransferase / mannose-6-phosphate isomerase [EC:2.7.7.13 5.3.1.8]	Carbohydrate metabolism%Glycan biosynthesis and metabolism
Proviruses_Ref_Refdb_seq_3087__full-cat_1_135	algA	algA, xanB, rfbA, wbpW, pslB; mannose-1-phosphate guanylyltransferase / mannose-6-phosphate isomerase [EC:2.7.7.13 5.3.1.8]	Carbohydrate metabolism%Glycan biosynthesis and metabolism
Proviruses_Ref_Refdb_seq_4426__full-cat_1_352	algA	algA, xanB, rfbA, wbpW, pslB; mannose-1-phosphate guanylyltransferase / mannose-6-phosphate isomerase [EC:2.7.7.13 5.3.1.8]	Carbohydrate metabolism%Glycan biosynthesis and metabolism
Proviruses_Ref_Refdb_seq_4742__full-cat_1_306	algA	algA, xanB, rfbA, wbpW, pslB; mannose-1-phosphate guanylyltransferase / mannose-6-phosphate isomerase [EC:2.7.7.13 5.3.1.8]	Carbohydrate metabolism%Glycan biosynthesis and metabolism
Proviruses_Ref_Refdb_seq_629__full-cat_1_76	algA	algA, xanB, rfbA, wbpW, pslB; mannose-1-phosphate guanylyltransferase / mannose-6-phosphate isomerase [EC:2.7.7.13 5.3.1.8]	Carbohydrate metabolism%Glycan biosynthesis and metabolism
Viruses_Ang_PGV_seq_9286__full-cat_1_228	algA	algA, xanB, rfbA, wbpW, pslB; mannose-1-phosphate guanylyltransferase / mannose-6-phosphate isomerase [EC:2.7.7.13 5.3.1.8]	Carbohydrate metabolism%Glycan biosynthesis and metabolism
Viruses_Ang_PGV_seq_9486__full-cat_1_294	algA	algA, xanB, rfbA, wbpW, pslB; mannose-1-phosphate guanylyltransferase / mannose-6-phosphate isomerase [EC:2.7.7.13 5.3.1.8]	Carbohydrate metabolism%Glycan biosynthesis and metabolism
Viruses_Fam_COFRD_seq_11400__full-cat_1_151	algA	algA, xanB, rfbA, wbpW, pslB; mannose-1-phosphate guanylyltransferase / mannose-6-phosphate isomerase [EC:2.7.7.13 5.3.1.8]	Carbohydrate metabolism%Glycan biosynthesis and metabolism
Viruses_Fam_COFRD_seq_11413__full-cat_1_273	algA	algA, xanB, rfbA, wbpW, pslB; mannose-1-phosphate guanylyltransferase / mannose-6-phosphate isomerase [EC:2.7.7.13 5.3.1.8]	Carbohydrate metabolism%Glycan biosynthesis and metabolism
Viruses_Fam_COFRD_seq_11445__full-cat_1_219	algA	algA, xanB, rfbA, wbpW, pslB; mannose-1-phosphate guanylyltransferase / mannose-6-phosphate isomerase [EC:2.7.7.13 5.3.1.8]	Carbohydrate metabolism%Glycan biosynthesis and metabolism
Viruses_Fam_COFRD_seq_11508__full-cat_1_98	algA	algA, xanB, rfbA, wbpW, pslB; mannose-1-phosphate guanylyltransferase / mannose-6-phosphate isomerase [EC:2.7.7.13 5.3.1.8]	Carbohydrate metabolism%Glycan biosynthesis and metabolism
Viruses_Fam_COFRD_seq_11510__full-cat_1_66	algA	algA, xanB, rfbA, wbpW, pslB; mannose-1-phosphate guanylyltransferase / mannose-6-phosphate isomerase [EC:2.7.7.13 5.3.1.8]	Carbohydrate metabolism%Glycan biosynthesis and metabolism
Viruses_Fam_FRPD_seq_6628__full-cat_1_65	algA	algA, xanB, rfbA, wbpW, pslB; mannose-1-phosphate guanylyltransferase / mannose-6-phosphate isomerase [EC:2.7.7.13 5.3.1.8]	Carbohydrate metabolism%Glycan biosynthesis and metabolism
Viruses_Ref_Refdb_seq_1074__full-cat_1_36	algA	algA, xanB, rfbA, wbpW, pslB; mannose-1-phosphate guanylyltransferase / mannose-6-phosphate isomerase [EC:2.7.7.13 5.3.1.8]	Carbohydrate metabolism%Glycan biosynthesis and metabolism
Viruses_Ref_Refdb_seq_1142__full-cat_1_170	algA	algA, xanB, rfbA, wbpW, pslB; mannose-1-phosphate guanylyltransferase / mannose-6-phosphate isomerase [EC:2.7.7.13 5.3.1.8]	Carbohydrate metabolism%Glycan biosynthesis and metabolism
Viruses_Ref_Refdb_seq_1145__full-cat_1_259	algA	algA, xanB, rfbA, wbpW, pslB; mannose-1-phosphate guanylyltransferase / mannose-6-phosphate isomerase [EC:2.7.7.13 5.3.1.8]	Carbohydrate metabolism%Glycan biosynthesis and metabolism
Viruses_Ref_Refdb_seq_1197__full-cat_1_252	algA	algA, xanB, rfbA, wbpW, pslB; mannose-1-phosphate guanylyltransferase / mannose-6-phosphate isomerase [EC:2.7.7.13 5.3.1.8]	Carbohydrate metabolism%Glycan biosynthesis and metabolism
Viruses_Ref_Refdb_seq_1199__full-cat_1_102	algA	algA, xanB, rfbA, wbpW, pslB; mannose-1-phosphate guanylyltransferase / mannose-6-phosphate isomerase [EC:2.7.7.13 5.3.1.8]	Carbohydrate metabolism%Glycan biosynthesis and metabolism
Viruses_Ref_Refdb_seq_1251__full-cat_1_220	algA	algA, xanB, rfbA, wbpW, pslB; mannose-1-phosphate guanylyltransferase / mannose-6-phosphate isomerase [EC:2.7.7.13 5.3.1.8]	Carbohydrate metabolism%Glycan biosynthesis and metabolism
Viruses_Ref_Refdb_seq_1281__full-cat_1_27	algA	algA, xanB, rfbA, wbpW, pslB; mannose-1-phosphate guanylyltransferase / mannose-6-phosphate isomerase [EC:2.7.7.13 5.3.1.8]	Carbohydrate metabolism%Glycan biosynthesis and metabolism
Viruses_Ref_Refdb_seq_1282__full-cat_1_55	algA	algA, xanB, rfbA, wbpW, pslB; mannose-1-phosphate guanylyltransferase / mannose-6-phosphate isomerase [EC:2.7.7.13 5.3.1.8]	Carbohydrate metabolism%Glycan biosynthesis and metabolism
Viruses_Ref_Refdb_seq_1283__full-cat_1_82	algA	algA, xanB, rfbA, wbpW, pslB; mannose-1-phosphate guanylyltransferase / mannose-6-phosphate isomerase [EC:2.7.7.13 5.3.1.8]	Carbohydrate metabolism%Glycan biosynthesis and metabolism
Viruses_Ref_Refdb_seq_1398__full-cat_1_291	algA	algA, xanB, rfbA, wbpW, pslB; mannose-1-phosphate guanylyltransferase / mannose-6-phosphate isomerase [EC:2.7.7.13 5.3.1.8]	Carbohydrate metabolism%Glycan biosynthesis and metabolism
Viruses_Ref_Refdb_seq_1471__full-cat_1_249	algA	algA, xanB, rfbA, wbpW, pslB; mannose-1-phosphate guanylyltransferase / mannose-6-phosphate isomerase [EC:2.7.7.13 5.3.1.8]	Carbohydrate metabolism%Glycan biosynthesis and metabolism
Viruses_Ref_Refdb_seq_1717__full-cat_1_327	algA	algA, xanB, rfbA, wbpW, pslB; mannose-1-phosphate guanylyltransferase / mannose-6-phosphate isomerase [EC:2.7.7.13 5.3.1.8]	Carbohydrate metabolism%Glycan biosynthesis and metabolism
Viruses_Ref_Refdb_seq_1763__full-cat_1_156	algA	algA, xanB, rfbA, wbpW, pslB; mannose-1-phosphate guanylyltransferase / mannose-6-phosphate isomerase [EC:2.7.7.13 5.3.1.8]	Carbohydrate metabolism%Glycan biosynthesis and metabolism
Viruses_Ref_Refdb_seq_1861__full-cat_1_175	algA	algA, xanB, rfbA, wbpW, pslB; mannose-1-phosphate guanylyltransferase / mannose-6-phosphate isomerase [EC:2.7.7.13 5.3.1.8]	Carbohydrate metabolism%Glycan biosynthesis and metabolism
Viruses_Ref_Refdb_seq_1863__full-cat_1_333	algA	algA, xanB, rfbA, wbpW, pslB; mannose-1-phosphate guanylyltransferase / mannose-6-phosphate isomerase [EC:2.7.7.13 5.3.1.8]	Carbohydrate metabolism%Glycan biosynthesis and metabolism
Viruses_Ref_Refdb_seq_189__full-cat_1_49	algA	algA, xanB, rfbA, wbpW, pslB; mannose-1-phosphate guanylyltransferase / mannose-6-phosphate isomerase [EC:2.7.7.13 5.3.1.8]	Carbohydrate metabolism%Glycan biosynthesis and metabolism
Viruses_Ref_Refdb_seq_1978__full-cat_1_29	algA	algA, xanB, rfbA, wbpW, pslB; mannose-1-phosphate guanylyltransferase / mannose-6-phosphate isomerase [EC:2.7.7.13 5.3.1.8]	Carbohydrate metabolism%Glycan biosynthesis and metabolism
Viruses_Ref_Refdb_seq_2156__full-cat_1_223	algA	algA, xanB, rfbA, wbpW, pslB; mannose-1-phosphate guanylyltransferase / mannose-6-phosphate isomerase [EC:2.7.7.13 5.3.1.8]	Carbohydrate metabolism%Glycan biosynthesis and metabolism
Viruses_Ref_Refdb_seq_2224__full-cat_1_30	algA	algA, xanB, rfbA, wbpW, pslB; mannose-1-phosphate guanylyltransferase / mannose-6-phosphate isomerase [EC:2.7.7.13 5.3.1.8]	Carbohydrate metabolism%Glycan biosynthesis and metabolism
Viruses_Ref_Refdb_seq_2287__full-cat_1_39	algA	algA, xanB, rfbA, wbpW, pslB; mannose-1-phosphate guanylyltransferase / mannose-6-phosphate isomerase [EC:2.7.7.13 5.3.1.8]	Carbohydrate metabolism%Glycan biosynthesis and metabolism
Viruses_Ref_Refdb_seq_2339__full-cat_1_196	algA	algA, xanB, rfbA, wbpW, pslB; mannose-1-phosphate guanylyltransferase / mannose-6-phosphate isomerase [EC:2.7.7.13 5.3.1.8]	Carbohydrate metabolism%Glycan biosynthesis and metabolism
Viruses_Ref_Refdb_seq_2341__full-cat_1_26	algA	algA, xanB, rfbA, wbpW, pslB; mannose-1-phosphate guanylyltransferase / mannose-6-phosphate isomerase [EC:2.7.7.13 5.3.1.8]	Carbohydrate metabolism%Glycan biosynthesis and metabolism
Viruses_Ref_Refdb_seq_2368__full-cat_1_297	algA	algA, xanB, rfbA, wbpW, pslB; mannose-1-phosphate guanylyltransferase / mannose-6-phosphate isomerase [EC:2.7.7.13 5.3.1.8]	Carbohydrate metabolism%Glycan biosynthesis and metabolism
Viruses_Ref_Refdb_seq_2376__full-cat_1_78	algA	algA, xanB, rfbA, wbpW, pslB; mannose-1-phosphate guanylyltransferase / mannose-6-phosphate isomerase [EC:2.7.7.13 5.3.1.8]	Carbohydrate metabolism%Glycan biosynthesis and metabolism
Viruses_Ref_Refdb_seq_241__full-cat_1_21	algA	algA, xanB, rfbA, wbpW, pslB; mannose-1-phosphate guanylyltransferase / mannose-6-phosphate isomerase [EC:2.7.7.13 5.3.1.8]	Carbohydrate metabolism%Glycan biosynthesis and metabolism
Viruses_Ref_Refdb_seq_2430__full-cat_1_212	algA	algA, xanB, rfbA, wbpW, pslB; mannose-1-phosphate guanylyltransferase / mannose-6-phosphate isomerase [EC:2.7.7.13 5.3.1.8]	Carbohydrate metabolism%Glycan biosynthesis and metabolism
Viruses_Ref_Refdb_seq_2494__full-cat_1_245	algA	algA, xanB, rfbA, wbpW, pslB; mannose-1-phosphate guanylyltransferase / mannose-6-phosphate isomerase [EC:2.7.7.13 5.3.1.8]	Carbohydrate metabolism%Glycan biosynthesis and metabolism
Viruses_Ref_Refdb_seq_2565__full-cat_1_256	algA	algA, xanB, rfbA, wbpW, pslB; mannose-1-phosphate guanylyltransferase / mannose-6-phosphate isomerase [EC:2.7.7.13 5.3.1.8]	Carbohydrate metabolism%Glycan biosynthesis and metabolism
Viruses_Ref_Refdb_seq_2712__full-cat_1_183	algA	algA, xanB, rfbA, wbpW, pslB; mannose-1-phosphate guanylyltransferase / mannose-6-phosphate isomerase [EC:2.7.7.13 5.3.1.8]	Carbohydrate metabolism%Glycan biosynthesis and metabolism
Viruses_Ref_Refdb_seq_2722__full-cat_1_135	algA	algA, xanB, rfbA, wbpW, pslB; mannose-1-phosphate guanylyltransferase / mannose-6-phosphate isomerase [EC:2.7.7.13 5.3.1.8]	Carbohydrate metabolism%Glycan biosynthesis and metabolism
Viruses_Ref_Refdb_seq_2730__full-cat_1_164	algA	algA, xanB, rfbA, wbpW, pslB; mannose-1-phosphate guanylyltransferase / mannose-6-phosphate isomerase [EC:2.7.7.13 5.3.1.8]	Carbohydrate metabolism%Glycan biosynthesis and metabolism
Viruses_Ref_Refdb_seq_2834__full-cat_1_264	algA	algA, xanB, rfbA, wbpW, pslB; mannose-1-phosphate guanylyltransferase / mannose-6-phosphate isomerase [EC:2.7.7.13 5.3.1.8]	Carbohydrate metabolism%Glycan biosynthesis and metabolism
Viruses_Ref_Refdb_seq_2901__full-cat_1_224	algA	algA, xanB, rfbA, wbpW, pslB; mannose-1-phosphate guanylyltransferase / mannose-6-phosphate isomerase [EC:2.7.7.13 5.3.1.8]	Carbohydrate metabolism%Glycan biosynthesis and metabolism
Viruses_Ref_Refdb_seq_2921__full-cat_1_60	algA	algA, xanB, rfbA, wbpW, pslB; mannose-1-phosphate guanylyltransferase / mannose-6-phosphate isomerase [EC:2.7.7.13 5.3.1.8]	Carbohydrate metabolism%Glycan biosynthesis and metabolism
Viruses_Ref_Refdb_seq_2939__full-cat_1_55	algA	algA, xanB, rfbA, wbpW, pslB; mannose-1-phosphate guanylyltransferase / mannose-6-phosphate isomerase [EC:2.7.7.13 5.3.1.8]	Carbohydrate metabolism%Glycan biosynthesis and metabolism
Viruses_Ref_Refdb_seq_2988__full-cat_1_145	algA	algA, xanB, rfbA, wbpW, pslB; mannose-1-phosphate guanylyltransferase / mannose-6-phosphate isomerase [EC:2.7.7.13 5.3.1.8]	Carbohydrate metabolism%Glycan biosynthesis and metabolism
Viruses_Ref_Refdb_seq_3012__full-cat_1_240	algA	algA, xanB, rfbA, wbpW, pslB; mannose-1-phosphate guanylyltransferase / mannose-6-phosphate isomerase [EC:2.7.7.13 5.3.1.8]	Carbohydrate metabolism%Glycan biosynthesis and metabolism
Viruses_Ref_Refdb_seq_3012__full-cat_1_27	algA	algA, xanB, rfbA, wbpW, pslB; mannose-1-phosphate guanylyltransferase / mannose-6-phosphate isomerase [EC:2.7.7.13 5.3.1.8]	Carbohydrate metabolism%Glycan biosynthesis and metabolism
Viruses_Ref_Refdb_seq_304__full-cat_1_37	algA	algA, xanB, rfbA, wbpW, pslB; mannose-1-phosphate guanylyltransferase / mannose-6-phosphate isomerase [EC:2.7.7.13 5.3.1.8]	Carbohydrate metabolism%Glycan biosynthesis and metabolism
Viruses_Ref_Refdb_seq_3068__full-cat_1_217	algA	algA, xanB, rfbA, wbpW, pslB; mannose-1-phosphate guanylyltransferase / mannose-6-phosphate isomerase [EC:2.7.7.13 5.3.1.8]	Carbohydrate metabolism%Glycan biosynthesis and metabolism
Viruses_Ref_Refdb_seq_3148__full-cat_1_127	algA	algA, xanB, rfbA, wbpW, pslB; mannose-1-phosphate guanylyltransferase / mannose-6-phosphate isomerase [EC:2.7.7.13 5.3.1.8]	Carbohydrate metabolism%Glycan biosynthesis and metabolism
Viruses_Ref_Refdb_seq_3169__full-cat_1_334	algA	algA, xanB, rfbA, wbpW, pslB; mannose-1-phosphate guanylyltransferase / mannose-6-phosphate isomerase [EC:2.7.7.13 5.3.1.8]	Carbohydrate metabolism%Glycan biosynthesis and metabolism
Viruses_Ref_Refdb_seq_3224__full-cat_1_116	algA	algA, xanB, rfbA, wbpW, pslB; mannose-1-phosphate guanylyltransferase / mannose-6-phosphate isomerase [EC:2.7.7.13 5.3.1.8]	Carbohydrate metabolism%Glycan biosynthesis and metabolism
Viruses_Ref_Refdb_seq_3253__full-cat_1_156	algA	algA, xanB, rfbA, wbpW, pslB; mannose-1-phosphate guanylyltransferase / mannose-6-phosphate isomerase [EC:2.7.7.13 5.3.1.8]	Carbohydrate metabolism%Glycan biosynthesis and metabolism
Viruses_Ref_Refdb_seq_3256__full-cat_1_220	algA	algA, xanB, rfbA, wbpW, pslB; mannose-1-phosphate guanylyltransferase / mannose-6-phosphate isomerase [EC:2.7.7.13 5.3.1.8]	Carbohydrate metabolism%Glycan biosynthesis and metabolism
Viruses_Ref_Refdb_seq_3393__full-cat_1_17	algA	algA, xanB, rfbA, wbpW, pslB; mannose-1-phosphate guanylyltransferase / mannose-6-phosphate isomerase [EC:2.7.7.13 5.3.1.8]	Carbohydrate metabolism%Glycan biosynthesis and metabolism
Viruses_Ref_Refdb_seq_3435__full-cat_1_30	algA	algA, xanB, rfbA, wbpW, pslB; mannose-1-phosphate guanylyltransferase / mannose-6-phosphate isomerase [EC:2.7.7.13 5.3.1.8]	Carbohydrate metabolism%Glycan biosynthesis and metabolism
Viruses_Ref_Refdb_seq_3578__full-cat_1_441	algA	algA, xanB, rfbA, wbpW, pslB; mannose-1-phosphate guanylyltransferase / mannose-6-phosphate isomerase [EC:2.7.7.13 5.3.1.8]	Carbohydrate metabolism%Glycan biosynthesis and metabolism
Viruses_Ref_Refdb_seq_3597__full-cat_1_129	algA	algA, xanB, rfbA, wbpW, pslB; mannose-1-phosphate guanylyltransferase / mannose-6-phosphate isomerase [EC:2.7.7.13 5.3.1.8]	Carbohydrate metabolism%Glycan biosynthesis and metabolism
Viruses_Ref_Refdb_seq_3601__full-cat_1_156	algA	algA, xanB, rfbA, wbpW, pslB; mannose-1-phosphate guanylyltransferase / mannose-6-phosphate isomerase [EC:2.7.7.13 5.3.1.8]	Carbohydrate metabolism%Glycan biosynthesis and metabolism
Viruses_Ref_Refdb_seq_3654__full-cat_1_97	algA	algA, xanB, rfbA, wbpW, pslB; mannose-1-phosphate guanylyltransferase / mannose-6-phosphate isomerase [EC:2.7.7.13 5.3.1.8]	Carbohydrate metabolism%Glycan biosynthesis and metabolism
Viruses_Ref_Refdb_seq_3665__full-cat_1_120	algA	algA, xanB, rfbA, wbpW, pslB; mannose-1-phosphate guanylyltransferase / mannose-6-phosphate isomerase [EC:2.7.7.13 5.3.1.8]	Carbohydrate metabolism%Glycan biosynthesis and metabolism
Viruses_Ref_Refdb_seq_3672__full-cat_1_253	algA	algA, xanB, rfbA, wbpW, pslB; mannose-1-phosphate guanylyltransferase / mannose-6-phosphate isomerase [EC:2.7.7.13 5.3.1.8]	Carbohydrate metabolism%Glycan biosynthesis and metabolism
Viruses_Ref_Refdb_seq_3690__full-cat_1_291	algA	algA, xanB, rfbA, wbpW, pslB; mannose-1-phosphate guanylyltransferase / mannose-6-phosphate isomerase [EC:2.7.7.13 5.3.1.8]	Carbohydrate metabolism%Glycan biosynthesis and metabolism
Viruses_Ref_Refdb_seq_3711__full-cat_1_467	algA	algA, xanB, rfbA, wbpW, pslB; mannose-1-phosphate guanylyltransferase / mannose-6-phosphate isomerase [EC:2.7.7.13 5.3.1.8]	Carbohydrate metabolism%Glycan biosynthesis and metabolism
Viruses_Ref_Refdb_seq_3712__full-cat_1_45	algA	algA, xanB, rfbA, wbpW, pslB; mannose-1-phosphate guanylyltransferase / mannose-6-phosphate isomerase [EC:2.7.7.13 5.3.1.8]	Carbohydrate metabolism%Glycan biosynthesis and metabolism
Viruses_Ref_Refdb_seq_3729__full-cat_1_61	algA	algA, xanB, rfbA, wbpW, pslB; mannose-1-phosphate guanylyltransferase / mannose-6-phosphate isomerase [EC:2.7.7.13 5.3.1.8]	Carbohydrate metabolism%Glycan biosynthesis and metabolism
Viruses_Ref_Refdb_seq_3739__full-cat_1_127	algA	algA, xanB, rfbA, wbpW, pslB; mannose-1-phosphate guanylyltransferase / mannose-6-phosphate isomerase [EC:2.7.7.13 5.3.1.8]	Carbohydrate metabolism%Glycan biosynthesis and metabolism
Viruses_Ref_Refdb_seq_3747__full-cat_1_161	algA	algA, xanB, rfbA, wbpW, pslB; mannose-1-phosphate guanylyltransferase / mannose-6-phosphate isomerase [EC:2.7.7.13 5.3.1.8]	Carbohydrate metabolism%Glycan biosynthesis and metabolism
Viruses_Ref_Refdb_seq_3881__full-cat_1_224	algA	algA, xanB, rfbA, wbpW, pslB; mannose-1-phosphate guanylyltransferase / mannose-6-phosphate isomerase [EC:2.7.7.13 5.3.1.8]	Carbohydrate metabolism%Glycan biosynthesis and metabolism
Viruses_Ref_Refdb_seq_3959__full-cat_1_63	algA	algA, xanB, rfbA, wbpW, pslB; mannose-1-phosphate guanylyltransferase / mannose-6-phosphate isomerase [EC:2.7.7.13 5.3.1.8]	Carbohydrate metabolism%Glycan biosynthesis and metabolism
Viruses_Ref_Refdb_seq_4018__full-cat_1_219	algA	algA, xanB, rfbA, wbpW, pslB; mannose-1-phosphate guanylyltransferase / mannose-6-phosphate isomerase [EC:2.7.7.13 5.3.1.8]	Carbohydrate metabolism%Glycan biosynthesis and metabolism
Viruses_Ref_Refdb_seq_4029__full-cat_1_65	algA	algA, xanB, rfbA, wbpW, pslB; mannose-1-phosphate guanylyltransferase / mannose-6-phosphate isomerase [EC:2.7.7.13 5.3.1.8]	Carbohydrate metabolism%Glycan biosynthesis and metabolism
Viruses_Ref_Refdb_seq_4061__full-cat_1_24	algA	algA, xanB, rfbA, wbpW, pslB; mannose-1-phosphate guanylyltransferase / mannose-6-phosphate isomerase [EC:2.7.7.13 5.3.1.8]	Carbohydrate metabolism%Glycan biosynthesis and metabolism
Viruses_Ref_Refdb_seq_4081__full-cat_1_184	algA	algA, xanB, rfbA, wbpW, pslB; mannose-1-phosphate guanylyltransferase / mannose-6-phosphate isomerase [EC:2.7.7.13 5.3.1.8]	Carbohydrate metabolism%Glycan biosynthesis and metabolism
Viruses_Ref_Refdb_seq_4125__full-cat_1_236	algA	algA, xanB, rfbA, wbpW, pslB; mannose-1-phosphate guanylyltransferase / mannose-6-phosphate isomerase [EC:2.7.7.13 5.3.1.8]	Carbohydrate metabolism%Glycan biosynthesis and metabolism
Viruses_Ref_Refdb_seq_4174__full-cat_1_289	algA	algA, xanB, rfbA, wbpW, pslB; mannose-1-phosphate guanylyltransferase / mannose-6-phosphate isomerase [EC:2.7.7.13 5.3.1.8]	Carbohydrate metabolism%Glycan biosynthesis and metabolism
Viruses_Ref_Refdb_seq_435__full-cat_1_355	algA	algA, xanB, rfbA, wbpW, pslB; mannose-1-phosphate guanylyltransferase / mannose-6-phosphate isomerase [EC:2.7.7.13 5.3.1.8]	Carbohydrate metabolism%Glycan biosynthesis and metabolism
Viruses_Ref_Refdb_seq_4419__full-cat_1_5	algA	algA, xanB, rfbA, wbpW, pslB; mannose-1-phosphate guanylyltransferase / mannose-6-phosphate isomerase [EC:2.7.7.13 5.3.1.8]	Carbohydrate metabolism%Glycan biosynthesis and metabolism
Viruses_Ref_Refdb_seq_4475__full-cat_1_91	algA	algA, xanB, rfbA, wbpW, pslB; mannose-1-phosphate guanylyltransferase / mannose-6-phosphate isomerase [EC:2.7.7.13 5.3.1.8]	Carbohydrate metabolism%Glycan biosynthesis and metabolism
Viruses_Ref_Refdb_seq_4485__full-cat_1_103	algA	algA, xanB, rfbA, wbpW, pslB; mannose-1-phosphate guanylyltransferase / mannose-6-phosphate isomerase [EC:2.7.7.13 5.3.1.8]	Carbohydrate metabolism%Glycan biosynthesis and metabolism
Viruses_Ref_Refdb_seq_4527__full-cat_1_289	algA	algA, xanB, rfbA, wbpW, pslB; mannose-1-phosphate guanylyltransferase / mannose-6-phosphate isomerase [EC:2.7.7.13 5.3.1.8]	Carbohydrate metabolism%Glycan biosynthesis and metabolism
Viruses_Ref_Refdb_seq_4571__full-cat_1_199	algA	algA, xanB, rfbA, wbpW, pslB; mannose-1-phosphate guanylyltransferase / mannose-6-phosphate isomerase [EC:2.7.7.13 5.3.1.8]	Carbohydrate metabolism%Glycan biosynthesis and metabolism
Viruses_Ref_Refdb_seq_4620__full-cat_1_385	algA	algA, xanB, rfbA, wbpW, pslB; mannose-1-phosphate guanylyltransferase / mannose-6-phosphate isomerase [EC:2.7.7.13 5.3.1.8]	Carbohydrate metabolism%Glycan biosynthesis and metabolism
Viruses_Ref_Refdb_seq_4661__full-cat_1_219	algA	algA, xanB, rfbA, wbpW, pslB; mannose-1-phosphate guanylyltransferase / mannose-6-phosphate isomerase [EC:2.7.7.13 5.3.1.8]	Carbohydrate metabolism%Glycan biosynthesis and metabolism
Viruses_Ref_Refdb_seq_4696__full-cat_1_173	algA	algA, xanB, rfbA, wbpW, pslB; mannose-1-phosphate guanylyltransferase / mannose-6-phosphate isomerase [EC:2.7.7.13 5.3.1.8]	Carbohydrate metabolism%Glycan biosynthesis and metabolism
Viruses_Ref_Refdb_seq_47__full-cat_1_116	algA	algA, xanB, rfbA, wbpW, pslB; mannose-1-phosphate guanylyltransferase / mannose-6-phosphate isomerase [EC:2.7.7.13 5.3.1.8]	Carbohydrate metabolism%Glycan biosynthesis and metabolism
Viruses_Ref_Refdb_seq_4745__full-cat_1_5	algA	algA, xanB, rfbA, wbpW, pslB; mannose-1-phosphate guanylyltransferase / mannose-6-phosphate isomerase [EC:2.7.7.13 5.3.1.8]	Carbohydrate metabolism%Glycan biosynthesis and metabolism
Viruses_Ref_Refdb_seq_48__full-cat_1_116	algA	algA, xanB, rfbA, wbpW, pslB; mannose-1-phosphate guanylyltransferase / mannose-6-phosphate isomerase [EC:2.7.7.13 5.3.1.8]	Carbohydrate metabolism%Glycan biosynthesis and metabolism
Viruses_Ref_Refdb_seq_4816__full-cat_1_81	algA	algA, xanB, rfbA, wbpW, pslB; mannose-1-phosphate guanylyltransferase / mannose-6-phosphate isomerase [EC:2.7.7.13 5.3.1.8]	Carbohydrate metabolism%Glycan biosynthesis and metabolism
Viruses_Ref_Refdb_seq_484__full-cat_1_219	algA	algA, xanB, rfbA, wbpW, pslB; mannose-1-phosphate guanylyltransferase / mannose-6-phosphate isomerase [EC:2.7.7.13 5.3.1.8]	Carbohydrate metabolism%Glycan biosynthesis and metabolism
Viruses_Ref_Refdb_seq_4932__full-cat_1_32	algA	algA, xanB, rfbA, wbpW, pslB; mannose-1-phosphate guanylyltransferase / mannose-6-phosphate isomerase [EC:2.7.7.13 5.3.1.8]	Carbohydrate metabolism%Glycan biosynthesis and metabolism
Viruses_Ref_Refdb_seq_4934__full-cat_1_67	algA	algA, xanB, rfbA, wbpW, pslB; mannose-1-phosphate guanylyltransferase / mannose-6-phosphate isomerase [EC:2.7.7.13 5.3.1.8]	Carbohydrate metabolism%Glycan biosynthesis and metabolism
Viruses_Ref_Refdb_seq_5007__full-cat_1_347	algA	algA, xanB, rfbA, wbpW, pslB; mannose-1-phosphate guanylyltransferase / mannose-6-phosphate isomerase [EC:2.7.7.13 5.3.1.8]	Carbohydrate metabolism%Glycan biosynthesis and metabolism
Viruses_Ref_Refdb_seq_5031__full-cat_1_315	algA	algA, xanB, rfbA, wbpW, pslB; mannose-1-phosphate guanylyltransferase / mannose-6-phosphate isomerase [EC:2.7.7.13 5.3.1.8]	Carbohydrate metabolism%Glycan biosynthesis and metabolism
Viruses_Ref_Refdb_seq_5264__full-cat_1_188	algA	algA, xanB, rfbA, wbpW, pslB; mannose-1-phosphate guanylyltransferase / mannose-6-phosphate isomerase [EC:2.7.7.13 5.3.1.8]	Carbohydrate metabolism%Glycan biosynthesis and metabolism
Viruses_Ref_Refdb_seq_5352__full-cat_1_216	algA	algA, xanB, rfbA, wbpW, pslB; mannose-1-phosphate guanylyltransferase / mannose-6-phosphate isomerase [EC:2.7.7.13 5.3.1.8]	Carbohydrate metabolism%Glycan biosynthesis and metabolism
Viruses_Ref_Refdb_seq_5380__full-cat_1_168	algA	algA, xanB, rfbA, wbpW, pslB; mannose-1-phosphate guanylyltransferase / mannose-6-phosphate isomerase [EC:2.7.7.13 5.3.1.8]	Carbohydrate metabolism%Glycan biosynthesis and metabolism
Viruses_Ref_Refdb_seq_5559__full-cat_1_129	algA	algA, xanB, rfbA, wbpW, pslB; mannose-1-phosphate guanylyltransferase / mannose-6-phosphate isomerase [EC:2.7.7.13 5.3.1.8]	Carbohydrate metabolism%Glycan biosynthesis and metabolism
Viruses_Ref_Refdb_seq_562__full-cat_1_215	algA	algA, xanB, rfbA, wbpW, pslB; mannose-1-phosphate guanylyltransferase / mannose-6-phosphate isomerase [EC:2.7.7.13 5.3.1.8]	Carbohydrate metabolism%Glycan biosynthesis and metabolism
Viruses_Ref_Refdb_seq_5687__full-cat_1_256	algA	algA, xanB, rfbA, wbpW, pslB; mannose-1-phosphate guanylyltransferase / mannose-6-phosphate isomerase [EC:2.7.7.13 5.3.1.8]	Carbohydrate metabolism%Glycan biosynthesis and metabolism
Viruses_Ref_Refdb_seq_576__full-cat_1_75	algA	algA, xanB, rfbA, wbpW, pslB; mannose-1-phosphate guanylyltransferase / mannose-6-phosphate isomerase [EC:2.7.7.13 5.3.1.8]	Carbohydrate metabolism%Glycan biosynthesis and metabolism
Viruses_Ref_Refdb_seq_5819__full-cat_1_101	algA	algA, xanB, rfbA, wbpW, pslB; mannose-1-phosphate guanylyltransferase / mannose-6-phosphate isomerase [EC:2.7.7.13 5.3.1.8]	Carbohydrate metabolism%Glycan biosynthesis and metabolism
Viruses_Ref_Refdb_seq_5851__full-cat_1_163	algA	algA, xanB, rfbA, wbpW, pslB; mannose-1-phosphate guanylyltransferase / mannose-6-phosphate isomerase [EC:2.7.7.13 5.3.1.8]	Carbohydrate metabolism%Glycan biosynthesis and metabolism
Viruses_Ref_Refdb_seq_5856__full-cat_1_482	algA	algA, xanB, rfbA, wbpW, pslB; mannose-1-phosphate guanylyltransferase / mannose-6-phosphate isomerase [EC:2.7.7.13 5.3.1.8]	Carbohydrate metabolism%Glycan biosynthesis and metabolism
Viruses_Ref_Refdb_seq_5947__full-cat_1_177	algA	algA, xanB, rfbA, wbpW, pslB; mannose-1-phosphate guanylyltransferase / mannose-6-phosphate isomerase [EC:2.7.7.13 5.3.1.8]	Carbohydrate metabolism%Glycan biosynthesis and metabolism
Viruses_Ref_Refdb_seq_5962__full-cat_1_43	algA	algA, xanB, rfbA, wbpW, pslB; mannose-1-phosphate guanylyltransferase / mannose-6-phosphate isomerase [EC:2.7.7.13 5.3.1.8]	Carbohydrate metabolism%Glycan biosynthesis and metabolism
Viruses_Ref_Refdb_seq_5966__full-cat_1_5	algA	algA, xanB, rfbA, wbpW, pslB; mannose-1-phosphate guanylyltransferase / mannose-6-phosphate isomerase [EC:2.7.7.13 5.3.1.8]	Carbohydrate metabolism%Glycan biosynthesis and metabolism
Viruses_Ref_Refdb_seq_5972__full-cat_1_381	algA	algA, xanB, rfbA, wbpW, pslB; mannose-1-phosphate guanylyltransferase / mannose-6-phosphate isomerase [EC:2.7.7.13 5.3.1.8]	Carbohydrate metabolism%Glycan biosynthesis and metabolism
Viruses_Ref_Refdb_seq_601__full-cat_1_208	algA	algA, xanB, rfbA, wbpW, pslB; mannose-1-phosphate guanylyltransferase / mannose-6-phosphate isomerase [EC:2.7.7.13 5.3.1.8]	Carbohydrate metabolism%Glycan biosynthesis and metabolism
Viruses_Ref_Refdb_seq_620__full-cat_1_216	algA	algA, xanB, rfbA, wbpW, pslB; mannose-1-phosphate guanylyltransferase / mannose-6-phosphate isomerase [EC:2.7.7.13 5.3.1.8]	Carbohydrate metabolism%Glycan biosynthesis and metabolism
Viruses_Ref_Refdb_seq_676__full-cat_1_562	algA	algA, xanB, rfbA, wbpW, pslB; mannose-1-phosphate guanylyltransferase / mannose-6-phosphate isomerase [EC:2.7.7.13 5.3.1.8]	Carbohydrate metabolism%Glycan biosynthesis and metabolism
Viruses_Ref_Refdb_seq_717__full-cat_1_62	algA	algA, xanB, rfbA, wbpW, pslB; mannose-1-phosphate guanylyltransferase / mannose-6-phosphate isomerase [EC:2.7.7.13 5.3.1.8]	Carbohydrate metabolism%Glycan biosynthesis and metabolism
Viruses_Ref_Refdb_seq_736__full-cat_1_256	algA	algA, xanB, rfbA, wbpW, pslB; mannose-1-phosphate guanylyltransferase / mannose-6-phosphate isomerase [EC:2.7.7.13 5.3.1.8]	Carbohydrate metabolism%Glycan biosynthesis and metabolism
Viruses_Ref_Refdb_seq_750__full-cat_1_156	algA	algA, xanB, rfbA, wbpW, pslB; mannose-1-phosphate guanylyltransferase / mannose-6-phosphate isomerase [EC:2.7.7.13 5.3.1.8]	Carbohydrate metabolism%Glycan biosynthesis and metabolism
Viruses_Ref_Refdb_seq_812__full-cat_1_9	algA	algA, xanB, rfbA, wbpW, pslB; mannose-1-phosphate guanylyltransferase / mannose-6-phosphate isomerase [EC:2.7.7.13 5.3.1.8]	Carbohydrate metabolism%Glycan biosynthesis and metabolism
Viruses_Ref_Refdb_seq_892__full-cat_1_187	algA	algA, xanB, rfbA, wbpW, pslB; mannose-1-phosphate guanylyltransferase / mannose-6-phosphate isomerase [EC:2.7.7.13 5.3.1.8]	Carbohydrate metabolism%Glycan biosynthesis and metabolism
Viruses_Ref_Refdb_seq_893__full-cat_1_176	algA	algA, xanB, rfbA, wbpW, pslB; mannose-1-phosphate guanylyltransferase / mannose-6-phosphate isomerase [EC:2.7.7.13 5.3.1.8]	Carbohydrate metabolism%Glycan biosynthesis and metabolism
Viruses_Ref_Refdb_seq_912__full-cat_1_198	algA	algA, xanB, rfbA, wbpW, pslB; mannose-1-phosphate guanylyltransferase / mannose-6-phosphate isomerase [EC:2.7.7.13 5.3.1.8]	Carbohydrate metabolism%Glycan biosynthesis and metabolism
Viruses_Ref_Refdb_seq_999__full-cat_1_27	algA	algA, xanB, rfbA, wbpW, pslB; mannose-1-phosphate guanylyltransferase / mannose-6-phosphate isomerase [EC:2.7.7.13 5.3.1.8]	Carbohydrate metabolism%Glycan biosynthesis and metabolism
Viruses_Sal_ASVD_seq_5991__full-cat_1_289	algA	algA, xanB, rfbA, wbpW, pslB; mannose-1-phosphate guanylyltransferase / mannose-6-phosphate isomerase [EC:2.7.7.13 5.3.1.8]	Carbohydrate metabolism%Glycan biosynthesis and metabolism
Viruses_Unk_CLEVD_seq_6182__full-cat_1_57	algA	algA, xanB, rfbA, wbpW, pslB; mannose-1-phosphate guanylyltransferase / mannose-6-phosphate isomerase [EC:2.7.7.13 5.3.1.8]	Carbohydrate metabolism%Glycan biosynthesis and metabolism
Viruses_Unk_CLEVD_seq_6189__full-cat_1_191	algA	algA, xanB, rfbA, wbpW, pslB; mannose-1-phosphate guanylyltransferase / mannose-6-phosphate isomerase [EC:2.7.7.13 5.3.1.8]	Carbohydrate metabolism%Glycan biosynthesis and metabolism
Viruses_Unk_CLEVD_seq_6324__full-cat_1_48	algA	algA, xanB, rfbA, wbpW, pslB; mannose-1-phosphate guanylyltransferase / mannose-6-phosphate isomerase [EC:2.7.7.13 5.3.1.8]	Carbohydrate metabolism%Glycan biosynthesis and metabolism
Viruses_Unk_CLEVD_seq_6434__full-cat_1_315	algA	algA, xanB, rfbA, wbpW, pslB; mannose-1-phosphate guanylyltransferase / mannose-6-phosphate isomerase [EC:2.7.7.13 5.3.1.8]	Carbohydrate metabolism%Glycan biosynthesis and metabolism
Viruses_Unk_CLEVD_seq_6438__full-cat_1_161	algA	algA, xanB, rfbA, wbpW, pslB; mannose-1-phosphate guanylyltransferase / mannose-6-phosphate isomerase [EC:2.7.7.13 5.3.1.8]	Carbohydrate metabolism%Glycan biosynthesis and metabolism
Viruses_Unk_EVP_seq_6528__full-cat_1_259	algA	algA, xanB, rfbA, wbpW, pslB; mannose-1-phosphate guanylyltransferase / mannose-6-phosphate isomerase [EC:2.7.7.13 5.3.1.8]	Carbohydrate metabolism%Glycan biosynthesis and metabolism
Viruses_Unk_EVP_seq_6558__full-cat_1_176	algA	algA, xanB, rfbA, wbpW, pslB; mannose-1-phosphate guanylyltransferase / mannose-6-phosphate isomerase [EC:2.7.7.13 5.3.1.8]	Carbohydrate metabolism%Glycan biosynthesis and metabolism
Viruses_Unk_EVP_seq_6561__full-cat_1_268	algA	algA, xanB, rfbA, wbpW, pslB; mannose-1-phosphate guanylyltransferase / mannose-6-phosphate isomerase [EC:2.7.7.13 5.3.1.8]	Carbohydrate metabolism%Glycan biosynthesis and metabolism
Viruses_Fam_COFRD_seq_11429__full-cat_1_121	ascC	ascC, ddhC, rfbH; CDP-4-dehydro-6-deoxyglucose reductase, E1 [EC:1.17.1.1]	Carbohydrate metabolism%Glycan biosynthesis and metabolism
Viruses_Ref_Refdb_seq_1143__full-cat_1_421	ascC	ascC, ddhC, rfbH; CDP-4-dehydro-6-deoxyglucose reductase, E1 [EC:1.17.1.1]	Carbohydrate metabolism%Glycan biosynthesis and metabolism
Viruses_Ref_Refdb_seq_3840__full-cat_1_179	ascC	ascC, ddhC, rfbH; CDP-4-dehydro-6-deoxyglucose reductase, E1 [EC:1.17.1.1]	Carbohydrate metabolism%Glycan biosynthesis and metabolism
Viruses_Ang_PGV_seq_8262__full-cat_1_311	aspB	aspB; aspartate aminotransferase [EC:2.6.1.1]	Amino acid metabolism%Biosynthesis of other secondary metabolites
Viruses_Fam_COFRD_seq_11366__full-cat_1_32	aspB	aspB; aspartate aminotransferase [EC:2.6.1.1]	Amino acid metabolism%Biosynthesis of other secondary metabolites
Viruses_Fam_COFRD_seq_11420__full-cat_1_28	aspB	aspB; aspartate aminotransferase [EC:2.6.1.1]	Amino acid metabolism%Biosynthesis of other secondary metabolites
Viruses_Fam_COFRD_seq_11424__full-cat_1_296	aspB	aspB; aspartate aminotransferase [EC:2.6.1.1]	Amino acid metabolism%Biosynthesis of other secondary metabolites
Viruses_Fam_COFRD_seq_11547__full-cat_1_356	aspB	aspB; aspartate aminotransferase [EC:2.6.1.1]	Amino acid metabolism%Biosynthesis of other secondary metabolites
Viruses_Fam_COFRD_seq_11548__full-cat_1_344	aspB	aspB; aspartate aminotransferase [EC:2.6.1.1]	Amino acid metabolism%Biosynthesis of other secondary metabolites
Viruses_Fam_COFRD_seq_11550__full-cat_1_418	aspB	aspB; aspartate aminotransferase [EC:2.6.1.1]	Amino acid metabolism%Biosynthesis of other secondary metabolites
Viruses_Hug_HadzaGD_seq_6836__full-cat_1_322	aspB	aspB; aspartate aminotransferase [EC:2.6.1.1]	Amino acid metabolism%Biosynthesis of other secondary metabolites
Viruses_Hug_HadzaGD_seq_6978__full-cat_1_177	aspB	aspB; aspartate aminotransferase [EC:2.6.1.1]	Amino acid metabolism%Biosynthesis of other secondary metabolites
Viruses_Ref_Refdb_seq_1258__full-cat_1_426	aspB	aspB; aspartate aminotransferase [EC:2.6.1.1]	Amino acid metabolism%Biosynthesis of other secondary metabolites
Viruses_Ref_Refdb_seq_1762__full-cat_1_209	aspB	aspB; aspartate aminotransferase [EC:2.6.1.1]	Amino acid metabolism%Biosynthesis of other secondary metabolites
Viruses_Ref_Refdb_seq_1822__full-cat_1_382	aspB	aspB; aspartate aminotransferase [EC:2.6.1.1]	Amino acid metabolism%Biosynthesis of other secondary metabolites
Viruses_Ref_Refdb_seq_2003__full-cat_1_149	aspB	aspB; aspartate aminotransferase [EC:2.6.1.1]	Amino acid metabolism%Biosynthesis of other secondary metabolites
Viruses_Ref_Refdb_seq_2161__full-cat_1_519	aspB	aspB; aspartate aminotransferase [EC:2.6.1.1]	Amino acid metabolism%Biosynthesis of other secondary metabolites
Viruses_Ref_Refdb_seq_2234__full-cat_1_153	aspB	aspB; aspartate aminotransferase [EC:2.6.1.1]	Amino acid metabolism%Biosynthesis of other secondary metabolites
Viruses_Ref_Refdb_seq_2725__full-cat_1_203	aspB	aspB; aspartate aminotransferase [EC:2.6.1.1]	Amino acid metabolism%Biosynthesis of other secondary metabolites
Viruses_Ref_Refdb_seq_3052__full-cat_1_209	aspB	aspB; aspartate aminotransferase [EC:2.6.1.1]	Amino acid metabolism%Biosynthesis of other secondary metabolites
Viruses_Ref_Refdb_seq_3277__full-cat_1_167	aspB	aspB; aspartate aminotransferase [EC:2.6.1.1]	Amino acid metabolism%Biosynthesis of other secondary metabolites
Viruses_Ref_Refdb_seq_3602__full-cat_1_195	aspB	aspB; aspartate aminotransferase [EC:2.6.1.1]	Amino acid metabolism%Biosynthesis of other secondary metabolites
Viruses_Ref_Refdb_seq_3631__full-cat_1_126	aspB	aspB; aspartate aminotransferase [EC:2.6.1.1]	Amino acid metabolism%Biosynthesis of other secondary metabolites
Viruses_Ref_Refdb_seq_4388__full-cat_1_325	aspB	aspB; aspartate aminotransferase [EC:2.6.1.1]	Amino acid metabolism%Biosynthesis of other secondary metabolites
Viruses_Ref_Refdb_seq_4647__full-cat_1_438	aspB	aspB; aspartate aminotransferase [EC:2.6.1.1]	Amino acid metabolism%Biosynthesis of other secondary metabolites
Viruses_Ref_Refdb_seq_4934__full-cat_1_20	aspB	aspB; aspartate aminotransferase [EC:2.6.1.1]	Amino acid metabolism%Biosynthesis of other secondary metabolites
Viruses_Ref_Refdb_seq_5031__full-cat_1_404	aspB	aspB; aspartate aminotransferase [EC:2.6.1.1]	Amino acid metabolism%Biosynthesis of other secondary metabolites
Viruses_Ref_Refdb_seq_551__full-cat_1_156	aspB	aspB; aspartate aminotransferase [EC:2.6.1.1]	Amino acid metabolism%Biosynthesis of other secondary metabolites
Viruses_Ref_Refdb_seq_643__full-cat_1_94	aspB	aspB; aspartate aminotransferase [EC:2.6.1.1]	Amino acid metabolism%Biosynthesis of other secondary metabolites
Viruses_Unk_CLEVD_seq_6180__full-cat_1_318	aspB	aspB; aspartate aminotransferase [EC:2.6.1.1]	Amino acid metabolism%Biosynthesis of other secondary metabolites
Viruses_Unk_CLEVD_seq_6239__full-cat_1_131	aspB	aspB; aspartate aminotransferase [EC:2.6.1.1]	Amino acid metabolism%Biosynthesis of other secondary metabolites
Viruses_Unk_CLEVD_seq_6240__full-cat_1_305	aspB	aspB; aspartate aminotransferase [EC:2.6.1.1]	Amino acid metabolism%Biosynthesis of other secondary metabolites
Viruses_Unk_CLEVD_seq_6386__full-cat_1_519	aspB	aspB; aspartate aminotransferase [EC:2.6.1.1]	Amino acid metabolism%Biosynthesis of other secondary metabolites
Viruses_Ang_PGV_seq_8410__full-cat_1_61	atoB	E2.3.1.9, atoB; acetyl-CoA C-acetyltransferase [EC:2.3.1.9]	Amino acid metabolism%Carbohydrate metabolism%Energy metabolism%Lipid metabolism%Metabolism of terpenoids and polyketides%Xenobiotics biodegradation and metabolism
Viruses_Ref_Refdb_seq_1946__full-cat_1_25	bcd	ACADS, bcd; butyryl-CoA dehydrogenase [EC:1.3.8.1]	Amino acid metabolism%Carbohydrate metabolism%Lipid metabolism%Metabolism of other amino acids
Viruses_Ref_Refdb_seq_3122__full-cat_1_239	bcd	ACADS, bcd; butyryl-CoA dehydrogenase [EC:1.3.8.1]	Amino acid metabolism%Carbohydrate metabolism%Lipid metabolism%Metabolism of other amino acids
Viruses_Ref_Refdb_seq_1432__full-cat_1_259	bglB	bglB; beta-glucosidase [EC:3.2.1.21]	Biosynthesis of other secondary metabolites%Carbohydrate metabolism%Metabolism of other amino acids
Viruses_Ref_Refdb_seq_4086__full-cat_1_65	bglB	bglB; beta-glucosidase [EC:3.2.1.21]	Biosynthesis of other secondary metabolites%Carbohydrate metabolism%Metabolism of other amino acids
Viruses_Ref_Refdb_seq_5376__full-cat_1_123	bglB	bglB; beta-glucosidase [EC:3.2.1.21]	Biosynthesis of other secondary metabolites%Carbohydrate metabolism%Metabolism of other amino acids
Viruses_Fam_COFRD_seq_11502__full-cat_1_20	bkdA	bkdA; 2-oxoisovalerate dehydrogenase E1 component [EC:1.2.4.4]	Amino acid metabolism%Carbohydrate metabolism
Viruses_Ref_Refdb_seq_1362__full-cat_1_195	bkdA	bkdA; 2-oxoisovalerate dehydrogenase E1 component [EC:1.2.4.4]	Amino acid metabolism%Carbohydrate metabolism
Viruses_Ref_Refdb_seq_2004__full-cat_1_268	bkdA	bkdA; 2-oxoisovalerate dehydrogenase E1 component [EC:1.2.4.4]	Amino acid metabolism%Carbohydrate metabolism
Viruses_Ref_Refdb_seq_2142__full-cat_1_151	bkdA	bkdA; 2-oxoisovalerate dehydrogenase E1 component [EC:1.2.4.4]	Amino acid metabolism%Carbohydrate metabolism
Viruses_Ref_Refdb_seq_3139__full-cat_1_135	bkdA	bkdA; 2-oxoisovalerate dehydrogenase E1 component [EC:1.2.4.4]	Amino acid metabolism%Carbohydrate metabolism
Viruses_Ref_Refdb_seq_353__full-cat_1_268	bkdA	bkdA; 2-oxoisovalerate dehydrogenase E1 component [EC:1.2.4.4]	Amino acid metabolism%Carbohydrate metabolism
Viruses_Ref_Refdb_seq_3659__full-cat_1_91	bkdA	bkdA; 2-oxoisovalerate dehydrogenase E1 component [EC:1.2.4.4]	Amino acid metabolism%Carbohydrate metabolism
Viruses_Ref_Refdb_seq_3809__full-cat_1_254	bkdA	bkdA; 2-oxoisovalerate dehydrogenase E1 component [EC:1.2.4.4]	Amino acid metabolism%Carbohydrate metabolism
Viruses_Ref_Refdb_seq_4607__full-cat_1_67	bkdA	bkdA; 2-oxoisovalerate dehydrogenase E1 component [EC:1.2.4.4]	Amino acid metabolism%Carbohydrate metabolism
Viruses_Ref_Refdb_seq_509__full-cat_1_411	bkdA	bkdA; 2-oxoisovalerate dehydrogenase E1 component [EC:1.2.4.4]	Amino acid metabolism%Carbohydrate metabolism
Proviruses_Ref_Refdb_seq_1324__full-cat_1_215	capD	capD; UDP-glucose 4-epimerase [EC:5.1.3.2]	Carbohydrate metabolism%Glycan biosynthesis and metabolism
Proviruses_Ref_Refdb_seq_2559__full-cat_1_206	capD	capD; UDP-glucose 4-epimerase [EC:5.1.3.2]	Carbohydrate metabolism%Glycan biosynthesis and metabolism
Viruses_Fam_COFRD_seq_11367__full-cat_1_68	capD	capD; UDP-glucose 4-epimerase [EC:5.1.3.2]	Carbohydrate metabolism%Glycan biosynthesis and metabolism
Viruses_Fam_COFRD_seq_11368__full-cat_1_191	capD	capD; UDP-glucose 4-epimerase [EC:5.1.3.2]	Carbohydrate metabolism%Glycan biosynthesis and metabolism
Viruses_Fam_COFRD_seq_11449__full-cat_1_255	capD	capD; UDP-glucose 4-epimerase [EC:5.1.3.2]	Carbohydrate metabolism%Glycan biosynthesis and metabolism
Viruses_Fam_COFRD_seq_11450__full-cat_1_450	capD	capD; UDP-glucose 4-epimerase [EC:5.1.3.2]	Carbohydrate metabolism%Glycan biosynthesis and metabolism
Viruses_Ref_Refdb_seq_1342__full-cat_1_171	capD	capD; UDP-glucose 4-epimerase [EC:5.1.3.2]	Carbohydrate metabolism%Glycan biosynthesis and metabolism
Viruses_Ref_Refdb_seq_1516__full-cat_1_168	capD	capD; UDP-glucose 4-epimerase [EC:5.1.3.2]	Carbohydrate metabolism%Glycan biosynthesis and metabolism
Viruses_Ref_Refdb_seq_1516__full-cat_1_182	capD	capD; UDP-glucose 4-epimerase [EC:5.1.3.2]	Carbohydrate metabolism%Glycan biosynthesis and metabolism
Viruses_Ref_Refdb_seq_1833__full-cat_1_30	capD	capD; UDP-glucose 4-epimerase [EC:5.1.3.2]	Carbohydrate metabolism%Glycan biosynthesis and metabolism
Viruses_Ref_Refdb_seq_2097__full-cat_1_85	capD	capD; UDP-glucose 4-epimerase [EC:5.1.3.2]	Carbohydrate metabolism%Glycan biosynthesis and metabolism
Viruses_Ref_Refdb_seq_2284__full-cat_1_61	capD	capD; UDP-glucose 4-epimerase [EC:5.1.3.2]	Carbohydrate metabolism%Glycan biosynthesis and metabolism
Viruses_Ref_Refdb_seq_2580__full-cat_1_212	capD	capD; UDP-glucose 4-epimerase [EC:5.1.3.2]	Carbohydrate metabolism%Glycan biosynthesis and metabolism
Viruses_Ref_Refdb_seq_2630__full-cat_1_121	capD	capD; UDP-glucose 4-epimerase [EC:5.1.3.2]	Carbohydrate metabolism%Glycan biosynthesis and metabolism
Viruses_Ref_Refdb_seq_286__full-cat_1_195	capD	capD; UDP-glucose 4-epimerase [EC:5.1.3.2]	Carbohydrate metabolism%Glycan biosynthesis and metabolism
Viruses_Ref_Refdb_seq_3229__full-cat_1_475	capD	capD; UDP-glucose 4-epimerase [EC:5.1.3.2]	Carbohydrate metabolism%Glycan biosynthesis and metabolism
Viruses_Ref_Refdb_seq_3229__full-cat_1_489	capD	capD; UDP-glucose 4-epimerase [EC:5.1.3.2]	Carbohydrate metabolism%Glycan biosynthesis and metabolism
Viruses_Ref_Refdb_seq_3253__full-cat_1_131	capD	capD; UDP-glucose 4-epimerase [EC:5.1.3.2]	Carbohydrate metabolism%Glycan biosynthesis and metabolism
Viruses_Ref_Refdb_seq_3277__full-cat_1_9	capD	capD; UDP-glucose 4-epimerase [EC:5.1.3.2]	Carbohydrate metabolism%Glycan biosynthesis and metabolism
Viruses_Ref_Refdb_seq_3602__full-cat_1_362	capD	capD; UDP-glucose 4-epimerase [EC:5.1.3.2]	Carbohydrate metabolism%Glycan biosynthesis and metabolism
Viruses_Ref_Refdb_seq_385__full-cat_1_127	capD	capD; UDP-glucose 4-epimerase [EC:5.1.3.2]	Carbohydrate metabolism%Glycan biosynthesis and metabolism
Viruses_Ref_Refdb_seq_3968__full-cat_1_306	capD	capD; UDP-glucose 4-epimerase [EC:5.1.3.2]	Carbohydrate metabolism%Glycan biosynthesis and metabolism
Viruses_Ref_Refdb_seq_4061__full-cat_1_199	capD	capD; UDP-glucose 4-epimerase [EC:5.1.3.2]	Carbohydrate metabolism%Glycan biosynthesis and metabolism
Viruses_Ref_Refdb_seq_4161__full-cat_1_288	capD	capD; UDP-glucose 4-epimerase [EC:5.1.3.2]	Carbohydrate metabolism%Glycan biosynthesis and metabolism
Viruses_Ref_Refdb_seq_5079__full-cat_1_180	capD	capD; UDP-glucose 4-epimerase [EC:5.1.3.2]	Carbohydrate metabolism%Glycan biosynthesis and metabolism
Viruses_Ref_Refdb_seq_513__full-cat_1_241	capD	capD; UDP-glucose 4-epimerase [EC:5.1.3.2]	Carbohydrate metabolism%Glycan biosynthesis and metabolism
Viruses_Ref_Refdb_seq_513__full-cat_1_255	capD	capD; UDP-glucose 4-epimerase [EC:5.1.3.2]	Carbohydrate metabolism%Glycan biosynthesis and metabolism
Viruses_Ref_Refdb_seq_5602__full-cat_1_322	capD	capD; UDP-glucose 4-epimerase [EC:5.1.3.2]	Carbohydrate metabolism%Glycan biosynthesis and metabolism
Viruses_Ref_Refdb_seq_5669__full-cat_1_229	capD	capD; UDP-glucose 4-epimerase [EC:5.1.3.2]	Carbohydrate metabolism%Glycan biosynthesis and metabolism
Viruses_Ref_Refdb_seq_5793__full-cat_1_107	capD	capD; UDP-glucose 4-epimerase [EC:5.1.3.2]	Carbohydrate metabolism%Glycan biosynthesis and metabolism
Viruses_Ref_Refdb_seq_643__full-cat_1_568	capD	capD; UDP-glucose 4-epimerase [EC:5.1.3.2]	Carbohydrate metabolism%Glycan biosynthesis and metabolism
Viruses_Ref_Refdb_seq_688__full-cat_1_217	capD	capD; UDP-glucose 4-epimerase [EC:5.1.3.2]	Carbohydrate metabolism%Glycan biosynthesis and metabolism
Viruses_Unk_CLEVD_seq_6239__full-cat_1_337	capD	capD; UDP-glucose 4-epimerase [EC:5.1.3.2]	Carbohydrate metabolism%Glycan biosynthesis and metabolism
Viruses_Unk_CLEVD_seq_6240__full-cat_1_108	capD	capD; UDP-glucose 4-epimerase [EC:5.1.3.2]	Carbohydrate metabolism%Glycan biosynthesis and metabolism
Viruses_Unk_CLEVD_seq_6328__full-cat_1_49	capD	capD; UDP-glucose 4-epimerase [EC:5.1.3.2]	Carbohydrate metabolism%Glycan biosynthesis and metabolism
Viruses_Unk_CLEVD_seq_6386__full-cat_1_416	capD	capD; UDP-glucose 4-epimerase [EC:5.1.3.2]	Carbohydrate metabolism%Glycan biosynthesis and metabolism
Viruses_Ang_other-pigs_seq_11273__full-cat_1_52	carB	carB, CPA2; carbamoyl-phosphate synthase large subunit [EC:6.3.5.5]	Amino acid metabolism%Nucleotide metabolism
Viruses_Ang_PGV_seq_8983__full-cat_1_159	carB	carB, CPA2; carbamoyl-phosphate synthase large subunit [EC:6.3.5.5]	Amino acid metabolism%Nucleotide metabolism
Viruses_Ang_PVD_seq_9614__full-cat_1_170	carB	carB, CPA2; carbamoyl-phosphate synthase large subunit [EC:6.3.5.5]	Amino acid metabolism%Nucleotide metabolism
Viruses_Ang_RVD_seq_9964__full-cat_1_275	carB	carB, CPA2; carbamoyl-phosphate synthase large subunit [EC:6.3.5.5]	Amino acid metabolism%Nucleotide metabolism
Viruses_Ref_Refdb_seq_4270__full-cat_1_160	carB	carB, CPA2; carbamoyl-phosphate synthase large subunit [EC:6.3.5.5]	Amino acid metabolism%Nucleotide metabolism
Viruses_Ref_Refdb_seq_1325__full-cat_1_104	CTH	CTH; cystathionine gamma-lyase [EC:4.4.1.1]	Amino acid metabolism%Metabolism of other amino acids
Viruses_Unk_EVP_seq_6530__full-cat_1_104	CTH	CTH; cystathionine gamma-lyase [EC:4.4.1.1]	Amino acid metabolism%Metabolism of other amino acids
Viruses_Fam_COFRD_seq_11415__full-cat_1_38	cysC	cysC; adenylylsulfate kinase [EC:2.7.1.25]	Energy metabolism%Nucleotide metabolism
Viruses_Fam_COFRD_seq_11425__full-cat_1_428	cysC	cysC; adenylylsulfate kinase [EC:2.7.1.25]	Energy metabolism%Nucleotide metabolism
Viruses_Ref_Refdb_seq_1946__full-cat_1_179	cysC	cysC; adenylylsulfate kinase [EC:2.7.1.25]	Energy metabolism%Nucleotide metabolism
Viruses_Ref_Refdb_seq_198__full-cat_1_282	cysC	cysC; adenylylsulfate kinase [EC:2.7.1.25]	Energy metabolism%Nucleotide metabolism
Viruses_Ref_Refdb_seq_2826__full-cat_1_86	cysC	cysC; adenylylsulfate kinase [EC:2.7.1.25]	Energy metabolism%Nucleotide metabolism
Viruses_Ref_Refdb_seq_2875__full-cat_1_82	cysC	cysC; adenylylsulfate kinase [EC:2.7.1.25]	Energy metabolism%Nucleotide metabolism
Viruses_Ref_Refdb_seq_3122__full-cat_1_85	cysC	cysC; adenylylsulfate kinase [EC:2.7.1.25]	Energy metabolism%Nucleotide metabolism
Viruses_Ref_Refdb_seq_3467__full-cat_1_186	cysC	cysC; adenylylsulfate kinase [EC:2.7.1.25]	Energy metabolism%Nucleotide metabolism
Viruses_Ref_Refdb_seq_3832__full-cat_1_82	cysC	cysC; adenylylsulfate kinase [EC:2.7.1.25]	Energy metabolism%Nucleotide metabolism
Viruses_Ref_Refdb_seq_482__full-cat_1_315	cysC	cysC; adenylylsulfate kinase [EC:2.7.1.25]	Energy metabolism%Nucleotide metabolism
Viruses_Ang_PGV_seq_9406__full-cat_1_406	cysE	cysE; serine O-acetyltransferase [EC:2.3.1.30]	Amino acid metabolism%Energy metabolism
Viruses_Ang_PGV_seq_9407__full-cat_1_22	cysE	cysE; serine O-acetyltransferase [EC:2.3.1.30]	Amino acid metabolism%Energy metabolism
Proviruses_Ref_Refdb_seq_5065__full-cat_1_62	cysK	cysK; cysteine synthase [EC:2.5.1.47]	Amino acid metabolism%Energy metabolism
Proviruses_Ref_Refdb_seq_5065__full-cat_1_63	cysK	cysK; cysteine synthase [EC:2.5.1.47]	Amino acid metabolism%Energy metabolism
Viruses_Fam_COFRD_seq_11426__full-cat_1_226	cysK	cysK; cysteine synthase [EC:2.5.1.47]	Amino acid metabolism%Energy metabolism
Viruses_Ref_Refdb_seq_1195__full-cat_1_103	cysK	cysK; cysteine synthase [EC:2.5.1.47]	Amino acid metabolism%Energy metabolism
Viruses_Ref_Refdb_seq_1197__full-cat_1_66	cysK	cysK; cysteine synthase [EC:2.5.1.47]	Amino acid metabolism%Energy metabolism
Viruses_Ref_Refdb_seq_1527__full-cat_1_119	cysK	cysK; cysteine synthase [EC:2.5.1.47]	Amino acid metabolism%Energy metabolism
Viruses_Ref_Refdb_seq_1743__full-cat_1_100	cysK	cysK; cysteine synthase [EC:2.5.1.47]	Amino acid metabolism%Energy metabolism
Viruses_Ref_Refdb_seq_2097__full-cat_1_228	cysK	cysK; cysteine synthase [EC:2.5.1.47]	Amino acid metabolism%Energy metabolism
Viruses_Ref_Refdb_seq_2647__full-cat_1_19	cysK	cysK; cysteine synthase [EC:2.5.1.47]	Amino acid metabolism%Energy metabolism
Viruses_Ref_Refdb_seq_2722__full-cat_1_219	cysK	cysK; cysteine synthase [EC:2.5.1.47]	Amino acid metabolism%Energy metabolism
Viruses_Ref_Refdb_seq_2940__full-cat_1_251	cysK	cysK; cysteine synthase [EC:2.5.1.47]	Amino acid metabolism%Energy metabolism
Viruses_Ref_Refdb_seq_3809__full-cat_1_102	cysK	cysK; cysteine synthase [EC:2.5.1.47]	Amino acid metabolism%Energy metabolism
Viruses_Ref_Refdb_seq_3840__full-cat_1_76	cysK	cysK; cysteine synthase [EC:2.5.1.47]	Amino acid metabolism%Energy metabolism
Viruses_Ref_Refdb_seq_3943__full-cat_1_227	cysK	cysK; cysteine synthase [EC:2.5.1.47]	Amino acid metabolism%Energy metabolism
Viruses_Ref_Refdb_seq_4053__full-cat_1_25	cysK	cysK; cysteine synthase [EC:2.5.1.47]	Amino acid metabolism%Energy metabolism
Viruses_Ref_Refdb_seq_4094__full-cat_1_296	cysK	cysK; cysteine synthase [EC:2.5.1.47]	Amino acid metabolism%Energy metabolism
Viruses_Ref_Refdb_seq_4424__full-cat_1_211	cysK	cysK; cysteine synthase [EC:2.5.1.47]	Amino acid metabolism%Energy metabolism
Viruses_Ref_Refdb_seq_4639__full-cat_1_56	cysK	cysK; cysteine synthase [EC:2.5.1.47]	Amino acid metabolism%Energy metabolism
Viruses_Ref_Refdb_seq_4666__full-cat_1_8	cysK	cysK; cysteine synthase [EC:2.5.1.47]	Amino acid metabolism%Energy metabolism
Viruses_Ref_Refdb_seq_4784__full-cat_1_16	cysK	cysK; cysteine synthase [EC:2.5.1.47]	Amino acid metabolism%Energy metabolism
Viruses_Ref_Refdb_seq_497__full-cat_1_39	cysK	cysK; cysteine synthase [EC:2.5.1.47]	Amino acid metabolism%Energy metabolism
Viruses_Ref_Refdb_seq_503__full-cat_1_314	cysK	cysK; cysteine synthase [EC:2.5.1.47]	Amino acid metabolism%Energy metabolism
Viruses_Ref_Refdb_seq_730__full-cat_1_293	cysK	cysK; cysteine synthase [EC:2.5.1.47]	Amino acid metabolism%Energy metabolism
Viruses_Ang_RVD_seq_10561__full-cat_1_137	dcyD	dcyD; D-cysteine desulfhydrase [EC:4.4.1.15]	Amino acid metabolism%Metabolism of other amino acids
Viruses_Hug_MGV_seq_7644__full-cat_2_159	dcyD	dcyD; D-cysteine desulfhydrase [EC:4.4.1.15]	Amino acid metabolism%Metabolism of other amino acids
Viruses_Ref_Refdb_seq_1326__full-cat_2_67	dcyD	dcyD; D-cysteine desulfhydrase [EC:4.4.1.15]	Amino acid metabolism%Metabolism of other amino acids
Viruses_Ref_Refdb_seq_1385__full-cat_1_110	dcyD	dcyD; D-cysteine desulfhydrase [EC:4.4.1.15]	Amino acid metabolism%Metabolism of other amino acids
Viruses_Ref_Refdb_seq_2079__full-cat_2_159	dcyD	dcyD; D-cysteine desulfhydrase [EC:4.4.1.15]	Amino acid metabolism%Metabolism of other amino acids
Viruses_Ref_Refdb_seq_2319__full-cat_1_110	dcyD	dcyD; D-cysteine desulfhydrase [EC:4.4.1.15]	Amino acid metabolism%Metabolism of other amino acids
Viruses_Ref_Refdb_seq_3011__full-cat_1_110	dcyD	dcyD; D-cysteine desulfhydrase [EC:4.4.1.15]	Amino acid metabolism%Metabolism of other amino acids
Viruses_Ref_Refdb_seq_3072__full-cat_1_175	dcyD	dcyD; D-cysteine desulfhydrase [EC:4.4.1.15]	Amino acid metabolism%Metabolism of other amino acids
Viruses_Ref_Refdb_seq_4131__full-cat_1_151	dcyD	dcyD; D-cysteine desulfhydrase [EC:4.4.1.15]	Amino acid metabolism%Metabolism of other amino acids
Viruses_Ref_Refdb_seq_4325__full-cat_1_108	dcyD	dcyD; D-cysteine desulfhydrase [EC:4.4.1.15]	Amino acid metabolism%Metabolism of other amino acids
Viruses_Ref_Refdb_seq_4614__full-cat_1_110	dcyD	dcyD; D-cysteine desulfhydrase [EC:4.4.1.15]	Amino acid metabolism%Metabolism of other amino acids
Viruses_Ref_Refdb_seq_4768__full-cat_2_146	dcyD	dcyD; D-cysteine desulfhydrase [EC:4.4.1.15]	Amino acid metabolism%Metabolism of other amino acids
Viruses_Ref_Refdb_seq_5064__full-cat_1_110	dcyD	dcyD; D-cysteine desulfhydrase [EC:4.4.1.15]	Amino acid metabolism%Metabolism of other amino acids
Viruses_Ref_Refdb_seq_5591__full-cat_1_26	dcyD	dcyD; D-cysteine desulfhydrase [EC:4.4.1.15]	Amino acid metabolism%Metabolism of other amino acids
Proviruses_Ref_Refdb_seq_3109__full-cat_1_87	dxs	dxs; 1-deoxy-D-xylulose-5-phosphate synthase [EC:2.2.1.7]	Metabolism of cofactors and vitamins%Metabolism of terpenoids and polyketides
Viruses_Ref_Refdb_seq_1821__full-cat_1_267	dxs	dxs; 1-deoxy-D-xylulose-5-phosphate synthase [EC:2.2.1.7]	Metabolism of cofactors and vitamins%Metabolism of terpenoids and polyketides
Viruses_Ref_Refdb_seq_2287__full-cat_1_258	dxs	dxs; 1-deoxy-D-xylulose-5-phosphate synthase [EC:2.2.1.7]	Metabolism of cofactors and vitamins%Metabolism of terpenoids and polyketides
Viruses_Ref_Refdb_seq_2368__full-cat_1_312	dxs	dxs; 1-deoxy-D-xylulose-5-phosphate synthase [EC:2.2.1.7]	Metabolism of cofactors and vitamins%Metabolism of terpenoids and polyketides
Viruses_Ref_Refdb_seq_2454__full-cat_1_144	dxs	dxs; 1-deoxy-D-xylulose-5-phosphate synthase [EC:2.2.1.7]	Metabolism of cofactors and vitamins%Metabolism of terpenoids and polyketides
Viruses_Ref_Refdb_seq_257__full-cat_1_183	dxs	dxs; 1-deoxy-D-xylulose-5-phosphate synthase [EC:2.2.1.7]	Metabolism of cofactors and vitamins%Metabolism of terpenoids and polyketides
Viruses_Ref_Refdb_seq_4128__full-cat_1_241	dxs	dxs; 1-deoxy-D-xylulose-5-phosphate synthase [EC:2.2.1.7]	Metabolism of cofactors and vitamins%Metabolism of terpenoids and polyketides
Viruses_Ref_Refdb_seq_5966__full-cat_1_224	dxs	dxs; 1-deoxy-D-xylulose-5-phosphate synthase [EC:2.2.1.7]	Metabolism of cofactors and vitamins%Metabolism of terpenoids and polyketides
Proviruses_Ref_Refdb_seq_3889__full-cat_1_181	fabF	fabF, OXSM, CEM1; 3-oxoacyl-[acyl-carrier-protein] synthase II [EC:2.3.1.179]	Lipid metabolism%Metabolism of cofactors and vitamins
Viruses_Ang_RVD_seq_9817__full-cat_1_182	fabF	fabF, OXSM, CEM1; 3-oxoacyl-[acyl-carrier-protein] synthase II [EC:2.3.1.179]	Lipid metabolism%Metabolism of cofactors and vitamins
Viruses_Ref_Refdb_seq_1662__full-cat_1_141	fabF	fabF, OXSM, CEM1; 3-oxoacyl-[acyl-carrier-protein] synthase II [EC:2.3.1.179]	Lipid metabolism%Metabolism of cofactors and vitamins
Viruses_Ref_Refdb_seq_1764__full-cat_1_266	fabF	fabF, OXSM, CEM1; 3-oxoacyl-[acyl-carrier-protein] synthase II [EC:2.3.1.179]	Lipid metabolism%Metabolism of cofactors and vitamins
Viruses_Ref_Refdb_seq_2005__full-cat_1_321	fabF	fabF, OXSM, CEM1; 3-oxoacyl-[acyl-carrier-protein] synthase II [EC:2.3.1.179]	Lipid metabolism%Metabolism of cofactors and vitamins
Viruses_Ref_Refdb_seq_2119__full-cat_1_432	fabF	fabF, OXSM, CEM1; 3-oxoacyl-[acyl-carrier-protein] synthase II [EC:2.3.1.179]	Lipid metabolism%Metabolism of cofactors and vitamins
Viruses_Ref_Refdb_seq_2298__full-cat_1_321	fabF	fabF, OXSM, CEM1; 3-oxoacyl-[acyl-carrier-protein] synthase II [EC:2.3.1.179]	Lipid metabolism%Metabolism of cofactors and vitamins
Viruses_Ref_Refdb_seq_2499__full-cat_1_51	fabF	fabF, OXSM, CEM1; 3-oxoacyl-[acyl-carrier-protein] synthase II [EC:2.3.1.179]	Lipid metabolism%Metabolism of cofactors and vitamins
Viruses_Ref_Refdb_seq_348__full-cat_1_119	fabF	fabF, OXSM, CEM1; 3-oxoacyl-[acyl-carrier-protein] synthase II [EC:2.3.1.179]	Lipid metabolism%Metabolism of cofactors and vitamins
Viruses_Ref_Refdb_seq_3886__full-cat_1_104	fabF	fabF, OXSM, CEM1; 3-oxoacyl-[acyl-carrier-protein] synthase II [EC:2.3.1.179]	Lipid metabolism%Metabolism of cofactors and vitamins
Viruses_Ref_Refdb_seq_4144__full-cat_1_252	fabF	fabF, OXSM, CEM1; 3-oxoacyl-[acyl-carrier-protein] synthase II [EC:2.3.1.179]	Lipid metabolism%Metabolism of cofactors and vitamins
Viruses_Ref_Refdb_seq_4145__full-cat_1_326	fabF	fabF, OXSM, CEM1; 3-oxoacyl-[acyl-carrier-protein] synthase II [EC:2.3.1.179]	Lipid metabolism%Metabolism of cofactors and vitamins
Viruses_Ref_Refdb_seq_5242__full-cat_1_119	fabF	fabF, OXSM, CEM1; 3-oxoacyl-[acyl-carrier-protein] synthase II [EC:2.3.1.179]	Lipid metabolism%Metabolism of cofactors and vitamins
Proviruses_Ang_other-pigs_seq_11257__full-cat_1_273	fabG	fabG, OAR1; 3-oxoacyl-[acyl-carrier protein] reductase [EC:1.1.1.100]	Biosynthesis of other secondary metabolites%Lipid metabolism%Metabolism of cofactors and vitamins
Proviruses_Fam_FRPD_seq_6608__full-cat_1_241	fabG	fabG, OAR1; 3-oxoacyl-[acyl-carrier protein] reductase [EC:1.1.1.100]	Biosynthesis of other secondary metabolites%Lipid metabolism%Metabolism of cofactors and vitamins
Proviruses_Ref_Refdb_seq_3331__full-cat_1_240	fabG	fabG, OAR1; 3-oxoacyl-[acyl-carrier protein] reductase [EC:1.1.1.100]	Biosynthesis of other secondary metabolites%Lipid metabolism%Metabolism of cofactors and vitamins
Viruses_Ang_other-pigs_seq_11152__full-cat_1_156	fabG	fabG, OAR1; 3-oxoacyl-[acyl-carrier protein] reductase [EC:1.1.1.100]	Biosynthesis of other secondary metabolites%Lipid metabolism%Metabolism of cofactors and vitamins
Viruses_Ang_other-pigs_seq_11153__full-cat_1_468	fabG	fabG, OAR1; 3-oxoacyl-[acyl-carrier protein] reductase [EC:1.1.1.100]	Biosynthesis of other secondary metabolites%Lipid metabolism%Metabolism of cofactors and vitamins
Viruses_Ang_other-pigs_seq_11263__full-cat_1_45	fabG	fabG, OAR1; 3-oxoacyl-[acyl-carrier protein] reductase [EC:1.1.1.100]	Biosynthesis of other secondary metabolites%Lipid metabolism%Metabolism of cofactors and vitamins
Viruses_Ang_other-pigs_seq_11270__full-cat_1_118	fabG	fabG, OAR1; 3-oxoacyl-[acyl-carrier protein] reductase [EC:1.1.1.100]	Biosynthesis of other secondary metabolites%Lipid metabolism%Metabolism of cofactors and vitamins
Viruses_Ang_other-pigs_seq_11272__full-cat_1_353	fabG	fabG, OAR1; 3-oxoacyl-[acyl-carrier protein] reductase [EC:1.1.1.100]	Biosynthesis of other secondary metabolites%Lipid metabolism%Metabolism of cofactors and vitamins
Viruses_Ang_other-pigs_seq_11275__full-cat_1_192	fabG	fabG, OAR1; 3-oxoacyl-[acyl-carrier protein] reductase [EC:1.1.1.100]	Biosynthesis of other secondary metabolites%Lipid metabolism%Metabolism of cofactors and vitamins
Viruses_Ang_other-pigs_seq_11278__full-cat_1_34	fabG	fabG, OAR1; 3-oxoacyl-[acyl-carrier protein] reductase [EC:1.1.1.100]	Biosynthesis of other secondary metabolites%Lipid metabolism%Metabolism of cofactors and vitamins
Viruses_Ang_other-pigs_seq_11281__full-cat_1_142	fabG	fabG, OAR1; 3-oxoacyl-[acyl-carrier protein] reductase [EC:1.1.1.100]	Biosynthesis of other secondary metabolites%Lipid metabolism%Metabolism of cofactors and vitamins
Viruses_Ang_other-pigs_seq_11286__full-cat_1_80	fabG	fabG, OAR1; 3-oxoacyl-[acyl-carrier protein] reductase [EC:1.1.1.100]	Biosynthesis of other secondary metabolites%Lipid metabolism%Metabolism of cofactors and vitamins
Viruses_Ang_other-pigs_seq_11289__full-cat_1_81	fabG	fabG, OAR1; 3-oxoacyl-[acyl-carrier protein] reductase [EC:1.1.1.100]	Biosynthesis of other secondary metabolites%Lipid metabolism%Metabolism of cofactors and vitamins
Viruses_Ang_PGV_seq_8321__full-cat_1_121	fabG	fabG, OAR1; 3-oxoacyl-[acyl-carrier protein] reductase [EC:1.1.1.100]	Biosynthesis of other secondary metabolites%Lipid metabolism%Metabolism of cofactors and vitamins
Viruses_Ang_PGV_seq_8474__full-cat_1_206	fabG	fabG, OAR1; 3-oxoacyl-[acyl-carrier protein] reductase [EC:1.1.1.100]	Biosynthesis of other secondary metabolites%Lipid metabolism%Metabolism of cofactors and vitamins
Viruses_Ang_PGV_seq_9168__full-cat_1_250	fabG	fabG, OAR1; 3-oxoacyl-[acyl-carrier protein] reductase [EC:1.1.1.100]	Biosynthesis of other secondary metabolites%Lipid metabolism%Metabolism of cofactors and vitamins
Viruses_Ang_PGV_seq_9461__full-cat_1_15	fabG	fabG, OAR1; 3-oxoacyl-[acyl-carrier protein] reductase [EC:1.1.1.100]	Biosynthesis of other secondary metabolites%Lipid metabolism%Metabolism of cofactors and vitamins
Viruses_Ang_PGV_seq_9470__full-cat_1_42	fabG	fabG, OAR1; 3-oxoacyl-[acyl-carrier protein] reductase [EC:1.1.1.100]	Biosynthesis of other secondary metabolites%Lipid metabolism%Metabolism of cofactors and vitamins
Viruses_Ang_PGV_seq_9471__full-cat_1_351	fabG	fabG, OAR1; 3-oxoacyl-[acyl-carrier protein] reductase [EC:1.1.1.100]	Biosynthesis of other secondary metabolites%Lipid metabolism%Metabolism of cofactors and vitamins
Viruses_Ang_PVD_seq_9523__full-cat_1_217	fabG	fabG, OAR1; 3-oxoacyl-[acyl-carrier protein] reductase [EC:1.1.1.100]	Biosynthesis of other secondary metabolites%Lipid metabolism%Metabolism of cofactors and vitamins
Viruses_Ang_PVD_seq_9568__full-cat_1_4	fabG	fabG, OAR1; 3-oxoacyl-[acyl-carrier protein] reductase [EC:1.1.1.100]	Biosynthesis of other secondary metabolites%Lipid metabolism%Metabolism of cofactors and vitamins
Viruses_Ang_PVD_seq_9608__full-cat_1_231	fabG	fabG, OAR1; 3-oxoacyl-[acyl-carrier protein] reductase [EC:1.1.1.100]	Biosynthesis of other secondary metabolites%Lipid metabolism%Metabolism of cofactors and vitamins
Viruses_Ang_PVD_seq_9714__full-cat_1_60	fabG	fabG, OAR1; 3-oxoacyl-[acyl-carrier protein] reductase [EC:1.1.1.100]	Biosynthesis of other secondary metabolites%Lipid metabolism%Metabolism of cofactors and vitamins
Viruses_Ang_PVD_seq_9724__full-cat_1_310	fabG	fabG, OAR1; 3-oxoacyl-[acyl-carrier protein] reductase [EC:1.1.1.100]	Biosynthesis of other secondary metabolites%Lipid metabolism%Metabolism of cofactors and vitamins
Viruses_Ang_PVD_seq_9725__full-cat_1_53	fabG	fabG, OAR1; 3-oxoacyl-[acyl-carrier protein] reductase [EC:1.1.1.100]	Biosynthesis of other secondary metabolites%Lipid metabolism%Metabolism of cofactors and vitamins
Viruses_Ang_PVD_seq_9728__full-cat_1_268	fabG	fabG, OAR1; 3-oxoacyl-[acyl-carrier protein] reductase [EC:1.1.1.100]	Biosynthesis of other secondary metabolites%Lipid metabolism%Metabolism of cofactors and vitamins
Viruses_Ang_PVD_seq_9729__full-cat_1_165	fabG	fabG, OAR1; 3-oxoacyl-[acyl-carrier protein] reductase [EC:1.1.1.100]	Biosynthesis of other secondary metabolites%Lipid metabolism%Metabolism of cofactors and vitamins
Viruses_Ang_RVD_seq_10640__full-cat_1_99	fabG	fabG, OAR1; 3-oxoacyl-[acyl-carrier protein] reductase [EC:1.1.1.100]	Biosynthesis of other secondary metabolites%Lipid metabolism%Metabolism of cofactors and vitamins
Viruses_Ang_RVD_seq_9929__full-cat_1_70	fabG	fabG, OAR1; 3-oxoacyl-[acyl-carrier protein] reductase [EC:1.1.1.100]	Biosynthesis of other secondary metabolites%Lipid metabolism%Metabolism of cofactors and vitamins
Viruses_Hug_HadzaGD_seq_6844__full-cat_1_57	fabG	fabG, OAR1; 3-oxoacyl-[acyl-carrier protein] reductase [EC:1.1.1.100]	Biosynthesis of other secondary metabolites%Lipid metabolism%Metabolism of cofactors and vitamins
Viruses_Hug_HadzaGD_seq_7278__full-cat_1_121	fabG	fabG, OAR1; 3-oxoacyl-[acyl-carrier protein] reductase [EC:1.1.1.100]	Biosynthesis of other secondary metabolites%Lipid metabolism%Metabolism of cofactors and vitamins
Viruses_Hug_HadzaGD_seq_7286__full-cat_1_89	fabG	fabG, OAR1; 3-oxoacyl-[acyl-carrier protein] reductase [EC:1.1.1.100]	Biosynthesis of other secondary metabolites%Lipid metabolism%Metabolism of cofactors and vitamins
Viruses_Ref_Refdb_seq_1001__full-cat_1_235	fabG	fabG, OAR1; 3-oxoacyl-[acyl-carrier protein] reductase [EC:1.1.1.100]	Biosynthesis of other secondary metabolites%Lipid metabolism%Metabolism of cofactors and vitamins
Viruses_Ref_Refdb_seq_1074__full-cat_1_396	fabG	fabG, OAR1; 3-oxoacyl-[acyl-carrier protein] reductase [EC:1.1.1.100]	Biosynthesis of other secondary metabolites%Lipid metabolism%Metabolism of cofactors and vitamins
Viruses_Ref_Refdb_seq_1200__full-cat_1_369	fabG	fabG, OAR1; 3-oxoacyl-[acyl-carrier protein] reductase [EC:1.1.1.100]	Biosynthesis of other secondary metabolites%Lipid metabolism%Metabolism of cofactors and vitamins
Viruses_Ref_Refdb_seq_1311__full-cat_1_235	fabG	fabG, OAR1; 3-oxoacyl-[acyl-carrier protein] reductase [EC:1.1.1.100]	Biosynthesis of other secondary metabolites%Lipid metabolism%Metabolism of cofactors and vitamins
Viruses_Ref_Refdb_seq_1314__full-cat_1_363	fabG	fabG, OAR1; 3-oxoacyl-[acyl-carrier protein] reductase [EC:1.1.1.100]	Biosynthesis of other secondary metabolites%Lipid metabolism%Metabolism of cofactors and vitamins
Viruses_Ref_Refdb_seq_1418__full-cat_1_58	fabG	fabG, OAR1; 3-oxoacyl-[acyl-carrier protein] reductase [EC:1.1.1.100]	Biosynthesis of other secondary metabolites%Lipid metabolism%Metabolism of cofactors and vitamins
Viruses_Ref_Refdb_seq_1459__full-cat_1_172	fabG	fabG, OAR1; 3-oxoacyl-[acyl-carrier protein] reductase [EC:1.1.1.100]	Biosynthesis of other secondary metabolites%Lipid metabolism%Metabolism of cofactors and vitamins
Viruses_Ref_Refdb_seq_1614__full-cat_1_170	fabG	fabG, OAR1; 3-oxoacyl-[acyl-carrier protein] reductase [EC:1.1.1.100]	Biosynthesis of other secondary metabolites%Lipid metabolism%Metabolism of cofactors and vitamins
Viruses_Ref_Refdb_seq_1617__full-cat_1_161	fabG	fabG, OAR1; 3-oxoacyl-[acyl-carrier protein] reductase [EC:1.1.1.100]	Biosynthesis of other secondary metabolites%Lipid metabolism%Metabolism of cofactors and vitamins
Viruses_Ref_Refdb_seq_2119__full-cat_1_434	fabG	fabG, OAR1; 3-oxoacyl-[acyl-carrier protein] reductase [EC:1.1.1.100]	Biosynthesis of other secondary metabolites%Lipid metabolism%Metabolism of cofactors and vitamins
Viruses_Ref_Refdb_seq_2124__full-cat_1_200	fabG	fabG, OAR1; 3-oxoacyl-[acyl-carrier protein] reductase [EC:1.1.1.100]	Biosynthesis of other secondary metabolites%Lipid metabolism%Metabolism of cofactors and vitamins
Viruses_Ref_Refdb_seq_2248__full-cat_1_155	fabG	fabG, OAR1; 3-oxoacyl-[acyl-carrier protein] reductase [EC:1.1.1.100]	Biosynthesis of other secondary metabolites%Lipid metabolism%Metabolism of cofactors and vitamins
Viruses_Ref_Refdb_seq_2287__full-cat_1_138	fabG	fabG, OAR1; 3-oxoacyl-[acyl-carrier protein] reductase [EC:1.1.1.100]	Biosynthesis of other secondary metabolites%Lipid metabolism%Metabolism of cofactors and vitamins
Viruses_Ref_Refdb_seq_2371__full-cat_1_108	fabG	fabG, OAR1; 3-oxoacyl-[acyl-carrier protein] reductase [EC:1.1.1.100]	Biosynthesis of other secondary metabolites%Lipid metabolism%Metabolism of cofactors and vitamins
Viruses_Ref_Refdb_seq_2436__full-cat_1_119	fabG	fabG, OAR1; 3-oxoacyl-[acyl-carrier protein] reductase [EC:1.1.1.100]	Biosynthesis of other secondary metabolites%Lipid metabolism%Metabolism of cofactors and vitamins
Viruses_Ref_Refdb_seq_2436__full-cat_1_120	fabG	fabG, OAR1; 3-oxoacyl-[acyl-carrier protein] reductase [EC:1.1.1.100]	Biosynthesis of other secondary metabolites%Lipid metabolism%Metabolism of cofactors and vitamins
Viruses_Ref_Refdb_seq_249__full-cat_1_159	fabG	fabG, OAR1; 3-oxoacyl-[acyl-carrier protein] reductase [EC:1.1.1.100]	Biosynthesis of other secondary metabolites%Lipid metabolism%Metabolism of cofactors and vitamins
Viruses_Ref_Refdb_seq_249__full-cat_1_439	fabG	fabG, OAR1; 3-oxoacyl-[acyl-carrier protein] reductase [EC:1.1.1.100]	Biosynthesis of other secondary metabolites%Lipid metabolism%Metabolism of cofactors and vitamins
Viruses_Ref_Refdb_seq_2736__full-cat_1_507	fabG	fabG, OAR1; 3-oxoacyl-[acyl-carrier protein] reductase [EC:1.1.1.100]	Biosynthesis of other secondary metabolites%Lipid metabolism%Metabolism of cofactors and vitamins
Viruses_Ref_Refdb_seq_2840__full-cat_1_33	fabG	fabG, OAR1; 3-oxoacyl-[acyl-carrier protein] reductase [EC:1.1.1.100]	Biosynthesis of other secondary metabolites%Lipid metabolism%Metabolism of cofactors and vitamins
Viruses_Ref_Refdb_seq_3319__full-cat_1_37	fabG	fabG, OAR1; 3-oxoacyl-[acyl-carrier protein] reductase [EC:1.1.1.100]	Biosynthesis of other secondary metabolites%Lipid metabolism%Metabolism of cofactors and vitamins
Viruses_Ref_Refdb_seq_3455__full-cat_1_284	fabG	fabG, OAR1; 3-oxoacyl-[acyl-carrier protein] reductase [EC:1.1.1.100]	Biosynthesis of other secondary metabolites%Lipid metabolism%Metabolism of cofactors and vitamins
Viruses_Ref_Refdb_seq_3968__full-cat_1_304	fabG	fabG, OAR1; 3-oxoacyl-[acyl-carrier protein] reductase [EC:1.1.1.100]	Biosynthesis of other secondary metabolites%Lipid metabolism%Metabolism of cofactors and vitamins
Viruses_Ref_Refdb_seq_4144__full-cat_1_254	fabG	fabG, OAR1; 3-oxoacyl-[acyl-carrier protein] reductase [EC:1.1.1.100]	Biosynthesis of other secondary metabolites%Lipid metabolism%Metabolism of cofactors and vitamins
Viruses_Ref_Refdb_seq_4217__full-cat_1_161	fabG	fabG, OAR1; 3-oxoacyl-[acyl-carrier protein] reductase [EC:1.1.1.100]	Biosynthesis of other secondary metabolites%Lipid metabolism%Metabolism of cofactors and vitamins
Viruses_Ref_Refdb_seq_4514__full-cat_1_33	fabG	fabG, OAR1; 3-oxoacyl-[acyl-carrier protein] reductase [EC:1.1.1.100]	Biosynthesis of other secondary metabolites%Lipid metabolism%Metabolism of cofactors and vitamins
Viruses_Ref_Refdb_seq_4588__full-cat_1_104	fabG	fabG, OAR1; 3-oxoacyl-[acyl-carrier protein] reductase [EC:1.1.1.100]	Biosynthesis of other secondary metabolites%Lipid metabolism%Metabolism of cofactors and vitamins
Viruses_Ref_Refdb_seq_476__full-cat_1_175	fabG	fabG, OAR1; 3-oxoacyl-[acyl-carrier protein] reductase [EC:1.1.1.100]	Biosynthesis of other secondary metabolites%Lipid metabolism%Metabolism of cofactors and vitamins
Viruses_Ref_Refdb_seq_5207__full-cat_1_242	fabG	fabG, OAR1; 3-oxoacyl-[acyl-carrier protein] reductase [EC:1.1.1.100]	Biosynthesis of other secondary metabolites%Lipid metabolism%Metabolism of cofactors and vitamins
Viruses_Ref_Refdb_seq_5280__full-cat_1_120	fabG	fabG, OAR1; 3-oxoacyl-[acyl-carrier protein] reductase [EC:1.1.1.100]	Biosynthesis of other secondary metabolites%Lipid metabolism%Metabolism of cofactors and vitamins
Viruses_Ref_Refdb_seq_5285__full-cat_1_278	fabG	fabG, OAR1; 3-oxoacyl-[acyl-carrier protein] reductase [EC:1.1.1.100]	Biosynthesis of other secondary metabolites%Lipid metabolism%Metabolism of cofactors and vitamins
Viruses_Ref_Refdb_seq_5637__full-cat_1_131	fabG	fabG, OAR1; 3-oxoacyl-[acyl-carrier protein] reductase [EC:1.1.1.100]	Biosynthesis of other secondary metabolites%Lipid metabolism%Metabolism of cofactors and vitamins
Viruses_Ref_Refdb_seq_5966__full-cat_1_105	fabG	fabG, OAR1; 3-oxoacyl-[acyl-carrier protein] reductase [EC:1.1.1.100]	Biosynthesis of other secondary metabolites%Lipid metabolism%Metabolism of cofactors and vitamins
Viruses_Ref_Refdb_seq_671__full-cat_1_104	fabG	fabG, OAR1; 3-oxoacyl-[acyl-carrier protein] reductase [EC:1.1.1.100]	Biosynthesis of other secondary metabolites%Lipid metabolism%Metabolism of cofactors and vitamins
Viruses_Ref_Refdb_seq_756__full-cat_1_213	fabG	fabG, OAR1; 3-oxoacyl-[acyl-carrier protein] reductase [EC:1.1.1.100]	Biosynthesis of other secondary metabolites%Lipid metabolism%Metabolism of cofactors and vitamins
Viruses_Unk_CLEVD_seq_6239__full-cat_1_340	fabG	fabG, OAR1; 3-oxoacyl-[acyl-carrier protein] reductase [EC:1.1.1.100]	Biosynthesis of other secondary metabolites%Lipid metabolism%Metabolism of cofactors and vitamins
Viruses_Unk_CLEVD_seq_6240__full-cat_1_105	fabG	fabG, OAR1; 3-oxoacyl-[acyl-carrier protein] reductase [EC:1.1.1.100]	Biosynthesis of other secondary metabolites%Lipid metabolism%Metabolism of cofactors and vitamins
Viruses_Unk_CLEVD_seq_6282__full-cat_1_49	fabG	fabG, OAR1; 3-oxoacyl-[acyl-carrier protein] reductase [EC:1.1.1.100]	Biosynthesis of other secondary metabolites%Lipid metabolism%Metabolism of cofactors and vitamins
Viruses_Unk_CLEVD_seq_6320__full-cat_1_178	fabG	fabG, OAR1; 3-oxoacyl-[acyl-carrier protein] reductase [EC:1.1.1.100]	Biosynthesis of other secondary metabolites%Lipid metabolism%Metabolism of cofactors and vitamins
Viruses_Unk_CLEVD_seq_6346__full-cat_1_155	fabG	fabG, OAR1; 3-oxoacyl-[acyl-carrier protein] reductase [EC:1.1.1.100]	Biosynthesis of other secondary metabolites%Lipid metabolism%Metabolism of cofactors and vitamins
Viruses_Unk_CLEVD_seq_6444__full-cat_1_534	fabG	fabG, OAR1; 3-oxoacyl-[acyl-carrier protein] reductase [EC:1.1.1.100]	Biosynthesis of other secondary metabolites%Lipid metabolism%Metabolism of cofactors and vitamins
Viruses_Unk_CLEVD_seq_6445__full-cat_1_195	fabG	fabG, OAR1; 3-oxoacyl-[acyl-carrier protein] reductase [EC:1.1.1.100]	Biosynthesis of other secondary metabolites%Lipid metabolism%Metabolism of cofactors and vitamins
Viruses_Unk_CLEVD_seq_6447__full-cat_1_104	fabG	fabG, OAR1; 3-oxoacyl-[acyl-carrier protein] reductase [EC:1.1.1.100]	Biosynthesis of other secondary metabolites%Lipid metabolism%Metabolism of cofactors and vitamins
Viruses_Unk_UVAB_seq_10844__full-cat_1_131	fabG	fabG, OAR1; 3-oxoacyl-[acyl-carrier protein] reductase [EC:1.1.1.100]	Biosynthesis of other secondary metabolites%Lipid metabolism%Metabolism of cofactors and vitamins
Viruses_Ref_Refdb_seq_1764__full-cat_1_168	fabZ	fabZ; 3-hydroxyacyl-[acyl-carrier-protein] dehydratase [EC:4.2.1.59]	Lipid metabolism%Metabolism of cofactors and vitamins
Viruses_Ref_Refdb_seq_586__full-cat_1_105	fbp	FBP, fbp; fructose-1,6-bisphosphatase I [EC:3.1.3.11]	Carbohydrate metabolism%Energy metabolism
Proviruses_Ref_Refdb_seq_1324__full-cat_1_131	fcl	TSTA3, fcl; GDP-L-fucose synthase [EC:1.1.1.271]	Carbohydrate metabolism%Glycan biosynthesis and metabolism
Proviruses_Ref_Refdb_seq_1344__full-cat_1_165	fcl	TSTA3, fcl; GDP-L-fucose synthase [EC:1.1.1.271]	Carbohydrate metabolism%Glycan biosynthesis and metabolism
Proviruses_Ref_Refdb_seq_2576__full-cat_1_403	fcl	TSTA3, fcl; GDP-L-fucose synthase [EC:1.1.1.271]	Carbohydrate metabolism%Glycan biosynthesis and metabolism
Proviruses_Ref_Refdb_seq_3612__full-cat_1_251	fcl	TSTA3, fcl; GDP-L-fucose synthase [EC:1.1.1.271]	Carbohydrate metabolism%Glycan biosynthesis and metabolism
Proviruses_Ref_Refdb_seq_3612__full-cat_1_252	fcl	TSTA3, fcl; GDP-L-fucose synthase [EC:1.1.1.271]	Carbohydrate metabolism%Glycan biosynthesis and metabolism
Proviruses_Ref_Refdb_seq_4691__full-cat_1_163	fcl	TSTA3, fcl; GDP-L-fucose synthase [EC:1.1.1.271]	Carbohydrate metabolism%Glycan biosynthesis and metabolism
Viruses_Ang_RVD_seq_9914__full-cat_1_215	fcl	TSTA3, fcl; GDP-L-fucose synthase [EC:1.1.1.271]	Carbohydrate metabolism%Glycan biosynthesis and metabolism
Viruses_Fam_COFRD_seq_11346__full-cat_1_470	fcl	TSTA3, fcl; GDP-L-fucose synthase [EC:1.1.1.271]	Carbohydrate metabolism%Glycan biosynthesis and metabolism
Viruses_Fam_COFRD_seq_11379__full-cat_1_108	fcl	TSTA3, fcl; GDP-L-fucose synthase [EC:1.1.1.271]	Carbohydrate metabolism%Glycan biosynthesis and metabolism
Viruses_Fam_COFRD_seq_11380__full-cat_1_138	fcl	TSTA3, fcl; GDP-L-fucose synthase [EC:1.1.1.271]	Carbohydrate metabolism%Glycan biosynthesis and metabolism
Viruses_Fam_COFRD_seq_11381__full-cat_1_30	fcl	TSTA3, fcl; GDP-L-fucose synthase [EC:1.1.1.271]	Carbohydrate metabolism%Glycan biosynthesis and metabolism
Viruses_Fam_COFRD_seq_11391__full-cat_1_124	fcl	TSTA3, fcl; GDP-L-fucose synthase [EC:1.1.1.271]	Carbohydrate metabolism%Glycan biosynthesis and metabolism
Viruses_Fam_COFRD_seq_11392__full-cat_1_293	fcl	TSTA3, fcl; GDP-L-fucose synthase [EC:1.1.1.271]	Carbohydrate metabolism%Glycan biosynthesis and metabolism
Viruses_Fam_COFRD_seq_11394__full-cat_1_213	fcl	TSTA3, fcl; GDP-L-fucose synthase [EC:1.1.1.271]	Carbohydrate metabolism%Glycan biosynthesis and metabolism
Viruses_Fam_COFRD_seq_11396__full-cat_1_97	fcl	TSTA3, fcl; GDP-L-fucose synthase [EC:1.1.1.271]	Carbohydrate metabolism%Glycan biosynthesis and metabolism
Viruses_Fam_COFRD_seq_11399__full-cat_1_233	fcl	TSTA3, fcl; GDP-L-fucose synthase [EC:1.1.1.271]	Carbohydrate metabolism%Glycan biosynthesis and metabolism
Viruses_Fam_COFRD_seq_11400__full-cat_1_154	fcl	TSTA3, fcl; GDP-L-fucose synthase [EC:1.1.1.271]	Carbohydrate metabolism%Glycan biosynthesis and metabolism
Viruses_Fam_COFRD_seq_11402__full-cat_1_181	fcl	TSTA3, fcl; GDP-L-fucose synthase [EC:1.1.1.271]	Carbohydrate metabolism%Glycan biosynthesis and metabolism
Viruses_Fam_COFRD_seq_11402__full-cat_1_185	fcl	TSTA3, fcl; GDP-L-fucose synthase [EC:1.1.1.271]	Carbohydrate metabolism%Glycan biosynthesis and metabolism
Viruses_Fam_COFRD_seq_11429__full-cat_1_120	fcl	TSTA3, fcl; GDP-L-fucose synthase [EC:1.1.1.271]	Carbohydrate metabolism%Glycan biosynthesis and metabolism
Viruses_Fam_COFRD_seq_11439__full-cat_1_255	fcl	TSTA3, fcl; GDP-L-fucose synthase [EC:1.1.1.271]	Carbohydrate metabolism%Glycan biosynthesis and metabolism
Viruses_Fam_COFRD_seq_11439__full-cat_1_257	fcl	TSTA3, fcl; GDP-L-fucose synthase [EC:1.1.1.271]	Carbohydrate metabolism%Glycan biosynthesis and metabolism
Viruses_Fam_COFRD_seq_11440__full-cat_1_139	fcl	TSTA3, fcl; GDP-L-fucose synthase [EC:1.1.1.271]	Carbohydrate metabolism%Glycan biosynthesis and metabolism
Viruses_Fam_COFRD_seq_11440__full-cat_1_142	fcl	TSTA3, fcl; GDP-L-fucose synthase [EC:1.1.1.271]	Carbohydrate metabolism%Glycan biosynthesis and metabolism
Viruses_Fam_COFRD_seq_11442__full-cat_1_283	fcl	TSTA3, fcl; GDP-L-fucose synthase [EC:1.1.1.271]	Carbohydrate metabolism%Glycan biosynthesis and metabolism
Viruses_Fam_COFRD_seq_11442__full-cat_1_288	fcl	TSTA3, fcl; GDP-L-fucose synthase [EC:1.1.1.271]	Carbohydrate metabolism%Glycan biosynthesis and metabolism
Viruses_Fam_COFRD_seq_11476__full-cat_1_43	fcl	TSTA3, fcl; GDP-L-fucose synthase [EC:1.1.1.271]	Carbohydrate metabolism%Glycan biosynthesis and metabolism
Viruses_Fam_COFRD_seq_11499__full-cat_1_371	fcl	TSTA3, fcl; GDP-L-fucose synthase [EC:1.1.1.271]	Carbohydrate metabolism%Glycan biosynthesis and metabolism
Viruses_Fam_COFRD_seq_11504__full-cat_1_199	fcl	TSTA3, fcl; GDP-L-fucose synthase [EC:1.1.1.271]	Carbohydrate metabolism%Glycan biosynthesis and metabolism
Viruses_Fam_COFRD_seq_11510__full-cat_1_74	fcl	TSTA3, fcl; GDP-L-fucose synthase [EC:1.1.1.271]	Carbohydrate metabolism%Glycan biosynthesis and metabolism
Viruses_Fam_COFRD_seq_11557__full-cat_1_304	fcl	TSTA3, fcl; GDP-L-fucose synthase [EC:1.1.1.271]	Carbohydrate metabolism%Glycan biosynthesis and metabolism
Viruses_Oce_GOV_seq_6641__full-cat_1_198	fcl	TSTA3, fcl; GDP-L-fucose synthase [EC:1.1.1.271]	Carbohydrate metabolism%Glycan biosynthesis and metabolism
Viruses_Ref_Refdb_seq_1001__full-cat_1_204	fcl	TSTA3, fcl; GDP-L-fucose synthase [EC:1.1.1.271]	Carbohydrate metabolism%Glycan biosynthesis and metabolism
Viruses_Ref_Refdb_seq_1053__full-cat_1_275	fcl	TSTA3, fcl; GDP-L-fucose synthase [EC:1.1.1.271]	Carbohydrate metabolism%Glycan biosynthesis and metabolism
Viruses_Ref_Refdb_seq_1053__full-cat_1_277	fcl	TSTA3, fcl; GDP-L-fucose synthase [EC:1.1.1.271]	Carbohydrate metabolism%Glycan biosynthesis and metabolism
Viruses_Ref_Refdb_seq_1095__full-cat_1_112	fcl	TSTA3, fcl; GDP-L-fucose synthase [EC:1.1.1.271]	Carbohydrate metabolism%Glycan biosynthesis and metabolism
Viruses_Ref_Refdb_seq_1109__full-cat_1_45	fcl	TSTA3, fcl; GDP-L-fucose synthase [EC:1.1.1.271]	Carbohydrate metabolism%Glycan biosynthesis and metabolism
Viruses_Ref_Refdb_seq_1116__full-cat_1_215	fcl	TSTA3, fcl; GDP-L-fucose synthase [EC:1.1.1.271]	Carbohydrate metabolism%Glycan biosynthesis and metabolism
Viruses_Ref_Refdb_seq_1116__full-cat_1_229	fcl	TSTA3, fcl; GDP-L-fucose synthase [EC:1.1.1.271]	Carbohydrate metabolism%Glycan biosynthesis and metabolism
Viruses_Ref_Refdb_seq_1119__full-cat_1_20	fcl	TSTA3, fcl; GDP-L-fucose synthase [EC:1.1.1.271]	Carbohydrate metabolism%Glycan biosynthesis and metabolism
Viruses_Ref_Refdb_seq_1119__full-cat_1_248	fcl	TSTA3, fcl; GDP-L-fucose synthase [EC:1.1.1.271]	Carbohydrate metabolism%Glycan biosynthesis and metabolism
Viruses_Ref_Refdb_seq_1131__full-cat_1_173	fcl	TSTA3, fcl; GDP-L-fucose synthase [EC:1.1.1.271]	Carbohydrate metabolism%Glycan biosynthesis and metabolism
Viruses_Ref_Refdb_seq_1142__full-cat_1_519	fcl	TSTA3, fcl; GDP-L-fucose synthase [EC:1.1.1.271]	Carbohydrate metabolism%Glycan biosynthesis and metabolism
Viruses_Ref_Refdb_seq_1143__full-cat_1_411	fcl	TSTA3, fcl; GDP-L-fucose synthase [EC:1.1.1.271]	Carbohydrate metabolism%Glycan biosynthesis and metabolism
Viruses_Ref_Refdb_seq_1143__full-cat_1_420	fcl	TSTA3, fcl; GDP-L-fucose synthase [EC:1.1.1.271]	Carbohydrate metabolism%Glycan biosynthesis and metabolism
Viruses_Ref_Refdb_seq_1183__full-cat_1_169	fcl	TSTA3, fcl; GDP-L-fucose synthase [EC:1.1.1.271]	Carbohydrate metabolism%Glycan biosynthesis and metabolism
Viruses_Ref_Refdb_seq_1192__full-cat_1_125	fcl	TSTA3, fcl; GDP-L-fucose synthase [EC:1.1.1.271]	Carbohydrate metabolism%Glycan biosynthesis and metabolism
Viruses_Ref_Refdb_seq_1192__full-cat_1_126	fcl	TSTA3, fcl; GDP-L-fucose synthase [EC:1.1.1.271]	Carbohydrate metabolism%Glycan biosynthesis and metabolism
Viruses_Ref_Refdb_seq_1197__full-cat_1_244	fcl	TSTA3, fcl; GDP-L-fucose synthase [EC:1.1.1.271]	Carbohydrate metabolism%Glycan biosynthesis and metabolism
Viruses_Ref_Refdb_seq_1209__full-cat_1_27	fcl	TSTA3, fcl; GDP-L-fucose synthase [EC:1.1.1.271]	Carbohydrate metabolism%Glycan biosynthesis and metabolism
Viruses_Ref_Refdb_seq_1216__full-cat_1_212	fcl	TSTA3, fcl; GDP-L-fucose synthase [EC:1.1.1.271]	Carbohydrate metabolism%Glycan biosynthesis and metabolism
Viruses_Ref_Refdb_seq_1217__full-cat_1_200	fcl	TSTA3, fcl; GDP-L-fucose synthase [EC:1.1.1.271]	Carbohydrate metabolism%Glycan biosynthesis and metabolism
Viruses_Ref_Refdb_seq_1218__full-cat_1_214	fcl	TSTA3, fcl; GDP-L-fucose synthase [EC:1.1.1.271]	Carbohydrate metabolism%Glycan biosynthesis and metabolism
Viruses_Ref_Refdb_seq_1219__full-cat_1_217	fcl	TSTA3, fcl; GDP-L-fucose synthase [EC:1.1.1.271]	Carbohydrate metabolism%Glycan biosynthesis and metabolism
Viruses_Ref_Refdb_seq_1220__full-cat_1_207	fcl	TSTA3, fcl; GDP-L-fucose synthase [EC:1.1.1.271]	Carbohydrate metabolism%Glycan biosynthesis and metabolism
Viruses_Ref_Refdb_seq_1221__full-cat_1_198	fcl	TSTA3, fcl; GDP-L-fucose synthase [EC:1.1.1.271]	Carbohydrate metabolism%Glycan biosynthesis and metabolism
Viruses_Ref_Refdb_seq_1222__full-cat_1_198	fcl	TSTA3, fcl; GDP-L-fucose synthase [EC:1.1.1.271]	Carbohydrate metabolism%Glycan biosynthesis and metabolism
Viruses_Ref_Refdb_seq_1223__full-cat_1_197	fcl	TSTA3, fcl; GDP-L-fucose synthase [EC:1.1.1.271]	Carbohydrate metabolism%Glycan biosynthesis and metabolism
Viruses_Ref_Refdb_seq_1224__full-cat_1_211	fcl	TSTA3, fcl; GDP-L-fucose synthase [EC:1.1.1.271]	Carbohydrate metabolism%Glycan biosynthesis and metabolism
Viruses_Ref_Refdb_seq_1225__full-cat_1_214	fcl	TSTA3, fcl; GDP-L-fucose synthase [EC:1.1.1.271]	Carbohydrate metabolism%Glycan biosynthesis and metabolism
Viruses_Ref_Refdb_seq_1226__full-cat_1_200	fcl	TSTA3, fcl; GDP-L-fucose synthase [EC:1.1.1.271]	Carbohydrate metabolism%Glycan biosynthesis and metabolism
Viruses_Ref_Refdb_seq_1227__full-cat_1_218	fcl	TSTA3, fcl; GDP-L-fucose synthase [EC:1.1.1.271]	Carbohydrate metabolism%Glycan biosynthesis and metabolism
Viruses_Ref_Refdb_seq_1228__full-cat_1_213	fcl	TSTA3, fcl; GDP-L-fucose synthase [EC:1.1.1.271]	Carbohydrate metabolism%Glycan biosynthesis and metabolism
Viruses_Ref_Refdb_seq_1229__full-cat_1_213	fcl	TSTA3, fcl; GDP-L-fucose synthase [EC:1.1.1.271]	Carbohydrate metabolism%Glycan biosynthesis and metabolism
Viruses_Ref_Refdb_seq_1230__full-cat_1_214	fcl	TSTA3, fcl; GDP-L-fucose synthase [EC:1.1.1.271]	Carbohydrate metabolism%Glycan biosynthesis and metabolism
Viruses_Ref_Refdb_seq_1231__full-cat_1_216	fcl	TSTA3, fcl; GDP-L-fucose synthase [EC:1.1.1.271]	Carbohydrate metabolism%Glycan biosynthesis and metabolism
Viruses_Ref_Refdb_seq_1232__full-cat_1_214	fcl	TSTA3, fcl; GDP-L-fucose synthase [EC:1.1.1.271]	Carbohydrate metabolism%Glycan biosynthesis and metabolism
Viruses_Ref_Refdb_seq_1233__full-cat_1_202	fcl	TSTA3, fcl; GDP-L-fucose synthase [EC:1.1.1.271]	Carbohydrate metabolism%Glycan biosynthesis and metabolism
Viruses_Ref_Refdb_seq_1234__full-cat_1_193	fcl	TSTA3, fcl; GDP-L-fucose synthase [EC:1.1.1.271]	Carbohydrate metabolism%Glycan biosynthesis and metabolism
Viruses_Ref_Refdb_seq_1235__full-cat_1_213	fcl	TSTA3, fcl; GDP-L-fucose synthase [EC:1.1.1.271]	Carbohydrate metabolism%Glycan biosynthesis and metabolism
Viruses_Ref_Refdb_seq_1236__full-cat_1_207	fcl	TSTA3, fcl; GDP-L-fucose synthase [EC:1.1.1.271]	Carbohydrate metabolism%Glycan biosynthesis and metabolism
Viruses_Ref_Refdb_seq_1237__full-cat_1_206	fcl	TSTA3, fcl; GDP-L-fucose synthase [EC:1.1.1.271]	Carbohydrate metabolism%Glycan biosynthesis and metabolism
Viruses_Ref_Refdb_seq_1238__full-cat_1_210	fcl	TSTA3, fcl; GDP-L-fucose synthase [EC:1.1.1.271]	Carbohydrate metabolism%Glycan biosynthesis and metabolism
Viruses_Ref_Refdb_seq_1239__full-cat_1_209	fcl	TSTA3, fcl; GDP-L-fucose synthase [EC:1.1.1.271]	Carbohydrate metabolism%Glycan biosynthesis and metabolism
Viruses_Ref_Refdb_seq_1240__full-cat_1_206	fcl	TSTA3, fcl; GDP-L-fucose synthase [EC:1.1.1.271]	Carbohydrate metabolism%Glycan biosynthesis and metabolism
Viruses_Ref_Refdb_seq_1241__full-cat_1_197	fcl	TSTA3, fcl; GDP-L-fucose synthase [EC:1.1.1.271]	Carbohydrate metabolism%Glycan biosynthesis and metabolism
Viruses_Ref_Refdb_seq_1242__full-cat_1_207	fcl	TSTA3, fcl; GDP-L-fucose synthase [EC:1.1.1.271]	Carbohydrate metabolism%Glycan biosynthesis and metabolism
Viruses_Ref_Refdb_seq_1258__full-cat_1_142	fcl	TSTA3, fcl; GDP-L-fucose synthase [EC:1.1.1.271]	Carbohydrate metabolism%Glycan biosynthesis and metabolism
Viruses_Ref_Refdb_seq_1281__full-cat_1_17	fcl	TSTA3, fcl; GDP-L-fucose synthase [EC:1.1.1.271]	Carbohydrate metabolism%Glycan biosynthesis and metabolism
Viruses_Ref_Refdb_seq_1308__full-cat_1_147	fcl	TSTA3, fcl; GDP-L-fucose synthase [EC:1.1.1.271]	Carbohydrate metabolism%Glycan biosynthesis and metabolism
Viruses_Ref_Refdb_seq_1308__full-cat_1_150	fcl	TSTA3, fcl; GDP-L-fucose synthase [EC:1.1.1.271]	Carbohydrate metabolism%Glycan biosynthesis and metabolism
Viruses_Ref_Refdb_seq_1342__full-cat_1_87	fcl	TSTA3, fcl; GDP-L-fucose synthase [EC:1.1.1.271]	Carbohydrate metabolism%Glycan biosynthesis and metabolism
Viruses_Ref_Refdb_seq_1372__full-cat_1_355	fcl	TSTA3, fcl; GDP-L-fucose synthase [EC:1.1.1.271]	Carbohydrate metabolism%Glycan biosynthesis and metabolism
Viruses_Ref_Refdb_seq_1391__full-cat_1_75	fcl	TSTA3, fcl; GDP-L-fucose synthase [EC:1.1.1.271]	Carbohydrate metabolism%Glycan biosynthesis and metabolism
Viruses_Ref_Refdb_seq_140__full-cat_1_167	fcl	TSTA3, fcl; GDP-L-fucose synthase [EC:1.1.1.271]	Carbohydrate metabolism%Glycan biosynthesis and metabolism
Viruses_Ref_Refdb_seq_1425__full-cat_1_318	fcl	TSTA3, fcl; GDP-L-fucose synthase [EC:1.1.1.271]	Carbohydrate metabolism%Glycan biosynthesis and metabolism
Viruses_Ref_Refdb_seq_1433__full-cat_1_224	fcl	TSTA3, fcl; GDP-L-fucose synthase [EC:1.1.1.271]	Carbohydrate metabolism%Glycan biosynthesis and metabolism
Viruses_Ref_Refdb_seq_1434__full-cat_1_223	fcl	TSTA3, fcl; GDP-L-fucose synthase [EC:1.1.1.271]	Carbohydrate metabolism%Glycan biosynthesis and metabolism
Viruses_Ref_Refdb_seq_1435__full-cat_1_406	fcl	TSTA3, fcl; GDP-L-fucose synthase [EC:1.1.1.271]	Carbohydrate metabolism%Glycan biosynthesis and metabolism
Viruses_Ref_Refdb_seq_1485__full-cat_1_106	fcl	TSTA3, fcl; GDP-L-fucose synthase [EC:1.1.1.271]	Carbohydrate metabolism%Glycan biosynthesis and metabolism
Viruses_Ref_Refdb_seq_1485__full-cat_1_107	fcl	TSTA3, fcl; GDP-L-fucose synthase [EC:1.1.1.271]	Carbohydrate metabolism%Glycan biosynthesis and metabolism
Viruses_Ref_Refdb_seq_1485__full-cat_1_226	fcl	TSTA3, fcl; GDP-L-fucose synthase [EC:1.1.1.271]	Carbohydrate metabolism%Glycan biosynthesis and metabolism
Viruses_Ref_Refdb_seq_1487__full-cat_1_23	fcl	TSTA3, fcl; GDP-L-fucose synthase [EC:1.1.1.271]	Carbohydrate metabolism%Glycan biosynthesis and metabolism
Viruses_Ref_Refdb_seq_1487__full-cat_1_24	fcl	TSTA3, fcl; GDP-L-fucose synthase [EC:1.1.1.271]	Carbohydrate metabolism%Glycan biosynthesis and metabolism
Viruses_Ref_Refdb_seq_1614__full-cat_1_173	fcl	TSTA3, fcl; GDP-L-fucose synthase [EC:1.1.1.271]	Carbohydrate metabolism%Glycan biosynthesis and metabolism
Viruses_Ref_Refdb_seq_1716__full-cat_1_307	fcl	TSTA3, fcl; GDP-L-fucose synthase [EC:1.1.1.271]	Carbohydrate metabolism%Glycan biosynthesis and metabolism
Viruses_Ref_Refdb_seq_1789__full-cat_1_64	fcl	TSTA3, fcl; GDP-L-fucose synthase [EC:1.1.1.271]	Carbohydrate metabolism%Glycan biosynthesis and metabolism
Viruses_Ref_Refdb_seq_1831__full-cat_1_82	fcl	TSTA3, fcl; GDP-L-fucose synthase [EC:1.1.1.271]	Carbohydrate metabolism%Glycan biosynthesis and metabolism
Viruses_Ref_Refdb_seq_1831__full-cat_1_85	fcl	TSTA3, fcl; GDP-L-fucose synthase [EC:1.1.1.271]	Carbohydrate metabolism%Glycan biosynthesis and metabolism
Viruses_Ref_Refdb_seq_1840__full-cat_1_50	fcl	TSTA3, fcl; GDP-L-fucose synthase [EC:1.1.1.271]	Carbohydrate metabolism%Glycan biosynthesis and metabolism
Viruses_Ref_Refdb_seq_1861__full-cat_1_167	fcl	TSTA3, fcl; GDP-L-fucose synthase [EC:1.1.1.271]	Carbohydrate metabolism%Glycan biosynthesis and metabolism
Viruses_Ref_Refdb_seq_1906__full-cat_1_244	fcl	TSTA3, fcl; GDP-L-fucose synthase [EC:1.1.1.271]	Carbohydrate metabolism%Glycan biosynthesis and metabolism
Viruses_Ref_Refdb_seq_1977__full-cat_1_119	fcl	TSTA3, fcl; GDP-L-fucose synthase [EC:1.1.1.271]	Carbohydrate metabolism%Glycan biosynthesis and metabolism
Viruses_Ref_Refdb_seq_2057__full-cat_1_115	fcl	TSTA3, fcl; GDP-L-fucose synthase [EC:1.1.1.271]	Carbohydrate metabolism%Glycan biosynthesis and metabolism
Viruses_Ref_Refdb_seq_2057__full-cat_1_118	fcl	TSTA3, fcl; GDP-L-fucose synthase [EC:1.1.1.271]	Carbohydrate metabolism%Glycan biosynthesis and metabolism
Viruses_Ref_Refdb_seq_2287__full-cat_1_271	fcl	TSTA3, fcl; GDP-L-fucose synthase [EC:1.1.1.271]	Carbohydrate metabolism%Glycan biosynthesis and metabolism
Viruses_Ref_Refdb_seq_2337__full-cat_1_108	fcl	TSTA3, fcl; GDP-L-fucose synthase [EC:1.1.1.271]	Carbohydrate metabolism%Glycan biosynthesis and metabolism
Viruses_Ref_Refdb_seq_2337__full-cat_1_112	fcl	TSTA3, fcl; GDP-L-fucose synthase [EC:1.1.1.271]	Carbohydrate metabolism%Glycan biosynthesis and metabolism
Viruses_Ref_Refdb_seq_2367__full-cat_1_255	fcl	TSTA3, fcl; GDP-L-fucose synthase [EC:1.1.1.271]	Carbohydrate metabolism%Glycan biosynthesis and metabolism
Viruses_Ref_Refdb_seq_2367__full-cat_1_256	fcl	TSTA3, fcl; GDP-L-fucose synthase [EC:1.1.1.271]	Carbohydrate metabolism%Glycan biosynthesis and metabolism
Viruses_Ref_Refdb_seq_2376__full-cat_1_200	fcl	TSTA3, fcl; GDP-L-fucose synthase [EC:1.1.1.271]	Carbohydrate metabolism%Glycan biosynthesis and metabolism
Viruses_Ref_Refdb_seq_2390__full-cat_1_58	fcl	TSTA3, fcl; GDP-L-fucose synthase [EC:1.1.1.271]	Carbohydrate metabolism%Glycan biosynthesis and metabolism
Viruses_Ref_Refdb_seq_2409__full-cat_1_118	fcl	TSTA3, fcl; GDP-L-fucose synthase [EC:1.1.1.271]	Carbohydrate metabolism%Glycan biosynthesis and metabolism
Viruses_Ref_Refdb_seq_241__full-cat_1_269	fcl	TSTA3, fcl; GDP-L-fucose synthase [EC:1.1.1.271]	Carbohydrate metabolism%Glycan biosynthesis and metabolism
Viruses_Ref_Refdb_seq_2433__full-cat_1_309	fcl	TSTA3, fcl; GDP-L-fucose synthase [EC:1.1.1.271]	Carbohydrate metabolism%Glycan biosynthesis and metabolism
Viruses_Ref_Refdb_seq_2461__full-cat_1_376	fcl	TSTA3, fcl; GDP-L-fucose synthase [EC:1.1.1.271]	Carbohydrate metabolism%Glycan biosynthesis and metabolism
Viruses_Ref_Refdb_seq_2463__full-cat_1_103	fcl	TSTA3, fcl; GDP-L-fucose synthase [EC:1.1.1.271]	Carbohydrate metabolism%Glycan biosynthesis and metabolism
Viruses_Ref_Refdb_seq_2563__full-cat_1_64	fcl	TSTA3, fcl; GDP-L-fucose synthase [EC:1.1.1.271]	Carbohydrate metabolism%Glycan biosynthesis and metabolism
Viruses_Ref_Refdb_seq_2570__full-cat_1_242	fcl	TSTA3, fcl; GDP-L-fucose synthase [EC:1.1.1.271]	Carbohydrate metabolism%Glycan biosynthesis and metabolism
Viruses_Ref_Refdb_seq_2597__full-cat_1_204	fcl	TSTA3, fcl; GDP-L-fucose synthase [EC:1.1.1.271]	Carbohydrate metabolism%Glycan biosynthesis and metabolism
Viruses_Ref_Refdb_seq_2634__full-cat_1_112	fcl	TSTA3, fcl; GDP-L-fucose synthase [EC:1.1.1.271]	Carbohydrate metabolism%Glycan biosynthesis and metabolism
Viruses_Ref_Refdb_seq_2699__full-cat_1_100	fcl	TSTA3, fcl; GDP-L-fucose synthase [EC:1.1.1.271]	Carbohydrate metabolism%Glycan biosynthesis and metabolism
Viruses_Ref_Refdb_seq_2699__full-cat_1_98	fcl	TSTA3, fcl; GDP-L-fucose synthase [EC:1.1.1.271]	Carbohydrate metabolism%Glycan biosynthesis and metabolism
Viruses_Ref_Refdb_seq_2717__full-cat_1_17	fcl	TSTA3, fcl; GDP-L-fucose synthase [EC:1.1.1.271]	Carbohydrate metabolism%Glycan biosynthesis and metabolism
Viruses_Ref_Refdb_seq_2719__full-cat_1_190	fcl	TSTA3, fcl; GDP-L-fucose synthase [EC:1.1.1.271]	Carbohydrate metabolism%Glycan biosynthesis and metabolism
Viruses_Ref_Refdb_seq_2728__full-cat_1_227	fcl	TSTA3, fcl; GDP-L-fucose synthase [EC:1.1.1.271]	Carbohydrate metabolism%Glycan biosynthesis and metabolism
Viruses_Ref_Refdb_seq_2829__full-cat_1_31	fcl	TSTA3, fcl; GDP-L-fucose synthase [EC:1.1.1.271]	Carbohydrate metabolism%Glycan biosynthesis and metabolism
Viruses_Ref_Refdb_seq_2879__full-cat_1_198	fcl	TSTA3, fcl; GDP-L-fucose synthase [EC:1.1.1.271]	Carbohydrate metabolism%Glycan biosynthesis and metabolism
Viruses_Ref_Refdb_seq_2892__full-cat_1_209	fcl	TSTA3, fcl; GDP-L-fucose synthase [EC:1.1.1.271]	Carbohydrate metabolism%Glycan biosynthesis and metabolism
Viruses_Ref_Refdb_seq_2892__full-cat_1_211	fcl	TSTA3, fcl; GDP-L-fucose synthase [EC:1.1.1.271]	Carbohydrate metabolism%Glycan biosynthesis and metabolism
Viruses_Ref_Refdb_seq_2901__full-cat_1_119	fcl	TSTA3, fcl; GDP-L-fucose synthase [EC:1.1.1.271]	Carbohydrate metabolism%Glycan biosynthesis and metabolism
Viruses_Ref_Refdb_seq_291__full-cat_1_490	fcl	TSTA3, fcl; GDP-L-fucose synthase [EC:1.1.1.271]	Carbohydrate metabolism%Glycan biosynthesis and metabolism
Viruses_Ref_Refdb_seq_2921__full-cat_1_166	fcl	TSTA3, fcl; GDP-L-fucose synthase [EC:1.1.1.271]	Carbohydrate metabolism%Glycan biosynthesis and metabolism
Viruses_Ref_Refdb_seq_294__full-cat_1_542	fcl	TSTA3, fcl; GDP-L-fucose synthase [EC:1.1.1.271]	Carbohydrate metabolism%Glycan biosynthesis and metabolism
Viruses_Ref_Refdb_seq_3015__full-cat_1_220	fcl	TSTA3, fcl; GDP-L-fucose synthase [EC:1.1.1.271]	Carbohydrate metabolism%Glycan biosynthesis and metabolism
Viruses_Ref_Refdb_seq_3068__full-cat_1_95	fcl	TSTA3, fcl; GDP-L-fucose synthase [EC:1.1.1.271]	Carbohydrate metabolism%Glycan biosynthesis and metabolism
Viruses_Ref_Refdb_seq_3142__full-cat_1_20	fcl	TSTA3, fcl; GDP-L-fucose synthase [EC:1.1.1.271]	Carbohydrate metabolism%Glycan biosynthesis and metabolism
Viruses_Ref_Refdb_seq_3142__full-cat_1_248	fcl	TSTA3, fcl; GDP-L-fucose synthase [EC:1.1.1.271]	Carbohydrate metabolism%Glycan biosynthesis and metabolism
Viruses_Ref_Refdb_seq_3150__full-cat_1_110	fcl	TSTA3, fcl; GDP-L-fucose synthase [EC:1.1.1.271]	Carbohydrate metabolism%Glycan biosynthesis and metabolism
Viruses_Ref_Refdb_seq_3172__full-cat_1_221	fcl	TSTA3, fcl; GDP-L-fucose synthase [EC:1.1.1.271]	Carbohydrate metabolism%Glycan biosynthesis and metabolism
Viruses_Ref_Refdb_seq_3176__full-cat_1_340	fcl	TSTA3, fcl; GDP-L-fucose synthase [EC:1.1.1.271]	Carbohydrate metabolism%Glycan biosynthesis and metabolism
Viruses_Ref_Refdb_seq_3176__full-cat_1_91	fcl	TSTA3, fcl; GDP-L-fucose synthase [EC:1.1.1.271]	Carbohydrate metabolism%Glycan biosynthesis and metabolism
Viruses_Ref_Refdb_seq_3220__full-cat_1_63	fcl	TSTA3, fcl; GDP-L-fucose synthase [EC:1.1.1.271]	Carbohydrate metabolism%Glycan biosynthesis and metabolism
Viruses_Ref_Refdb_seq_3223__full-cat_1_135	fcl	TSTA3, fcl; GDP-L-fucose synthase [EC:1.1.1.271]	Carbohydrate metabolism%Glycan biosynthesis and metabolism
Viruses_Ref_Refdb_seq_3223__full-cat_1_136	fcl	TSTA3, fcl; GDP-L-fucose synthase [EC:1.1.1.271]	Carbohydrate metabolism%Glycan biosynthesis and metabolism
Viruses_Ref_Refdb_seq_3224__full-cat_1_124	fcl	TSTA3, fcl; GDP-L-fucose synthase [EC:1.1.1.271]	Carbohydrate metabolism%Glycan biosynthesis and metabolism
Viruses_Ref_Refdb_seq_3234__full-cat_1_416	fcl	TSTA3, fcl; GDP-L-fucose synthase [EC:1.1.1.271]	Carbohydrate metabolism%Glycan biosynthesis and metabolism
Viruses_Ref_Refdb_seq_3253__full-cat_1_129	fcl	TSTA3, fcl; GDP-L-fucose synthase [EC:1.1.1.271]	Carbohydrate metabolism%Glycan biosynthesis and metabolism
Viruses_Ref_Refdb_seq_3277__full-cat_1_31	fcl	TSTA3, fcl; GDP-L-fucose synthase [EC:1.1.1.271]	Carbohydrate metabolism%Glycan biosynthesis and metabolism
Viruses_Ref_Refdb_seq_3328__full-cat_1_122	fcl	TSTA3, fcl; GDP-L-fucose synthase [EC:1.1.1.271]	Carbohydrate metabolism%Glycan biosynthesis and metabolism
Viruses_Ref_Refdb_seq_3334__full-cat_1_161	fcl	TSTA3, fcl; GDP-L-fucose synthase [EC:1.1.1.271]	Carbohydrate metabolism%Glycan biosynthesis and metabolism
Viruses_Ref_Refdb_seq_3334__full-cat_1_166	fcl	TSTA3, fcl; GDP-L-fucose synthase [EC:1.1.1.271]	Carbohydrate metabolism%Glycan biosynthesis and metabolism
Viruses_Ref_Refdb_seq_3343__full-cat_1_203	fcl	TSTA3, fcl; GDP-L-fucose synthase [EC:1.1.1.271]	Carbohydrate metabolism%Glycan biosynthesis and metabolism
Viruses_Ref_Refdb_seq_3344__full-cat_1_197	fcl	TSTA3, fcl; GDP-L-fucose synthase [EC:1.1.1.271]	Carbohydrate metabolism%Glycan biosynthesis and metabolism
Viruses_Ref_Refdb_seq_3345__full-cat_1_214	fcl	TSTA3, fcl; GDP-L-fucose synthase [EC:1.1.1.271]	Carbohydrate metabolism%Glycan biosynthesis and metabolism
Viruses_Ref_Refdb_seq_3347__full-cat_1_26	fcl	TSTA3, fcl; GDP-L-fucose synthase [EC:1.1.1.271]	Carbohydrate metabolism%Glycan biosynthesis and metabolism
Viruses_Ref_Refdb_seq_3389__full-cat_1_29	fcl	TSTA3, fcl; GDP-L-fucose synthase [EC:1.1.1.271]	Carbohydrate metabolism%Glycan biosynthesis and metabolism
Viruses_Ref_Refdb_seq_3389__full-cat_1_30	fcl	TSTA3, fcl; GDP-L-fucose synthase [EC:1.1.1.271]	Carbohydrate metabolism%Glycan biosynthesis and metabolism
Viruses_Ref_Refdb_seq_349__full-cat_1_40	fcl	TSTA3, fcl; GDP-L-fucose synthase [EC:1.1.1.271]	Carbohydrate metabolism%Glycan biosynthesis and metabolism
Viruses_Ref_Refdb_seq_3493__full-cat_1_20	fcl	TSTA3, fcl; GDP-L-fucose synthase [EC:1.1.1.271]	Carbohydrate metabolism%Glycan biosynthesis and metabolism
Viruses_Ref_Refdb_seq_3493__full-cat_1_248	fcl	TSTA3, fcl; GDP-L-fucose synthase [EC:1.1.1.271]	Carbohydrate metabolism%Glycan biosynthesis and metabolism
Viruses_Ref_Refdb_seq_3496__full-cat_1_253	fcl	TSTA3, fcl; GDP-L-fucose synthase [EC:1.1.1.271]	Carbohydrate metabolism%Glycan biosynthesis and metabolism
Viruses_Ref_Refdb_seq_3522__full-cat_1_173	fcl	TSTA3, fcl; GDP-L-fucose synthase [EC:1.1.1.271]	Carbohydrate metabolism%Glycan biosynthesis and metabolism
Viruses_Ref_Refdb_seq_3522__full-cat_1_270	fcl	TSTA3, fcl; GDP-L-fucose synthase [EC:1.1.1.271]	Carbohydrate metabolism%Glycan biosynthesis and metabolism
Viruses_Ref_Refdb_seq_3594__full-cat_1_172	fcl	TSTA3, fcl; GDP-L-fucose synthase [EC:1.1.1.271]	Carbohydrate metabolism%Glycan biosynthesis and metabolism
Viruses_Ref_Refdb_seq_3630__full-cat_1_352	fcl	TSTA3, fcl; GDP-L-fucose synthase [EC:1.1.1.271]	Carbohydrate metabolism%Glycan biosynthesis and metabolism
Viruses_Ref_Refdb_seq_3670__full-cat_1_212	fcl	TSTA3, fcl; GDP-L-fucose synthase [EC:1.1.1.271]	Carbohydrate metabolism%Glycan biosynthesis and metabolism
Viruses_Ref_Refdb_seq_3729__full-cat_1_166	fcl	TSTA3, fcl; GDP-L-fucose synthase [EC:1.1.1.271]	Carbohydrate metabolism%Glycan biosynthesis and metabolism
Viruses_Ref_Refdb_seq_3809__full-cat_1_246	fcl	TSTA3, fcl; GDP-L-fucose synthase [EC:1.1.1.271]	Carbohydrate metabolism%Glycan biosynthesis and metabolism
Viruses_Ref_Refdb_seq_3813__full-cat_1_166	fcl	TSTA3, fcl; GDP-L-fucose synthase [EC:1.1.1.271]	Carbohydrate metabolism%Glycan biosynthesis and metabolism
Viruses_Ref_Refdb_seq_3813__full-cat_1_168	fcl	TSTA3, fcl; GDP-L-fucose synthase [EC:1.1.1.271]	Carbohydrate metabolism%Glycan biosynthesis and metabolism
Viruses_Ref_Refdb_seq_3852__full-cat_1_415	fcl	TSTA3, fcl; GDP-L-fucose synthase [EC:1.1.1.271]	Carbohydrate metabolism%Glycan biosynthesis and metabolism
Viruses_Ref_Refdb_seq_3855__full-cat_1_250	fcl	TSTA3, fcl; GDP-L-fucose synthase [EC:1.1.1.271]	Carbohydrate metabolism%Glycan biosynthesis and metabolism
Viruses_Ref_Refdb_seq_3855__full-cat_1_251	fcl	TSTA3, fcl; GDP-L-fucose synthase [EC:1.1.1.271]	Carbohydrate metabolism%Glycan biosynthesis and metabolism
Viruses_Ref_Refdb_seq_3881__full-cat_1_119	fcl	TSTA3, fcl; GDP-L-fucose synthase [EC:1.1.1.271]	Carbohydrate metabolism%Glycan biosynthesis and metabolism
Viruses_Ref_Refdb_seq_3890__full-cat_1_173	fcl	TSTA3, fcl; GDP-L-fucose synthase [EC:1.1.1.271]	Carbohydrate metabolism%Glycan biosynthesis and metabolism
Viruses_Ref_Refdb_seq_3949__full-cat_1_182	fcl	TSTA3, fcl; GDP-L-fucose synthase [EC:1.1.1.271]	Carbohydrate metabolism%Glycan biosynthesis and metabolism
Viruses_Ref_Refdb_seq_3959__full-cat_1_168	fcl	TSTA3, fcl; GDP-L-fucose synthase [EC:1.1.1.271]	Carbohydrate metabolism%Glycan biosynthesis and metabolism
Viruses_Ref_Refdb_seq_3961__full-cat_1_166	fcl	TSTA3, fcl; GDP-L-fucose synthase [EC:1.1.1.271]	Carbohydrate metabolism%Glycan biosynthesis and metabolism
Viruses_Ref_Refdb_seq_3961__full-cat_1_167	fcl	TSTA3, fcl; GDP-L-fucose synthase [EC:1.1.1.271]	Carbohydrate metabolism%Glycan biosynthesis and metabolism
Viruses_Ref_Refdb_seq_3962__full-cat_1_249	fcl	TSTA3, fcl; GDP-L-fucose synthase [EC:1.1.1.271]	Carbohydrate metabolism%Glycan biosynthesis and metabolism
Viruses_Ref_Refdb_seq_3962__full-cat_1_250	fcl	TSTA3, fcl; GDP-L-fucose synthase [EC:1.1.1.271]	Carbohydrate metabolism%Glycan biosynthesis and metabolism
Viruses_Ref_Refdb_seq_3963__full-cat_1_147	fcl	TSTA3, fcl; GDP-L-fucose synthase [EC:1.1.1.271]	Carbohydrate metabolism%Glycan biosynthesis and metabolism
Viruses_Ref_Refdb_seq_3985__full-cat_1_102	fcl	TSTA3, fcl; GDP-L-fucose synthase [EC:1.1.1.271]	Carbohydrate metabolism%Glycan biosynthesis and metabolism
Viruses_Ref_Refdb_seq_4018__full-cat_1_114	fcl	TSTA3, fcl; GDP-L-fucose synthase [EC:1.1.1.271]	Carbohydrate metabolism%Glycan biosynthesis and metabolism
Viruses_Ref_Refdb_seq_4037__full-cat_1_281	fcl	TSTA3, fcl; GDP-L-fucose synthase [EC:1.1.1.271]	Carbohydrate metabolism%Glycan biosynthesis and metabolism
Viruses_Ref_Refdb_seq_4037__full-cat_1_294	fcl	TSTA3, fcl; GDP-L-fucose synthase [EC:1.1.1.271]	Carbohydrate metabolism%Glycan biosynthesis and metabolism
Viruses_Ref_Refdb_seq_4046__full-cat_1_271	fcl	TSTA3, fcl; GDP-L-fucose synthase [EC:1.1.1.271]	Carbohydrate metabolism%Glycan biosynthesis and metabolism
Viruses_Ref_Refdb_seq_410__full-cat_1_139	fcl	TSTA3, fcl; GDP-L-fucose synthase [EC:1.1.1.271]	Carbohydrate metabolism%Glycan biosynthesis and metabolism
Viruses_Ref_Refdb_seq_410__full-cat_1_142	fcl	TSTA3, fcl; GDP-L-fucose synthase [EC:1.1.1.271]	Carbohydrate metabolism%Glycan biosynthesis and metabolism
Viruses_Ref_Refdb_seq_4154__full-cat_1_242	fcl	TSTA3, fcl; GDP-L-fucose synthase [EC:1.1.1.271]	Carbohydrate metabolism%Glycan biosynthesis and metabolism
Viruses_Ref_Refdb_seq_4190__full-cat_1_232	fcl	TSTA3, fcl; GDP-L-fucose synthase [EC:1.1.1.271]	Carbohydrate metabolism%Glycan biosynthesis and metabolism
Viruses_Ref_Refdb_seq_4205__full-cat_1_127	fcl	TSTA3, fcl; GDP-L-fucose synthase [EC:1.1.1.271]	Carbohydrate metabolism%Glycan biosynthesis and metabolism
Viruses_Ref_Refdb_seq_4231__full-cat_1_163	fcl	TSTA3, fcl; GDP-L-fucose synthase [EC:1.1.1.271]	Carbohydrate metabolism%Glycan biosynthesis and metabolism
Viruses_Ref_Refdb_seq_4270__full-cat_1_38	fcl	TSTA3, fcl; GDP-L-fucose synthase [EC:1.1.1.271]	Carbohydrate metabolism%Glycan biosynthesis and metabolism
Viruses_Ref_Refdb_seq_4274__full-cat_1_20	fcl	TSTA3, fcl; GDP-L-fucose synthase [EC:1.1.1.271]	Carbohydrate metabolism%Glycan biosynthesis and metabolism
Viruses_Ref_Refdb_seq_4313__full-cat_1_255	fcl	TSTA3, fcl; GDP-L-fucose synthase [EC:1.1.1.271]	Carbohydrate metabolism%Glycan biosynthesis and metabolism
Viruses_Ref_Refdb_seq_4313__full-cat_1_258	fcl	TSTA3, fcl; GDP-L-fucose synthase [EC:1.1.1.271]	Carbohydrate metabolism%Glycan biosynthesis and metabolism
Viruses_Ref_Refdb_seq_4378__full-cat_1_44	fcl	TSTA3, fcl; GDP-L-fucose synthase [EC:1.1.1.271]	Carbohydrate metabolism%Glycan biosynthesis and metabolism
Viruses_Ref_Refdb_seq_4393__full-cat_1_196	fcl	TSTA3, fcl; GDP-L-fucose synthase [EC:1.1.1.271]	Carbohydrate metabolism%Glycan biosynthesis and metabolism
Viruses_Ref_Refdb_seq_4393__full-cat_1_294	fcl	TSTA3, fcl; GDP-L-fucose synthase [EC:1.1.1.271]	Carbohydrate metabolism%Glycan biosynthesis and metabolism
Viruses_Ref_Refdb_seq_4445__full-cat_1_353	fcl	TSTA3, fcl; GDP-L-fucose synthase [EC:1.1.1.271]	Carbohydrate metabolism%Glycan biosynthesis and metabolism
Viruses_Ref_Refdb_seq_4463__full-cat_1_215	fcl	TSTA3, fcl; GDP-L-fucose synthase [EC:1.1.1.271]	Carbohydrate metabolism%Glycan biosynthesis and metabolism
Viruses_Ref_Refdb_seq_4464__full-cat_1_197	fcl	TSTA3, fcl; GDP-L-fucose synthase [EC:1.1.1.271]	Carbohydrate metabolism%Glycan biosynthesis and metabolism
Viruses_Ref_Refdb_seq_4465__full-cat_1_211	fcl	TSTA3, fcl; GDP-L-fucose synthase [EC:1.1.1.271]	Carbohydrate metabolism%Glycan biosynthesis and metabolism
Viruses_Ref_Refdb_seq_4466__full-cat_1_204	fcl	TSTA3, fcl; GDP-L-fucose synthase [EC:1.1.1.271]	Carbohydrate metabolism%Glycan biosynthesis and metabolism
Viruses_Ref_Refdb_seq_4467__full-cat_1_210	fcl	TSTA3, fcl; GDP-L-fucose synthase [EC:1.1.1.271]	Carbohydrate metabolism%Glycan biosynthesis and metabolism
Viruses_Ref_Refdb_seq_4468__full-cat_1_216	fcl	TSTA3, fcl; GDP-L-fucose synthase [EC:1.1.1.271]	Carbohydrate metabolism%Glycan biosynthesis and metabolism
Viruses_Ref_Refdb_seq_4469__full-cat_1_193	fcl	TSTA3, fcl; GDP-L-fucose synthase [EC:1.1.1.271]	Carbohydrate metabolism%Glycan biosynthesis and metabolism
Viruses_Ref_Refdb_seq_447__full-cat_1_155	fcl	TSTA3, fcl; GDP-L-fucose synthase [EC:1.1.1.271]	Carbohydrate metabolism%Glycan biosynthesis and metabolism
Viruses_Ref_Refdb_seq_4470__full-cat_1_215	fcl	TSTA3, fcl; GDP-L-fucose synthase [EC:1.1.1.271]	Carbohydrate metabolism%Glycan biosynthesis and metabolism
Viruses_Ref_Refdb_seq_4471__full-cat_1_208	fcl	TSTA3, fcl; GDP-L-fucose synthase [EC:1.1.1.271]	Carbohydrate metabolism%Glycan biosynthesis and metabolism
Viruses_Ref_Refdb_seq_4472__full-cat_1_198	fcl	TSTA3, fcl; GDP-L-fucose synthase [EC:1.1.1.271]	Carbohydrate metabolism%Glycan biosynthesis and metabolism
Viruses_Ref_Refdb_seq_4514__full-cat_1_22	fcl	TSTA3, fcl; GDP-L-fucose synthase [EC:1.1.1.271]	Carbohydrate metabolism%Glycan biosynthesis and metabolism
Viruses_Ref_Refdb_seq_4598__full-cat_1_88	fcl	TSTA3, fcl; GDP-L-fucose synthase [EC:1.1.1.271]	Carbohydrate metabolism%Glycan biosynthesis and metabolism
Viruses_Ref_Refdb_seq_4661__full-cat_1_114	fcl	TSTA3, fcl; GDP-L-fucose synthase [EC:1.1.1.271]	Carbohydrate metabolism%Glycan biosynthesis and metabolism
Viruses_Ref_Refdb_seq_4667__full-cat_1_85	fcl	TSTA3, fcl; GDP-L-fucose synthase [EC:1.1.1.271]	Carbohydrate metabolism%Glycan biosynthesis and metabolism
Viruses_Ref_Refdb_seq_4667__full-cat_1_86	fcl	TSTA3, fcl; GDP-L-fucose synthase [EC:1.1.1.271]	Carbohydrate metabolism%Glycan biosynthesis and metabolism
Viruses_Ref_Refdb_seq_4685__full-cat_1_315	fcl	TSTA3, fcl; GDP-L-fucose synthase [EC:1.1.1.271]	Carbohydrate metabolism%Glycan biosynthesis and metabolism
Viruses_Ref_Refdb_seq_4711__full-cat_1_222	fcl	TSTA3, fcl; GDP-L-fucose synthase [EC:1.1.1.271]	Carbohydrate metabolism%Glycan biosynthesis and metabolism
Viruses_Ref_Refdb_seq_472__full-cat_1_102	fcl	TSTA3, fcl; GDP-L-fucose synthase [EC:1.1.1.271]	Carbohydrate metabolism%Glycan biosynthesis and metabolism
Viruses_Ref_Refdb_seq_4732__full-cat_1_314	fcl	TSTA3, fcl; GDP-L-fucose synthase [EC:1.1.1.271]	Carbohydrate metabolism%Glycan biosynthesis and metabolism
Viruses_Ref_Refdb_seq_4745__full-cat_1_314	fcl	TSTA3, fcl; GDP-L-fucose synthase [EC:1.1.1.271]	Carbohydrate metabolism%Glycan biosynthesis and metabolism
Viruses_Ref_Refdb_seq_4783__full-cat_1_8	fcl	TSTA3, fcl; GDP-L-fucose synthase [EC:1.1.1.271]	Carbohydrate metabolism%Glycan biosynthesis and metabolism
Viruses_Ref_Refdb_seq_4790__full-cat_1_120	fcl	TSTA3, fcl; GDP-L-fucose synthase [EC:1.1.1.271]	Carbohydrate metabolism%Glycan biosynthesis and metabolism
Viruses_Ref_Refdb_seq_4808__full-cat_1_155	fcl	TSTA3, fcl; GDP-L-fucose synthase [EC:1.1.1.271]	Carbohydrate metabolism%Glycan biosynthesis and metabolism
Viruses_Ref_Refdb_seq_484__full-cat_1_114	fcl	TSTA3, fcl; GDP-L-fucose synthase [EC:1.1.1.271]	Carbohydrate metabolism%Glycan biosynthesis and metabolism
Viruses_Ref_Refdb_seq_4895__full-cat_1_309	fcl	TSTA3, fcl; GDP-L-fucose synthase [EC:1.1.1.271]	Carbohydrate metabolism%Glycan biosynthesis and metabolism
Viruses_Ref_Refdb_seq_4895__full-cat_1_79	fcl	TSTA3, fcl; GDP-L-fucose synthase [EC:1.1.1.271]	Carbohydrate metabolism%Glycan biosynthesis and metabolism
Viruses_Ref_Refdb_seq_49__full-cat_1_299	fcl	TSTA3, fcl; GDP-L-fucose synthase [EC:1.1.1.271]	Carbohydrate metabolism%Glycan biosynthesis and metabolism
Viruses_Ref_Refdb_seq_4915__full-cat_1_190	fcl	TSTA3, fcl; GDP-L-fucose synthase [EC:1.1.1.271]	Carbohydrate metabolism%Glycan biosynthesis and metabolism
Viruses_Ref_Refdb_seq_4934__full-cat_1_248	fcl	TSTA3, fcl; GDP-L-fucose synthase [EC:1.1.1.271]	Carbohydrate metabolism%Glycan biosynthesis and metabolism
Viruses_Ref_Refdb_seq_494__full-cat_1_179	fcl	TSTA3, fcl; GDP-L-fucose synthase [EC:1.1.1.271]	Carbohydrate metabolism%Glycan biosynthesis and metabolism
Viruses_Ref_Refdb_seq_4980__full-cat_1_247	fcl	TSTA3, fcl; GDP-L-fucose synthase [EC:1.1.1.271]	Carbohydrate metabolism%Glycan biosynthesis and metabolism
Viruses_Ref_Refdb_seq_4992__full-cat_1_69	fcl	TSTA3, fcl; GDP-L-fucose synthase [EC:1.1.1.271]	Carbohydrate metabolism%Glycan biosynthesis and metabolism
Viruses_Ref_Refdb_seq_4993__full-cat_1_138	fcl	TSTA3, fcl; GDP-L-fucose synthase [EC:1.1.1.271]	Carbohydrate metabolism%Glycan biosynthesis and metabolism
Viruses_Ref_Refdb_seq_4993__full-cat_1_41	fcl	TSTA3, fcl; GDP-L-fucose synthase [EC:1.1.1.271]	Carbohydrate metabolism%Glycan biosynthesis and metabolism
Viruses_Ref_Refdb_seq_5007__full-cat_1_333	fcl	TSTA3, fcl; GDP-L-fucose synthase [EC:1.1.1.271]	Carbohydrate metabolism%Glycan biosynthesis and metabolism
Viruses_Ref_Refdb_seq_5008__full-cat_1_46	fcl	TSTA3, fcl; GDP-L-fucose synthase [EC:1.1.1.271]	Carbohydrate metabolism%Glycan biosynthesis and metabolism
Viruses_Ref_Refdb_seq_5011__full-cat_1_329	fcl	TSTA3, fcl; GDP-L-fucose synthase [EC:1.1.1.271]	Carbohydrate metabolism%Glycan biosynthesis and metabolism
Viruses_Ref_Refdb_seq_5020__full-cat_1_185	fcl	TSTA3, fcl; GDP-L-fucose synthase [EC:1.1.1.271]	Carbohydrate metabolism%Glycan biosynthesis and metabolism
Viruses_Ref_Refdb_seq_5033__full-cat_1_180	fcl	TSTA3, fcl; GDP-L-fucose synthase [EC:1.1.1.271]	Carbohydrate metabolism%Glycan biosynthesis and metabolism
Viruses_Ref_Refdb_seq_5063__full-cat_1_404	fcl	TSTA3, fcl; GDP-L-fucose synthase [EC:1.1.1.271]	Carbohydrate metabolism%Glycan biosynthesis and metabolism
Viruses_Ref_Refdb_seq_5081__full-cat_1_229	fcl	TSTA3, fcl; GDP-L-fucose synthase [EC:1.1.1.271]	Carbohydrate metabolism%Glycan biosynthesis and metabolism
Viruses_Ref_Refdb_seq_5193__full-cat_1_102	fcl	TSTA3, fcl; GDP-L-fucose synthase [EC:1.1.1.271]	Carbohydrate metabolism%Glycan biosynthesis and metabolism
Viruses_Ref_Refdb_seq_5244__full-cat_1_125	fcl	TSTA3, fcl; GDP-L-fucose synthase [EC:1.1.1.271]	Carbohydrate metabolism%Glycan biosynthesis and metabolism
Viruses_Ref_Refdb_seq_5244__full-cat_1_126	fcl	TSTA3, fcl; GDP-L-fucose synthase [EC:1.1.1.271]	Carbohydrate metabolism%Glycan biosynthesis and metabolism
Viruses_Ref_Refdb_seq_5267__full-cat_1_213	fcl	TSTA3, fcl; GDP-L-fucose synthase [EC:1.1.1.271]	Carbohydrate metabolism%Glycan biosynthesis and metabolism
Viruses_Ref_Refdb_seq_5287__full-cat_1_174	fcl	TSTA3, fcl; GDP-L-fucose synthase [EC:1.1.1.271]	Carbohydrate metabolism%Glycan biosynthesis and metabolism
Viruses_Ref_Refdb_seq_5287__full-cat_1_176	fcl	TSTA3, fcl; GDP-L-fucose synthase [EC:1.1.1.271]	Carbohydrate metabolism%Glycan biosynthesis and metabolism
Viruses_Ref_Refdb_seq_5379__full-cat_1_210	fcl	TSTA3, fcl; GDP-L-fucose synthase [EC:1.1.1.271]	Carbohydrate metabolism%Glycan biosynthesis and metabolism
Viruses_Ref_Refdb_seq_5380__full-cat_1_175	fcl	TSTA3, fcl; GDP-L-fucose synthase [EC:1.1.1.271]	Carbohydrate metabolism%Glycan biosynthesis and metabolism
Viruses_Ref_Refdb_seq_5452__full-cat_1_252	fcl	TSTA3, fcl; GDP-L-fucose synthase [EC:1.1.1.271]	Carbohydrate metabolism%Glycan biosynthesis and metabolism
Viruses_Ref_Refdb_seq_551__full-cat_1_20	fcl	TSTA3, fcl; GDP-L-fucose synthase [EC:1.1.1.271]	Carbohydrate metabolism%Glycan biosynthesis and metabolism
Viruses_Ref_Refdb_seq_5537__full-cat_1_232	fcl	TSTA3, fcl; GDP-L-fucose synthase [EC:1.1.1.271]	Carbohydrate metabolism%Glycan biosynthesis and metabolism
Viruses_Ref_Refdb_seq_5622__full-cat_1_345	fcl	TSTA3, fcl; GDP-L-fucose synthase [EC:1.1.1.271]	Carbohydrate metabolism%Glycan biosynthesis and metabolism
Viruses_Ref_Refdb_seq_5622__full-cat_1_346	fcl	TSTA3, fcl; GDP-L-fucose synthase [EC:1.1.1.271]	Carbohydrate metabolism%Glycan biosynthesis and metabolism
Viruses_Ref_Refdb_seq_5635__full-cat_1_20	fcl	TSTA3, fcl; GDP-L-fucose synthase [EC:1.1.1.271]	Carbohydrate metabolism%Glycan biosynthesis and metabolism
Viruses_Ref_Refdb_seq_5635__full-cat_1_248	fcl	TSTA3, fcl; GDP-L-fucose synthase [EC:1.1.1.271]	Carbohydrate metabolism%Glycan biosynthesis and metabolism
Viruses_Ref_Refdb_seq_5644__full-cat_1_218	fcl	TSTA3, fcl; GDP-L-fucose synthase [EC:1.1.1.271]	Carbohydrate metabolism%Glycan biosynthesis and metabolism
Viruses_Ref_Refdb_seq_5644__full-cat_1_219	fcl	TSTA3, fcl; GDP-L-fucose synthase [EC:1.1.1.271]	Carbohydrate metabolism%Glycan biosynthesis and metabolism
Viruses_Ref_Refdb_seq_5682__full-cat_1_32	fcl	TSTA3, fcl; GDP-L-fucose synthase [EC:1.1.1.271]	Carbohydrate metabolism%Glycan biosynthesis and metabolism
Viruses_Ref_Refdb_seq_5686__full-cat_1_31	fcl	TSTA3, fcl; GDP-L-fucose synthase [EC:1.1.1.271]	Carbohydrate metabolism%Glycan biosynthesis and metabolism
Viruses_Ref_Refdb_seq_5686__full-cat_1_32	fcl	TSTA3, fcl; GDP-L-fucose synthase [EC:1.1.1.271]	Carbohydrate metabolism%Glycan biosynthesis and metabolism
Viruses_Ref_Refdb_seq_5780__full-cat_1_177	fcl	TSTA3, fcl; GDP-L-fucose synthase [EC:1.1.1.271]	Carbohydrate metabolism%Glycan biosynthesis and metabolism
Viruses_Ref_Refdb_seq_5793__full-cat_1_111	fcl	TSTA3, fcl; GDP-L-fucose synthase [EC:1.1.1.271]	Carbohydrate metabolism%Glycan biosynthesis and metabolism
Viruses_Ref_Refdb_seq_58__full-cat_1_195	fcl	TSTA3, fcl; GDP-L-fucose synthase [EC:1.1.1.271]	Carbohydrate metabolism%Glycan biosynthesis and metabolism
Viruses_Ref_Refdb_seq_58__full-cat_1_292	fcl	TSTA3, fcl; GDP-L-fucose synthase [EC:1.1.1.271]	Carbohydrate metabolism%Glycan biosynthesis and metabolism
Viruses_Ref_Refdb_seq_5802__full-cat_1_48	fcl	TSTA3, fcl; GDP-L-fucose synthase [EC:1.1.1.271]	Carbohydrate metabolism%Glycan biosynthesis and metabolism
Viruses_Ref_Refdb_seq_586__full-cat_1_275	fcl	TSTA3, fcl; GDP-L-fucose synthase [EC:1.1.1.271]	Carbohydrate metabolism%Glycan biosynthesis and metabolism
Viruses_Ref_Refdb_seq_5866__full-cat_1_171	fcl	TSTA3, fcl; GDP-L-fucose synthase [EC:1.1.1.271]	Carbohydrate metabolism%Glycan biosynthesis and metabolism
Viruses_Ref_Refdb_seq_5887__full-cat_1_16	fcl	TSTA3, fcl; GDP-L-fucose synthase [EC:1.1.1.271]	Carbohydrate metabolism%Glycan biosynthesis and metabolism
Viruses_Ref_Refdb_seq_5888__full-cat_1_436	fcl	TSTA3, fcl; GDP-L-fucose synthase [EC:1.1.1.271]	Carbohydrate metabolism%Glycan biosynthesis and metabolism
Viruses_Ref_Refdb_seq_5892__full-cat_1_87	fcl	TSTA3, fcl; GDP-L-fucose synthase [EC:1.1.1.271]	Carbohydrate metabolism%Glycan biosynthesis and metabolism
Viruses_Ref_Refdb_seq_5922__full-cat_1_210	fcl	TSTA3, fcl; GDP-L-fucose synthase [EC:1.1.1.271]	Carbohydrate metabolism%Glycan biosynthesis and metabolism
Viruses_Ref_Refdb_seq_5929__full-cat_1_284	fcl	TSTA3, fcl; GDP-L-fucose synthase [EC:1.1.1.271]	Carbohydrate metabolism%Glycan biosynthesis and metabolism
Viruses_Ref_Refdb_seq_595__full-cat_1_29	fcl	TSTA3, fcl; GDP-L-fucose synthase [EC:1.1.1.271]	Carbohydrate metabolism%Glycan biosynthesis and metabolism
Viruses_Ref_Refdb_seq_595__full-cat_1_30	fcl	TSTA3, fcl; GDP-L-fucose synthase [EC:1.1.1.271]	Carbohydrate metabolism%Glycan biosynthesis and metabolism
Viruses_Ref_Refdb_seq_5959__full-cat_1_174	fcl	TSTA3, fcl; GDP-L-fucose synthase [EC:1.1.1.271]	Carbohydrate metabolism%Glycan biosynthesis and metabolism
Viruses_Ref_Refdb_seq_5959__full-cat_1_176	fcl	TSTA3, fcl; GDP-L-fucose synthase [EC:1.1.1.271]	Carbohydrate metabolism%Glycan biosynthesis and metabolism
Viruses_Ref_Refdb_seq_5966__full-cat_1_238	fcl	TSTA3, fcl; GDP-L-fucose synthase [EC:1.1.1.271]	Carbohydrate metabolism%Glycan biosynthesis and metabolism
Viruses_Ref_Refdb_seq_5972__full-cat_1_205	fcl	TSTA3, fcl; GDP-L-fucose synthase [EC:1.1.1.271]	Carbohydrate metabolism%Glycan biosynthesis and metabolism
Viruses_Ref_Refdb_seq_657__full-cat_1_508	fcl	TSTA3, fcl; GDP-L-fucose synthase [EC:1.1.1.271]	Carbohydrate metabolism%Glycan biosynthesis and metabolism
Viruses_Ref_Refdb_seq_66__full-cat_1_126	fcl	TSTA3, fcl; GDP-L-fucose synthase [EC:1.1.1.271]	Carbohydrate metabolism%Glycan biosynthesis and metabolism
Viruses_Ref_Refdb_seq_676__full-cat_1_381	fcl	TSTA3, fcl; GDP-L-fucose synthase [EC:1.1.1.271]	Carbohydrate metabolism%Glycan biosynthesis and metabolism
Viruses_Ref_Refdb_seq_680__full-cat_1_100	fcl	TSTA3, fcl; GDP-L-fucose synthase [EC:1.1.1.271]	Carbohydrate metabolism%Glycan biosynthesis and metabolism
Viruses_Ref_Refdb_seq_688__full-cat_1_202	fcl	TSTA3, fcl; GDP-L-fucose synthase [EC:1.1.1.271]	Carbohydrate metabolism%Glycan biosynthesis and metabolism
Viruses_Ref_Refdb_seq_688__full-cat_1_206	fcl	TSTA3, fcl; GDP-L-fucose synthase [EC:1.1.1.271]	Carbohydrate metabolism%Glycan biosynthesis and metabolism
Viruses_Ref_Refdb_seq_717__full-cat_1_167	fcl	TSTA3, fcl; GDP-L-fucose synthase [EC:1.1.1.271]	Carbohydrate metabolism%Glycan biosynthesis and metabolism
Viruses_Ref_Refdb_seq_729__full-cat_1_151	fcl	TSTA3, fcl; GDP-L-fucose synthase [EC:1.1.1.271]	Carbohydrate metabolism%Glycan biosynthesis and metabolism
Viruses_Ref_Refdb_seq_738__full-cat_1_121	fcl	TSTA3, fcl; GDP-L-fucose synthase [EC:1.1.1.271]	Carbohydrate metabolism%Glycan biosynthesis and metabolism
Viruses_Ref_Refdb_seq_738__full-cat_1_122	fcl	TSTA3, fcl; GDP-L-fucose synthase [EC:1.1.1.271]	Carbohydrate metabolism%Glycan biosynthesis and metabolism
Viruses_Ref_Refdb_seq_740__full-cat_1_365	fcl	TSTA3, fcl; GDP-L-fucose synthase [EC:1.1.1.271]	Carbohydrate metabolism%Glycan biosynthesis and metabolism
Viruses_Ref_Refdb_seq_758__full-cat_1_182	fcl	TSTA3, fcl; GDP-L-fucose synthase [EC:1.1.1.271]	Carbohydrate metabolism%Glycan biosynthesis and metabolism
Viruses_Ref_Refdb_seq_796__full-cat_1_143	fcl	TSTA3, fcl; GDP-L-fucose synthase [EC:1.1.1.271]	Carbohydrate metabolism%Glycan biosynthesis and metabolism
Viruses_Ref_Refdb_seq_803__full-cat_1_78	fcl	TSTA3, fcl; GDP-L-fucose synthase [EC:1.1.1.271]	Carbohydrate metabolism%Glycan biosynthesis and metabolism
Viruses_Ref_Refdb_seq_847__full-cat_1_42	fcl	TSTA3, fcl; GDP-L-fucose synthase [EC:1.1.1.271]	Carbohydrate metabolism%Glycan biosynthesis and metabolism
Viruses_Ref_Refdb_seq_847__full-cat_1_43	fcl	TSTA3, fcl; GDP-L-fucose synthase [EC:1.1.1.271]	Carbohydrate metabolism%Glycan biosynthesis and metabolism
Viruses_Ref_Refdb_seq_871__full-cat_1_200	fcl	TSTA3, fcl; GDP-L-fucose synthase [EC:1.1.1.271]	Carbohydrate metabolism%Glycan biosynthesis and metabolism
Viruses_Ref_Refdb_seq_912__full-cat_1_155	fcl	TSTA3, fcl; GDP-L-fucose synthase [EC:1.1.1.271]	Carbohydrate metabolism%Glycan biosynthesis and metabolism
Viruses_Sal_ASVD_seq_5994__full-cat_1_303	fcl	TSTA3, fcl; GDP-L-fucose synthase [EC:1.1.1.271]	Carbohydrate metabolism%Glycan biosynthesis and metabolism
Viruses_Sal_ASVD_seq_5996__full-cat_1_137	fcl	TSTA3, fcl; GDP-L-fucose synthase [EC:1.1.1.271]	Carbohydrate metabolism%Glycan biosynthesis and metabolism
Viruses_Unk_CLEVD_seq_6173__full-cat_1_161	fcl	TSTA3, fcl; GDP-L-fucose synthase [EC:1.1.1.271]	Carbohydrate metabolism%Glycan biosynthesis and metabolism
Viruses_Unk_CLEVD_seq_6186__full-cat_1_173	fcl	TSTA3, fcl; GDP-L-fucose synthase [EC:1.1.1.271]	Carbohydrate metabolism%Glycan biosynthesis and metabolism
Viruses_Unk_CLEVD_seq_6206__full-cat_1_236	fcl	TSTA3, fcl; GDP-L-fucose synthase [EC:1.1.1.271]	Carbohydrate metabolism%Glycan biosynthesis and metabolism
Viruses_Unk_CLEVD_seq_6225__full-cat_1_166	fcl	TSTA3, fcl; GDP-L-fucose synthase [EC:1.1.1.271]	Carbohydrate metabolism%Glycan biosynthesis and metabolism
Viruses_Unk_CLEVD_seq_6274__full-cat_1_77	fcl	TSTA3, fcl; GDP-L-fucose synthase [EC:1.1.1.271]	Carbohydrate metabolism%Glycan biosynthesis and metabolism
Viruses_Unk_CLEVD_seq_6277__full-cat_1_171	fcl	TSTA3, fcl; GDP-L-fucose synthase [EC:1.1.1.271]	Carbohydrate metabolism%Glycan biosynthesis and metabolism
Viruses_Unk_CLEVD_seq_6316__full-cat_1_93	fcl	TSTA3, fcl; GDP-L-fucose synthase [EC:1.1.1.271]	Carbohydrate metabolism%Glycan biosynthesis and metabolism
Viruses_Unk_CLEVD_seq_6322__full-cat_1_138	fcl	TSTA3, fcl; GDP-L-fucose synthase [EC:1.1.1.271]	Carbohydrate metabolism%Glycan biosynthesis and metabolism
Viruses_Unk_CLEVD_seq_6375__full-cat_1_310	fcl	TSTA3, fcl; GDP-L-fucose synthase [EC:1.1.1.271]	Carbohydrate metabolism%Glycan biosynthesis and metabolism
Viruses_Unk_CLEVD_seq_6386__full-cat_1_427	fcl	TSTA3, fcl; GDP-L-fucose synthase [EC:1.1.1.271]	Carbohydrate metabolism%Glycan biosynthesis and metabolism
Viruses_Unk_CLEVD_seq_6393__full-cat_1_2	fcl	TSTA3, fcl; GDP-L-fucose synthase [EC:1.1.1.271]	Carbohydrate metabolism%Glycan biosynthesis and metabolism
Viruses_Unk_CLEVD_seq_6393__full-cat_1_7	fcl	TSTA3, fcl; GDP-L-fucose synthase [EC:1.1.1.271]	Carbohydrate metabolism%Glycan biosynthesis and metabolism
Viruses_Unk_CLEVD_seq_6394__full-cat_1_183	fcl	TSTA3, fcl; GDP-L-fucose synthase [EC:1.1.1.271]	Carbohydrate metabolism%Glycan biosynthesis and metabolism
Viruses_Unk_CLEVD_seq_6440__full-cat_1_34	fcl	TSTA3, fcl; GDP-L-fucose synthase [EC:1.1.1.271]	Carbohydrate metabolism%Glycan biosynthesis and metabolism
Viruses_Unk_EVP_seq_6529__full-cat_1_340	fcl	TSTA3, fcl; GDP-L-fucose synthase [EC:1.1.1.271]	Carbohydrate metabolism%Glycan biosynthesis and metabolism
Viruses_Unk_EVP_seq_6529__full-cat_1_91	fcl	TSTA3, fcl; GDP-L-fucose synthase [EC:1.1.1.271]	Carbohydrate metabolism%Glycan biosynthesis and metabolism
Viruses_Unk_UVAB_seq_10827__full-cat_1_203	fcl	TSTA3, fcl; GDP-L-fucose synthase [EC:1.1.1.271]	Carbohydrate metabolism%Glycan biosynthesis and metabolism
Viruses_Unk_UVAB_seq_10928__full-cat_1_220	fcl	TSTA3, fcl; GDP-L-fucose synthase [EC:1.1.1.271]	Carbohydrate metabolism%Glycan biosynthesis and metabolism
Viruses_Unk_UVAB_seq_10939__full-cat_1_198	fcl	TSTA3, fcl; GDP-L-fucose synthase [EC:1.1.1.271]	Carbohydrate metabolism%Glycan biosynthesis and metabolism
Viruses_Ang_other-pigs_seq_11125__full-cat_1_118	fhs	fhs; formate--tetrahydrofolate ligase [EC:6.3.4.3]	Energy metabolism%Metabolism of cofactors and vitamins
Viruses_Ang_PGV_seq_8161__full-cat_1_121	fhs	fhs; formate--tetrahydrofolate ligase [EC:6.3.4.3]	Energy metabolism%Metabolism of cofactors and vitamins
Viruses_Ang_PGV_seq_8334__full-cat_1_308	fhs	fhs; formate--tetrahydrofolate ligase [EC:6.3.4.3]	Energy metabolism%Metabolism of cofactors and vitamins
Viruses_Ang_PGV_seq_8348__full-cat_1_231	fhs	fhs; formate--tetrahydrofolate ligase [EC:6.3.4.3]	Energy metabolism%Metabolism of cofactors and vitamins
Viruses_Ang_PGV_seq_8394__full-cat_1_308	fhs	fhs; formate--tetrahydrofolate ligase [EC:6.3.4.3]	Energy metabolism%Metabolism of cofactors and vitamins
Viruses_Ang_PGV_seq_8645__full-cat_1_78	fhs	fhs; formate--tetrahydrofolate ligase [EC:6.3.4.3]	Energy metabolism%Metabolism of cofactors and vitamins
Viruses_Ang_PGV_seq_8742__full-cat_1_95	fhs	fhs; formate--tetrahydrofolate ligase [EC:6.3.4.3]	Energy metabolism%Metabolism of cofactors and vitamins
Viruses_Ang_PGV_seq_8788__full-cat_1_121	fhs	fhs; formate--tetrahydrofolate ligase [EC:6.3.4.3]	Energy metabolism%Metabolism of cofactors and vitamins
Viruses_Ang_PGV_seq_8860__full-cat_1_171	fhs	fhs; formate--tetrahydrofolate ligase [EC:6.3.4.3]	Energy metabolism%Metabolism of cofactors and vitamins
Viruses_Ang_PGV_seq_8862__full-cat_1_40	fhs	fhs; formate--tetrahydrofolate ligase [EC:6.3.4.3]	Energy metabolism%Metabolism of cofactors and vitamins
Viruses_Ang_PGV_seq_8870__full-cat_1_145	fhs	fhs; formate--tetrahydrofolate ligase [EC:6.3.4.3]	Energy metabolism%Metabolism of cofactors and vitamins
Viruses_Ang_PGV_seq_8881__full-cat_1_226	fhs	fhs; formate--tetrahydrofolate ligase [EC:6.3.4.3]	Energy metabolism%Metabolism of cofactors and vitamins
Viruses_Ang_PGV_seq_8893__full-cat_1_184	fhs	fhs; formate--tetrahydrofolate ligase [EC:6.3.4.3]	Energy metabolism%Metabolism of cofactors and vitamins
Viruses_Ang_PGV_seq_8894__full-cat_1_187	fhs	fhs; formate--tetrahydrofolate ligase [EC:6.3.4.3]	Energy metabolism%Metabolism of cofactors and vitamins
Viruses_Ang_PGV_seq_8941__full-cat_1_308	fhs	fhs; formate--tetrahydrofolate ligase [EC:6.3.4.3]	Energy metabolism%Metabolism of cofactors and vitamins
Viruses_Ang_PGV_seq_9129__full-cat_1_396	fhs	fhs; formate--tetrahydrofolate ligase [EC:6.3.4.3]	Energy metabolism%Metabolism of cofactors and vitamins
Viruses_Ang_PGV_seq_9172__full-cat_1_168	fhs	fhs; formate--tetrahydrofolate ligase [EC:6.3.4.3]	Energy metabolism%Metabolism of cofactors and vitamins
Viruses_Ang_PGV_seq_9325__full-cat_1_31	fhs	fhs; formate--tetrahydrofolate ligase [EC:6.3.4.3]	Energy metabolism%Metabolism of cofactors and vitamins
Viruses_Ang_PGV_seq_9412__full-cat_1_52	fhs	fhs; formate--tetrahydrofolate ligase [EC:6.3.4.3]	Energy metabolism%Metabolism of cofactors and vitamins
Viruses_Ang_PGV_seq_9420__full-cat_1_56	fhs	fhs; formate--tetrahydrofolate ligase [EC:6.3.4.3]	Energy metabolism%Metabolism of cofactors and vitamins
Viruses_Ang_PGV_seq_9425__full-cat_1_163	fhs	fhs; formate--tetrahydrofolate ligase [EC:6.3.4.3]	Energy metabolism%Metabolism of cofactors and vitamins
Viruses_Ang_PGV_seq_9446__full-cat_1_103	fhs	fhs; formate--tetrahydrofolate ligase [EC:6.3.4.3]	Energy metabolism%Metabolism of cofactors and vitamins
Viruses_Ang_PGV_seq_9457__full-cat_1_391	fhs	fhs; formate--tetrahydrofolate ligase [EC:6.3.4.3]	Energy metabolism%Metabolism of cofactors and vitamins
Viruses_Ang_PGV_seq_9478__full-cat_1_96	fhs	fhs; formate--tetrahydrofolate ligase [EC:6.3.4.3]	Energy metabolism%Metabolism of cofactors and vitamins
Viruses_Ang_PGV_seq_9483__full-cat_1_76	fhs	fhs; formate--tetrahydrofolate ligase [EC:6.3.4.3]	Energy metabolism%Metabolism of cofactors and vitamins
Viruses_Ang_PVD_seq_9503__full-cat_1_14	fhs	fhs; formate--tetrahydrofolate ligase [EC:6.3.4.3]	Energy metabolism%Metabolism of cofactors and vitamins
Viruses_Ang_PVD_seq_9568__full-cat_1_49	fhs	fhs; formate--tetrahydrofolate ligase [EC:6.3.4.3]	Energy metabolism%Metabolism of cofactors and vitamins
Viruses_Ang_PVD_seq_9608__full-cat_1_124	fhs	fhs; formate--tetrahydrofolate ligase [EC:6.3.4.3]	Energy metabolism%Metabolism of cofactors and vitamins
Viruses_Ang_PVD_seq_9686__full-cat_1_73	fhs	fhs; formate--tetrahydrofolate ligase [EC:6.3.4.3]	Energy metabolism%Metabolism of cofactors and vitamins
Viruses_Ang_RVD_seq_10149__full-cat_1_266	fhs	fhs; formate--tetrahydrofolate ligase [EC:6.3.4.3]	Energy metabolism%Metabolism of cofactors and vitamins
Viruses_Ang_RVD_seq_10308__full-cat_1_185	fhs	fhs; formate--tetrahydrofolate ligase [EC:6.3.4.3]	Energy metabolism%Metabolism of cofactors and vitamins
Viruses_Ang_RVD_seq_10359__full-cat_1_219	fhs	fhs; formate--tetrahydrofolate ligase [EC:6.3.4.3]	Energy metabolism%Metabolism of cofactors and vitamins
Viruses_Ang_RVD_seq_10374__full-cat_1_205	fhs	fhs; formate--tetrahydrofolate ligase [EC:6.3.4.3]	Energy metabolism%Metabolism of cofactors and vitamins
Viruses_Ang_RVD_seq_10480__full-cat_1_800	fhs	fhs; formate--tetrahydrofolate ligase [EC:6.3.4.3]	Energy metabolism%Metabolism of cofactors and vitamins
Viruses_Ang_RVD_seq_10657__full-cat_1_168	fhs	fhs; formate--tetrahydrofolate ligase [EC:6.3.4.3]	Energy metabolism%Metabolism of cofactors and vitamins
Viruses_Ang_RVD_seq_9754__full-cat_1_186	fhs	fhs; formate--tetrahydrofolate ligase [EC:6.3.4.3]	Energy metabolism%Metabolism of cofactors and vitamins
Viruses_Ang_RVD_seq_9795__full-cat_1_1026	fhs	fhs; formate--tetrahydrofolate ligase [EC:6.3.4.3]	Energy metabolism%Metabolism of cofactors and vitamins
Viruses_Ang_RVD_seq_9968__full-cat_1_336	fhs	fhs; formate--tetrahydrofolate ligase [EC:6.3.4.3]	Energy metabolism%Metabolism of cofactors and vitamins
Viruses_Hug_GPD_seq_6659__full-cat_1_6	fhs	fhs; formate--tetrahydrofolate ligase [EC:6.3.4.3]	Energy metabolism%Metabolism of cofactors and vitamins
Viruses_Hug_GPD_seq_6707__full-cat_1_17	fhs	fhs; formate--tetrahydrofolate ligase [EC:6.3.4.3]	Energy metabolism%Metabolism of cofactors and vitamins
Viruses_Hug_HadzaGD_seq_6759__full-cat_1_264	fhs	fhs; formate--tetrahydrofolate ligase [EC:6.3.4.3]	Energy metabolism%Metabolism of cofactors and vitamins
Viruses_Hug_HadzaGD_seq_6770__full-cat_1_461	fhs	fhs; formate--tetrahydrofolate ligase [EC:6.3.4.3]	Energy metabolism%Metabolism of cofactors and vitamins
Viruses_Hug_HadzaGD_seq_6785__full-cat_1_122	fhs	fhs; formate--tetrahydrofolate ligase [EC:6.3.4.3]	Energy metabolism%Metabolism of cofactors and vitamins
Viruses_Hug_HadzaGD_seq_6795__full-cat_1_277	fhs	fhs; formate--tetrahydrofolate ligase [EC:6.3.4.3]	Energy metabolism%Metabolism of cofactors and vitamins
Viruses_Hug_HadzaGD_seq_6803__full-cat_1_50	fhs	fhs; formate--tetrahydrofolate ligase [EC:6.3.4.3]	Energy metabolism%Metabolism of cofactors and vitamins
Viruses_Hug_HadzaGD_seq_6813__full-cat_1_404	fhs	fhs; formate--tetrahydrofolate ligase [EC:6.3.4.3]	Energy metabolism%Metabolism of cofactors and vitamins
Viruses_Hug_HadzaGD_seq_6819__full-cat_1_662	fhs	fhs; formate--tetrahydrofolate ligase [EC:6.3.4.3]	Energy metabolism%Metabolism of cofactors and vitamins
Viruses_Hug_HadzaGD_seq_6839__full-cat_1_136	fhs	fhs; formate--tetrahydrofolate ligase [EC:6.3.4.3]	Energy metabolism%Metabolism of cofactors and vitamins
Viruses_Hug_HadzaGD_seq_6861__full-cat_1_586	fhs	fhs; formate--tetrahydrofolate ligase [EC:6.3.4.3]	Energy metabolism%Metabolism of cofactors and vitamins
Viruses_Hug_HadzaGD_seq_6874__full-cat_1_284	fhs	fhs; formate--tetrahydrofolate ligase [EC:6.3.4.3]	Energy metabolism%Metabolism of cofactors and vitamins
Viruses_Hug_HadzaGD_seq_6904__full-cat_1_443	fhs	fhs; formate--tetrahydrofolate ligase [EC:6.3.4.3]	Energy metabolism%Metabolism of cofactors and vitamins
Viruses_Hug_HadzaGD_seq_6967__full-cat_1_587	fhs	fhs; formate--tetrahydrofolate ligase [EC:6.3.4.3]	Energy metabolism%Metabolism of cofactors and vitamins
Viruses_Hug_HadzaGD_seq_6985__full-cat_1_170	fhs	fhs; formate--tetrahydrofolate ligase [EC:6.3.4.3]	Energy metabolism%Metabolism of cofactors and vitamins
Viruses_Hug_HadzaGD_seq_7007__full-cat_1_353	fhs	fhs; formate--tetrahydrofolate ligase [EC:6.3.4.3]	Energy metabolism%Metabolism of cofactors and vitamins
Viruses_Hug_HadzaGD_seq_7014__full-cat_1_45	fhs	fhs; formate--tetrahydrofolate ligase [EC:6.3.4.3]	Energy metabolism%Metabolism of cofactors and vitamins
Viruses_Hug_HadzaGD_seq_7079__full-cat_1_140	fhs	fhs; formate--tetrahydrofolate ligase [EC:6.3.4.3]	Energy metabolism%Metabolism of cofactors and vitamins
Viruses_Hug_HadzaGD_seq_7091__full-cat_1_116	fhs	fhs; formate--tetrahydrofolate ligase [EC:6.3.4.3]	Energy metabolism%Metabolism of cofactors and vitamins
Viruses_Hug_HadzaGD_seq_7094__full-cat_1_295	fhs	fhs; formate--tetrahydrofolate ligase [EC:6.3.4.3]	Energy metabolism%Metabolism of cofactors and vitamins
Viruses_Hug_HadzaGD_seq_7101__full-cat_1_561	fhs	fhs; formate--tetrahydrofolate ligase [EC:6.3.4.3]	Energy metabolism%Metabolism of cofactors and vitamins
Viruses_Hug_HadzaGD_seq_7185__full-cat_1_55	fhs	fhs; formate--tetrahydrofolate ligase [EC:6.3.4.3]	Energy metabolism%Metabolism of cofactors and vitamins
Viruses_Hug_HadzaGD_seq_7232__full-cat_1_316	fhs	fhs; formate--tetrahydrofolate ligase [EC:6.3.4.3]	Energy metabolism%Metabolism of cofactors and vitamins
Viruses_Hug_HadzaGD_seq_7247__full-cat_1_318	fhs	fhs; formate--tetrahydrofolate ligase [EC:6.3.4.3]	Energy metabolism%Metabolism of cofactors and vitamins
Viruses_Hug_HadzaGD_seq_7265__full-cat_1_280	fhs	fhs; formate--tetrahydrofolate ligase [EC:6.3.4.3]	Energy metabolism%Metabolism of cofactors and vitamins
Viruses_Hug_HadzaGD_seq_7275__full-cat_1_557	fhs	fhs; formate--tetrahydrofolate ligase [EC:6.3.4.3]	Energy metabolism%Metabolism of cofactors and vitamins
Viruses_Hug_HadzaGD_seq_7278__full-cat_1_233	fhs	fhs; formate--tetrahydrofolate ligase [EC:6.3.4.3]	Energy metabolism%Metabolism of cofactors and vitamins
Viruses_Hug_HadzaGD_seq_7286__full-cat_1_310	fhs	fhs; formate--tetrahydrofolate ligase [EC:6.3.4.3]	Energy metabolism%Metabolism of cofactors and vitamins
Viruses_Hug_MGV_seq_7388__full-cat_1_14	fhs	fhs; formate--tetrahydrofolate ligase [EC:6.3.4.3]	Energy metabolism%Metabolism of cofactors and vitamins
Viruses_Hug_MGV_seq_7389__full-cat_1_18	fhs	fhs; formate--tetrahydrofolate ligase [EC:6.3.4.3]	Energy metabolism%Metabolism of cofactors and vitamins
Viruses_Hug_MGV_seq_7390__full-cat_1_99	fhs	fhs; formate--tetrahydrofolate ligase [EC:6.3.4.3]	Energy metabolism%Metabolism of cofactors and vitamins
Viruses_Hug_MGV_seq_7391__full-cat_1_100	fhs	fhs; formate--tetrahydrofolate ligase [EC:6.3.4.3]	Energy metabolism%Metabolism of cofactors and vitamins
Viruses_Hug_MGV_seq_7427__full-cat_1_148	fhs	fhs; formate--tetrahydrofolate ligase [EC:6.3.4.3]	Energy metabolism%Metabolism of cofactors and vitamins
Viruses_Hug_MGV_seq_7428__full-cat_1_324	fhs	fhs; formate--tetrahydrofolate ligase [EC:6.3.4.3]	Energy metabolism%Metabolism of cofactors and vitamins
Viruses_Hug_MGV_seq_7517__full-cat_1_91	fhs	fhs; formate--tetrahydrofolate ligase [EC:6.3.4.3]	Energy metabolism%Metabolism of cofactors and vitamins
Viruses_Hug_MGV_seq_7663__full-cat_1_165	fhs	fhs; formate--tetrahydrofolate ligase [EC:6.3.4.3]	Energy metabolism%Metabolism of cofactors and vitamins
Viruses_Hug_MGV_seq_8003__full-cat_1_422	fhs	fhs; formate--tetrahydrofolate ligase [EC:6.3.4.3]	Energy metabolism%Metabolism of cofactors and vitamins
Viruses_Hug_MGV_seq_8051__full-cat_1_314	fhs	fhs; formate--tetrahydrofolate ligase [EC:6.3.4.3]	Energy metabolism%Metabolism of cofactors and vitamins
Viruses_Hug_MGV_seq_8052__full-cat_1_492	fhs	fhs; formate--tetrahydrofolate ligase [EC:6.3.4.3]	Energy metabolism%Metabolism of cofactors and vitamins
Viruses_Hug_MPGD_seq_8104__full-cat_1_284	fhs	fhs; formate--tetrahydrofolate ligase [EC:6.3.4.3]	Energy metabolism%Metabolism of cofactors and vitamins
Viruses_Hug_MPGD_seq_8105__full-cat_1_621	fhs	fhs; formate--tetrahydrofolate ligase [EC:6.3.4.3]	Energy metabolism%Metabolism of cofactors and vitamins
Viruses_Hug_MPGD_seq_8106__full-cat_1_623	fhs	fhs; formate--tetrahydrofolate ligase [EC:6.3.4.3]	Energy metabolism%Metabolism of cofactors and vitamins
Viruses_Hug_MPGD_seq_8107__full-cat_1_618	fhs	fhs; formate--tetrahydrofolate ligase [EC:6.3.4.3]	Energy metabolism%Metabolism of cofactors and vitamins
Viruses_Hug_MPGD_seq_8108__full-cat_1_616	fhs	fhs; formate--tetrahydrofolate ligase [EC:6.3.4.3]	Energy metabolism%Metabolism of cofactors and vitamins
Viruses_Hug_MPGD_seq_8109__full-cat_1_608	fhs	fhs; formate--tetrahydrofolate ligase [EC:6.3.4.3]	Energy metabolism%Metabolism of cofactors and vitamins
Viruses_Hug_MPGD_seq_8110__full-cat_1_616	fhs	fhs; formate--tetrahydrofolate ligase [EC:6.3.4.3]	Energy metabolism%Metabolism of cofactors and vitamins
Viruses_Hug_MPGD_seq_8111__full-cat_1_616	fhs	fhs; formate--tetrahydrofolate ligase [EC:6.3.4.3]	Energy metabolism%Metabolism of cofactors and vitamins
Viruses_Hug_MPGD_seq_8112__full-cat_1_616	fhs	fhs; formate--tetrahydrofolate ligase [EC:6.3.4.3]	Energy metabolism%Metabolism of cofactors and vitamins
Viruses_Hug_MPGD_seq_8113__full-cat_1_620	fhs	fhs; formate--tetrahydrofolate ligase [EC:6.3.4.3]	Energy metabolism%Metabolism of cofactors and vitamins
Viruses_Hug_MPGD_seq_8114__full-cat_1_236	fhs	fhs; formate--tetrahydrofolate ligase [EC:6.3.4.3]	Energy metabolism%Metabolism of cofactors and vitamins
Viruses_Hug_MPGD_seq_8115__full-cat_1_341	fhs	fhs; formate--tetrahydrofolate ligase [EC:6.3.4.3]	Energy metabolism%Metabolism of cofactors and vitamins
Viruses_Hug_MPGD_seq_8116__full-cat_1_272	fhs	fhs; formate--tetrahydrofolate ligase [EC:6.3.4.3]	Energy metabolism%Metabolism of cofactors and vitamins
Viruses_Hug_MPGD_seq_8117__full-cat_1_341	fhs	fhs; formate--tetrahydrofolate ligase [EC:6.3.4.3]	Energy metabolism%Metabolism of cofactors and vitamins
Viruses_Hug_MPGD_seq_8118__full-cat_1_341	fhs	fhs; formate--tetrahydrofolate ligase [EC:6.3.4.3]	Energy metabolism%Metabolism of cofactors and vitamins
Viruses_Ref_Refdb_seq_1006__full-cat_1_91	fhs	fhs; formate--tetrahydrofolate ligase [EC:6.3.4.3]	Energy metabolism%Metabolism of cofactors and vitamins
Viruses_Ref_Refdb_seq_1100__full-cat_1_165	fhs	fhs; formate--tetrahydrofolate ligase [EC:6.3.4.3]	Energy metabolism%Metabolism of cofactors and vitamins
Viruses_Ref_Refdb_seq_1261__full-cat_1_314	fhs	fhs; formate--tetrahydrofolate ligase [EC:6.3.4.3]	Energy metabolism%Metabolism of cofactors and vitamins
Viruses_Ref_Refdb_seq_1293__full-cat_1_341	fhs	fhs; formate--tetrahydrofolate ligase [EC:6.3.4.3]	Energy metabolism%Metabolism of cofactors and vitamins
Viruses_Ref_Refdb_seq_1294__full-cat_1_341	fhs	fhs; formate--tetrahydrofolate ligase [EC:6.3.4.3]	Energy metabolism%Metabolism of cofactors and vitamins
Viruses_Ref_Refdb_seq_1295__full-cat_1_272	fhs	fhs; formate--tetrahydrofolate ligase [EC:6.3.4.3]	Energy metabolism%Metabolism of cofactors and vitamins
Viruses_Ref_Refdb_seq_1296__full-cat_1_341	fhs	fhs; formate--tetrahydrofolate ligase [EC:6.3.4.3]	Energy metabolism%Metabolism of cofactors and vitamins
Viruses_Ref_Refdb_seq_1297__full-cat_1_236	fhs	fhs; formate--tetrahydrofolate ligase [EC:6.3.4.3]	Energy metabolism%Metabolism of cofactors and vitamins
Viruses_Ref_Refdb_seq_1298__full-cat_1_620	fhs	fhs; formate--tetrahydrofolate ligase [EC:6.3.4.3]	Energy metabolism%Metabolism of cofactors and vitamins
Viruses_Ref_Refdb_seq_1299__full-cat_1_616	fhs	fhs; formate--tetrahydrofolate ligase [EC:6.3.4.3]	Energy metabolism%Metabolism of cofactors and vitamins
Viruses_Ref_Refdb_seq_1300__full-cat_1_616	fhs	fhs; formate--tetrahydrofolate ligase [EC:6.3.4.3]	Energy metabolism%Metabolism of cofactors and vitamins
Viruses_Ref_Refdb_seq_1301__full-cat_1_616	fhs	fhs; formate--tetrahydrofolate ligase [EC:6.3.4.3]	Energy metabolism%Metabolism of cofactors and vitamins
Viruses_Ref_Refdb_seq_1302__full-cat_1_608	fhs	fhs; formate--tetrahydrofolate ligase [EC:6.3.4.3]	Energy metabolism%Metabolism of cofactors and vitamins
Viruses_Ref_Refdb_seq_1303__full-cat_1_616	fhs	fhs; formate--tetrahydrofolate ligase [EC:6.3.4.3]	Energy metabolism%Metabolism of cofactors and vitamins
Viruses_Ref_Refdb_seq_1304__full-cat_1_618	fhs	fhs; formate--tetrahydrofolate ligase [EC:6.3.4.3]	Energy metabolism%Metabolism of cofactors and vitamins
Viruses_Ref_Refdb_seq_1305__full-cat_1_623	fhs	fhs; formate--tetrahydrofolate ligase [EC:6.3.4.3]	Energy metabolism%Metabolism of cofactors and vitamins
Viruses_Ref_Refdb_seq_1306__full-cat_1_621	fhs	fhs; formate--tetrahydrofolate ligase [EC:6.3.4.3]	Energy metabolism%Metabolism of cofactors and vitamins
Viruses_Ref_Refdb_seq_1307__full-cat_1_284	fhs	fhs; formate--tetrahydrofolate ligase [EC:6.3.4.3]	Energy metabolism%Metabolism of cofactors and vitamins
Viruses_Ref_Refdb_seq_1826__full-cat_1_14	fhs	fhs; formate--tetrahydrofolate ligase [EC:6.3.4.3]	Energy metabolism%Metabolism of cofactors and vitamins
Viruses_Ref_Refdb_seq_2088__full-cat_1_230	fhs	fhs; formate--tetrahydrofolate ligase [EC:6.3.4.3]	Energy metabolism%Metabolism of cofactors and vitamins
Viruses_Ref_Refdb_seq_2128__full-cat_1_203	fhs	fhs; formate--tetrahydrofolate ligase [EC:6.3.4.3]	Energy metabolism%Metabolism of cofactors and vitamins
Viruses_Ref_Refdb_seq_2303__full-cat_1_38	fhs	fhs; formate--tetrahydrofolate ligase [EC:6.3.4.3]	Energy metabolism%Metabolism of cofactors and vitamins
Viruses_Ref_Refdb_seq_2688__full-cat_1_148	fhs	fhs; formate--tetrahydrofolate ligase [EC:6.3.4.3]	Energy metabolism%Metabolism of cofactors and vitamins
Viruses_Ref_Refdb_seq_2764__full-cat_1_324	fhs	fhs; formate--tetrahydrofolate ligase [EC:6.3.4.3]	Energy metabolism%Metabolism of cofactors and vitamins
Viruses_Ref_Refdb_seq_2837__full-cat_1_99	fhs	fhs; formate--tetrahydrofolate ligase [EC:6.3.4.3]	Energy metabolism%Metabolism of cofactors and vitamins
Viruses_Ref_Refdb_seq_3151__full-cat_1_88	fhs	fhs; formate--tetrahydrofolate ligase [EC:6.3.4.3]	Energy metabolism%Metabolism of cofactors and vitamins
Viruses_Ref_Refdb_seq_322__full-cat_1_492	fhs	fhs; formate--tetrahydrofolate ligase [EC:6.3.4.3]	Energy metabolism%Metabolism of cofactors and vitamins
Viruses_Ref_Refdb_seq_3262__full-cat_1_275	fhs	fhs; formate--tetrahydrofolate ligase [EC:6.3.4.3]	Energy metabolism%Metabolism of cofactors and vitamins
Viruses_Ref_Refdb_seq_3264__full-cat_1_14	fhs	fhs; formate--tetrahydrofolate ligase [EC:6.3.4.3]	Energy metabolism%Metabolism of cofactors and vitamins
Viruses_Ref_Refdb_seq_3449__full-cat_1_422	fhs	fhs; formate--tetrahydrofolate ligase [EC:6.3.4.3]	Energy metabolism%Metabolism of cofactors and vitamins
Viruses_Ref_Refdb_seq_375__full-cat_1_18	fhs	fhs; formate--tetrahydrofolate ligase [EC:6.3.4.3]	Energy metabolism%Metabolism of cofactors and vitamins
Viruses_Ref_Refdb_seq_3759__full-cat_1_14	fhs	fhs; formate--tetrahydrofolate ligase [EC:6.3.4.3]	Energy metabolism%Metabolism of cofactors and vitamins
Viruses_Ref_Refdb_seq_4082__full-cat_1_214	fhs	fhs; formate--tetrahydrofolate ligase [EC:6.3.4.3]	Energy metabolism%Metabolism of cofactors and vitamins
Viruses_Ref_Refdb_seq_5683__full-cat_1_80	fhs	fhs; formate--tetrahydrofolate ligase [EC:6.3.4.3]	Energy metabolism%Metabolism of cofactors and vitamins
Viruses_Ref_Refdb_seq_5881__full-cat_1_100	fhs	fhs; formate--tetrahydrofolate ligase [EC:6.3.4.3]	Energy metabolism%Metabolism of cofactors and vitamins
Viruses_Ref_Refdb_seq_598__full-cat_1_214	fhs	fhs; formate--tetrahydrofolate ligase [EC:6.3.4.3]	Energy metabolism%Metabolism of cofactors and vitamins
Viruses_Unk_CLEVD_seq_6168__full-cat_1_254	fhs	fhs; formate--tetrahydrofolate ligase [EC:6.3.4.3]	Energy metabolism%Metabolism of cofactors and vitamins
Viruses_Unk_CLEVD_seq_6267__full-cat_1_18	fhs	fhs; formate--tetrahydrofolate ligase [EC:6.3.4.3]	Energy metabolism%Metabolism of cofactors and vitamins
Viruses_Unk_CLEVD_seq_6346__full-cat_1_200	fhs	fhs; formate--tetrahydrofolate ligase [EC:6.3.4.3]	Energy metabolism%Metabolism of cofactors and vitamins
Viruses_Unk_CLEVD_seq_6352__full-cat_1_86	fhs	fhs; formate--tetrahydrofolate ligase [EC:6.3.4.3]	Energy metabolism%Metabolism of cofactors and vitamins
Proviruses_Ref_Refdb_seq_1383__full-cat_1_97	folD	folD; methylenetetrahydrofolate dehydrogenase (NADP+) / methenyltetrahydrofolate cyclohydrolase [EC:1.5.1.5 3.5.4.9]	Energy metabolism%Metabolism of cofactors and vitamins
Proviruses_Ref_Refdb_seq_2576__full-cat_1_453	folD	folD; methylenetetrahydrofolate dehydrogenase (NADP+) / methenyltetrahydrofolate cyclohydrolase [EC:1.5.1.5 3.5.4.9]	Energy metabolism%Metabolism of cofactors and vitamins
Proviruses_Ref_Refdb_seq_279__full-cat_1_224	folD	folD; methylenetetrahydrofolate dehydrogenase (NADP+) / methenyltetrahydrofolate cyclohydrolase [EC:1.5.1.5 3.5.4.9]	Energy metabolism%Metabolism of cofactors and vitamins
Proviruses_Ref_Refdb_seq_3109__full-cat_1_63	folD	folD; methylenetetrahydrofolate dehydrogenase (NADP+) / methenyltetrahydrofolate cyclohydrolase [EC:1.5.1.5 3.5.4.9]	Energy metabolism%Metabolism of cofactors and vitamins
Proviruses_Ref_Refdb_seq_5631__full-cat_1_41	folD	folD; methylenetetrahydrofolate dehydrogenase (NADP+) / methenyltetrahydrofolate cyclohydrolase [EC:1.5.1.5 3.5.4.9]	Energy metabolism%Metabolism of cofactors and vitamins
Viruses_Ang_other-pigs_seq_11125__full-cat_1_75	folD	folD; methylenetetrahydrofolate dehydrogenase (NADP+) / methenyltetrahydrofolate cyclohydrolase [EC:1.5.1.5 3.5.4.9]	Energy metabolism%Metabolism of cofactors and vitamins
Viruses_Ang_other-pigs_seq_11308__full-cat_1_152	folD	folD; methylenetetrahydrofolate dehydrogenase (NADP+) / methenyltetrahydrofolate cyclohydrolase [EC:1.5.1.5 3.5.4.9]	Energy metabolism%Metabolism of cofactors and vitamins
Viruses_Ang_other-pigs_seq_11320__full-cat_1_101	folD	folD; methylenetetrahydrofolate dehydrogenase (NADP+) / methenyltetrahydrofolate cyclohydrolase [EC:1.5.1.5 3.5.4.9]	Energy metabolism%Metabolism of cofactors and vitamins
Viruses_Ang_PGV_seq_8125__full-cat_1_480	folD	folD; methylenetetrahydrofolate dehydrogenase (NADP+) / methenyltetrahydrofolate cyclohydrolase [EC:1.5.1.5 3.5.4.9]	Energy metabolism%Metabolism of cofactors and vitamins
Viruses_Ang_PGV_seq_8125__full-cat_1_9	folD	folD; methylenetetrahydrofolate dehydrogenase (NADP+) / methenyltetrahydrofolate cyclohydrolase [EC:1.5.1.5 3.5.4.9]	Energy metabolism%Metabolism of cofactors and vitamins
Viruses_Ang_PGV_seq_8129__full-cat_1_258	folD	folD; methylenetetrahydrofolate dehydrogenase (NADP+) / methenyltetrahydrofolate cyclohydrolase [EC:1.5.1.5 3.5.4.9]	Energy metabolism%Metabolism of cofactors and vitamins
Viruses_Ang_PGV_seq_8139__full-cat_1_178	folD	folD; methylenetetrahydrofolate dehydrogenase (NADP+) / methenyltetrahydrofolate cyclohydrolase [EC:1.5.1.5 3.5.4.9]	Energy metabolism%Metabolism of cofactors and vitamins
Viruses_Ang_PGV_seq_8141__full-cat_1_33	folD	folD; methylenetetrahydrofolate dehydrogenase (NADP+) / methenyltetrahydrofolate cyclohydrolase [EC:1.5.1.5 3.5.4.9]	Energy metabolism%Metabolism of cofactors and vitamins
Viruses_Ang_PGV_seq_8143__full-cat_1_202	folD	folD; methylenetetrahydrofolate dehydrogenase (NADP+) / methenyltetrahydrofolate cyclohydrolase [EC:1.5.1.5 3.5.4.9]	Energy metabolism%Metabolism of cofactors and vitamins
Viruses_Ang_PGV_seq_8158__full-cat_1_145	folD	folD; methylenetetrahydrofolate dehydrogenase (NADP+) / methenyltetrahydrofolate cyclohydrolase [EC:1.5.1.5 3.5.4.9]	Energy metabolism%Metabolism of cofactors and vitamins
Viruses_Ang_PGV_seq_8159__full-cat_1_204	folD	folD; methylenetetrahydrofolate dehydrogenase (NADP+) / methenyltetrahydrofolate cyclohydrolase [EC:1.5.1.5 3.5.4.9]	Energy metabolism%Metabolism of cofactors and vitamins
Viruses_Ang_PGV_seq_8161__full-cat_1_117	folD	folD; methylenetetrahydrofolate dehydrogenase (NADP+) / methenyltetrahydrofolate cyclohydrolase [EC:1.5.1.5 3.5.4.9]	Energy metabolism%Metabolism of cofactors and vitamins
Viruses_Ang_PGV_seq_8162__full-cat_1_105	folD	folD; methylenetetrahydrofolate dehydrogenase (NADP+) / methenyltetrahydrofolate cyclohydrolase [EC:1.5.1.5 3.5.4.9]	Energy metabolism%Metabolism of cofactors and vitamins
Viruses_Ang_PGV_seq_8163__full-cat_1_48	folD	folD; methylenetetrahydrofolate dehydrogenase (NADP+) / methenyltetrahydrofolate cyclohydrolase [EC:1.5.1.5 3.5.4.9]	Energy metabolism%Metabolism of cofactors and vitamins
Viruses_Ang_PGV_seq_8218__full-cat_1_198	folD	folD; methylenetetrahydrofolate dehydrogenase (NADP+) / methenyltetrahydrofolate cyclohydrolase [EC:1.5.1.5 3.5.4.9]	Energy metabolism%Metabolism of cofactors and vitamins
Viruses_Ang_PGV_seq_8224__full-cat_1_324	folD	folD; methylenetetrahydrofolate dehydrogenase (NADP+) / methenyltetrahydrofolate cyclohydrolase [EC:1.5.1.5 3.5.4.9]	Energy metabolism%Metabolism of cofactors and vitamins
Viruses_Ang_PGV_seq_8231__full-cat_1_156	folD	folD; methylenetetrahydrofolate dehydrogenase (NADP+) / methenyltetrahydrofolate cyclohydrolase [EC:1.5.1.5 3.5.4.9]	Energy metabolism%Metabolism of cofactors and vitamins
Viruses_Ang_PGV_seq_8232__full-cat_1_19	folD	folD; methylenetetrahydrofolate dehydrogenase (NADP+) / methenyltetrahydrofolate cyclohydrolase [EC:1.5.1.5 3.5.4.9]	Energy metabolism%Metabolism of cofactors and vitamins
Viruses_Ang_PGV_seq_8236__full-cat_1_198	folD	folD; methylenetetrahydrofolate dehydrogenase (NADP+) / methenyltetrahydrofolate cyclohydrolase [EC:1.5.1.5 3.5.4.9]	Energy metabolism%Metabolism of cofactors and vitamins
Viruses_Ang_PGV_seq_8244__full-cat_1_37	folD	folD; methylenetetrahydrofolate dehydrogenase (NADP+) / methenyltetrahydrofolate cyclohydrolase [EC:1.5.1.5 3.5.4.9]	Energy metabolism%Metabolism of cofactors and vitamins
Viruses_Ang_PGV_seq_8274__full-cat_1_14	folD	folD; methylenetetrahydrofolate dehydrogenase (NADP+) / methenyltetrahydrofolate cyclohydrolase [EC:1.5.1.5 3.5.4.9]	Energy metabolism%Metabolism of cofactors and vitamins
Viruses_Ang_PGV_seq_8276__full-cat_1_192	folD	folD; methylenetetrahydrofolate dehydrogenase (NADP+) / methenyltetrahydrofolate cyclohydrolase [EC:1.5.1.5 3.5.4.9]	Energy metabolism%Metabolism of cofactors and vitamins
Viruses_Ang_PGV_seq_8322__full-cat_1_143	folD	folD; methylenetetrahydrofolate dehydrogenase (NADP+) / methenyltetrahydrofolate cyclohydrolase [EC:1.5.1.5 3.5.4.9]	Energy metabolism%Metabolism of cofactors and vitamins
Viruses_Ang_PGV_seq_8335__full-cat_1_252	folD	folD; methylenetetrahydrofolate dehydrogenase (NADP+) / methenyltetrahydrofolate cyclohydrolase [EC:1.5.1.5 3.5.4.9]	Energy metabolism%Metabolism of cofactors and vitamins
Viruses_Ang_PGV_seq_8340__full-cat_1_17	folD	folD; methylenetetrahydrofolate dehydrogenase (NADP+) / methenyltetrahydrofolate cyclohydrolase [EC:1.5.1.5 3.5.4.9]	Energy metabolism%Metabolism of cofactors and vitamins
Viruses_Ang_PGV_seq_8341__full-cat_1_81	folD	folD; methylenetetrahydrofolate dehydrogenase (NADP+) / methenyltetrahydrofolate cyclohydrolase [EC:1.5.1.5 3.5.4.9]	Energy metabolism%Metabolism of cofactors and vitamins
Viruses_Ang_PGV_seq_8348__full-cat_1_22	folD	folD; methylenetetrahydrofolate dehydrogenase (NADP+) / methenyltetrahydrofolate cyclohydrolase [EC:1.5.1.5 3.5.4.9]	Energy metabolism%Metabolism of cofactors and vitamins
Viruses_Ang_PGV_seq_8378__full-cat_1_16	folD	folD; methylenetetrahydrofolate dehydrogenase (NADP+) / methenyltetrahydrofolate cyclohydrolase [EC:1.5.1.5 3.5.4.9]	Energy metabolism%Metabolism of cofactors and vitamins
Viruses_Ang_PGV_seq_8389__full-cat_1_48	folD	folD; methylenetetrahydrofolate dehydrogenase (NADP+) / methenyltetrahydrofolate cyclohydrolase [EC:1.5.1.5 3.5.4.9]	Energy metabolism%Metabolism of cofactors and vitamins
Viruses_Ang_PGV_seq_8397__full-cat_1_72	folD	folD; methylenetetrahydrofolate dehydrogenase (NADP+) / methenyltetrahydrofolate cyclohydrolase [EC:1.5.1.5 3.5.4.9]	Energy metabolism%Metabolism of cofactors and vitamins
Viruses_Ang_PGV_seq_8427__full-cat_1_283	folD	folD; methylenetetrahydrofolate dehydrogenase (NADP+) / methenyltetrahydrofolate cyclohydrolase [EC:1.5.1.5 3.5.4.9]	Energy metabolism%Metabolism of cofactors and vitamins
Viruses_Ang_PGV_seq_8430__full-cat_1_190	folD	folD; methylenetetrahydrofolate dehydrogenase (NADP+) / methenyltetrahydrofolate cyclohydrolase [EC:1.5.1.5 3.5.4.9]	Energy metabolism%Metabolism of cofactors and vitamins
Viruses_Ang_PGV_seq_8458__full-cat_1_145	folD	folD; methylenetetrahydrofolate dehydrogenase (NADP+) / methenyltetrahydrofolate cyclohydrolase [EC:1.5.1.5 3.5.4.9]	Energy metabolism%Metabolism of cofactors and vitamins
Viruses_Ang_PGV_seq_8466__full-cat_1_85	folD	folD; methylenetetrahydrofolate dehydrogenase (NADP+) / methenyltetrahydrofolate cyclohydrolase [EC:1.5.1.5 3.5.4.9]	Energy metabolism%Metabolism of cofactors and vitamins
Viruses_Ang_PGV_seq_8470__full-cat_1_22	folD	folD; methylenetetrahydrofolate dehydrogenase (NADP+) / methenyltetrahydrofolate cyclohydrolase [EC:1.5.1.5 3.5.4.9]	Energy metabolism%Metabolism of cofactors and vitamins
Viruses_Ang_PGV_seq_8526__full-cat_1_232	folD	folD; methylenetetrahydrofolate dehydrogenase (NADP+) / methenyltetrahydrofolate cyclohydrolase [EC:1.5.1.5 3.5.4.9]	Energy metabolism%Metabolism of cofactors and vitamins
Viruses_Ang_PGV_seq_8536__full-cat_1_161	folD	folD; methylenetetrahydrofolate dehydrogenase (NADP+) / methenyltetrahydrofolate cyclohydrolase [EC:1.5.1.5 3.5.4.9]	Energy metabolism%Metabolism of cofactors and vitamins
Viruses_Ang_PGV_seq_8545__full-cat_1_173	folD	folD; methylenetetrahydrofolate dehydrogenase (NADP+) / methenyltetrahydrofolate cyclohydrolase [EC:1.5.1.5 3.5.4.9]	Energy metabolism%Metabolism of cofactors and vitamins
Viruses_Ang_PGV_seq_8548__full-cat_1_31	folD	folD; methylenetetrahydrofolate dehydrogenase (NADP+) / methenyltetrahydrofolate cyclohydrolase [EC:1.5.1.5 3.5.4.9]	Energy metabolism%Metabolism of cofactors and vitamins
Viruses_Ang_PGV_seq_8590__full-cat_1_152	folD	folD; methylenetetrahydrofolate dehydrogenase (NADP+) / methenyltetrahydrofolate cyclohydrolase [EC:1.5.1.5 3.5.4.9]	Energy metabolism%Metabolism of cofactors and vitamins
Viruses_Ang_PGV_seq_8592__full-cat_1_268	folD	folD; methylenetetrahydrofolate dehydrogenase (NADP+) / methenyltetrahydrofolate cyclohydrolase [EC:1.5.1.5 3.5.4.9]	Energy metabolism%Metabolism of cofactors and vitamins
Viruses_Ang_PGV_seq_8600__full-cat_1_90	folD	folD; methylenetetrahydrofolate dehydrogenase (NADP+) / methenyltetrahydrofolate cyclohydrolase [EC:1.5.1.5 3.5.4.9]	Energy metabolism%Metabolism of cofactors and vitamins
Viruses_Ang_PGV_seq_8606__full-cat_1_147	folD	folD; methylenetetrahydrofolate dehydrogenase (NADP+) / methenyltetrahydrofolate cyclohydrolase [EC:1.5.1.5 3.5.4.9]	Energy metabolism%Metabolism of cofactors and vitamins
Viruses_Ang_PGV_seq_8645__full-cat_1_26	folD	folD; methylenetetrahydrofolate dehydrogenase (NADP+) / methenyltetrahydrofolate cyclohydrolase [EC:1.5.1.5 3.5.4.9]	Energy metabolism%Metabolism of cofactors and vitamins
Viruses_Ang_PGV_seq_8662__full-cat_1_170	folD	folD; methylenetetrahydrofolate dehydrogenase (NADP+) / methenyltetrahydrofolate cyclohydrolase [EC:1.5.1.5 3.5.4.9]	Energy metabolism%Metabolism of cofactors and vitamins
Viruses_Ang_PGV_seq_8665__full-cat_1_214	folD	folD; methylenetetrahydrofolate dehydrogenase (NADP+) / methenyltetrahydrofolate cyclohydrolase [EC:1.5.1.5 3.5.4.9]	Energy metabolism%Metabolism of cofactors and vitamins
Viruses_Ang_PGV_seq_8681__full-cat_1_119	folD	folD; methylenetetrahydrofolate dehydrogenase (NADP+) / methenyltetrahydrofolate cyclohydrolase [EC:1.5.1.5 3.5.4.9]	Energy metabolism%Metabolism of cofactors and vitamins
Viruses_Ang_PGV_seq_8682__full-cat_1_241	folD	folD; methylenetetrahydrofolate dehydrogenase (NADP+) / methenyltetrahydrofolate cyclohydrolase [EC:1.5.1.5 3.5.4.9]	Energy metabolism%Metabolism of cofactors and vitamins
Viruses_Ang_PGV_seq_8690__full-cat_1_243	folD	folD; methylenetetrahydrofolate dehydrogenase (NADP+) / methenyltetrahydrofolate cyclohydrolase [EC:1.5.1.5 3.5.4.9]	Energy metabolism%Metabolism of cofactors and vitamins
Viruses_Ang_PGV_seq_8698__full-cat_1_90	folD	folD; methylenetetrahydrofolate dehydrogenase (NADP+) / methenyltetrahydrofolate cyclohydrolase [EC:1.5.1.5 3.5.4.9]	Energy metabolism%Metabolism of cofactors and vitamins
Viruses_Ang_PGV_seq_8721__full-cat_1_99	folD	folD; methylenetetrahydrofolate dehydrogenase (NADP+) / methenyltetrahydrofolate cyclohydrolase [EC:1.5.1.5 3.5.4.9]	Energy metabolism%Metabolism of cofactors and vitamins
Viruses_Ang_PGV_seq_8742__full-cat_1_91	folD	folD; methylenetetrahydrofolate dehydrogenase (NADP+) / methenyltetrahydrofolate cyclohydrolase [EC:1.5.1.5 3.5.4.9]	Energy metabolism%Metabolism of cofactors and vitamins
Viruses_Ang_PGV_seq_8745__full-cat_1_318	folD	folD; methylenetetrahydrofolate dehydrogenase (NADP+) / methenyltetrahydrofolate cyclohydrolase [EC:1.5.1.5 3.5.4.9]	Energy metabolism%Metabolism of cofactors and vitamins
Viruses_Ang_PGV_seq_8782__full-cat_1_69	folD	folD; methylenetetrahydrofolate dehydrogenase (NADP+) / methenyltetrahydrofolate cyclohydrolase [EC:1.5.1.5 3.5.4.9]	Energy metabolism%Metabolism of cofactors and vitamins
Viruses_Ang_PGV_seq_8788__full-cat_1_125	folD	folD; methylenetetrahydrofolate dehydrogenase (NADP+) / methenyltetrahydrofolate cyclohydrolase [EC:1.5.1.5 3.5.4.9]	Energy metabolism%Metabolism of cofactors and vitamins
Viruses_Ang_PGV_seq_8800__full-cat_1_169	folD	folD; methylenetetrahydrofolate dehydrogenase (NADP+) / methenyltetrahydrofolate cyclohydrolase [EC:1.5.1.5 3.5.4.9]	Energy metabolism%Metabolism of cofactors and vitamins
Viruses_Ang_PGV_seq_8802__full-cat_1_71	folD	folD; methylenetetrahydrofolate dehydrogenase (NADP+) / methenyltetrahydrofolate cyclohydrolase [EC:1.5.1.5 3.5.4.9]	Energy metabolism%Metabolism of cofactors and vitamins
Viruses_Ang_PGV_seq_8845__full-cat_1_181	folD	folD; methylenetetrahydrofolate dehydrogenase (NADP+) / methenyltetrahydrofolate cyclohydrolase [EC:1.5.1.5 3.5.4.9]	Energy metabolism%Metabolism of cofactors and vitamins
Viruses_Ang_PGV_seq_8851__full-cat_1_128	folD	folD; methylenetetrahydrofolate dehydrogenase (NADP+) / methenyltetrahydrofolate cyclohydrolase [EC:1.5.1.5 3.5.4.9]	Energy metabolism%Metabolism of cofactors and vitamins
Viruses_Ang_PGV_seq_8857__full-cat_1_44	folD	folD; methylenetetrahydrofolate dehydrogenase (NADP+) / methenyltetrahydrofolate cyclohydrolase [EC:1.5.1.5 3.5.4.9]	Energy metabolism%Metabolism of cofactors and vitamins
Viruses_Ang_PGV_seq_8860__full-cat_1_167	folD	folD; methylenetetrahydrofolate dehydrogenase (NADP+) / methenyltetrahydrofolate cyclohydrolase [EC:1.5.1.5 3.5.4.9]	Energy metabolism%Metabolism of cofactors and vitamins
Viruses_Ang_PGV_seq_8862__full-cat_1_91	folD	folD; methylenetetrahydrofolate dehydrogenase (NADP+) / methenyltetrahydrofolate cyclohydrolase [EC:1.5.1.5 3.5.4.9]	Energy metabolism%Metabolism of cofactors and vitamins
Viruses_Ang_PGV_seq_8870__full-cat_1_196	folD	folD; methylenetetrahydrofolate dehydrogenase (NADP+) / methenyltetrahydrofolate cyclohydrolase [EC:1.5.1.5 3.5.4.9]	Energy metabolism%Metabolism of cofactors and vitamins
Viruses_Ang_PGV_seq_8871__full-cat_1_181	folD	folD; methylenetetrahydrofolate dehydrogenase (NADP+) / methenyltetrahydrofolate cyclohydrolase [EC:1.5.1.5 3.5.4.9]	Energy metabolism%Metabolism of cofactors and vitamins
Viruses_Ang_PGV_seq_8881__full-cat_1_222	folD	folD; methylenetetrahydrofolate dehydrogenase (NADP+) / methenyltetrahydrofolate cyclohydrolase [EC:1.5.1.5 3.5.4.9]	Energy metabolism%Metabolism of cofactors and vitamins
Viruses_Ang_PGV_seq_8882__full-cat_1_180	folD	folD; methylenetetrahydrofolate dehydrogenase (NADP+) / methenyltetrahydrofolate cyclohydrolase [EC:1.5.1.5 3.5.4.9]	Energy metabolism%Metabolism of cofactors and vitamins
Viruses_Ang_PGV_seq_8886__full-cat_1_181	folD	folD; methylenetetrahydrofolate dehydrogenase (NADP+) / methenyltetrahydrofolate cyclohydrolase [EC:1.5.1.5 3.5.4.9]	Energy metabolism%Metabolism of cofactors and vitamins
Viruses_Ang_PGV_seq_8893__full-cat_1_188	folD	folD; methylenetetrahydrofolate dehydrogenase (NADP+) / methenyltetrahydrofolate cyclohydrolase [EC:1.5.1.5 3.5.4.9]	Energy metabolism%Metabolism of cofactors and vitamins
Viruses_Ang_PGV_seq_8894__full-cat_1_191	folD	folD; methylenetetrahydrofolate dehydrogenase (NADP+) / methenyltetrahydrofolate cyclohydrolase [EC:1.5.1.5 3.5.4.9]	Energy metabolism%Metabolism of cofactors and vitamins
Viruses_Ang_PGV_seq_8898__full-cat_1_69	folD	folD; methylenetetrahydrofolate dehydrogenase (NADP+) / methenyltetrahydrofolate cyclohydrolase [EC:1.5.1.5 3.5.4.9]	Energy metabolism%Metabolism of cofactors and vitamins
Viruses_Ang_PGV_seq_8911__full-cat_1_110	folD	folD; methylenetetrahydrofolate dehydrogenase (NADP+) / methenyltetrahydrofolate cyclohydrolase [EC:1.5.1.5 3.5.4.9]	Energy metabolism%Metabolism of cofactors and vitamins
Viruses_Ang_PGV_seq_8914__full-cat_1_26	folD	folD; methylenetetrahydrofolate dehydrogenase (NADP+) / methenyltetrahydrofolate cyclohydrolase [EC:1.5.1.5 3.5.4.9]	Energy metabolism%Metabolism of cofactors and vitamins
Viruses_Ang_PGV_seq_8944__full-cat_1_214	folD	folD; methylenetetrahydrofolate dehydrogenase (NADP+) / methenyltetrahydrofolate cyclohydrolase [EC:1.5.1.5 3.5.4.9]	Energy metabolism%Metabolism of cofactors and vitamins
Viruses_Ang_PGV_seq_8966__full-cat_1_246	folD	folD; methylenetetrahydrofolate dehydrogenase (NADP+) / methenyltetrahydrofolate cyclohydrolase [EC:1.5.1.5 3.5.4.9]	Energy metabolism%Metabolism of cofactors and vitamins
Viruses_Ang_PGV_seq_8989__full-cat_1_205	folD	folD; methylenetetrahydrofolate dehydrogenase (NADP+) / methenyltetrahydrofolate cyclohydrolase [EC:1.5.1.5 3.5.4.9]	Energy metabolism%Metabolism of cofactors and vitamins
Viruses_Ang_PGV_seq_9016__full-cat_1_73	folD	folD; methylenetetrahydrofolate dehydrogenase (NADP+) / methenyltetrahydrofolate cyclohydrolase [EC:1.5.1.5 3.5.4.9]	Energy metabolism%Metabolism of cofactors and vitamins
Viruses_Ang_PGV_seq_9029__full-cat_1_156	folD	folD; methylenetetrahydrofolate dehydrogenase (NADP+) / methenyltetrahydrofolate cyclohydrolase [EC:1.5.1.5 3.5.4.9]	Energy metabolism%Metabolism of cofactors and vitamins
Viruses_Ang_PGV_seq_9031__full-cat_1_180	folD	folD; methylenetetrahydrofolate dehydrogenase (NADP+) / methenyltetrahydrofolate cyclohydrolase [EC:1.5.1.5 3.5.4.9]	Energy metabolism%Metabolism of cofactors and vitamins
Viruses_Ang_PGV_seq_9066__full-cat_1_74	folD	folD; methylenetetrahydrofolate dehydrogenase (NADP+) / methenyltetrahydrofolate cyclohydrolase [EC:1.5.1.5 3.5.4.9]	Energy metabolism%Metabolism of cofactors and vitamins
Viruses_Ang_PGV_seq_9081__full-cat_1_153	folD	folD; methylenetetrahydrofolate dehydrogenase (NADP+) / methenyltetrahydrofolate cyclohydrolase [EC:1.5.1.5 3.5.4.9]	Energy metabolism%Metabolism of cofactors and vitamins
Viruses_Ang_PGV_seq_9088__full-cat_1_134	folD	folD; methylenetetrahydrofolate dehydrogenase (NADP+) / methenyltetrahydrofolate cyclohydrolase [EC:1.5.1.5 3.5.4.9]	Energy metabolism%Metabolism of cofactors and vitamins
Viruses_Ang_PGV_seq_9098__full-cat_1_53	folD	folD; methylenetetrahydrofolate dehydrogenase (NADP+) / methenyltetrahydrofolate cyclohydrolase [EC:1.5.1.5 3.5.4.9]	Energy metabolism%Metabolism of cofactors and vitamins
Viruses_Ang_PGV_seq_9121__full-cat_1_174	folD	folD; methylenetetrahydrofolate dehydrogenase (NADP+) / methenyltetrahydrofolate cyclohydrolase [EC:1.5.1.5 3.5.4.9]	Energy metabolism%Metabolism of cofactors and vitamins
Viruses_Ang_PGV_seq_9127__full-cat_1_90	folD	folD; methylenetetrahydrofolate dehydrogenase (NADP+) / methenyltetrahydrofolate cyclohydrolase [EC:1.5.1.5 3.5.4.9]	Energy metabolism%Metabolism of cofactors and vitamins
Viruses_Ang_PGV_seq_9172__full-cat_1_221	folD	folD; methylenetetrahydrofolate dehydrogenase (NADP+) / methenyltetrahydrofolate cyclohydrolase [EC:1.5.1.5 3.5.4.9]	Energy metabolism%Metabolism of cofactors and vitamins
Viruses_Ang_PGV_seq_9177__full-cat_1_90	folD	folD; methylenetetrahydrofolate dehydrogenase (NADP+) / methenyltetrahydrofolate cyclohydrolase [EC:1.5.1.5 3.5.4.9]	Energy metabolism%Metabolism of cofactors and vitamins
Viruses_Ang_PGV_seq_9182__full-cat_1_166	folD	folD; methylenetetrahydrofolate dehydrogenase (NADP+) / methenyltetrahydrofolate cyclohydrolase [EC:1.5.1.5 3.5.4.9]	Energy metabolism%Metabolism of cofactors and vitamins
Viruses_Ang_PGV_seq_9201__full-cat_1_230	folD	folD; methylenetetrahydrofolate dehydrogenase (NADP+) / methenyltetrahydrofolate cyclohydrolase [EC:1.5.1.5 3.5.4.9]	Energy metabolism%Metabolism of cofactors and vitamins
Viruses_Ang_PGV_seq_9213__full-cat_1_92	folD	folD; methylenetetrahydrofolate dehydrogenase (NADP+) / methenyltetrahydrofolate cyclohydrolase [EC:1.5.1.5 3.5.4.9]	Energy metabolism%Metabolism of cofactors and vitamins
Viruses_Ang_PGV_seq_9239__full-cat_1_160	folD	folD; methylenetetrahydrofolate dehydrogenase (NADP+) / methenyltetrahydrofolate cyclohydrolase [EC:1.5.1.5 3.5.4.9]	Energy metabolism%Metabolism of cofactors and vitamins
Viruses_Ang_PGV_seq_9325__full-cat_1_27	folD	folD; methylenetetrahydrofolate dehydrogenase (NADP+) / methenyltetrahydrofolate cyclohydrolase [EC:1.5.1.5 3.5.4.9]	Energy metabolism%Metabolism of cofactors and vitamins
Viruses_Ang_PGV_seq_9339__full-cat_1_299	folD	folD; methylenetetrahydrofolate dehydrogenase (NADP+) / methenyltetrahydrofolate cyclohydrolase [EC:1.5.1.5 3.5.4.9]	Energy metabolism%Metabolism of cofactors and vitamins
Viruses_Ang_PGV_seq_9341__full-cat_1_211	folD	folD; methylenetetrahydrofolate dehydrogenase (NADP+) / methenyltetrahydrofolate cyclohydrolase [EC:1.5.1.5 3.5.4.9]	Energy metabolism%Metabolism of cofactors and vitamins
Viruses_Ang_PGV_seq_9397__full-cat_1_244	folD	folD; methylenetetrahydrofolate dehydrogenase (NADP+) / methenyltetrahydrofolate cyclohydrolase [EC:1.5.1.5 3.5.4.9]	Energy metabolism%Metabolism of cofactors and vitamins
Viruses_Ang_PGV_seq_9403__full-cat_1_208	folD	folD; methylenetetrahydrofolate dehydrogenase (NADP+) / methenyltetrahydrofolate cyclohydrolase [EC:1.5.1.5 3.5.4.9]	Energy metabolism%Metabolism of cofactors and vitamins
Viruses_Ang_PGV_seq_9406__full-cat_1_321	folD	folD; methylenetetrahydrofolate dehydrogenase (NADP+) / methenyltetrahydrofolate cyclohydrolase [EC:1.5.1.5 3.5.4.9]	Energy metabolism%Metabolism of cofactors and vitamins
Viruses_Ang_PGV_seq_9407__full-cat_1_451	folD	folD; methylenetetrahydrofolate dehydrogenase (NADP+) / methenyltetrahydrofolate cyclohydrolase [EC:1.5.1.5 3.5.4.9]	Energy metabolism%Metabolism of cofactors and vitamins
Viruses_Ang_PGV_seq_9409__full-cat_1_221	folD	folD; methylenetetrahydrofolate dehydrogenase (NADP+) / methenyltetrahydrofolate cyclohydrolase [EC:1.5.1.5 3.5.4.9]	Energy metabolism%Metabolism of cofactors and vitamins
Viruses_Ang_PGV_seq_9412__full-cat_1_56	folD	folD; methylenetetrahydrofolate dehydrogenase (NADP+) / methenyltetrahydrofolate cyclohydrolase [EC:1.5.1.5 3.5.4.9]	Energy metabolism%Metabolism of cofactors and vitamins
Viruses_Ang_PGV_seq_9420__full-cat_1_107	folD	folD; methylenetetrahydrofolate dehydrogenase (NADP+) / methenyltetrahydrofolate cyclohydrolase [EC:1.5.1.5 3.5.4.9]	Energy metabolism%Metabolism of cofactors and vitamins
Viruses_Ang_PGV_seq_9425__full-cat_1_215	folD	folD; methylenetetrahydrofolate dehydrogenase (NADP+) / methenyltetrahydrofolate cyclohydrolase [EC:1.5.1.5 3.5.4.9]	Energy metabolism%Metabolism of cofactors and vitamins
Viruses_Ang_PGV_seq_9437__full-cat_1_95	folD	folD; methylenetetrahydrofolate dehydrogenase (NADP+) / methenyltetrahydrofolate cyclohydrolase [EC:1.5.1.5 3.5.4.9]	Energy metabolism%Metabolism of cofactors and vitamins
Viruses_Ang_PGV_seq_9446__full-cat_1_47	folD	folD; methylenetetrahydrofolate dehydrogenase (NADP+) / methenyltetrahydrofolate cyclohydrolase [EC:1.5.1.5 3.5.4.9]	Energy metabolism%Metabolism of cofactors and vitamins
Viruses_Ang_PGV_seq_9457__full-cat_1_56	folD	folD; methylenetetrahydrofolate dehydrogenase (NADP+) / methenyltetrahydrofolate cyclohydrolase [EC:1.5.1.5 3.5.4.9]	Energy metabolism%Metabolism of cofactors and vitamins
Viruses_Ang_PGV_seq_9478__full-cat_1_92	folD	folD; methylenetetrahydrofolate dehydrogenase (NADP+) / methenyltetrahydrofolate cyclohydrolase [EC:1.5.1.5 3.5.4.9]	Energy metabolism%Metabolism of cofactors and vitamins
Viruses_Ang_PGV_seq_9482__full-cat_1_117	folD	folD; methylenetetrahydrofolate dehydrogenase (NADP+) / methenyltetrahydrofolate cyclohydrolase [EC:1.5.1.5 3.5.4.9]	Energy metabolism%Metabolism of cofactors and vitamins
Viruses_Ang_PGV_seq_9483__full-cat_1_73	folD	folD; methylenetetrahydrofolate dehydrogenase (NADP+) / methenyltetrahydrofolate cyclohydrolase [EC:1.5.1.5 3.5.4.9]	Energy metabolism%Metabolism of cofactors and vitamins
Viruses_Ang_PVD_seq_9503__full-cat_1_218	folD	folD; methylenetetrahydrofolate dehydrogenase (NADP+) / methenyltetrahydrofolate cyclohydrolase [EC:1.5.1.5 3.5.4.9]	Energy metabolism%Metabolism of cofactors and vitamins
Viruses_Ang_PVD_seq_9534__full-cat_1_45	folD	folD; methylenetetrahydrofolate dehydrogenase (NADP+) / methenyltetrahydrofolate cyclohydrolase [EC:1.5.1.5 3.5.4.9]	Energy metabolism%Metabolism of cofactors and vitamins
Viruses_Ang_PVD_seq_9535__full-cat_1_6	folD	folD; methylenetetrahydrofolate dehydrogenase (NADP+) / methenyltetrahydrofolate cyclohydrolase [EC:1.5.1.5 3.5.4.9]	Energy metabolism%Metabolism of cofactors and vitamins
Viruses_Ang_PVD_seq_9543__full-cat_1_120	folD	folD; methylenetetrahydrofolate dehydrogenase (NADP+) / methenyltetrahydrofolate cyclohydrolase [EC:1.5.1.5 3.5.4.9]	Energy metabolism%Metabolism of cofactors and vitamins
Viruses_Ang_PVD_seq_9568__full-cat_1_65	folD	folD; methylenetetrahydrofolate dehydrogenase (NADP+) / methenyltetrahydrofolate cyclohydrolase [EC:1.5.1.5 3.5.4.9]	Energy metabolism%Metabolism of cofactors and vitamins
Viruses_Ang_PVD_seq_9586__full-cat_1_39	folD	folD; methylenetetrahydrofolate dehydrogenase (NADP+) / methenyltetrahydrofolate cyclohydrolase [EC:1.5.1.5 3.5.4.9]	Energy metabolism%Metabolism of cofactors and vitamins
Viruses_Ang_PVD_seq_9608__full-cat_1_94	folD	folD; methylenetetrahydrofolate dehydrogenase (NADP+) / methenyltetrahydrofolate cyclohydrolase [EC:1.5.1.5 3.5.4.9]	Energy metabolism%Metabolism of cofactors and vitamins
Viruses_Ang_PVD_seq_9627__full-cat_1_241	folD	folD; methylenetetrahydrofolate dehydrogenase (NADP+) / methenyltetrahydrofolate cyclohydrolase [EC:1.5.1.5 3.5.4.9]	Energy metabolism%Metabolism of cofactors and vitamins
Viruses_Ang_PVD_seq_9636__full-cat_1_16	folD	folD; methylenetetrahydrofolate dehydrogenase (NADP+) / methenyltetrahydrofolate cyclohydrolase [EC:1.5.1.5 3.5.4.9]	Energy metabolism%Metabolism of cofactors and vitamins
Viruses_Ang_PVD_seq_9641__full-cat_1_248	folD	folD; methylenetetrahydrofolate dehydrogenase (NADP+) / methenyltetrahydrofolate cyclohydrolase [EC:1.5.1.5 3.5.4.9]	Energy metabolism%Metabolism of cofactors and vitamins
Viruses_Ang_PVD_seq_9664__full-cat_1_41	folD	folD; methylenetetrahydrofolate dehydrogenase (NADP+) / methenyltetrahydrofolate cyclohydrolase [EC:1.5.1.5 3.5.4.9]	Energy metabolism%Metabolism of cofactors and vitamins
Viruses_Ang_PVD_seq_9665__full-cat_1_142	folD	folD; methylenetetrahydrofolate dehydrogenase (NADP+) / methenyltetrahydrofolate cyclohydrolase [EC:1.5.1.5 3.5.4.9]	Energy metabolism%Metabolism of cofactors and vitamins
Viruses_Ang_PVD_seq_9670__full-cat_1_49	folD	folD; methylenetetrahydrofolate dehydrogenase (NADP+) / methenyltetrahydrofolate cyclohydrolase [EC:1.5.1.5 3.5.4.9]	Energy metabolism%Metabolism of cofactors and vitamins
Viruses_Ang_PVD_seq_9673__full-cat_1_145	folD	folD; methylenetetrahydrofolate dehydrogenase (NADP+) / methenyltetrahydrofolate cyclohydrolase [EC:1.5.1.5 3.5.4.9]	Energy metabolism%Metabolism of cofactors and vitamins
Viruses_Ang_PVD_seq_9686__full-cat_1_76	folD	folD; methylenetetrahydrofolate dehydrogenase (NADP+) / methenyltetrahydrofolate cyclohydrolase [EC:1.5.1.5 3.5.4.9]	Energy metabolism%Metabolism of cofactors and vitamins
Viruses_Ang_PVD_seq_9703__full-cat_1_100	folD	folD; methylenetetrahydrofolate dehydrogenase (NADP+) / methenyltetrahydrofolate cyclohydrolase [EC:1.5.1.5 3.5.4.9]	Energy metabolism%Metabolism of cofactors and vitamins
Viruses_Ang_PVD_seq_9710__full-cat_1_85	folD	folD; methylenetetrahydrofolate dehydrogenase (NADP+) / methenyltetrahydrofolate cyclohydrolase [EC:1.5.1.5 3.5.4.9]	Energy metabolism%Metabolism of cofactors and vitamins
Viruses_Ang_PVD_seq_9714__full-cat_1_116	folD	folD; methylenetetrahydrofolate dehydrogenase (NADP+) / methenyltetrahydrofolate cyclohydrolase [EC:1.5.1.5 3.5.4.9]	Energy metabolism%Metabolism of cofactors and vitamins
Viruses_Ang_PVD_seq_9725__full-cat_1_118	folD	folD; methylenetetrahydrofolate dehydrogenase (NADP+) / methenyltetrahydrofolate cyclohydrolase [EC:1.5.1.5 3.5.4.9]	Energy metabolism%Metabolism of cofactors and vitamins
Viruses_Ang_PVD_seq_9726__full-cat_1_107	folD	folD; methylenetetrahydrofolate dehydrogenase (NADP+) / methenyltetrahydrofolate cyclohydrolase [EC:1.5.1.5 3.5.4.9]	Energy metabolism%Metabolism of cofactors and vitamins
Viruses_Ang_PVD_seq_9728__full-cat_1_205	folD	folD; methylenetetrahydrofolate dehydrogenase (NADP+) / methenyltetrahydrofolate cyclohydrolase [EC:1.5.1.5 3.5.4.9]	Energy metabolism%Metabolism of cofactors and vitamins
Viruses_Ang_RVD_seq_10149__full-cat_1_269	folD	folD; methylenetetrahydrofolate dehydrogenase (NADP+) / methenyltetrahydrofolate cyclohydrolase [EC:1.5.1.5 3.5.4.9]	Energy metabolism%Metabolism of cofactors and vitamins
Viruses_Ang_RVD_seq_10210__full-cat_1_48	folD	folD; methylenetetrahydrofolate dehydrogenase (NADP+) / methenyltetrahydrofolate cyclohydrolase [EC:1.5.1.5 3.5.4.9]	Energy metabolism%Metabolism of cofactors and vitamins
Viruses_Ang_RVD_seq_10308__full-cat_1_182	folD	folD; methylenetetrahydrofolate dehydrogenase (NADP+) / methenyltetrahydrofolate cyclohydrolase [EC:1.5.1.5 3.5.4.9]	Energy metabolism%Metabolism of cofactors and vitamins
Viruses_Ang_RVD_seq_10348__full-cat_1_9	folD	folD; methylenetetrahydrofolate dehydrogenase (NADP+) / methenyltetrahydrofolate cyclohydrolase [EC:1.5.1.5 3.5.4.9]	Energy metabolism%Metabolism of cofactors and vitamins
Viruses_Ang_RVD_seq_10359__full-cat_1_221	folD	folD; methylenetetrahydrofolate dehydrogenase (NADP+) / methenyltetrahydrofolate cyclohydrolase [EC:1.5.1.5 3.5.4.9]	Energy metabolism%Metabolism of cofactors and vitamins
Viruses_Ang_RVD_seq_10442__full-cat_1_102	folD	folD; methylenetetrahydrofolate dehydrogenase (NADP+) / methenyltetrahydrofolate cyclohydrolase [EC:1.5.1.5 3.5.4.9]	Energy metabolism%Metabolism of cofactors and vitamins
Viruses_Ang_RVD_seq_10651__full-cat_1_10	folD	folD; methylenetetrahydrofolate dehydrogenase (NADP+) / methenyltetrahydrofolate cyclohydrolase [EC:1.5.1.5 3.5.4.9]	Energy metabolism%Metabolism of cofactors and vitamins
Viruses_Ang_RVD_seq_10657__full-cat_1_165	folD	folD; methylenetetrahydrofolate dehydrogenase (NADP+) / methenyltetrahydrofolate cyclohydrolase [EC:1.5.1.5 3.5.4.9]	Energy metabolism%Metabolism of cofactors and vitamins
Viruses_Ang_RVD_seq_9788__full-cat_1_320	folD	folD; methylenetetrahydrofolate dehydrogenase (NADP+) / methenyltetrahydrofolate cyclohydrolase [EC:1.5.1.5 3.5.4.9]	Energy metabolism%Metabolism of cofactors and vitamins
Viruses_Ang_RVD_seq_9881__full-cat_1_140	folD	folD; methylenetetrahydrofolate dehydrogenase (NADP+) / methenyltetrahydrofolate cyclohydrolase [EC:1.5.1.5 3.5.4.9]	Energy metabolism%Metabolism of cofactors and vitamins
Viruses_Ang_VBMGOD_seq_10951__full-cat_1_53	folD	folD; methylenetetrahydrofolate dehydrogenase (NADP+) / methenyltetrahydrofolate cyclohydrolase [EC:1.5.1.5 3.5.4.9]	Energy metabolism%Metabolism of cofactors and vitamins
Viruses_Ang_VBMGOD_seq_10952__full-cat_1_58	folD	folD; methylenetetrahydrofolate dehydrogenase (NADP+) / methenyltetrahydrofolate cyclohydrolase [EC:1.5.1.5 3.5.4.9]	Energy metabolism%Metabolism of cofactors and vitamins
Viruses_Ang_WGVD_seq_11043__full-cat_1_87	folD	folD; methylenetetrahydrofolate dehydrogenase (NADP+) / methenyltetrahydrofolate cyclohydrolase [EC:1.5.1.5 3.5.4.9]	Energy metabolism%Metabolism of cofactors and vitamins
Viruses_Fam_COFRD_seq_11426__full-cat_1_469	folD	folD; methylenetetrahydrofolate dehydrogenase (NADP+) / methenyltetrahydrofolate cyclohydrolase [EC:1.5.1.5 3.5.4.9]	Energy metabolism%Metabolism of cofactors and vitamins
Viruses_Hug_CHGV_seq_6034__full-cat_1_201	folD	folD; methylenetetrahydrofolate dehydrogenase (NADP+) / methenyltetrahydrofolate cyclohydrolase [EC:1.5.1.5 3.5.4.9]	Energy metabolism%Metabolism of cofactors and vitamins
Viruses_Hug_CHGV_seq_6035__full-cat_1_153	folD	folD; methylenetetrahydrofolate dehydrogenase (NADP+) / methenyltetrahydrofolate cyclohydrolase [EC:1.5.1.5 3.5.4.9]	Energy metabolism%Metabolism of cofactors and vitamins
Viruses_Hug_CHGV_seq_6036__full-cat_1_170	folD	folD; methylenetetrahydrofolate dehydrogenase (NADP+) / methenyltetrahydrofolate cyclohydrolase [EC:1.5.1.5 3.5.4.9]	Energy metabolism%Metabolism of cofactors and vitamins
Viruses_Hug_CHGV_seq_6051__full-cat_1_187	folD	folD; methylenetetrahydrofolate dehydrogenase (NADP+) / methenyltetrahydrofolate cyclohydrolase [EC:1.5.1.5 3.5.4.9]	Energy metabolism%Metabolism of cofactors and vitamins
Viruses_Hug_CHVD_seq_6075__full-cat_1_2	folD	folD; methylenetetrahydrofolate dehydrogenase (NADP+) / methenyltetrahydrofolate cyclohydrolase [EC:1.5.1.5 3.5.4.9]	Energy metabolism%Metabolism of cofactors and vitamins
Viruses_Hug_CHVD_seq_6148__full-cat_1_147	folD	folD; methylenetetrahydrofolate dehydrogenase (NADP+) / methenyltetrahydrofolate cyclohydrolase [EC:1.5.1.5 3.5.4.9]	Energy metabolism%Metabolism of cofactors and vitamins
Viruses_Hug_ELGV_seq_11561__full-cat_1_24	folD	folD; methylenetetrahydrofolate dehydrogenase (NADP+) / methenyltetrahydrofolate cyclohydrolase [EC:1.5.1.5 3.5.4.9]	Energy metabolism%Metabolism of cofactors and vitamins
Viruses_Hug_ELGV_seq_11563__full-cat_1_169	folD	folD; methylenetetrahydrofolate dehydrogenase (NADP+) / methenyltetrahydrofolate cyclohydrolase [EC:1.5.1.5 3.5.4.9]	Energy metabolism%Metabolism of cofactors and vitamins
Viruses_Hug_GPD_seq_6671__full-cat_1_164	folD	folD; methylenetetrahydrofolate dehydrogenase (NADP+) / methenyltetrahydrofolate cyclohydrolase [EC:1.5.1.5 3.5.4.9]	Energy metabolism%Metabolism of cofactors and vitamins
Viruses_Hug_GPD_seq_6675__full-cat_1_126	folD	folD; methylenetetrahydrofolate dehydrogenase (NADP+) / methenyltetrahydrofolate cyclohydrolase [EC:1.5.1.5 3.5.4.9]	Energy metabolism%Metabolism of cofactors and vitamins
Viruses_Hug_GPD_seq_6675__full-cat_1_295	folD	folD; methylenetetrahydrofolate dehydrogenase (NADP+) / methenyltetrahydrofolate cyclohydrolase [EC:1.5.1.5 3.5.4.9]	Energy metabolism%Metabolism of cofactors and vitamins
Viruses_Hug_GPD_seq_6722__full-cat_1_82	folD	folD; methylenetetrahydrofolate dehydrogenase (NADP+) / methenyltetrahydrofolate cyclohydrolase [EC:1.5.1.5 3.5.4.9]	Energy metabolism%Metabolism of cofactors and vitamins
Viruses_Hug_GVD_seq_6747__full-cat_1_166	folD	folD; methylenetetrahydrofolate dehydrogenase (NADP+) / methenyltetrahydrofolate cyclohydrolase [EC:1.5.1.5 3.5.4.9]	Energy metabolism%Metabolism of cofactors and vitamins
Viruses_Hug_HadzaGD_seq_6759__full-cat_1_480	folD	folD; methylenetetrahydrofolate dehydrogenase (NADP+) / methenyltetrahydrofolate cyclohydrolase [EC:1.5.1.5 3.5.4.9]	Energy metabolism%Metabolism of cofactors and vitamins
Viruses_Hug_HadzaGD_seq_6761__full-cat_1_34	folD	folD; methylenetetrahydrofolate dehydrogenase (NADP+) / methenyltetrahydrofolate cyclohydrolase [EC:1.5.1.5 3.5.4.9]	Energy metabolism%Metabolism of cofactors and vitamins
Viruses_Hug_HadzaGD_seq_6770__full-cat_1_114	folD	folD; methylenetetrahydrofolate dehydrogenase (NADP+) / methenyltetrahydrofolate cyclohydrolase [EC:1.5.1.5 3.5.4.9]	Energy metabolism%Metabolism of cofactors and vitamins
Viruses_Hug_HadzaGD_seq_6780__full-cat_1_152	folD	folD; methylenetetrahydrofolate dehydrogenase (NADP+) / methenyltetrahydrofolate cyclohydrolase [EC:1.5.1.5 3.5.4.9]	Energy metabolism%Metabolism of cofactors and vitamins
Viruses_Hug_HadzaGD_seq_6785__full-cat_1_458	folD	folD; methylenetetrahydrofolate dehydrogenase (NADP+) / methenyltetrahydrofolate cyclohydrolase [EC:1.5.1.5 3.5.4.9]	Energy metabolism%Metabolism of cofactors and vitamins
Viruses_Hug_HadzaGD_seq_6795__full-cat_1_61	folD	folD; methylenetetrahydrofolate dehydrogenase (NADP+) / methenyltetrahydrofolate cyclohydrolase [EC:1.5.1.5 3.5.4.9]	Energy metabolism%Metabolism of cofactors and vitamins
Viruses_Hug_HadzaGD_seq_6803__full-cat_1_266	folD	folD; methylenetetrahydrofolate dehydrogenase (NADP+) / methenyltetrahydrofolate cyclohydrolase [EC:1.5.1.5 3.5.4.9]	Energy metabolism%Metabolism of cofactors and vitamins
Viruses_Hug_HadzaGD_seq_6813__full-cat_1_193	folD	folD; methylenetetrahydrofolate dehydrogenase (NADP+) / methenyltetrahydrofolate cyclohydrolase [EC:1.5.1.5 3.5.4.9]	Energy metabolism%Metabolism of cofactors and vitamins
Viruses_Hug_HadzaGD_seq_6819__full-cat_1_131	folD	folD; methylenetetrahydrofolate dehydrogenase (NADP+) / methenyltetrahydrofolate cyclohydrolase [EC:1.5.1.5 3.5.4.9]	Energy metabolism%Metabolism of cofactors and vitamins
Viruses_Hug_HadzaGD_seq_6821__full-cat_1_245	folD	folD; methylenetetrahydrofolate dehydrogenase (NADP+) / methenyltetrahydrofolate cyclohydrolase [EC:1.5.1.5 3.5.4.9]	Energy metabolism%Metabolism of cofactors and vitamins
Viruses_Hug_HadzaGD_seq_6822__full-cat_1_94	folD	folD; methylenetetrahydrofolate dehydrogenase (NADP+) / methenyltetrahydrofolate cyclohydrolase [EC:1.5.1.5 3.5.4.9]	Energy metabolism%Metabolism of cofactors and vitamins
Viruses_Hug_HadzaGD_seq_6823__full-cat_1_180	folD	folD; methylenetetrahydrofolate dehydrogenase (NADP+) / methenyltetrahydrofolate cyclohydrolase [EC:1.5.1.5 3.5.4.9]	Energy metabolism%Metabolism of cofactors and vitamins
Viruses_Hug_HadzaGD_seq_6839__full-cat_1_352	folD	folD; methylenetetrahydrofolate dehydrogenase (NADP+) / methenyltetrahydrofolate cyclohydrolase [EC:1.5.1.5 3.5.4.9]	Energy metabolism%Metabolism of cofactors and vitamins
Viruses_Hug_HadzaGD_seq_6841__full-cat_1_60	folD	folD; methylenetetrahydrofolate dehydrogenase (NADP+) / methenyltetrahydrofolate cyclohydrolase [EC:1.5.1.5 3.5.4.9]	Energy metabolism%Metabolism of cofactors and vitamins
Viruses_Hug_HadzaGD_seq_6843__full-cat_1_185	folD	folD; methylenetetrahydrofolate dehydrogenase (NADP+) / methenyltetrahydrofolate cyclohydrolase [EC:1.5.1.5 3.5.4.9]	Energy metabolism%Metabolism of cofactors and vitamins
Viruses_Hug_HadzaGD_seq_6861__full-cat_1_51	folD	folD; methylenetetrahydrofolate dehydrogenase (NADP+) / methenyltetrahydrofolate cyclohydrolase [EC:1.5.1.5 3.5.4.9]	Energy metabolism%Metabolism of cofactors and vitamins
Viruses_Hug_HadzaGD_seq_6874__full-cat_1_47	folD	folD; methylenetetrahydrofolate dehydrogenase (NADP+) / methenyltetrahydrofolate cyclohydrolase [EC:1.5.1.5 3.5.4.9]	Energy metabolism%Metabolism of cofactors and vitamins
Viruses_Hug_HadzaGD_seq_6880__full-cat_1_26	folD	folD; methylenetetrahydrofolate dehydrogenase (NADP+) / methenyltetrahydrofolate cyclohydrolase [EC:1.5.1.5 3.5.4.9]	Energy metabolism%Metabolism of cofactors and vitamins
Viruses_Hug_HadzaGD_seq_6882__full-cat_1_26	folD	folD; methylenetetrahydrofolate dehydrogenase (NADP+) / methenyltetrahydrofolate cyclohydrolase [EC:1.5.1.5 3.5.4.9]	Energy metabolism%Metabolism of cofactors and vitamins
Viruses_Hug_HadzaGD_seq_6904__full-cat_1_107	folD	folD; methylenetetrahydrofolate dehydrogenase (NADP+) / methenyltetrahydrofolate cyclohydrolase [EC:1.5.1.5 3.5.4.9]	Energy metabolism%Metabolism of cofactors and vitamins
Viruses_Hug_HadzaGD_seq_6967__full-cat_1_52	folD	folD; methylenetetrahydrofolate dehydrogenase (NADP+) / methenyltetrahydrofolate cyclohydrolase [EC:1.5.1.5 3.5.4.9]	Energy metabolism%Metabolism of cofactors and vitamins
Viruses_Hug_HadzaGD_seq_6985__full-cat_1_376	folD	folD; methylenetetrahydrofolate dehydrogenase (NADP+) / methenyltetrahydrofolate cyclohydrolase [EC:1.5.1.5 3.5.4.9]	Energy metabolism%Metabolism of cofactors and vitamins
Viruses_Hug_HadzaGD_seq_6992__full-cat_1_186	folD	folD; methylenetetrahydrofolate dehydrogenase (NADP+) / methenyltetrahydrofolate cyclohydrolase [EC:1.5.1.5 3.5.4.9]	Energy metabolism%Metabolism of cofactors and vitamins
Viruses_Hug_HadzaGD_seq_6996__full-cat_1_211	folD	folD; methylenetetrahydrofolate dehydrogenase (NADP+) / methenyltetrahydrofolate cyclohydrolase [EC:1.5.1.5 3.5.4.9]	Energy metabolism%Metabolism of cofactors and vitamins
Viruses_Hug_HadzaGD_seq_7058__full-cat_1_211	folD	folD; methylenetetrahydrofolate dehydrogenase (NADP+) / methenyltetrahydrofolate cyclohydrolase [EC:1.5.1.5 3.5.4.9]	Energy metabolism%Metabolism of cofactors and vitamins
Viruses_Hug_HadzaGD_seq_7059__full-cat_1_46	folD	folD; methylenetetrahydrofolate dehydrogenase (NADP+) / methenyltetrahydrofolate cyclohydrolase [EC:1.5.1.5 3.5.4.9]	Energy metabolism%Metabolism of cofactors and vitamins
Viruses_Hug_HadzaGD_seq_7078__full-cat_1_167	folD	folD; methylenetetrahydrofolate dehydrogenase (NADP+) / methenyltetrahydrofolate cyclohydrolase [EC:1.5.1.5 3.5.4.9]	Energy metabolism%Metabolism of cofactors and vitamins
Viruses_Hug_HadzaGD_seq_7079__full-cat_1_172	folD	folD; methylenetetrahydrofolate dehydrogenase (NADP+) / methenyltetrahydrofolate cyclohydrolase [EC:1.5.1.5 3.5.4.9]	Energy metabolism%Metabolism of cofactors and vitamins
Viruses_Hug_HadzaGD_seq_7083__full-cat_1_242	folD	folD; methylenetetrahydrofolate dehydrogenase (NADP+) / methenyltetrahydrofolate cyclohydrolase [EC:1.5.1.5 3.5.4.9]	Energy metabolism%Metabolism of cofactors and vitamins
Viruses_Hug_HadzaGD_seq_7086__full-cat_1_214	folD	folD; methylenetetrahydrofolate dehydrogenase (NADP+) / methenyltetrahydrofolate cyclohydrolase [EC:1.5.1.5 3.5.4.9]	Energy metabolism%Metabolism of cofactors and vitamins
Viruses_Hug_HadzaGD_seq_7091__full-cat_1_645	folD	folD; methylenetetrahydrofolate dehydrogenase (NADP+) / methenyltetrahydrofolate cyclohydrolase [EC:1.5.1.5 3.5.4.9]	Energy metabolism%Metabolism of cofactors and vitamins
Viruses_Hug_HadzaGD_seq_7094__full-cat_1_833	folD	folD; methylenetetrahydrofolate dehydrogenase (NADP+) / methenyltetrahydrofolate cyclohydrolase [EC:1.5.1.5 3.5.4.9]	Energy metabolism%Metabolism of cofactors and vitamins
Viruses_Hug_HadzaGD_seq_7101__full-cat_1_33	folD	folD; methylenetetrahydrofolate dehydrogenase (NADP+) / methenyltetrahydrofolate cyclohydrolase [EC:1.5.1.5 3.5.4.9]	Energy metabolism%Metabolism of cofactors and vitamins
Viruses_Hug_HadzaGD_seq_7129__full-cat_1_136	folD	folD; methylenetetrahydrofolate dehydrogenase (NADP+) / methenyltetrahydrofolate cyclohydrolase [EC:1.5.1.5 3.5.4.9]	Energy metabolism%Metabolism of cofactors and vitamins
Viruses_Hug_HadzaGD_seq_7129__full-cat_1_315	folD	folD; methylenetetrahydrofolate dehydrogenase (NADP+) / methenyltetrahydrofolate cyclohydrolase [EC:1.5.1.5 3.5.4.9]	Energy metabolism%Metabolism of cofactors and vitamins
Viruses_Hug_HadzaGD_seq_7143__full-cat_1_154	folD	folD; methylenetetrahydrofolate dehydrogenase (NADP+) / methenyltetrahydrofolate cyclohydrolase [EC:1.5.1.5 3.5.4.9]	Energy metabolism%Metabolism of cofactors and vitamins
Viruses_Hug_HadzaGD_seq_7145__full-cat_1_212	folD	folD; methylenetetrahydrofolate dehydrogenase (NADP+) / methenyltetrahydrofolate cyclohydrolase [EC:1.5.1.5 3.5.4.9]	Energy metabolism%Metabolism of cofactors and vitamins
Viruses_Hug_HadzaGD_seq_7154__full-cat_1_212	folD	folD; methylenetetrahydrofolate dehydrogenase (NADP+) / methenyltetrahydrofolate cyclohydrolase [EC:1.5.1.5 3.5.4.9]	Energy metabolism%Metabolism of cofactors and vitamins
Viruses_Hug_HadzaGD_seq_7157__full-cat_1_199	folD	folD; methylenetetrahydrofolate dehydrogenase (NADP+) / methenyltetrahydrofolate cyclohydrolase [EC:1.5.1.5 3.5.4.9]	Energy metabolism%Metabolism of cofactors and vitamins
Viruses_Hug_HadzaGD_seq_7166__full-cat_1_212	folD	folD; methylenetetrahydrofolate dehydrogenase (NADP+) / methenyltetrahydrofolate cyclohydrolase [EC:1.5.1.5 3.5.4.9]	Energy metabolism%Metabolism of cofactors and vitamins
Viruses_Hug_HadzaGD_seq_7169__full-cat_1_78	folD	folD; methylenetetrahydrofolate dehydrogenase (NADP+) / methenyltetrahydrofolate cyclohydrolase [EC:1.5.1.5 3.5.4.9]	Energy metabolism%Metabolism of cofactors and vitamins
Viruses_Hug_HadzaGD_seq_7185__full-cat_1_270	folD	folD; methylenetetrahydrofolate dehydrogenase (NADP+) / methenyltetrahydrofolate cyclohydrolase [EC:1.5.1.5 3.5.4.9]	Energy metabolism%Metabolism of cofactors and vitamins
Viruses_Hug_HadzaGD_seq_7202__full-cat_1_200	folD	folD; methylenetetrahydrofolate dehydrogenase (NADP+) / methenyltetrahydrofolate cyclohydrolase [EC:1.5.1.5 3.5.4.9]	Energy metabolism%Metabolism of cofactors and vitamins
Viruses_Hug_HadzaGD_seq_7210__full-cat_1_121	folD	folD; methylenetetrahydrofolate dehydrogenase (NADP+) / methenyltetrahydrofolate cyclohydrolase [EC:1.5.1.5 3.5.4.9]	Energy metabolism%Metabolism of cofactors and vitamins
Viruses_Hug_HadzaGD_seq_7237__full-cat_1_268	folD	folD; methylenetetrahydrofolate dehydrogenase (NADP+) / methenyltetrahydrofolate cyclohydrolase [EC:1.5.1.5 3.5.4.9]	Energy metabolism%Metabolism of cofactors and vitamins
Viruses_Hug_HadzaGD_seq_7265__full-cat_1_792	folD	folD; methylenetetrahydrofolate dehydrogenase (NADP+) / methenyltetrahydrofolate cyclohydrolase [EC:1.5.1.5 3.5.4.9]	Energy metabolism%Metabolism of cofactors and vitamins
Viruses_Hug_HadzaGD_seq_7275__full-cat_1_46	folD	folD; methylenetetrahydrofolate dehydrogenase (NADP+) / methenyltetrahydrofolate cyclohydrolase [EC:1.5.1.5 3.5.4.9]	Energy metabolism%Metabolism of cofactors and vitamins
Viruses_Hug_HadzaGD_seq_7278__full-cat_1_273	folD	folD; methylenetetrahydrofolate dehydrogenase (NADP+) / methenyltetrahydrofolate cyclohydrolase [EC:1.5.1.5 3.5.4.9]	Energy metabolism%Metabolism of cofactors and vitamins
Viruses_Hug_HadzaGD_seq_7286__full-cat_1_269	folD	folD; methylenetetrahydrofolate dehydrogenase (NADP+) / methenyltetrahydrofolate cyclohydrolase [EC:1.5.1.5 3.5.4.9]	Energy metabolism%Metabolism of cofactors and vitamins
Viruses_Hug_HadzaGD_seq_7291__full-cat_1_224	folD	folD; methylenetetrahydrofolate dehydrogenase (NADP+) / methenyltetrahydrofolate cyclohydrolase [EC:1.5.1.5 3.5.4.9]	Energy metabolism%Metabolism of cofactors and vitamins
Viruses_Hug_HadzaGD_seq_7311__full-cat_1_323	folD	folD; methylenetetrahydrofolate dehydrogenase (NADP+) / methenyltetrahydrofolate cyclohydrolase [EC:1.5.1.5 3.5.4.9]	Energy metabolism%Metabolism of cofactors and vitamins
Viruses_Hug_INGD_seq_7328__full-cat_1_168	folD	folD; methylenetetrahydrofolate dehydrogenase (NADP+) / methenyltetrahydrofolate cyclohydrolase [EC:1.5.1.5 3.5.4.9]	Energy metabolism%Metabolism of cofactors and vitamins
Viruses_Hug_INGD_seq_7334__full-cat_1_78	folD	folD; methylenetetrahydrofolate dehydrogenase (NADP+) / methenyltetrahydrofolate cyclohydrolase [EC:1.5.1.5 3.5.4.9]	Energy metabolism%Metabolism of cofactors and vitamins
Viruses_Hug_MGV_seq_7388__full-cat_1_245	folD	folD; methylenetetrahydrofolate dehydrogenase (NADP+) / methenyltetrahydrofolate cyclohydrolase [EC:1.5.1.5 3.5.4.9]	Energy metabolism%Metabolism of cofactors and vitamins
Viruses_Hug_MGV_seq_7389__full-cat_1_249	folD	folD; methylenetetrahydrofolate dehydrogenase (NADP+) / methenyltetrahydrofolate cyclohydrolase [EC:1.5.1.5 3.5.4.9]	Energy metabolism%Metabolism of cofactors and vitamins
Viruses_Hug_MGV_seq_7390__full-cat_1_63	folD	folD; methylenetetrahydrofolate dehydrogenase (NADP+) / methenyltetrahydrofolate cyclohydrolase [EC:1.5.1.5 3.5.4.9]	Energy metabolism%Metabolism of cofactors and vitamins
Viruses_Hug_MGV_seq_7391__full-cat_1_136	folD	folD; methylenetetrahydrofolate dehydrogenase (NADP+) / methenyltetrahydrofolate cyclohydrolase [EC:1.5.1.5 3.5.4.9]	Energy metabolism%Metabolism of cofactors and vitamins
Viruses_Hug_MGV_seq_7406__full-cat_1_18	folD	folD; methylenetetrahydrofolate dehydrogenase (NADP+) / methenyltetrahydrofolate cyclohydrolase [EC:1.5.1.5 3.5.4.9]	Energy metabolism%Metabolism of cofactors and vitamins
Viruses_Hug_MGV_seq_7450__full-cat_1_129	folD	folD; methylenetetrahydrofolate dehydrogenase (NADP+) / methenyltetrahydrofolate cyclohydrolase [EC:1.5.1.5 3.5.4.9]	Energy metabolism%Metabolism of cofactors and vitamins
Viruses_Hug_MGV_seq_7498__full-cat_1_112	folD	folD; methylenetetrahydrofolate dehydrogenase (NADP+) / methenyltetrahydrofolate cyclohydrolase [EC:1.5.1.5 3.5.4.9]	Energy metabolism%Metabolism of cofactors and vitamins
Viruses_Hug_MGV_seq_7502__full-cat_1_96	folD	folD; methylenetetrahydrofolate dehydrogenase (NADP+) / methenyltetrahydrofolate cyclohydrolase [EC:1.5.1.5 3.5.4.9]	Energy metabolism%Metabolism of cofactors and vitamins
Viruses_Hug_MGV_seq_7517__full-cat_1_121	folD	folD; methylenetetrahydrofolate dehydrogenase (NADP+) / methenyltetrahydrofolate cyclohydrolase [EC:1.5.1.5 3.5.4.9]	Energy metabolism%Metabolism of cofactors and vitamins
Viruses_Hug_MGV_seq_7524__full-cat_1_129	folD	folD; methylenetetrahydrofolate dehydrogenase (NADP+) / methenyltetrahydrofolate cyclohydrolase [EC:1.5.1.5 3.5.4.9]	Energy metabolism%Metabolism of cofactors and vitamins
Viruses_Hug_MGV_seq_7525__full-cat_1_29	folD	folD; methylenetetrahydrofolate dehydrogenase (NADP+) / methenyltetrahydrofolate cyclohydrolase [EC:1.5.1.5 3.5.4.9]	Energy metabolism%Metabolism of cofactors and vitamins
Viruses_Hug_MGV_seq_7562__full-cat_1_163	folD	folD; methylenetetrahydrofolate dehydrogenase (NADP+) / methenyltetrahydrofolate cyclohydrolase [EC:1.5.1.5 3.5.4.9]	Energy metabolism%Metabolism of cofactors and vitamins
Viruses_Hug_MGV_seq_7621__full-cat_1_71	folD	folD; methylenetetrahydrofolate dehydrogenase (NADP+) / methenyltetrahydrofolate cyclohydrolase [EC:1.5.1.5 3.5.4.9]	Energy metabolism%Metabolism of cofactors and vitamins
Viruses_Hug_MGV_seq_7688__full-cat_1_194	folD	folD; methylenetetrahydrofolate dehydrogenase (NADP+) / methenyltetrahydrofolate cyclohydrolase [EC:1.5.1.5 3.5.4.9]	Energy metabolism%Metabolism of cofactors and vitamins
Viruses_Hug_MGV_seq_7722__full-cat_1_192	folD	folD; methylenetetrahydrofolate dehydrogenase (NADP+) / methenyltetrahydrofolate cyclohydrolase [EC:1.5.1.5 3.5.4.9]	Energy metabolism%Metabolism of cofactors and vitamins
Viruses_Hug_MGV_seq_7804__full-cat_1_17	folD	folD; methylenetetrahydrofolate dehydrogenase (NADP+) / methenyltetrahydrofolate cyclohydrolase [EC:1.5.1.5 3.5.4.9]	Energy metabolism%Metabolism of cofactors and vitamins
Viruses_Hug_MGV_seq_7807__full-cat_1_61	folD	folD; methylenetetrahydrofolate dehydrogenase (NADP+) / methenyltetrahydrofolate cyclohydrolase [EC:1.5.1.5 3.5.4.9]	Energy metabolism%Metabolism of cofactors and vitamins
Viruses_Hug_MGV_seq_7815__full-cat_1_49	folD	folD; methylenetetrahydrofolate dehydrogenase (NADP+) / methenyltetrahydrofolate cyclohydrolase [EC:1.5.1.5 3.5.4.9]	Energy metabolism%Metabolism of cofactors and vitamins
Viruses_Hug_MGV_seq_7826__full-cat_1_132	folD	folD; methylenetetrahydrofolate dehydrogenase (NADP+) / methenyltetrahydrofolate cyclohydrolase [EC:1.5.1.5 3.5.4.9]	Energy metabolism%Metabolism of cofactors and vitamins
Viruses_Hug_MGV_seq_8051__full-cat_1_635	folD	folD; methylenetetrahydrofolate dehydrogenase (NADP+) / methenyltetrahydrofolate cyclohydrolase [EC:1.5.1.5 3.5.4.9]	Energy metabolism%Metabolism of cofactors and vitamins
Viruses_Hug_MGV_seq_8052__full-cat_1_825	folD	folD; methylenetetrahydrofolate dehydrogenase (NADP+) / methenyltetrahydrofolate cyclohydrolase [EC:1.5.1.5 3.5.4.9]	Energy metabolism%Metabolism of cofactors and vitamins
Viruses_Hug_MGV_seq_8059__full-cat_1_3	folD	folD; methylenetetrahydrofolate dehydrogenase (NADP+) / methenyltetrahydrofolate cyclohydrolase [EC:1.5.1.5 3.5.4.9]	Energy metabolism%Metabolism of cofactors and vitamins
Viruses_Hug_MGV_seq_8086__full-cat_1_271	folD	folD; methylenetetrahydrofolate dehydrogenase (NADP+) / methenyltetrahydrofolate cyclohydrolase [EC:1.5.1.5 3.5.4.9]	Energy metabolism%Metabolism of cofactors and vitamins
Viruses_Hug_MPGD_seq_8104__full-cat_1_808	folD	folD; methylenetetrahydrofolate dehydrogenase (NADP+) / methenyltetrahydrofolate cyclohydrolase [EC:1.5.1.5 3.5.4.9]	Energy metabolism%Metabolism of cofactors and vitamins
Viruses_Hug_MPGD_seq_8105__full-cat_1_8	folD	folD; methylenetetrahydrofolate dehydrogenase (NADP+) / methenyltetrahydrofolate cyclohydrolase [EC:1.5.1.5 3.5.4.9]	Energy metabolism%Metabolism of cofactors and vitamins
Viruses_Hug_MPGD_seq_8106__full-cat_1_8	folD	folD; methylenetetrahydrofolate dehydrogenase (NADP+) / methenyltetrahydrofolate cyclohydrolase [EC:1.5.1.5 3.5.4.9]	Energy metabolism%Metabolism of cofactors and vitamins
Viruses_Hug_MPGD_seq_8107__full-cat_1_8	folD	folD; methylenetetrahydrofolate dehydrogenase (NADP+) / methenyltetrahydrofolate cyclohydrolase [EC:1.5.1.5 3.5.4.9]	Energy metabolism%Metabolism of cofactors and vitamins
Viruses_Hug_MPGD_seq_8108__full-cat_1_8	folD	folD; methylenetetrahydrofolate dehydrogenase (NADP+) / methenyltetrahydrofolate cyclohydrolase [EC:1.5.1.5 3.5.4.9]	Energy metabolism%Metabolism of cofactors and vitamins
Viruses_Hug_MPGD_seq_8109__full-cat_1_8	folD	folD; methylenetetrahydrofolate dehydrogenase (NADP+) / methenyltetrahydrofolate cyclohydrolase [EC:1.5.1.5 3.5.4.9]	Energy metabolism%Metabolism of cofactors and vitamins
Viruses_Hug_MPGD_seq_8110__full-cat_1_8	folD	folD; methylenetetrahydrofolate dehydrogenase (NADP+) / methenyltetrahydrofolate cyclohydrolase [EC:1.5.1.5 3.5.4.9]	Energy metabolism%Metabolism of cofactors and vitamins
Viruses_Hug_MPGD_seq_8111__full-cat_1_8	folD	folD; methylenetetrahydrofolate dehydrogenase (NADP+) / methenyltetrahydrofolate cyclohydrolase [EC:1.5.1.5 3.5.4.9]	Energy metabolism%Metabolism of cofactors and vitamins
Viruses_Hug_MPGD_seq_8112__full-cat_1_8	folD	folD; methylenetetrahydrofolate dehydrogenase (NADP+) / methenyltetrahydrofolate cyclohydrolase [EC:1.5.1.5 3.5.4.9]	Energy metabolism%Metabolism of cofactors and vitamins
Viruses_Hug_MPGD_seq_8113__full-cat_1_8	folD	folD; methylenetetrahydrofolate dehydrogenase (NADP+) / methenyltetrahydrofolate cyclohydrolase [EC:1.5.1.5 3.5.4.9]	Energy metabolism%Metabolism of cofactors and vitamins
Viruses_Hug_MPGD_seq_8114__full-cat_1_759	folD	folD; methylenetetrahydrofolate dehydrogenase (NADP+) / methenyltetrahydrofolate cyclohydrolase [EC:1.5.1.5 3.5.4.9]	Energy metabolism%Metabolism of cofactors and vitamins
Viruses_Hug_MPGD_seq_8115__full-cat_1_12	folD	folD; methylenetetrahydrofolate dehydrogenase (NADP+) / methenyltetrahydrofolate cyclohydrolase [EC:1.5.1.5 3.5.4.9]	Energy metabolism%Metabolism of cofactors and vitamins
Viruses_Hug_MPGD_seq_8116__full-cat_1_792	folD	folD; methylenetetrahydrofolate dehydrogenase (NADP+) / methenyltetrahydrofolate cyclohydrolase [EC:1.5.1.5 3.5.4.9]	Energy metabolism%Metabolism of cofactors and vitamins
Viruses_Hug_MPGD_seq_8117__full-cat_1_12	folD	folD; methylenetetrahydrofolate dehydrogenase (NADP+) / methenyltetrahydrofolate cyclohydrolase [EC:1.5.1.5 3.5.4.9]	Energy metabolism%Metabolism of cofactors and vitamins
Viruses_Hug_MPGD_seq_8118__full-cat_1_12	folD	folD; methylenetetrahydrofolate dehydrogenase (NADP+) / methenyltetrahydrofolate cyclohydrolase [EC:1.5.1.5 3.5.4.9]	Energy metabolism%Metabolism of cofactors and vitamins
Viruses_Ref_Refdb_seq_1006__full-cat_1_121	folD	folD; methylenetetrahydrofolate dehydrogenase (NADP+) / methenyltetrahydrofolate cyclohydrolase [EC:1.5.1.5 3.5.4.9]	Energy metabolism%Metabolism of cofactors and vitamins
Viruses_Ref_Refdb_seq_1027__full-cat_1_129	folD	folD; methylenetetrahydrofolate dehydrogenase (NADP+) / methenyltetrahydrofolate cyclohydrolase [EC:1.5.1.5 3.5.4.9]	Energy metabolism%Metabolism of cofactors and vitamins
Viruses_Ref_Refdb_seq_1057__full-cat_1_147	folD	folD; methylenetetrahydrofolate dehydrogenase (NADP+) / methenyltetrahydrofolate cyclohydrolase [EC:1.5.1.5 3.5.4.9]	Energy metabolism%Metabolism of cofactors and vitamins
Viruses_Ref_Refdb_seq_1261__full-cat_1_635	folD	folD; methylenetetrahydrofolate dehydrogenase (NADP+) / methenyltetrahydrofolate cyclohydrolase [EC:1.5.1.5 3.5.4.9]	Energy metabolism%Metabolism of cofactors and vitamins
Viruses_Ref_Refdb_seq_1293__full-cat_1_12	folD	folD; methylenetetrahydrofolate dehydrogenase (NADP+) / methenyltetrahydrofolate cyclohydrolase [EC:1.5.1.5 3.5.4.9]	Energy metabolism%Metabolism of cofactors and vitamins
Viruses_Ref_Refdb_seq_1294__full-cat_1_12	folD	folD; methylenetetrahydrofolate dehydrogenase (NADP+) / methenyltetrahydrofolate cyclohydrolase [EC:1.5.1.5 3.5.4.9]	Energy metabolism%Metabolism of cofactors and vitamins
Viruses_Ref_Refdb_seq_1295__full-cat_1_792	folD	folD; methylenetetrahydrofolate dehydrogenase (NADP+) / methenyltetrahydrofolate cyclohydrolase [EC:1.5.1.5 3.5.4.9]	Energy metabolism%Metabolism of cofactors and vitamins
Viruses_Ref_Refdb_seq_1296__full-cat_1_12	folD	folD; methylenetetrahydrofolate dehydrogenase (NADP+) / methenyltetrahydrofolate cyclohydrolase [EC:1.5.1.5 3.5.4.9]	Energy metabolism%Metabolism of cofactors and vitamins
Viruses_Ref_Refdb_seq_1297__full-cat_1_759	folD	folD; methylenetetrahydrofolate dehydrogenase (NADP+) / methenyltetrahydrofolate cyclohydrolase [EC:1.5.1.5 3.5.4.9]	Energy metabolism%Metabolism of cofactors and vitamins
Viruses_Ref_Refdb_seq_1298__full-cat_1_8	folD	folD; methylenetetrahydrofolate dehydrogenase (NADP+) / methenyltetrahydrofolate cyclohydrolase [EC:1.5.1.5 3.5.4.9]	Energy metabolism%Metabolism of cofactors and vitamins
Viruses_Ref_Refdb_seq_1299__full-cat_1_8	folD	folD; methylenetetrahydrofolate dehydrogenase (NADP+) / methenyltetrahydrofolate cyclohydrolase [EC:1.5.1.5 3.5.4.9]	Energy metabolism%Metabolism of cofactors and vitamins
Viruses_Ref_Refdb_seq_1300__full-cat_1_8	folD	folD; methylenetetrahydrofolate dehydrogenase (NADP+) / methenyltetrahydrofolate cyclohydrolase [EC:1.5.1.5 3.5.4.9]	Energy metabolism%Metabolism of cofactors and vitamins
Viruses_Ref_Refdb_seq_1301__full-cat_1_8	folD	folD; methylenetetrahydrofolate dehydrogenase (NADP+) / methenyltetrahydrofolate cyclohydrolase [EC:1.5.1.5 3.5.4.9]	Energy metabolism%Metabolism of cofactors and vitamins
Viruses_Ref_Refdb_seq_1302__full-cat_1_8	folD	folD; methylenetetrahydrofolate dehydrogenase (NADP+) / methenyltetrahydrofolate cyclohydrolase [EC:1.5.1.5 3.5.4.9]	Energy metabolism%Metabolism of cofactors and vitamins
Viruses_Ref_Refdb_seq_1303__full-cat_1_8	folD	folD; methylenetetrahydrofolate dehydrogenase (NADP+) / methenyltetrahydrofolate cyclohydrolase [EC:1.5.1.5 3.5.4.9]	Energy metabolism%Metabolism of cofactors and vitamins
Viruses_Ref_Refdb_seq_1304__full-cat_1_8	folD	folD; methylenetetrahydrofolate dehydrogenase (NADP+) / methenyltetrahydrofolate cyclohydrolase [EC:1.5.1.5 3.5.4.9]	Energy metabolism%Metabolism of cofactors and vitamins
Viruses_Ref_Refdb_seq_1305__full-cat_1_8	folD	folD; methylenetetrahydrofolate dehydrogenase (NADP+) / methenyltetrahydrofolate cyclohydrolase [EC:1.5.1.5 3.5.4.9]	Energy metabolism%Metabolism of cofactors and vitamins
Viruses_Ref_Refdb_seq_1306__full-cat_1_8	folD	folD; methylenetetrahydrofolate dehydrogenase (NADP+) / methenyltetrahydrofolate cyclohydrolase [EC:1.5.1.5 3.5.4.9]	Energy metabolism%Metabolism of cofactors and vitamins
Viruses_Ref_Refdb_seq_1307__full-cat_1_808	folD	folD; methylenetetrahydrofolate dehydrogenase (NADP+) / methenyltetrahydrofolate cyclohydrolase [EC:1.5.1.5 3.5.4.9]	Energy metabolism%Metabolism of cofactors and vitamins
Viruses_Ref_Refdb_seq_1311__full-cat_1_83	folD	folD; methylenetetrahydrofolate dehydrogenase (NADP+) / methenyltetrahydrofolate cyclohydrolase [EC:1.5.1.5 3.5.4.9]	Energy metabolism%Metabolism of cofactors and vitamins
Viruses_Ref_Refdb_seq_1314__full-cat_1_94	folD	folD; methylenetetrahydrofolate dehydrogenase (NADP+) / methenyltetrahydrofolate cyclohydrolase [EC:1.5.1.5 3.5.4.9]	Energy metabolism%Metabolism of cofactors and vitamins
Viruses_Ref_Refdb_seq_1395__full-cat_1_151	folD	folD; methylenetetrahydrofolate dehydrogenase (NADP+) / methenyltetrahydrofolate cyclohydrolase [EC:1.5.1.5 3.5.4.9]	Energy metabolism%Metabolism of cofactors and vitamins
Viruses_Ref_Refdb_seq_1514__full-cat_2_93	folD	folD; methylenetetrahydrofolate dehydrogenase (NADP+) / methenyltetrahydrofolate cyclohydrolase [EC:1.5.1.5 3.5.4.9]	Energy metabolism%Metabolism of cofactors and vitamins
Viruses_Ref_Refdb_seq_155__full-cat_1_151	folD	folD; methylenetetrahydrofolate dehydrogenase (NADP+) / methenyltetrahydrofolate cyclohydrolase [EC:1.5.1.5 3.5.4.9]	Energy metabolism%Metabolism of cofactors and vitamins
Viruses_Ref_Refdb_seq_1644__full-cat_1_54	folD	folD; methylenetetrahydrofolate dehydrogenase (NADP+) / methenyltetrahydrofolate cyclohydrolase [EC:1.5.1.5 3.5.4.9]	Energy metabolism%Metabolism of cofactors and vitamins
Viruses_Ref_Refdb_seq_1686__full-cat_1_196	folD	folD; methylenetetrahydrofolate dehydrogenase (NADP+) / methenyltetrahydrofolate cyclohydrolase [EC:1.5.1.5 3.5.4.9]	Energy metabolism%Metabolism of cofactors and vitamins
Viruses_Ref_Refdb_seq_1695__full-cat_1_129	folD	folD; methylenetetrahydrofolate dehydrogenase (NADP+) / methenyltetrahydrofolate cyclohydrolase [EC:1.5.1.5 3.5.4.9]	Energy metabolism%Metabolism of cofactors and vitamins
Viruses_Ref_Refdb_seq_1798__full-cat_1_209	folD	folD; methylenetetrahydrofolate dehydrogenase (NADP+) / methenyltetrahydrofolate cyclohydrolase [EC:1.5.1.5 3.5.4.9]	Energy metabolism%Metabolism of cofactors and vitamins
Viruses_Ref_Refdb_seq_1814__full-cat_1_234	folD	folD; methylenetetrahydrofolate dehydrogenase (NADP+) / methenyltetrahydrofolate cyclohydrolase [EC:1.5.1.5 3.5.4.9]	Energy metabolism%Metabolism of cofactors and vitamins
Viruses_Ref_Refdb_seq_1819__full-cat_1_126	folD	folD; methylenetetrahydrofolate dehydrogenase (NADP+) / methenyltetrahydrofolate cyclohydrolase [EC:1.5.1.5 3.5.4.9]	Energy metabolism%Metabolism of cofactors and vitamins
Viruses_Ref_Refdb_seq_1826__full-cat_1_245	folD	folD; methylenetetrahydrofolate dehydrogenase (NADP+) / methenyltetrahydrofolate cyclohydrolase [EC:1.5.1.5 3.5.4.9]	Energy metabolism%Metabolism of cofactors and vitamins
Viruses_Ref_Refdb_seq_1929__full-cat_1_29	folD	folD; methylenetetrahydrofolate dehydrogenase (NADP+) / methenyltetrahydrofolate cyclohydrolase [EC:1.5.1.5 3.5.4.9]	Energy metabolism%Metabolism of cofactors and vitamins
Viruses_Ref_Refdb_seq_1951__full-cat_1_115	folD	folD; methylenetetrahydrofolate dehydrogenase (NADP+) / methenyltetrahydrofolate cyclohydrolase [EC:1.5.1.5 3.5.4.9]	Energy metabolism%Metabolism of cofactors and vitamins
Viruses_Ref_Refdb_seq_2061__full-cat_1_181	folD	folD; methylenetetrahydrofolate dehydrogenase (NADP+) / methenyltetrahydrofolate cyclohydrolase [EC:1.5.1.5 3.5.4.9]	Energy metabolism%Metabolism of cofactors and vitamins
Viruses_Ref_Refdb_seq_2088__full-cat_1_233	folD	folD; methylenetetrahydrofolate dehydrogenase (NADP+) / methenyltetrahydrofolate cyclohydrolase [EC:1.5.1.5 3.5.4.9]	Energy metabolism%Metabolism of cofactors and vitamins
Viruses_Ref_Refdb_seq_2128__full-cat_1_204	folD	folD; methylenetetrahydrofolate dehydrogenase (NADP+) / methenyltetrahydrofolate cyclohydrolase [EC:1.5.1.5 3.5.4.9]	Energy metabolism%Metabolism of cofactors and vitamins
Viruses_Ref_Refdb_seq_213__full-cat_1_3	folD	folD; methylenetetrahydrofolate dehydrogenase (NADP+) / methenyltetrahydrofolate cyclohydrolase [EC:1.5.1.5 3.5.4.9]	Energy metabolism%Metabolism of cofactors and vitamins
Viruses_Ref_Refdb_seq_2303__full-cat_1_36	folD	folD; methylenetetrahydrofolate dehydrogenase (NADP+) / methenyltetrahydrofolate cyclohydrolase [EC:1.5.1.5 3.5.4.9]	Energy metabolism%Metabolism of cofactors and vitamins
Viruses_Ref_Refdb_seq_2310__full-cat_1_85	folD	folD; methylenetetrahydrofolate dehydrogenase (NADP+) / methenyltetrahydrofolate cyclohydrolase [EC:1.5.1.5 3.5.4.9]	Energy metabolism%Metabolism of cofactors and vitamins
Viruses_Ref_Refdb_seq_2332__full-cat_1_271	folD	folD; methylenetetrahydrofolate dehydrogenase (NADP+) / methenyltetrahydrofolate cyclohydrolase [EC:1.5.1.5 3.5.4.9]	Energy metabolism%Metabolism of cofactors and vitamins
Viruses_Ref_Refdb_seq_24__full-cat_1_184	folD	folD; methylenetetrahydrofolate dehydrogenase (NADP+) / methenyltetrahydrofolate cyclohydrolase [EC:1.5.1.5 3.5.4.9]	Energy metabolism%Metabolism of cofactors and vitamins
Viruses_Ref_Refdb_seq_2404__full-cat_1_184	folD	folD; methylenetetrahydrofolate dehydrogenase (NADP+) / methenyltetrahydrofolate cyclohydrolase [EC:1.5.1.5 3.5.4.9]	Energy metabolism%Metabolism of cofactors and vitamins
Viruses_Ref_Refdb_seq_2702__full-cat_1_87	folD	folD; methylenetetrahydrofolate dehydrogenase (NADP+) / methenyltetrahydrofolate cyclohydrolase [EC:1.5.1.5 3.5.4.9]	Energy metabolism%Metabolism of cofactors and vitamins
Viruses_Ref_Refdb_seq_2718__full-cat_1_379	folD	folD; methylenetetrahydrofolate dehydrogenase (NADP+) / methenyltetrahydrofolate cyclohydrolase [EC:1.5.1.5 3.5.4.9]	Energy metabolism%Metabolism of cofactors and vitamins
Viruses_Ref_Refdb_seq_2742__full-cat_1_184	folD	folD; methylenetetrahydrofolate dehydrogenase (NADP+) / methenyltetrahydrofolate cyclohydrolase [EC:1.5.1.5 3.5.4.9]	Energy metabolism%Metabolism of cofactors and vitamins
Viruses_Ref_Refdb_seq_280__full-cat_1_482	folD	folD; methylenetetrahydrofolate dehydrogenase (NADP+) / methenyltetrahydrofolate cyclohydrolase [EC:1.5.1.5 3.5.4.9]	Energy metabolism%Metabolism of cofactors and vitamins
Viruses_Ref_Refdb_seq_2837__full-cat_1_63	folD	folD; methylenetetrahydrofolate dehydrogenase (NADP+) / methenyltetrahydrofolate cyclohydrolase [EC:1.5.1.5 3.5.4.9]	Energy metabolism%Metabolism of cofactors and vitamins
Viruses_Ref_Refdb_seq_2845__full-cat_1_132	folD	folD; methylenetetrahydrofolate dehydrogenase (NADP+) / methenyltetrahydrofolate cyclohydrolase [EC:1.5.1.5 3.5.4.9]	Energy metabolism%Metabolism of cofactors and vitamins
Viruses_Ref_Refdb_seq_290__full-cat_1_188	folD	folD; methylenetetrahydrofolate dehydrogenase (NADP+) / methenyltetrahydrofolate cyclohydrolase [EC:1.5.1.5 3.5.4.9]	Energy metabolism%Metabolism of cofactors and vitamins
Viruses_Ref_Refdb_seq_2903__full-cat_1_149	folD	folD; methylenetetrahydrofolate dehydrogenase (NADP+) / methenyltetrahydrofolate cyclohydrolase [EC:1.5.1.5 3.5.4.9]	Energy metabolism%Metabolism of cofactors and vitamins
Viruses_Ref_Refdb_seq_2939__full-cat_1_235	folD	folD; methylenetetrahydrofolate dehydrogenase (NADP+) / methenyltetrahydrofolate cyclohydrolase [EC:1.5.1.5 3.5.4.9]	Energy metabolism%Metabolism of cofactors and vitamins
Viruses_Ref_Refdb_seq_2957__full-cat_1_112	folD	folD; methylenetetrahydrofolate dehydrogenase (NADP+) / methenyltetrahydrofolate cyclohydrolase [EC:1.5.1.5 3.5.4.9]	Energy metabolism%Metabolism of cofactors and vitamins
Viruses_Ref_Refdb_seq_2971__full-cat_1_164	folD	folD; methylenetetrahydrofolate dehydrogenase (NADP+) / methenyltetrahydrofolate cyclohydrolase [EC:1.5.1.5 3.5.4.9]	Energy metabolism%Metabolism of cofactors and vitamins
Viruses_Ref_Refdb_seq_3061__full-cat_1_181	folD	folD; methylenetetrahydrofolate dehydrogenase (NADP+) / methenyltetrahydrofolate cyclohydrolase [EC:1.5.1.5 3.5.4.9]	Energy metabolism%Metabolism of cofactors and vitamins
Viruses_Ref_Refdb_seq_3062__full-cat_1_96	folD	folD; methylenetetrahydrofolate dehydrogenase (NADP+) / methenyltetrahydrofolate cyclohydrolase [EC:1.5.1.5 3.5.4.9]	Energy metabolism%Metabolism of cofactors and vitamins
Viruses_Ref_Refdb_seq_3151__full-cat_1_86	folD	folD; methylenetetrahydrofolate dehydrogenase (NADP+) / methenyltetrahydrofolate cyclohydrolase [EC:1.5.1.5 3.5.4.9]	Energy metabolism%Metabolism of cofactors and vitamins
Viruses_Ref_Refdb_seq_322__full-cat_1_825	folD	folD; methylenetetrahydrofolate dehydrogenase (NADP+) / methenyltetrahydrofolate cyclohydrolase [EC:1.5.1.5 3.5.4.9]	Energy metabolism%Metabolism of cofactors and vitamins
Viruses_Ref_Refdb_seq_3220__full-cat_1_238	folD	folD; methylenetetrahydrofolate dehydrogenase (NADP+) / methenyltetrahydrofolate cyclohydrolase [EC:1.5.1.5 3.5.4.9]	Energy metabolism%Metabolism of cofactors and vitamins
Viruses_Ref_Refdb_seq_3233__full-cat_1_187	folD	folD; methylenetetrahydrofolate dehydrogenase (NADP+) / methenyltetrahydrofolate cyclohydrolase [EC:1.5.1.5 3.5.4.9]	Energy metabolism%Metabolism of cofactors and vitamins
Viruses_Ref_Refdb_seq_3236__full-cat_1_18	folD	folD; methylenetetrahydrofolate dehydrogenase (NADP+) / methenyltetrahydrofolate cyclohydrolase [EC:1.5.1.5 3.5.4.9]	Energy metabolism%Metabolism of cofactors and vitamins
Viruses_Ref_Refdb_seq_3260__full-cat_1_42	folD	folD; methylenetetrahydrofolate dehydrogenase (NADP+) / methenyltetrahydrofolate cyclohydrolase [EC:1.5.1.5 3.5.4.9]	Energy metabolism%Metabolism of cofactors and vitamins
Viruses_Ref_Refdb_seq_3264__full-cat_1_620	folD	folD; methylenetetrahydrofolate dehydrogenase (NADP+) / methenyltetrahydrofolate cyclohydrolase [EC:1.5.1.5 3.5.4.9]	Energy metabolism%Metabolism of cofactors and vitamins
Viruses_Ref_Refdb_seq_3266__full-cat_1_174	folD	folD; methylenetetrahydrofolate dehydrogenase (NADP+) / methenyltetrahydrofolate cyclohydrolase [EC:1.5.1.5 3.5.4.9]	Energy metabolism%Metabolism of cofactors and vitamins
Viruses_Ref_Refdb_seq_3370__full-cat_1_195	folD	folD; methylenetetrahydrofolate dehydrogenase (NADP+) / methenyltetrahydrofolate cyclohydrolase [EC:1.5.1.5 3.5.4.9]	Energy metabolism%Metabolism of cofactors and vitamins
Viruses_Ref_Refdb_seq_3426__full-cat_1_248	folD	folD; methylenetetrahydrofolate dehydrogenase (NADP+) / methenyltetrahydrofolate cyclohydrolase [EC:1.5.1.5 3.5.4.9]	Energy metabolism%Metabolism of cofactors and vitamins
Viruses_Ref_Refdb_seq_3512__full-cat_1_215	folD	folD; methylenetetrahydrofolate dehydrogenase (NADP+) / methenyltetrahydrofolate cyclohydrolase [EC:1.5.1.5 3.5.4.9]	Energy metabolism%Metabolism of cofactors and vitamins
Viruses_Ref_Refdb_seq_3564__full-cat_1_184	folD	folD; methylenetetrahydrofolate dehydrogenase (NADP+) / methenyltetrahydrofolate cyclohydrolase [EC:1.5.1.5 3.5.4.9]	Energy metabolism%Metabolism of cofactors and vitamins
Viruses_Ref_Refdb_seq_375__full-cat_1_249	folD	folD; methylenetetrahydrofolate dehydrogenase (NADP+) / methenyltetrahydrofolate cyclohydrolase [EC:1.5.1.5 3.5.4.9]	Energy metabolism%Metabolism of cofactors and vitamins
Viruses_Ref_Refdb_seq_3759__full-cat_1_625	folD	folD; methylenetetrahydrofolate dehydrogenase (NADP+) / methenyltetrahydrofolate cyclohydrolase [EC:1.5.1.5 3.5.4.9]	Energy metabolism%Metabolism of cofactors and vitamins
Viruses_Ref_Refdb_seq_3829__full-cat_1_85	folD	folD; methylenetetrahydrofolate dehydrogenase (NADP+) / methenyltetrahydrofolate cyclohydrolase [EC:1.5.1.5 3.5.4.9]	Energy metabolism%Metabolism of cofactors and vitamins
Viruses_Ref_Refdb_seq_3981__full-cat_1_195	folD	folD; methylenetetrahydrofolate dehydrogenase (NADP+) / methenyltetrahydrofolate cyclohydrolase [EC:1.5.1.5 3.5.4.9]	Energy metabolism%Metabolism of cofactors and vitamins
Viruses_Ref_Refdb_seq_4045__full-cat_1_131	folD	folD; methylenetetrahydrofolate dehydrogenase (NADP+) / methenyltetrahydrofolate cyclohydrolase [EC:1.5.1.5 3.5.4.9]	Energy metabolism%Metabolism of cofactors and vitamins
Viruses_Ref_Refdb_seq_4070__full-cat_1_74	folD	folD; methylenetetrahydrofolate dehydrogenase (NADP+) / methenyltetrahydrofolate cyclohydrolase [EC:1.5.1.5 3.5.4.9]	Energy metabolism%Metabolism of cofactors and vitamins
Viruses_Ref_Refdb_seq_4079__full-cat_1_21	folD	folD; methylenetetrahydrofolate dehydrogenase (NADP+) / methenyltetrahydrofolate cyclohydrolase [EC:1.5.1.5 3.5.4.9]	Energy metabolism%Metabolism of cofactors and vitamins
Viruses_Ref_Refdb_seq_4082__full-cat_1_212	folD	folD; methylenetetrahydrofolate dehydrogenase (NADP+) / methenyltetrahydrofolate cyclohydrolase [EC:1.5.1.5 3.5.4.9]	Energy metabolism%Metabolism of cofactors and vitamins
Viruses_Ref_Refdb_seq_4216__full-cat_1_3	folD	folD; methylenetetrahydrofolate dehydrogenase (NADP+) / methenyltetrahydrofolate cyclohydrolase [EC:1.5.1.5 3.5.4.9]	Energy metabolism%Metabolism of cofactors and vitamins
Viruses_Ref_Refdb_seq_4256__full-cat_1_93	folD	folD; methylenetetrahydrofolate dehydrogenase (NADP+) / methenyltetrahydrofolate cyclohydrolase [EC:1.5.1.5 3.5.4.9]	Energy metabolism%Metabolism of cofactors and vitamins
Viruses_Ref_Refdb_seq_4279__full-cat_1_89	folD	folD; methylenetetrahydrofolate dehydrogenase (NADP+) / methenyltetrahydrofolate cyclohydrolase [EC:1.5.1.5 3.5.4.9]	Energy metabolism%Metabolism of cofactors and vitamins
Viruses_Ref_Refdb_seq_433__full-cat_1_93	folD	folD; methylenetetrahydrofolate dehydrogenase (NADP+) / methenyltetrahydrofolate cyclohydrolase [EC:1.5.1.5 3.5.4.9]	Energy metabolism%Metabolism of cofactors and vitamins
Viruses_Ref_Refdb_seq_4365__full-cat_1_184	folD	folD; methylenetetrahydrofolate dehydrogenase (NADP+) / methenyltetrahydrofolate cyclohydrolase [EC:1.5.1.5 3.5.4.9]	Energy metabolism%Metabolism of cofactors and vitamins
Viruses_Ref_Refdb_seq_4367__full-cat_1_77	folD	folD; methylenetetrahydrofolate dehydrogenase (NADP+) / methenyltetrahydrofolate cyclohydrolase [EC:1.5.1.5 3.5.4.9]	Energy metabolism%Metabolism of cofactors and vitamins
Viruses_Ref_Refdb_seq_4370__full-cat_1_41	folD	folD; methylenetetrahydrofolate dehydrogenase (NADP+) / methenyltetrahydrofolate cyclohydrolase [EC:1.5.1.5 3.5.4.9]	Energy metabolism%Metabolism of cofactors and vitamins
Viruses_Ref_Refdb_seq_4457__full-cat_1_53	folD	folD; methylenetetrahydrofolate dehydrogenase (NADP+) / methenyltetrahydrofolate cyclohydrolase [EC:1.5.1.5 3.5.4.9]	Energy metabolism%Metabolism of cofactors and vitamins
Viruses_Ref_Refdb_seq_4658__full-cat_1_192	folD	folD; methylenetetrahydrofolate dehydrogenase (NADP+) / methenyltetrahydrofolate cyclohydrolase [EC:1.5.1.5 3.5.4.9]	Energy metabolism%Metabolism of cofactors and vitamins
Viruses_Ref_Refdb_seq_4722__full-cat_1_135	folD	folD; methylenetetrahydrofolate dehydrogenase (NADP+) / methenyltetrahydrofolate cyclohydrolase [EC:1.5.1.5 3.5.4.9]	Energy metabolism%Metabolism of cofactors and vitamins
Viruses_Ref_Refdb_seq_4726__full-cat_1_114	folD	folD; methylenetetrahydrofolate dehydrogenase (NADP+) / methenyltetrahydrofolate cyclohydrolase [EC:1.5.1.5 3.5.4.9]	Energy metabolism%Metabolism of cofactors and vitamins
Viruses_Ref_Refdb_seq_476__full-cat_1_326	folD	folD; methylenetetrahydrofolate dehydrogenase (NADP+) / methenyltetrahydrofolate cyclohydrolase [EC:1.5.1.5 3.5.4.9]	Energy metabolism%Metabolism of cofactors and vitamins
Viruses_Ref_Refdb_seq_4809__full-cat_1_7	folD	folD; methylenetetrahydrofolate dehydrogenase (NADP+) / methenyltetrahydrofolate cyclohydrolase [EC:1.5.1.5 3.5.4.9]	Energy metabolism%Metabolism of cofactors and vitamins
Viruses_Ref_Refdb_seq_4894__full-cat_1_80	folD	folD; methylenetetrahydrofolate dehydrogenase (NADP+) / methenyltetrahydrofolate cyclohydrolase [EC:1.5.1.5 3.5.4.9]	Energy metabolism%Metabolism of cofactors and vitamins
Viruses_Ref_Refdb_seq_4945__full-cat_1_49	folD	folD; methylenetetrahydrofolate dehydrogenase (NADP+) / methenyltetrahydrofolate cyclohydrolase [EC:1.5.1.5 3.5.4.9]	Energy metabolism%Metabolism of cofactors and vitamins
Viruses_Ref_Refdb_seq_5014__full-cat_1_139	folD	folD; methylenetetrahydrofolate dehydrogenase (NADP+) / methenyltetrahydrofolate cyclohydrolase [EC:1.5.1.5 3.5.4.9]	Energy metabolism%Metabolism of cofactors and vitamins
Viruses_Ref_Refdb_seq_5096__full-cat_1_162	folD	folD; methylenetetrahydrofolate dehydrogenase (NADP+) / methenyltetrahydrofolate cyclohydrolase [EC:1.5.1.5 3.5.4.9]	Energy metabolism%Metabolism of cofactors and vitamins
Viruses_Ref_Refdb_seq_5202__full-cat_1_184	folD	folD; methylenetetrahydrofolate dehydrogenase (NADP+) / methenyltetrahydrofolate cyclohydrolase [EC:1.5.1.5 3.5.4.9]	Energy metabolism%Metabolism of cofactors and vitamins
Viruses_Ref_Refdb_seq_5295__full-cat_1_71	folD	folD; methylenetetrahydrofolate dehydrogenase (NADP+) / methenyltetrahydrofolate cyclohydrolase [EC:1.5.1.5 3.5.4.9]	Energy metabolism%Metabolism of cofactors and vitamins
Viruses_Ref_Refdb_seq_5307__full-cat_1_181	folD	folD; methylenetetrahydrofolate dehydrogenase (NADP+) / methenyltetrahydrofolate cyclohydrolase [EC:1.5.1.5 3.5.4.9]	Energy metabolism%Metabolism of cofactors and vitamins
Viruses_Ref_Refdb_seq_542__full-cat_1_132	folD	folD; methylenetetrahydrofolate dehydrogenase (NADP+) / methenyltetrahydrofolate cyclohydrolase [EC:1.5.1.5 3.5.4.9]	Energy metabolism%Metabolism of cofactors and vitamins
Viruses_Ref_Refdb_seq_556__full-cat_1_149	folD	folD; methylenetetrahydrofolate dehydrogenase (NADP+) / methenyltetrahydrofolate cyclohydrolase [EC:1.5.1.5 3.5.4.9]	Energy metabolism%Metabolism of cofactors and vitamins
Viruses_Ref_Refdb_seq_5581__full-cat_1_163	folD	folD; methylenetetrahydrofolate dehydrogenase (NADP+) / methenyltetrahydrofolate cyclohydrolase [EC:1.5.1.5 3.5.4.9]	Energy metabolism%Metabolism of cofactors and vitamins
Viruses_Ref_Refdb_seq_5594__full-cat_1_195	folD	folD; methylenetetrahydrofolate dehydrogenase (NADP+) / methenyltetrahydrofolate cyclohydrolase [EC:1.5.1.5 3.5.4.9]	Energy metabolism%Metabolism of cofactors and vitamins
Viruses_Ref_Refdb_seq_5881__full-cat_1_136	folD	folD; methylenetetrahydrofolate dehydrogenase (NADP+) / methenyltetrahydrofolate cyclohydrolase [EC:1.5.1.5 3.5.4.9]	Energy metabolism%Metabolism of cofactors and vitamins
Viruses_Ref_Refdb_seq_5902__full-cat_1_163	folD	folD; methylenetetrahydrofolate dehydrogenase (NADP+) / methenyltetrahydrofolate cyclohydrolase [EC:1.5.1.5 3.5.4.9]	Energy metabolism%Metabolism of cofactors and vitamins
Viruses_Ref_Refdb_seq_5903__full-cat_1_139	folD	folD; methylenetetrahydrofolate dehydrogenase (NADP+) / methenyltetrahydrofolate cyclohydrolase [EC:1.5.1.5 3.5.4.9]	Energy metabolism%Metabolism of cofactors and vitamins
Viruses_Ref_Refdb_seq_598__full-cat_1_215	folD	folD; methylenetetrahydrofolate dehydrogenase (NADP+) / methenyltetrahydrofolate cyclohydrolase [EC:1.5.1.5 3.5.4.9]	Energy metabolism%Metabolism of cofactors and vitamins
Viruses_Ref_Refdb_seq_670__full-cat_1_195	folD	folD; methylenetetrahydrofolate dehydrogenase (NADP+) / methenyltetrahydrofolate cyclohydrolase [EC:1.5.1.5 3.5.4.9]	Energy metabolism%Metabolism of cofactors and vitamins
Viruses_Ref_Refdb_seq_690__full-cat_1_132	folD	folD; methylenetetrahydrofolate dehydrogenase (NADP+) / methenyltetrahydrofolate cyclohydrolase [EC:1.5.1.5 3.5.4.9]	Energy metabolism%Metabolism of cofactors and vitamins
Viruses_Ref_Refdb_seq_702__full-cat_1_183	folD	folD; methylenetetrahydrofolate dehydrogenase (NADP+) / methenyltetrahydrofolate cyclohydrolase [EC:1.5.1.5 3.5.4.9]	Energy metabolism%Metabolism of cofactors and vitamins
Viruses_Ref_Refdb_seq_715__full-cat_1_158	folD	folD; methylenetetrahydrofolate dehydrogenase (NADP+) / methenyltetrahydrofolate cyclohydrolase [EC:1.5.1.5 3.5.4.9]	Energy metabolism%Metabolism of cofactors and vitamins
Viruses_Ref_Refdb_seq_72__full-cat_1_201	folD	folD; methylenetetrahydrofolate dehydrogenase (NADP+) / methenyltetrahydrofolate cyclohydrolase [EC:1.5.1.5 3.5.4.9]	Energy metabolism%Metabolism of cofactors and vitamins
Viruses_Ref_Refdb_seq_723__full-cat_1_17	folD	folD; methylenetetrahydrofolate dehydrogenase (NADP+) / methenyltetrahydrofolate cyclohydrolase [EC:1.5.1.5 3.5.4.9]	Energy metabolism%Metabolism of cofactors and vitamins
Viruses_Ref_Refdb_seq_73__full-cat_1_167	folD	folD; methylenetetrahydrofolate dehydrogenase (NADP+) / methenyltetrahydrofolate cyclohydrolase [EC:1.5.1.5 3.5.4.9]	Energy metabolism%Metabolism of cofactors and vitamins
Viruses_Ref_Refdb_seq_756__full-cat_1_62	folD	folD; methylenetetrahydrofolate dehydrogenase (NADP+) / methenyltetrahydrofolate cyclohydrolase [EC:1.5.1.5 3.5.4.9]	Energy metabolism%Metabolism of cofactors and vitamins
Viruses_Ref_Refdb_seq_85__full-cat_1_195	folD	folD; methylenetetrahydrofolate dehydrogenase (NADP+) / methenyltetrahydrofolate cyclohydrolase [EC:1.5.1.5 3.5.4.9]	Energy metabolism%Metabolism of cofactors and vitamins
Viruses_Ref_Refdb_seq_861__full-cat_1_184	folD	folD; methylenetetrahydrofolate dehydrogenase (NADP+) / methenyltetrahydrofolate cyclohydrolase [EC:1.5.1.5 3.5.4.9]	Energy metabolism%Metabolism of cofactors and vitamins
Viruses_Ref_Refdb_seq_945__full-cat_1_43	folD	folD; methylenetetrahydrofolate dehydrogenase (NADP+) / methenyltetrahydrofolate cyclohydrolase [EC:1.5.1.5 3.5.4.9]	Energy metabolism%Metabolism of cofactors and vitamins
Viruses_Ref_Refdb_seq_975__full-cat_1_194	folD	folD; methylenetetrahydrofolate dehydrogenase (NADP+) / methenyltetrahydrofolate cyclohydrolase [EC:1.5.1.5 3.5.4.9]	Energy metabolism%Metabolism of cofactors and vitamins
Viruses_Sal_ASVD_seq_5984__full-cat_1_14	folD	folD; methylenetetrahydrofolate dehydrogenase (NADP+) / methenyltetrahydrofolate cyclohydrolase [EC:1.5.1.5 3.5.4.9]	Energy metabolism%Metabolism of cofactors and vitamins
Viruses_Unk_CLEVD_seq_6168__full-cat_1_24	folD	folD; methylenetetrahydrofolate dehydrogenase (NADP+) / methenyltetrahydrofolate cyclohydrolase [EC:1.5.1.5 3.5.4.9]	Energy metabolism%Metabolism of cofactors and vitamins
Viruses_Unk_CLEVD_seq_6178__full-cat_1_95	folD	folD; methylenetetrahydrofolate dehydrogenase (NADP+) / methenyltetrahydrofolate cyclohydrolase [EC:1.5.1.5 3.5.4.9]	Energy metabolism%Metabolism of cofactors and vitamins
Viruses_Unk_CLEVD_seq_6256__full-cat_1_67	folD	folD; methylenetetrahydrofolate dehydrogenase (NADP+) / methenyltetrahydrofolate cyclohydrolase [EC:1.5.1.5 3.5.4.9]	Energy metabolism%Metabolism of cofactors and vitamins
Viruses_Unk_CLEVD_seq_6346__full-cat_1_216	folD	folD; methylenetetrahydrofolate dehydrogenase (NADP+) / methenyltetrahydrofolate cyclohydrolase [EC:1.5.1.5 3.5.4.9]	Energy metabolism%Metabolism of cofactors and vitamins
Viruses_Unk_CLEVD_seq_6444__full-cat_1_314	folD	folD; methylenetetrahydrofolate dehydrogenase (NADP+) / methenyltetrahydrofolate cyclohydrolase [EC:1.5.1.5 3.5.4.9]	Energy metabolism%Metabolism of cofactors and vitamins
Viruses_Unk_CLEVD_seq_6446__full-cat_1_24	folD	folD; methylenetetrahydrofolate dehydrogenase (NADP+) / methenyltetrahydrofolate cyclohydrolase [EC:1.5.1.5 3.5.4.9]	Energy metabolism%Metabolism of cofactors and vitamins
Viruses_Unk_EVP_seq_6492__full-cat_1_187	folD	folD; methylenetetrahydrofolate dehydrogenase (NADP+) / methenyltetrahydrofolate cyclohydrolase [EC:1.5.1.5 3.5.4.9]	Energy metabolism%Metabolism of cofactors and vitamins
Proviruses_Ref_Refdb_seq_3612__full-cat_1_79	galactosamine-1-phosphate N-acetyltransferase	K23144; UDP-N-acetylglucosamine diphosphorylase / glucose-1-phosphate thymidylyltransferase / UDP-N-acetylgalactosamine diphosphorylase / glucosamine-1-phosphate N-acetyltransferase / galactosamine-1-phosphate N-acetyltransferase [EC:2.7.7.23 2.7.7.24 2.7.7.83 2.3.1.157 2.3.1.276]	Biosynthesis of other secondary metabolites%Carbohydrate metabolism%Metabolism of terpenoids and polyketides
Proviruses_Ref_Refdb_seq_876__full-cat_1_3	galactosamine-1-phosphate N-acetyltransferase	K23144; UDP-N-acetylglucosamine diphosphorylase / glucose-1-phosphate thymidylyltransferase / UDP-N-acetylgalactosamine diphosphorylase / glucosamine-1-phosphate N-acetyltransferase / galactosamine-1-phosphate N-acetyltransferase [EC:2.7.7.23 2.7.7.24 2.7.7.83 2.3.1.157 2.3.1.276]	Biosynthesis of other secondary metabolites%Carbohydrate metabolism%Metabolism of terpenoids and polyketides
Viruses_Fam_COFRD_seq_11350__full-cat_1_56	galactosamine-1-phosphate N-acetyltransferase	K23144; UDP-N-acetylglucosamine diphosphorylase / glucose-1-phosphate thymidylyltransferase / UDP-N-acetylgalactosamine diphosphorylase / glucosamine-1-phosphate N-acetyltransferase / galactosamine-1-phosphate N-acetyltransferase [EC:2.7.7.23 2.7.7.24 2.7.7.83 2.3.1.157 2.3.1.276]	Biosynthesis of other secondary metabolites%Carbohydrate metabolism%Metabolism of terpenoids and polyketides
Viruses_Fam_COFRD_seq_11357__full-cat_1_235	galactosamine-1-phosphate N-acetyltransferase	K23144; UDP-N-acetylglucosamine diphosphorylase / glucose-1-phosphate thymidylyltransferase / UDP-N-acetylgalactosamine diphosphorylase / glucosamine-1-phosphate N-acetyltransferase / galactosamine-1-phosphate N-acetyltransferase [EC:2.7.7.23 2.7.7.24 2.7.7.83 2.3.1.157 2.3.1.276]	Biosynthesis of other secondary metabolites%Carbohydrate metabolism%Metabolism of terpenoids and polyketides
Viruses_Fam_COFRD_seq_11519__full-cat_1_374	galactosamine-1-phosphate N-acetyltransferase	K23144; UDP-N-acetylglucosamine diphosphorylase / glucose-1-phosphate thymidylyltransferase / UDP-N-acetylgalactosamine diphosphorylase / glucosamine-1-phosphate N-acetyltransferase / galactosamine-1-phosphate N-acetyltransferase [EC:2.7.7.23 2.7.7.24 2.7.7.83 2.3.1.157 2.3.1.276]	Biosynthesis of other secondary metabolites%Carbohydrate metabolism%Metabolism of terpenoids and polyketides
Viruses_Ref_Refdb_seq_1133__full-cat_1_464	galactosamine-1-phosphate N-acetyltransferase	K23144; UDP-N-acetylglucosamine diphosphorylase / glucose-1-phosphate thymidylyltransferase / UDP-N-acetylgalactosamine diphosphorylase / glucosamine-1-phosphate N-acetyltransferase / galactosamine-1-phosphate N-acetyltransferase [EC:2.7.7.23 2.7.7.24 2.7.7.83 2.3.1.157 2.3.1.276]	Biosynthesis of other secondary metabolites%Carbohydrate metabolism%Metabolism of terpenoids and polyketides
Viruses_Ref_Refdb_seq_1417__full-cat_1_17	galactosamine-1-phosphate N-acetyltransferase	K23144; UDP-N-acetylglucosamine diphosphorylase / glucose-1-phosphate thymidylyltransferase / UDP-N-acetylgalactosamine diphosphorylase / glucosamine-1-phosphate N-acetyltransferase / galactosamine-1-phosphate N-acetyltransferase [EC:2.7.7.23 2.7.7.24 2.7.7.83 2.3.1.157 2.3.1.276]	Biosynthesis of other secondary metabolites%Carbohydrate metabolism%Metabolism of terpenoids and polyketides
Viruses_Ref_Refdb_seq_1487__full-cat_1_196	galactosamine-1-phosphate N-acetyltransferase	K23144; UDP-N-acetylglucosamine diphosphorylase / glucose-1-phosphate thymidylyltransferase / UDP-N-acetylgalactosamine diphosphorylase / glucosamine-1-phosphate N-acetyltransferase / galactosamine-1-phosphate N-acetyltransferase [EC:2.7.7.23 2.7.7.24 2.7.7.83 2.3.1.157 2.3.1.276]	Biosynthesis of other secondary metabolites%Carbohydrate metabolism%Metabolism of terpenoids and polyketides
Viruses_Ref_Refdb_seq_2367__full-cat_1_83	galactosamine-1-phosphate N-acetyltransferase	K23144; UDP-N-acetylglucosamine diphosphorylase / glucose-1-phosphate thymidylyltransferase / UDP-N-acetylgalactosamine diphosphorylase / glucosamine-1-phosphate N-acetyltransferase / galactosamine-1-phosphate N-acetyltransferase [EC:2.7.7.23 2.7.7.24 2.7.7.83 2.3.1.157 2.3.1.276]	Biosynthesis of other secondary metabolites%Carbohydrate metabolism%Metabolism of terpenoids and polyketides
Viruses_Ref_Refdb_seq_3389__full-cat_1_202	galactosamine-1-phosphate N-acetyltransferase	K23144; UDP-N-acetylglucosamine diphosphorylase / glucose-1-phosphate thymidylyltransferase / UDP-N-acetylgalactosamine diphosphorylase / glucosamine-1-phosphate N-acetyltransferase / galactosamine-1-phosphate N-acetyltransferase [EC:2.7.7.23 2.7.7.24 2.7.7.83 2.3.1.157 2.3.1.276]	Biosynthesis of other secondary metabolites%Carbohydrate metabolism%Metabolism of terpenoids and polyketides
Viruses_Ref_Refdb_seq_3855__full-cat_1_78	galactosamine-1-phosphate N-acetyltransferase	K23144; UDP-N-acetylglucosamine diphosphorylase / glucose-1-phosphate thymidylyltransferase / UDP-N-acetylgalactosamine diphosphorylase / glucosamine-1-phosphate N-acetyltransferase / galactosamine-1-phosphate N-acetyltransferase [EC:2.7.7.23 2.7.7.24 2.7.7.83 2.3.1.157 2.3.1.276]	Biosynthesis of other secondary metabolites%Carbohydrate metabolism%Metabolism of terpenoids and polyketides
Viruses_Ref_Refdb_seq_3962__full-cat_1_77	galactosamine-1-phosphate N-acetyltransferase	K23144; UDP-N-acetylglucosamine diphosphorylase / glucose-1-phosphate thymidylyltransferase / UDP-N-acetylgalactosamine diphosphorylase / glucosamine-1-phosphate N-acetyltransferase / galactosamine-1-phosphate N-acetyltransferase [EC:2.7.7.23 2.7.7.24 2.7.7.83 2.3.1.157 2.3.1.276]	Biosynthesis of other secondary metabolites%Carbohydrate metabolism%Metabolism of terpenoids and polyketides
Viruses_Ref_Refdb_seq_595__full-cat_1_202	galactosamine-1-phosphate N-acetyltransferase	K23144; UDP-N-acetylglucosamine diphosphorylase / glucose-1-phosphate thymidylyltransferase / UDP-N-acetylgalactosamine diphosphorylase / glucosamine-1-phosphate N-acetyltransferase / galactosamine-1-phosphate N-acetyltransferase [EC:2.7.7.23 2.7.7.24 2.7.7.83 2.3.1.157 2.3.1.276]	Biosynthesis of other secondary metabolites%Carbohydrate metabolism%Metabolism of terpenoids and polyketides
Proviruses_Fam_COFRD_seq_11339__full-cat_1_412	galE	galE, GALE; UDP-glucose 4-epimerase [EC:5.1.3.2]	Carbohydrate metabolism%Glycan biosynthesis and metabolism
Proviruses_Ref_Refdb_seq_1271__full-cat_1_331	galE	galE, GALE; UDP-glucose 4-epimerase [EC:5.1.3.2]	Carbohydrate metabolism%Glycan biosynthesis and metabolism
Proviruses_Ref_Refdb_seq_165__full-cat_1_343	galE	galE, GALE; UDP-glucose 4-epimerase [EC:5.1.3.2]	Carbohydrate metabolism%Glycan biosynthesis and metabolism
Proviruses_Ref_Refdb_seq_2034__full-cat_1_274	galE	galE, GALE; UDP-glucose 4-epimerase [EC:5.1.3.2]	Carbohydrate metabolism%Glycan biosynthesis and metabolism
Proviruses_Ref_Refdb_seq_2034__full-cat_1_58	galE	galE, GALE; UDP-glucose 4-epimerase [EC:5.1.3.2]	Carbohydrate metabolism%Glycan biosynthesis and metabolism
Proviruses_Ref_Refdb_seq_2098__full-cat_1_72	galE	galE, GALE; UDP-glucose 4-epimerase [EC:5.1.3.2]	Carbohydrate metabolism%Glycan biosynthesis and metabolism
Proviruses_Ref_Refdb_seq_2129__full-cat_1_211	galE	galE, GALE; UDP-glucose 4-epimerase [EC:5.1.3.2]	Carbohydrate metabolism%Glycan biosynthesis and metabolism
Proviruses_Ref_Refdb_seq_28__full-cat_1_104	galE	galE, GALE; UDP-glucose 4-epimerase [EC:5.1.3.2]	Carbohydrate metabolism%Glycan biosynthesis and metabolism
Proviruses_Ref_Refdb_seq_2905__full-cat_1_138	galE	galE, GALE; UDP-glucose 4-epimerase [EC:5.1.3.2]	Carbohydrate metabolism%Glycan biosynthesis and metabolism
Proviruses_Ref_Refdb_seq_2924__full-cat_1_56	galE	galE, GALE; UDP-glucose 4-epimerase [EC:5.1.3.2]	Carbohydrate metabolism%Glycan biosynthesis and metabolism
Proviruses_Ref_Refdb_seq_293__full-cat_1_261	galE	galE, GALE; UDP-glucose 4-epimerase [EC:5.1.3.2]	Carbohydrate metabolism%Glycan biosynthesis and metabolism
Proviruses_Ref_Refdb_seq_2967__full-cat_1_276	galE	galE, GALE; UDP-glucose 4-epimerase [EC:5.1.3.2]	Carbohydrate metabolism%Glycan biosynthesis and metabolism
Proviruses_Ref_Refdb_seq_2967__full-cat_1_57	galE	galE, GALE; UDP-glucose 4-epimerase [EC:5.1.3.2]	Carbohydrate metabolism%Glycan biosynthesis and metabolism
Proviruses_Ref_Refdb_seq_3087__full-cat_1_375	galE	galE, GALE; UDP-glucose 4-epimerase [EC:5.1.3.2]	Carbohydrate metabolism%Glycan biosynthesis and metabolism
Proviruses_Ref_Refdb_seq_3377__full-cat_1_14	galE	galE, GALE; UDP-glucose 4-epimerase [EC:5.1.3.2]	Carbohydrate metabolism%Glycan biosynthesis and metabolism
Proviruses_Ref_Refdb_seq_3612__full-cat_1_256	galE	galE, GALE; UDP-glucose 4-epimerase [EC:5.1.3.2]	Carbohydrate metabolism%Glycan biosynthesis and metabolism
Proviruses_Ref_Refdb_seq_363__full-cat_1_3	galE	galE, GALE; UDP-glucose 4-epimerase [EC:5.1.3.2]	Carbohydrate metabolism%Glycan biosynthesis and metabolism
Proviruses_Ref_Refdb_seq_3883__full-cat_1_282	galE	galE, GALE; UDP-glucose 4-epimerase [EC:5.1.3.2]	Carbohydrate metabolism%Glycan biosynthesis and metabolism
Proviruses_Ref_Refdb_seq_3883__full-cat_1_400	galE	galE, GALE; UDP-glucose 4-epimerase [EC:5.1.3.2]	Carbohydrate metabolism%Glycan biosynthesis and metabolism
Proviruses_Ref_Refdb_seq_3883__full-cat_1_527	galE	galE, GALE; UDP-glucose 4-epimerase [EC:5.1.3.2]	Carbohydrate metabolism%Glycan biosynthesis and metabolism
Proviruses_Ref_Refdb_seq_3889__full-cat_1_43	galE	galE, GALE; UDP-glucose 4-epimerase [EC:5.1.3.2]	Carbohydrate metabolism%Glycan biosynthesis and metabolism
Proviruses_Ref_Refdb_seq_399__full-cat_1_100	galE	galE, GALE; UDP-glucose 4-epimerase [EC:5.1.3.2]	Carbohydrate metabolism%Glycan biosynthesis and metabolism
Proviruses_Ref_Refdb_seq_4140__full-cat_1_233	galE	galE, GALE; UDP-glucose 4-epimerase [EC:5.1.3.2]	Carbohydrate metabolism%Glycan biosynthesis and metabolism
Proviruses_Ref_Refdb_seq_4140__full-cat_1_328	galE	galE, GALE; UDP-glucose 4-epimerase [EC:5.1.3.2]	Carbohydrate metabolism%Glycan biosynthesis and metabolism
Proviruses_Ref_Refdb_seq_4374__full-cat_1_314	galE	galE, GALE; UDP-glucose 4-epimerase [EC:5.1.3.2]	Carbohydrate metabolism%Glycan biosynthesis and metabolism
Proviruses_Ref_Refdb_seq_4698__full-cat_1_201	galE	galE, GALE; UDP-glucose 4-epimerase [EC:5.1.3.2]	Carbohydrate metabolism%Glycan biosynthesis and metabolism
Proviruses_Ref_Refdb_seq_4742__full-cat_1_5	galE	galE, GALE; UDP-glucose 4-epimerase [EC:5.1.3.2]	Carbohydrate metabolism%Glycan biosynthesis and metabolism
Proviruses_Ref_Refdb_seq_4742__full-cat_1_67	galE	galE, GALE; UDP-glucose 4-epimerase [EC:5.1.3.2]	Carbohydrate metabolism%Glycan biosynthesis and metabolism
Proviruses_Ref_Refdb_seq_5076__full-cat_1_214	galE	galE, GALE; UDP-glucose 4-epimerase [EC:5.1.3.2]	Carbohydrate metabolism%Glycan biosynthesis and metabolism
Proviruses_Ref_Refdb_seq_5384__full-cat_1_235	galE	galE, GALE; UDP-glucose 4-epimerase [EC:5.1.3.2]	Carbohydrate metabolism%Glycan biosynthesis and metabolism
Proviruses_Ref_Refdb_seq_5384__full-cat_1_87	galE	galE, GALE; UDP-glucose 4-epimerase [EC:5.1.3.2]	Carbohydrate metabolism%Glycan biosynthesis and metabolism
Proviruses_Ref_Refdb_seq_5467__full-cat_1_191	galE	galE, GALE; UDP-glucose 4-epimerase [EC:5.1.3.2]	Carbohydrate metabolism%Glycan biosynthesis and metabolism
Proviruses_Ref_Refdb_seq_5539__full-cat_1_178	galE	galE, GALE; UDP-glucose 4-epimerase [EC:5.1.3.2]	Carbohydrate metabolism%Glycan biosynthesis and metabolism
Proviruses_Ref_Refdb_seq_629__full-cat_1_127	galE	galE, GALE; UDP-glucose 4-epimerase [EC:5.1.3.2]	Carbohydrate metabolism%Glycan biosynthesis and metabolism
Proviruses_Ref_Refdb_seq_711__full-cat_1_177	galE	galE, GALE; UDP-glucose 4-epimerase [EC:5.1.3.2]	Carbohydrate metabolism%Glycan biosynthesis and metabolism
Proviruses_Ref_Refdb_seq_876__full-cat_1_84	galE	galE, GALE; UDP-glucose 4-epimerase [EC:5.1.3.2]	Carbohydrate metabolism%Glycan biosynthesis and metabolism
Proviruses_Unk_CLEVD_seq_6125__full-cat_1_110	galE	galE, GALE; UDP-glucose 4-epimerase [EC:5.1.3.2]	Carbohydrate metabolism%Glycan biosynthesis and metabolism
Proviruses_Unk_CLEVD_seq_6125__full-cat_1_183	galE	galE, GALE; UDP-glucose 4-epimerase [EC:5.1.3.2]	Carbohydrate metabolism%Glycan biosynthesis and metabolism
Viruses_Ang_other-pigs_seq_11111__full-cat_1_80	galE	galE, GALE; UDP-glucose 4-epimerase [EC:5.1.3.2]	Carbohydrate metabolism%Glycan biosynthesis and metabolism
Viruses_Ang_other-pigs_seq_11138__full-cat_1_37	galE	galE, GALE; UDP-glucose 4-epimerase [EC:5.1.3.2]	Carbohydrate metabolism%Glycan biosynthesis and metabolism
Viruses_Ang_PGV_seq_8137__full-cat_1_197	galE	galE, GALE; UDP-glucose 4-epimerase [EC:5.1.3.2]	Carbohydrate metabolism%Glycan biosynthesis and metabolism
Viruses_Ang_PGV_seq_8172__full-cat_1_360	galE	galE, GALE; UDP-glucose 4-epimerase [EC:5.1.3.2]	Carbohydrate metabolism%Glycan biosynthesis and metabolism
Viruses_Ang_PGV_seq_8368__full-cat_1_107	galE	galE, GALE; UDP-glucose 4-epimerase [EC:5.1.3.2]	Carbohydrate metabolism%Glycan biosynthesis and metabolism
Viruses_Ang_PGV_seq_8412__full-cat_1_69	galE	galE, GALE; UDP-glucose 4-epimerase [EC:5.1.3.2]	Carbohydrate metabolism%Glycan biosynthesis and metabolism
Viruses_Ang_PGV_seq_8450__full-cat_1_263	galE	galE, GALE; UDP-glucose 4-epimerase [EC:5.1.3.2]	Carbohydrate metabolism%Glycan biosynthesis and metabolism
Viruses_Ang_PGV_seq_8536__full-cat_1_222	galE	galE, GALE; UDP-glucose 4-epimerase [EC:5.1.3.2]	Carbohydrate metabolism%Glycan biosynthesis and metabolism
Viruses_Ang_PGV_seq_8740__full-cat_1_143	galE	galE, GALE; UDP-glucose 4-epimerase [EC:5.1.3.2]	Carbohydrate metabolism%Glycan biosynthesis and metabolism
Viruses_Ang_PGV_seq_8741__full-cat_1_94	galE	galE, GALE; UDP-glucose 4-epimerase [EC:5.1.3.2]	Carbohydrate metabolism%Glycan biosynthesis and metabolism
Viruses_Ang_PGV_seq_8771__full-cat_1_129	galE	galE, GALE; UDP-glucose 4-epimerase [EC:5.1.3.2]	Carbohydrate metabolism%Glycan biosynthesis and metabolism
Viruses_Ang_PGV_seq_8933__full-cat_1_14	galE	galE, GALE; UDP-glucose 4-epimerase [EC:5.1.3.2]	Carbohydrate metabolism%Glycan biosynthesis and metabolism
Viruses_Ang_PGV_seq_8966__full-cat_1_188	galE	galE, GALE; UDP-glucose 4-epimerase [EC:5.1.3.2]	Carbohydrate metabolism%Glycan biosynthesis and metabolism
Viruses_Ang_PGV_seq_8977__full-cat_1_262	galE	galE, GALE; UDP-glucose 4-epimerase [EC:5.1.3.2]	Carbohydrate metabolism%Glycan biosynthesis and metabolism
Viruses_Ang_PGV_seq_9196__full-cat_1_137	galE	galE, GALE; UDP-glucose 4-epimerase [EC:5.1.3.2]	Carbohydrate metabolism%Glycan biosynthesis and metabolism
Viruses_Ang_PGV_seq_9222__full-cat_1_81	galE	galE, GALE; UDP-glucose 4-epimerase [EC:5.1.3.2]	Carbohydrate metabolism%Glycan biosynthesis and metabolism
Viruses_Ang_PGV_seq_9453__full-cat_1_265	galE	galE, GALE; UDP-glucose 4-epimerase [EC:5.1.3.2]	Carbohydrate metabolism%Glycan biosynthesis and metabolism
Viruses_Ang_PVD_seq_9521__full-cat_1_126	galE	galE, GALE; UDP-glucose 4-epimerase [EC:5.1.3.2]	Carbohydrate metabolism%Glycan biosynthesis and metabolism
Viruses_Ang_PVD_seq_9570__full-cat_1_39	galE	galE, GALE; UDP-glucose 4-epimerase [EC:5.1.3.2]	Carbohydrate metabolism%Glycan biosynthesis and metabolism
Viruses_Ang_PVD_seq_9647__full-cat_1_462	galE	galE, GALE; UDP-glucose 4-epimerase [EC:5.1.3.2]	Carbohydrate metabolism%Glycan biosynthesis and metabolism
Viruses_Ang_PVD_seq_9665__full-cat_1_90	galE	galE, GALE; UDP-glucose 4-epimerase [EC:5.1.3.2]	Carbohydrate metabolism%Glycan biosynthesis and metabolism
Viruses_Ang_PVD_seq_9700__full-cat_1_268	galE	galE, GALE; UDP-glucose 4-epimerase [EC:5.1.3.2]	Carbohydrate metabolism%Glycan biosynthesis and metabolism
Viruses_Ang_RVD_seq_10016__full-cat_1_405	galE	galE, GALE; UDP-glucose 4-epimerase [EC:5.1.3.2]	Carbohydrate metabolism%Glycan biosynthesis and metabolism
Viruses_Ang_RVD_seq_10032__full-cat_1_196	galE	galE, GALE; UDP-glucose 4-epimerase [EC:5.1.3.2]	Carbohydrate metabolism%Glycan biosynthesis and metabolism
Viruses_Ang_RVD_seq_10032__full-cat_1_61	galE	galE, GALE; UDP-glucose 4-epimerase [EC:5.1.3.2]	Carbohydrate metabolism%Glycan biosynthesis and metabolism
Viruses_Ang_RVD_seq_10052__full-cat_1_234	galE	galE, GALE; UDP-glucose 4-epimerase [EC:5.1.3.2]	Carbohydrate metabolism%Glycan biosynthesis and metabolism
Viruses_Ang_RVD_seq_10060__full-cat_1_220	galE	galE, GALE; UDP-glucose 4-epimerase [EC:5.1.3.2]	Carbohydrate metabolism%Glycan biosynthesis and metabolism
Viruses_Ang_RVD_seq_10083__full-cat_1_147	galE	galE, GALE; UDP-glucose 4-epimerase [EC:5.1.3.2]	Carbohydrate metabolism%Glycan biosynthesis and metabolism
Viruses_Ang_RVD_seq_10088__full-cat_1_532	galE	galE, GALE; UDP-glucose 4-epimerase [EC:5.1.3.2]	Carbohydrate metabolism%Glycan biosynthesis and metabolism
Viruses_Ang_RVD_seq_10113__full-cat_1_77	galE	galE, GALE; UDP-glucose 4-epimerase [EC:5.1.3.2]	Carbohydrate metabolism%Glycan biosynthesis and metabolism
Viruses_Ang_RVD_seq_10122__full-cat_1_148	galE	galE, GALE; UDP-glucose 4-epimerase [EC:5.1.3.2]	Carbohydrate metabolism%Glycan biosynthesis and metabolism
Viruses_Ang_RVD_seq_10136__full-cat_1_77	galE	galE, GALE; UDP-glucose 4-epimerase [EC:5.1.3.2]	Carbohydrate metabolism%Glycan biosynthesis and metabolism
Viruses_Ang_RVD_seq_10163__full-cat_1_6	galE	galE, GALE; UDP-glucose 4-epimerase [EC:5.1.3.2]	Carbohydrate metabolism%Glycan biosynthesis and metabolism
Viruses_Ang_RVD_seq_10229__full-cat_1_96	galE	galE, GALE; UDP-glucose 4-epimerase [EC:5.1.3.2]	Carbohydrate metabolism%Glycan biosynthesis and metabolism
Viruses_Ang_RVD_seq_10300__full-cat_1_192	galE	galE, GALE; UDP-glucose 4-epimerase [EC:5.1.3.2]	Carbohydrate metabolism%Glycan biosynthesis and metabolism
Viruses_Ang_RVD_seq_10318__full-cat_1_449	galE	galE, GALE; UDP-glucose 4-epimerase [EC:5.1.3.2]	Carbohydrate metabolism%Glycan biosynthesis and metabolism
Viruses_Ang_RVD_seq_10329__full-cat_1_199	galE	galE, GALE; UDP-glucose 4-epimerase [EC:5.1.3.2]	Carbohydrate metabolism%Glycan biosynthesis and metabolism
Viruses_Ang_RVD_seq_10339__full-cat_1_341	galE	galE, GALE; UDP-glucose 4-epimerase [EC:5.1.3.2]	Carbohydrate metabolism%Glycan biosynthesis and metabolism
Viruses_Ang_RVD_seq_10370__full-cat_1_154	galE	galE, GALE; UDP-glucose 4-epimerase [EC:5.1.3.2]	Carbohydrate metabolism%Glycan biosynthesis and metabolism
Viruses_Ang_RVD_seq_10413__full-cat_1_423	galE	galE, GALE; UDP-glucose 4-epimerase [EC:5.1.3.2]	Carbohydrate metabolism%Glycan biosynthesis and metabolism
Viruses_Ang_RVD_seq_10419__full-cat_1_415	galE	galE, GALE; UDP-glucose 4-epimerase [EC:5.1.3.2]	Carbohydrate metabolism%Glycan biosynthesis and metabolism
Viruses_Ang_RVD_seq_10424__full-cat_1_255	galE	galE, GALE; UDP-glucose 4-epimerase [EC:5.1.3.2]	Carbohydrate metabolism%Glycan biosynthesis and metabolism
Viruses_Ang_RVD_seq_10427__full-cat_1_145	galE	galE, GALE; UDP-glucose 4-epimerase [EC:5.1.3.2]	Carbohydrate metabolism%Glycan biosynthesis and metabolism
Viruses_Ang_RVD_seq_10443__full-cat_1_177	galE	galE, GALE; UDP-glucose 4-epimerase [EC:5.1.3.2]	Carbohydrate metabolism%Glycan biosynthesis and metabolism
Viruses_Ang_RVD_seq_10456__full-cat_1_907	galE	galE, GALE; UDP-glucose 4-epimerase [EC:5.1.3.2]	Carbohydrate metabolism%Glycan biosynthesis and metabolism
Viruses_Ang_RVD_seq_10476__full-cat_1_208	galE	galE, GALE; UDP-glucose 4-epimerase [EC:5.1.3.2]	Carbohydrate metabolism%Glycan biosynthesis and metabolism
Viruses_Ang_RVD_seq_10517__full-cat_1_6	galE	galE, GALE; UDP-glucose 4-epimerase [EC:5.1.3.2]	Carbohydrate metabolism%Glycan biosynthesis and metabolism
Viruses_Ang_RVD_seq_10522__full-cat_1_6	galE	galE, GALE; UDP-glucose 4-epimerase [EC:5.1.3.2]	Carbohydrate metabolism%Glycan biosynthesis and metabolism
Viruses_Ang_RVD_seq_10602__full-cat_1_74	galE	galE, GALE; UDP-glucose 4-epimerase [EC:5.1.3.2]	Carbohydrate metabolism%Glycan biosynthesis and metabolism
Viruses_Ang_RVD_seq_10608__full-cat_1_162	galE	galE, GALE; UDP-glucose 4-epimerase [EC:5.1.3.2]	Carbohydrate metabolism%Glycan biosynthesis and metabolism
Viruses_Ang_RVD_seq_10653__full-cat_1_165	galE	galE, GALE; UDP-glucose 4-epimerase [EC:5.1.3.2]	Carbohydrate metabolism%Glycan biosynthesis and metabolism
Viruses_Ang_RVD_seq_10658__full-cat_1_15	galE	galE, GALE; UDP-glucose 4-epimerase [EC:5.1.3.2]	Carbohydrate metabolism%Glycan biosynthesis and metabolism
Viruses_Ang_RVD_seq_9769__full-cat_1_354	galE	galE, GALE; UDP-glucose 4-epimerase [EC:5.1.3.2]	Carbohydrate metabolism%Glycan biosynthesis and metabolism
Viruses_Ang_RVD_seq_9769__full-cat_1_554	galE	galE, GALE; UDP-glucose 4-epimerase [EC:5.1.3.2]	Carbohydrate metabolism%Glycan biosynthesis and metabolism
Viruses_Ang_RVD_seq_9850__full-cat_1_202	galE	galE, GALE; UDP-glucose 4-epimerase [EC:5.1.3.2]	Carbohydrate metabolism%Glycan biosynthesis and metabolism
Viruses_Ang_RVD_seq_9870__full-cat_1_273	galE	galE, GALE; UDP-glucose 4-epimerase [EC:5.1.3.2]	Carbohydrate metabolism%Glycan biosynthesis and metabolism
Viruses_Ang_RVD_seq_9936__full-cat_1_327	galE	galE, GALE; UDP-glucose 4-epimerase [EC:5.1.3.2]	Carbohydrate metabolism%Glycan biosynthesis and metabolism
Viruses_Ang_RVD_seq_9948__full-cat_1_666	galE	galE, GALE; UDP-glucose 4-epimerase [EC:5.1.3.2]	Carbohydrate metabolism%Glycan biosynthesis and metabolism
Viruses_Ang_RVD_seq_9960__full-cat_1_33	galE	galE, GALE; UDP-glucose 4-epimerase [EC:5.1.3.2]	Carbohydrate metabolism%Glycan biosynthesis and metabolism
Viruses_Ang_RVD_seq_9993__full-cat_1_100	galE	galE, GALE; UDP-glucose 4-epimerase [EC:5.1.3.2]	Carbohydrate metabolism%Glycan biosynthesis and metabolism
Viruses_Ang_RVD_seq_9997__full-cat_1_3	galE	galE, GALE; UDP-glucose 4-epimerase [EC:5.1.3.2]	Carbohydrate metabolism%Glycan biosynthesis and metabolism
Viruses_Fam_COFRD_seq_11344__full-cat_1_241	galE	galE, GALE; UDP-glucose 4-epimerase [EC:5.1.3.2]	Carbohydrate metabolism%Glycan biosynthesis and metabolism
Viruses_Fam_COFRD_seq_11369__full-cat_1_263	galE	galE, GALE; UDP-glucose 4-epimerase [EC:5.1.3.2]	Carbohydrate metabolism%Glycan biosynthesis and metabolism
Viruses_Fam_COFRD_seq_11383__full-cat_1_29	galE	galE, GALE; UDP-glucose 4-epimerase [EC:5.1.3.2]	Carbohydrate metabolism%Glycan biosynthesis and metabolism
Viruses_Fam_COFRD_seq_11386__full-cat_1_60	galE	galE, GALE; UDP-glucose 4-epimerase [EC:5.1.3.2]	Carbohydrate metabolism%Glycan biosynthesis and metabolism
Viruses_Fam_COFRD_seq_11388__full-cat_1_118	galE	galE, GALE; UDP-glucose 4-epimerase [EC:5.1.3.2]	Carbohydrate metabolism%Glycan biosynthesis and metabolism
Viruses_Fam_COFRD_seq_11396__full-cat_1_92	galE	galE, GALE; UDP-glucose 4-epimerase [EC:5.1.3.2]	Carbohydrate metabolism%Glycan biosynthesis and metabolism
Viruses_Fam_COFRD_seq_11402__full-cat_1_175	galE	galE, GALE; UDP-glucose 4-epimerase [EC:5.1.3.2]	Carbohydrate metabolism%Glycan biosynthesis and metabolism
Viruses_Fam_COFRD_seq_11402__full-cat_1_273	galE	galE, GALE; UDP-glucose 4-epimerase [EC:5.1.3.2]	Carbohydrate metabolism%Glycan biosynthesis and metabolism
Viruses_Fam_COFRD_seq_11403__full-cat_1_126	galE	galE, GALE; UDP-glucose 4-epimerase [EC:5.1.3.2]	Carbohydrate metabolism%Glycan biosynthesis and metabolism
Viruses_Fam_COFRD_seq_11407__full-cat_1_122	galE	galE, GALE; UDP-glucose 4-epimerase [EC:5.1.3.2]	Carbohydrate metabolism%Glycan biosynthesis and metabolism
Viruses_Fam_COFRD_seq_11414__full-cat_1_72	galE	galE, GALE; UDP-glucose 4-epimerase [EC:5.1.3.2]	Carbohydrate metabolism%Glycan biosynthesis and metabolism
Viruses_Fam_COFRD_seq_11417__full-cat_1_265	galE	galE, GALE; UDP-glucose 4-epimerase [EC:5.1.3.2]	Carbohydrate metabolism%Glycan biosynthesis and metabolism
Viruses_Fam_COFRD_seq_11433__full-cat_1_21	galE	galE, GALE; UDP-glucose 4-epimerase [EC:5.1.3.2]	Carbohydrate metabolism%Glycan biosynthesis and metabolism
Viruses_Fam_COFRD_seq_11439__full-cat_1_261	galE	galE, GALE; UDP-glucose 4-epimerase [EC:5.1.3.2]	Carbohydrate metabolism%Glycan biosynthesis and metabolism
Viruses_Fam_COFRD_seq_11439__full-cat_1_289	galE	galE, GALE; UDP-glucose 4-epimerase [EC:5.1.3.2]	Carbohydrate metabolism%Glycan biosynthesis and metabolism
Viruses_Fam_COFRD_seq_11440__full-cat_1_134	galE	galE, GALE; UDP-glucose 4-epimerase [EC:5.1.3.2]	Carbohydrate metabolism%Glycan biosynthesis and metabolism
Viruses_Fam_COFRD_seq_11442__full-cat_1_237	galE	galE, GALE; UDP-glucose 4-epimerase [EC:5.1.3.2]	Carbohydrate metabolism%Glycan biosynthesis and metabolism
Viruses_Fam_COFRD_seq_11442__full-cat_1_277	galE	galE, GALE; UDP-glucose 4-epimerase [EC:5.1.3.2]	Carbohydrate metabolism%Glycan biosynthesis and metabolism
Viruses_Fam_COFRD_seq_11445__full-cat_1_209	galE	galE, GALE; UDP-glucose 4-epimerase [EC:5.1.3.2]	Carbohydrate metabolism%Glycan biosynthesis and metabolism
Viruses_Fam_COFRD_seq_11449__full-cat_1_31	galE	galE, GALE; UDP-glucose 4-epimerase [EC:5.1.3.2]	Carbohydrate metabolism%Glycan biosynthesis and metabolism
Viruses_Fam_COFRD_seq_11450__full-cat_1_226	galE	galE, GALE; UDP-glucose 4-epimerase [EC:5.1.3.2]	Carbohydrate metabolism%Glycan biosynthesis and metabolism
Viruses_Fam_COFRD_seq_11483__full-cat_1_236	galE	galE, GALE; UDP-glucose 4-epimerase [EC:5.1.3.2]	Carbohydrate metabolism%Glycan biosynthesis and metabolism
Viruses_Fam_COFRD_seq_11500__full-cat_1_29	galE	galE, GALE; UDP-glucose 4-epimerase [EC:5.1.3.2]	Carbohydrate metabolism%Glycan biosynthesis and metabolism
Viruses_Fam_COFRD_seq_11500__full-cat_1_439	galE	galE, GALE; UDP-glucose 4-epimerase [EC:5.1.3.2]	Carbohydrate metabolism%Glycan biosynthesis and metabolism
Viruses_Fam_COFRD_seq_11502__full-cat_1_25	galE	galE, GALE; UDP-glucose 4-epimerase [EC:5.1.3.2]	Carbohydrate metabolism%Glycan biosynthesis and metabolism
Viruses_Fam_COFRD_seq_11508__full-cat_1_379	galE	galE, GALE; UDP-glucose 4-epimerase [EC:5.1.3.2]	Carbohydrate metabolism%Glycan biosynthesis and metabolism
Viruses_Fam_COFRD_seq_11524__full-cat_1_40	galE	galE, GALE; UDP-glucose 4-epimerase [EC:5.1.3.2]	Carbohydrate metabolism%Glycan biosynthesis and metabolism
Viruses_Fam_COFRD_seq_11543__full-cat_1_204	galE	galE, GALE; UDP-glucose 4-epimerase [EC:5.1.3.2]	Carbohydrate metabolism%Glycan biosynthesis and metabolism
Viruses_Fam_COFRD_seq_11543__full-cat_1_240	galE	galE, GALE; UDP-glucose 4-epimerase [EC:5.1.3.2]	Carbohydrate metabolism%Glycan biosynthesis and metabolism
Viruses_Fam_COFRD_seq_11543__full-cat_1_53	galE	galE, GALE; UDP-glucose 4-epimerase [EC:5.1.3.2]	Carbohydrate metabolism%Glycan biosynthesis and metabolism
Viruses_Fam_COFRD_seq_11543__full-cat_1_89	galE	galE, GALE; UDP-glucose 4-epimerase [EC:5.1.3.2]	Carbohydrate metabolism%Glycan biosynthesis and metabolism
Viruses_Fam_COFRD_seq_11547__full-cat_1_155	galE	galE, GALE; UDP-glucose 4-epimerase [EC:5.1.3.2]	Carbohydrate metabolism%Glycan biosynthesis and metabolism
Viruses_Fam_COFRD_seq_11548__full-cat_1_143	galE	galE, GALE; UDP-glucose 4-epimerase [EC:5.1.3.2]	Carbohydrate metabolism%Glycan biosynthesis and metabolism
Viruses_Fam_COFRD_seq_11550__full-cat_1_217	galE	galE, GALE; UDP-glucose 4-epimerase [EC:5.1.3.2]	Carbohydrate metabolism%Glycan biosynthesis and metabolism
Viruses_Fam_FRPD_seq_6622__full-cat_1_250	galE	galE, GALE; UDP-glucose 4-epimerase [EC:5.1.3.2]	Carbohydrate metabolism%Glycan biosynthesis and metabolism
Viruses_Fam_FRPD_seq_6625__full-cat_1_32	galE	galE, GALE; UDP-glucose 4-epimerase [EC:5.1.3.2]	Carbohydrate metabolism%Glycan biosynthesis and metabolism
Viruses_Fam_FRPD_seq_6627__full-cat_1_319	galE	galE, GALE; UDP-glucose 4-epimerase [EC:5.1.3.2]	Carbohydrate metabolism%Glycan biosynthesis and metabolism
Viruses_Fam_FRPD_seq_6628__full-cat_1_55	galE	galE, GALE; UDP-glucose 4-epimerase [EC:5.1.3.2]	Carbohydrate metabolism%Glycan biosynthesis and metabolism
Viruses_Hug_MGV_seq_7397__full-cat_1_377	galE	galE, GALE; UDP-glucose 4-epimerase [EC:5.1.3.2]	Carbohydrate metabolism%Glycan biosynthesis and metabolism
Viruses_Ref_Refdb_seq_1023__full-cat_1_197	galE	galE, GALE; UDP-glucose 4-epimerase [EC:5.1.3.2]	Carbohydrate metabolism%Glycan biosynthesis and metabolism
Viruses_Ref_Refdb_seq_1023__full-cat_1_198	galE	galE, GALE; UDP-glucose 4-epimerase [EC:5.1.3.2]	Carbohydrate metabolism%Glycan biosynthesis and metabolism
Viruses_Ref_Refdb_seq_1048__full-cat_1_314	galE	galE, GALE; UDP-glucose 4-epimerase [EC:5.1.3.2]	Carbohydrate metabolism%Glycan biosynthesis and metabolism
Viruses_Ref_Refdb_seq_1048__full-cat_1_335	galE	galE, GALE; UDP-glucose 4-epimerase [EC:5.1.3.2]	Carbohydrate metabolism%Glycan biosynthesis and metabolism
Viruses_Ref_Refdb_seq_1053__full-cat_1_226	galE	galE, GALE; UDP-glucose 4-epimerase [EC:5.1.3.2]	Carbohydrate metabolism%Glycan biosynthesis and metabolism
Viruses_Ref_Refdb_seq_1053__full-cat_1_268	galE	galE, GALE; UDP-glucose 4-epimerase [EC:5.1.3.2]	Carbohydrate metabolism%Glycan biosynthesis and metabolism
Viruses_Ref_Refdb_seq_1074__full-cat_1_331	galE	galE, GALE; UDP-glucose 4-epimerase [EC:5.1.3.2]	Carbohydrate metabolism%Glycan biosynthesis and metabolism
Viruses_Ref_Refdb_seq_1095__full-cat_1_103	galE	galE, GALE; UDP-glucose 4-epimerase [EC:5.1.3.2]	Carbohydrate metabolism%Glycan biosynthesis and metabolism
Viruses_Ref_Refdb_seq_1095__full-cat_1_109	galE	galE, GALE; UDP-glucose 4-epimerase [EC:5.1.3.2]	Carbohydrate metabolism%Glycan biosynthesis and metabolism
Viruses_Ref_Refdb_seq_1116__full-cat_1_231	galE	galE, GALE; UDP-glucose 4-epimerase [EC:5.1.3.2]	Carbohydrate metabolism%Glycan biosynthesis and metabolism
Viruses_Ref_Refdb_seq_1116__full-cat_1_93	galE	galE, GALE; UDP-glucose 4-epimerase [EC:5.1.3.2]	Carbohydrate metabolism%Glycan biosynthesis and metabolism
Viruses_Ref_Refdb_seq_1118__full-cat_1_295	galE	galE, GALE; UDP-glucose 4-epimerase [EC:5.1.3.2]	Carbohydrate metabolism%Glycan biosynthesis and metabolism
Viruses_Ref_Refdb_seq_1131__full-cat_1_172	galE	galE, GALE; UDP-glucose 4-epimerase [EC:5.1.3.2]	Carbohydrate metabolism%Glycan biosynthesis and metabolism
Viruses_Ref_Refdb_seq_1136__full-cat_1_234	galE	galE, GALE; UDP-glucose 4-epimerase [EC:5.1.3.2]	Carbohydrate metabolism%Glycan biosynthesis and metabolism
Viruses_Ref_Refdb_seq_1145__full-cat_1_144	galE	galE, GALE; UDP-glucose 4-epimerase [EC:5.1.3.2]	Carbohydrate metabolism%Glycan biosynthesis and metabolism
Viruses_Ref_Refdb_seq_1145__full-cat_1_25	galE	galE, GALE; UDP-glucose 4-epimerase [EC:5.1.3.2]	Carbohydrate metabolism%Glycan biosynthesis and metabolism
Viruses_Ref_Refdb_seq_1145__full-cat_1_85	galE	galE, GALE; UDP-glucose 4-epimerase [EC:5.1.3.2]	Carbohydrate metabolism%Glycan biosynthesis and metabolism
Viruses_Ref_Refdb_seq_1153__full-cat_1_218	galE	galE, GALE; UDP-glucose 4-epimerase [EC:5.1.3.2]	Carbohydrate metabolism%Glycan biosynthesis and metabolism
Viruses_Ref_Refdb_seq_1155__full-cat_1_243	galE	galE, GALE; UDP-glucose 4-epimerase [EC:5.1.3.2]	Carbohydrate metabolism%Glycan biosynthesis and metabolism
Viruses_Ref_Refdb_seq_1176__full-cat_1_300	galE	galE, GALE; UDP-glucose 4-epimerase [EC:5.1.3.2]	Carbohydrate metabolism%Glycan biosynthesis and metabolism
Viruses_Ref_Refdb_seq_1192__full-cat_1_121	galE	galE, GALE; UDP-glucose 4-epimerase [EC:5.1.3.2]	Carbohydrate metabolism%Glycan biosynthesis and metabolism
Viruses_Ref_Refdb_seq_1192__full-cat_1_234	galE	galE, GALE; UDP-glucose 4-epimerase [EC:5.1.3.2]	Carbohydrate metabolism%Glycan biosynthesis and metabolism
Viruses_Ref_Refdb_seq_1258__full-cat_1_139	galE	galE, GALE; UDP-glucose 4-epimerase [EC:5.1.3.2]	Carbohydrate metabolism%Glycan biosynthesis and metabolism
Viruses_Ref_Refdb_seq_1265__full-cat_1_216	galE	galE, GALE; UDP-glucose 4-epimerase [EC:5.1.3.2]	Carbohydrate metabolism%Glycan biosynthesis and metabolism
Viruses_Ref_Refdb_seq_1283__full-cat_1_133	galE	galE, GALE; UDP-glucose 4-epimerase [EC:5.1.3.2]	Carbohydrate metabolism%Glycan biosynthesis and metabolism
Viruses_Ref_Refdb_seq_1308__full-cat_1_157	galE	galE, GALE; UDP-glucose 4-epimerase [EC:5.1.3.2]	Carbohydrate metabolism%Glycan biosynthesis and metabolism
Viruses_Ref_Refdb_seq_1308__full-cat_1_58	galE	galE, GALE; UDP-glucose 4-epimerase [EC:5.1.3.2]	Carbohydrate metabolism%Glycan biosynthesis and metabolism
Viruses_Ref_Refdb_seq_1327__full-cat_1_242	galE	galE, GALE; UDP-glucose 4-epimerase [EC:5.1.3.2]	Carbohydrate metabolism%Glycan biosynthesis and metabolism
Viruses_Ref_Refdb_seq_1349__full-cat_1_36	galE	galE, GALE; UDP-glucose 4-epimerase [EC:5.1.3.2]	Carbohydrate metabolism%Glycan biosynthesis and metabolism
Viruses_Ref_Refdb_seq_1349__full-cat_1_39	galE	galE, GALE; UDP-glucose 4-epimerase [EC:5.1.3.2]	Carbohydrate metabolism%Glycan biosynthesis and metabolism
Viruses_Ref_Refdb_seq_1354__full-cat_1_228	galE	galE, GALE; UDP-glucose 4-epimerase [EC:5.1.3.2]	Carbohydrate metabolism%Glycan biosynthesis and metabolism
Viruses_Ref_Refdb_seq_137__full-cat_1_164	galE	galE, GALE; UDP-glucose 4-epimerase [EC:5.1.3.2]	Carbohydrate metabolism%Glycan biosynthesis and metabolism
Viruses_Ref_Refdb_seq_1391__full-cat_1_80	galE	galE, GALE; UDP-glucose 4-epimerase [EC:5.1.3.2]	Carbohydrate metabolism%Glycan biosynthesis and metabolism
Viruses_Ref_Refdb_seq_1398__full-cat_1_114	galE	galE, GALE; UDP-glucose 4-epimerase [EC:5.1.3.2]	Carbohydrate metabolism%Glycan biosynthesis and metabolism
Viruses_Ref_Refdb_seq_1398__full-cat_1_175	galE	galE, GALE; UDP-glucose 4-epimerase [EC:5.1.3.2]	Carbohydrate metabolism%Glycan biosynthesis and metabolism
Viruses_Ref_Refdb_seq_1417__full-cat_1_13	galE	galE, GALE; UDP-glucose 4-epimerase [EC:5.1.3.2]	Carbohydrate metabolism%Glycan biosynthesis and metabolism
Viruses_Ref_Refdb_seq_1430__full-cat_1_333	galE	galE, GALE; UDP-glucose 4-epimerase [EC:5.1.3.2]	Carbohydrate metabolism%Glycan biosynthesis and metabolism
Viruses_Ref_Refdb_seq_1430__full-cat_1_340	galE	galE, GALE; UDP-glucose 4-epimerase [EC:5.1.3.2]	Carbohydrate metabolism%Glycan biosynthesis and metabolism
Viruses_Ref_Refdb_seq_1435__full-cat_1_163	galE	galE, GALE; UDP-glucose 4-epimerase [EC:5.1.3.2]	Carbohydrate metabolism%Glycan biosynthesis and metabolism
Viruses_Ref_Refdb_seq_1437__full-cat_1_79	galE	galE, GALE; UDP-glucose 4-epimerase [EC:5.1.3.2]	Carbohydrate metabolism%Glycan biosynthesis and metabolism
Viruses_Ref_Refdb_seq_1438__full-cat_1_110	galE	galE, GALE; UDP-glucose 4-epimerase [EC:5.1.3.2]	Carbohydrate metabolism%Glycan biosynthesis and metabolism
Viruses_Ref_Refdb_seq_1438__full-cat_1_322	galE	galE, GALE; UDP-glucose 4-epimerase [EC:5.1.3.2]	Carbohydrate metabolism%Glycan biosynthesis and metabolism
Viruses_Ref_Refdb_seq_1470__full-cat_1_71	galE	galE, GALE; UDP-glucose 4-epimerase [EC:5.1.3.2]	Carbohydrate metabolism%Glycan biosynthesis and metabolism
Viruses_Ref_Refdb_seq_1473__full-cat_1_23	galE	galE, GALE; UDP-glucose 4-epimerase [EC:5.1.3.2]	Carbohydrate metabolism%Glycan biosynthesis and metabolism
Viruses_Ref_Refdb_seq_1485__full-cat_1_17	galE	galE, GALE; UDP-glucose 4-epimerase [EC:5.1.3.2]	Carbohydrate metabolism%Glycan biosynthesis and metabolism
Viruses_Ref_Refdb_seq_1487__full-cat_1_19	galE	galE, GALE; UDP-glucose 4-epimerase [EC:5.1.3.2]	Carbohydrate metabolism%Glycan biosynthesis and metabolism
Viruses_Ref_Refdb_seq_1492__full-cat_1_111	galE	galE, GALE; UDP-glucose 4-epimerase [EC:5.1.3.2]	Carbohydrate metabolism%Glycan biosynthesis and metabolism
Viruses_Ref_Refdb_seq_1492__full-cat_1_113	galE	galE, GALE; UDP-glucose 4-epimerase [EC:5.1.3.2]	Carbohydrate metabolism%Glycan biosynthesis and metabolism
Viruses_Ref_Refdb_seq_1492__full-cat_1_34	galE	galE, GALE; UDP-glucose 4-epimerase [EC:5.1.3.2]	Carbohydrate metabolism%Glycan biosynthesis and metabolism
Viruses_Ref_Refdb_seq_1525__full-cat_1_158	galE	galE, GALE; UDP-glucose 4-epimerase [EC:5.1.3.2]	Carbohydrate metabolism%Glycan biosynthesis and metabolism
Viruses_Ref_Refdb_seq_1549__full-cat_1_139	galE	galE, GALE; UDP-glucose 4-epimerase [EC:5.1.3.2]	Carbohydrate metabolism%Glycan biosynthesis and metabolism
Viruses_Ref_Refdb_seq_1581__full-cat_1_185	galE	galE, GALE; UDP-glucose 4-epimerase [EC:5.1.3.2]	Carbohydrate metabolism%Glycan biosynthesis and metabolism
Viruses_Ref_Refdb_seq_1614__full-cat_1_160	galE	galE, GALE; UDP-glucose 4-epimerase [EC:5.1.3.2]	Carbohydrate metabolism%Glycan biosynthesis and metabolism
Viruses_Ref_Refdb_seq_1638__full-cat_1_61	galE	galE, GALE; UDP-glucose 4-epimerase [EC:5.1.3.2]	Carbohydrate metabolism%Glycan biosynthesis and metabolism
Viruses_Ref_Refdb_seq_1638__full-cat_1_64	galE	galE, GALE; UDP-glucose 4-epimerase [EC:5.1.3.2]	Carbohydrate metabolism%Glycan biosynthesis and metabolism
Viruses_Ref_Refdb_seq_1668__full-cat_1_123	galE	galE, GALE; UDP-glucose 4-epimerase [EC:5.1.3.2]	Carbohydrate metabolism%Glycan biosynthesis and metabolism
Viruses_Ref_Refdb_seq_1715__full-cat_1_212	galE	galE, GALE; UDP-glucose 4-epimerase [EC:5.1.3.2]	Carbohydrate metabolism%Glycan biosynthesis and metabolism
Viruses_Ref_Refdb_seq_1717__full-cat_1_216	galE	galE, GALE; UDP-glucose 4-epimerase [EC:5.1.3.2]	Carbohydrate metabolism%Glycan biosynthesis and metabolism
Viruses_Ref_Refdb_seq_174__full-cat_1_241	galE	galE, GALE; UDP-glucose 4-epimerase [EC:5.1.3.2]	Carbohydrate metabolism%Glycan biosynthesis and metabolism
Viruses_Ref_Refdb_seq_1743__full-cat_1_323	galE	galE, GALE; UDP-glucose 4-epimerase [EC:5.1.3.2]	Carbohydrate metabolism%Glycan biosynthesis and metabolism
Viruses_Ref_Refdb_seq_1764__full-cat_1_189	galE	galE, GALE; UDP-glucose 4-epimerase [EC:5.1.3.2]	Carbohydrate metabolism%Glycan biosynthesis and metabolism
Viruses_Ref_Refdb_seq_1803__full-cat_1_138	galE	galE, GALE; UDP-glucose 4-epimerase [EC:5.1.3.2]	Carbohydrate metabolism%Glycan biosynthesis and metabolism
Viruses_Ref_Refdb_seq_1821__full-cat_1_271	galE	galE, GALE; UDP-glucose 4-epimerase [EC:5.1.3.2]	Carbohydrate metabolism%Glycan biosynthesis and metabolism
Viruses_Ref_Refdb_seq_1821__full-cat_1_275	galE	galE, GALE; UDP-glucose 4-epimerase [EC:5.1.3.2]	Carbohydrate metabolism%Glycan biosynthesis and metabolism
Viruses_Ref_Refdb_seq_1831__full-cat_1_37	galE	galE, GALE; UDP-glucose 4-epimerase [EC:5.1.3.2]	Carbohydrate metabolism%Glycan biosynthesis and metabolism
Viruses_Ref_Refdb_seq_1831__full-cat_1_77	galE	galE, GALE; UDP-glucose 4-epimerase [EC:5.1.3.2]	Carbohydrate metabolism%Glycan biosynthesis and metabolism
Viruses_Ref_Refdb_seq_1863__full-cat_1_246	galE	galE, GALE; UDP-glucose 4-epimerase [EC:5.1.3.2]	Carbohydrate metabolism%Glycan biosynthesis and metabolism
Viruses_Ref_Refdb_seq_189__full-cat_1_54	galE	galE, GALE; UDP-glucose 4-epimerase [EC:5.1.3.2]	Carbohydrate metabolism%Glycan biosynthesis and metabolism
Viruses_Ref_Refdb_seq_1896__full-cat_1_380	galE	galE, GALE; UDP-glucose 4-epimerase [EC:5.1.3.2]	Carbohydrate metabolism%Glycan biosynthesis and metabolism
Viruses_Ref_Refdb_seq_197__full-cat_1_232	galE	galE, GALE; UDP-glucose 4-epimerase [EC:5.1.3.2]	Carbohydrate metabolism%Glycan biosynthesis and metabolism
Viruses_Ref_Refdb_seq_199__full-cat_1_180	galE	galE, GALE; UDP-glucose 4-epimerase [EC:5.1.3.2]	Carbohydrate metabolism%Glycan biosynthesis and metabolism
Viruses_Ref_Refdb_seq_2__full-cat_1_190	galE	galE, GALE; UDP-glucose 4-epimerase [EC:5.1.3.2]	Carbohydrate metabolism%Glycan biosynthesis and metabolism
Viruses_Ref_Refdb_seq_2__full-cat_1_41	galE	galE, GALE; UDP-glucose 4-epimerase [EC:5.1.3.2]	Carbohydrate metabolism%Glycan biosynthesis and metabolism
Viruses_Ref_Refdb_seq_2005__full-cat_1_266	galE	galE, GALE; UDP-glucose 4-epimerase [EC:5.1.3.2]	Carbohydrate metabolism%Glycan biosynthesis and metabolism
Viruses_Ref_Refdb_seq_2012__full-cat_1_92	galE	galE, GALE; UDP-glucose 4-epimerase [EC:5.1.3.2]	Carbohydrate metabolism%Glycan biosynthesis and metabolism
Viruses_Ref_Refdb_seq_2022__full-cat_1_127	galE	galE, GALE; UDP-glucose 4-epimerase [EC:5.1.3.2]	Carbohydrate metabolism%Glycan biosynthesis and metabolism
Viruses_Ref_Refdb_seq_2023__full-cat_1_203	galE	galE, GALE; UDP-glucose 4-epimerase [EC:5.1.3.2]	Carbohydrate metabolism%Glycan biosynthesis and metabolism
Viruses_Ref_Refdb_seq_2023__full-cat_1_215	galE	galE, GALE; UDP-glucose 4-epimerase [EC:5.1.3.2]	Carbohydrate metabolism%Glycan biosynthesis and metabolism
Viruses_Ref_Refdb_seq_2044__full-cat_1_120	galE	galE, GALE; UDP-glucose 4-epimerase [EC:5.1.3.2]	Carbohydrate metabolism%Glycan biosynthesis and metabolism
Viruses_Ref_Refdb_seq_2047__full-cat_1_254	galE	galE, GALE; UDP-glucose 4-epimerase [EC:5.1.3.2]	Carbohydrate metabolism%Glycan biosynthesis and metabolism
Viruses_Ref_Refdb_seq_2054__full-cat_1_384	galE	galE, GALE; UDP-glucose 4-epimerase [EC:5.1.3.2]	Carbohydrate metabolism%Glycan biosynthesis and metabolism
Viruses_Ref_Refdb_seq_2057__full-cat_1_125	galE	galE, GALE; UDP-glucose 4-epimerase [EC:5.1.3.2]	Carbohydrate metabolism%Glycan biosynthesis and metabolism
Viruses_Ref_Refdb_seq_2057__full-cat_1_34	galE	galE, GALE; UDP-glucose 4-epimerase [EC:5.1.3.2]	Carbohydrate metabolism%Glycan biosynthesis and metabolism
Viruses_Ref_Refdb_seq_2063__full-cat_1_265	galE	galE, GALE; UDP-glucose 4-epimerase [EC:5.1.3.2]	Carbohydrate metabolism%Glycan biosynthesis and metabolism
Viruses_Ref_Refdb_seq_207__full-cat_1_153	galE	galE, GALE; UDP-glucose 4-epimerase [EC:5.1.3.2]	Carbohydrate metabolism%Glycan biosynthesis and metabolism
Viruses_Ref_Refdb_seq_2072__full-cat_1_29	galE	galE, GALE; UDP-glucose 4-epimerase [EC:5.1.3.2]	Carbohydrate metabolism%Glycan biosynthesis and metabolism
Viruses_Ref_Refdb_seq_2086__full-cat_1_113	galE	galE, GALE; UDP-glucose 4-epimerase [EC:5.1.3.2]	Carbohydrate metabolism%Glycan biosynthesis and metabolism
Viruses_Ref_Refdb_seq_2086__full-cat_1_116	galE	galE, GALE; UDP-glucose 4-epimerase [EC:5.1.3.2]	Carbohydrate metabolism%Glycan biosynthesis and metabolism
Viruses_Ref_Refdb_seq_2097__full-cat_1_74	galE	galE, GALE; UDP-glucose 4-epimerase [EC:5.1.3.2]	Carbohydrate metabolism%Glycan biosynthesis and metabolism
Viruses_Ref_Refdb_seq_2119__full-cat_1_498	galE	galE, GALE; UDP-glucose 4-epimerase [EC:5.1.3.2]	Carbohydrate metabolism%Glycan biosynthesis and metabolism
Viruses_Ref_Refdb_seq_2130__full-cat_1_233	galE	galE, GALE; UDP-glucose 4-epimerase [EC:5.1.3.2]	Carbohydrate metabolism%Glycan biosynthesis and metabolism
Viruses_Ref_Refdb_seq_2131__full-cat_1_25	galE	galE, GALE; UDP-glucose 4-epimerase [EC:5.1.3.2]	Carbohydrate metabolism%Glycan biosynthesis and metabolism
Viruses_Ref_Refdb_seq_2145__full-cat_1_187	galE	galE, GALE; UDP-glucose 4-epimerase [EC:5.1.3.2]	Carbohydrate metabolism%Glycan biosynthesis and metabolism
Viruses_Ref_Refdb_seq_2145__full-cat_1_255	galE	galE, GALE; UDP-glucose 4-epimerase [EC:5.1.3.2]	Carbohydrate metabolism%Glycan biosynthesis and metabolism
Viruses_Ref_Refdb_seq_2145__full-cat_1_300	galE	galE, GALE; UDP-glucose 4-epimerase [EC:5.1.3.2]	Carbohydrate metabolism%Glycan biosynthesis and metabolism
Viruses_Ref_Refdb_seq_2169__full-cat_1_318	galE	galE, GALE; UDP-glucose 4-epimerase [EC:5.1.3.2]	Carbohydrate metabolism%Glycan biosynthesis and metabolism
Viruses_Ref_Refdb_seq_2169__full-cat_1_76	galE	galE, GALE; UDP-glucose 4-epimerase [EC:5.1.3.2]	Carbohydrate metabolism%Glycan biosynthesis and metabolism
Viruses_Ref_Refdb_seq_2174__full-cat_1_271	galE	galE, GALE; UDP-glucose 4-epimerase [EC:5.1.3.2]	Carbohydrate metabolism%Glycan biosynthesis and metabolism
Viruses_Ref_Refdb_seq_2176__full-cat_1_99	galE	galE, GALE; UDP-glucose 4-epimerase [EC:5.1.3.2]	Carbohydrate metabolism%Glycan biosynthesis and metabolism
Viruses_Ref_Refdb_seq_22__full-cat_1_192	galE	galE, GALE; UDP-glucose 4-epimerase [EC:5.1.3.2]	Carbohydrate metabolism%Glycan biosynthesis and metabolism
Viruses_Ref_Refdb_seq_2200__full-cat_1_175	galE	galE, GALE; UDP-glucose 4-epimerase [EC:5.1.3.2]	Carbohydrate metabolism%Glycan biosynthesis and metabolism
Viruses_Ref_Refdb_seq_2200__full-cat_1_182	galE	galE, GALE; UDP-glucose 4-epimerase [EC:5.1.3.2]	Carbohydrate metabolism%Glycan biosynthesis and metabolism
Viruses_Ref_Refdb_seq_2203__full-cat_1_202	galE	galE, GALE; UDP-glucose 4-epimerase [EC:5.1.3.2]	Carbohydrate metabolism%Glycan biosynthesis and metabolism
Viruses_Ref_Refdb_seq_2203__full-cat_1_204	galE	galE, GALE; UDP-glucose 4-epimerase [EC:5.1.3.2]	Carbohydrate metabolism%Glycan biosynthesis and metabolism
Viruses_Ref_Refdb_seq_2224__full-cat_1_81	galE	galE, GALE; UDP-glucose 4-epimerase [EC:5.1.3.2]	Carbohydrate metabolism%Glycan biosynthesis and metabolism
Viruses_Ref_Refdb_seq_2247__full-cat_1_242	galE	galE, GALE; UDP-glucose 4-epimerase [EC:5.1.3.2]	Carbohydrate metabolism%Glycan biosynthesis and metabolism
Viruses_Ref_Refdb_seq_2252__full-cat_1_65	galE	galE, GALE; UDP-glucose 4-epimerase [EC:5.1.3.2]	Carbohydrate metabolism%Glycan biosynthesis and metabolism
Viruses_Ref_Refdb_seq_2256__full-cat_1_75	galE	galE, GALE; UDP-glucose 4-epimerase [EC:5.1.3.2]	Carbohydrate metabolism%Glycan biosynthesis and metabolism
Viruses_Ref_Refdb_seq_2256__full-cat_1_78	galE	galE, GALE; UDP-glucose 4-epimerase [EC:5.1.3.2]	Carbohydrate metabolism%Glycan biosynthesis and metabolism
Viruses_Ref_Refdb_seq_2265__full-cat_1_344	galE	galE, GALE; UDP-glucose 4-epimerase [EC:5.1.3.2]	Carbohydrate metabolism%Glycan biosynthesis and metabolism
Viruses_Ref_Refdb_seq_2272__full-cat_1_113	galE	galE, GALE; UDP-glucose 4-epimerase [EC:5.1.3.2]	Carbohydrate metabolism%Glycan biosynthesis and metabolism
Viruses_Ref_Refdb_seq_2272__full-cat_1_198	galE	galE, GALE; UDP-glucose 4-epimerase [EC:5.1.3.2]	Carbohydrate metabolism%Glycan biosynthesis and metabolism
Viruses_Ref_Refdb_seq_2273__full-cat_1_187	galE	galE, GALE; UDP-glucose 4-epimerase [EC:5.1.3.2]	Carbohydrate metabolism%Glycan biosynthesis and metabolism
Viruses_Ref_Refdb_seq_2298__full-cat_1_266	galE	galE, GALE; UDP-glucose 4-epimerase [EC:5.1.3.2]	Carbohydrate metabolism%Glycan biosynthesis and metabolism
Viruses_Ref_Refdb_seq_2306__full-cat_1_231	galE	galE, GALE; UDP-glucose 4-epimerase [EC:5.1.3.2]	Carbohydrate metabolism%Glycan biosynthesis and metabolism
Viruses_Ref_Refdb_seq_2308__full-cat_1_179	galE	galE, GALE; UDP-glucose 4-epimerase [EC:5.1.3.2]	Carbohydrate metabolism%Glycan biosynthesis and metabolism
Viruses_Ref_Refdb_seq_2321__full-cat_1_203	galE	galE, GALE; UDP-glucose 4-epimerase [EC:5.1.3.2]	Carbohydrate metabolism%Glycan biosynthesis and metabolism
Viruses_Ref_Refdb_seq_2326__full-cat_1_109	galE	galE, GALE; UDP-glucose 4-epimerase [EC:5.1.3.2]	Carbohydrate metabolism%Glycan biosynthesis and metabolism
Viruses_Ref_Refdb_seq_2328__full-cat_1_4	galE	galE, GALE; UDP-glucose 4-epimerase [EC:5.1.3.2]	Carbohydrate metabolism%Glycan biosynthesis and metabolism
Viruses_Ref_Refdb_seq_2339__full-cat_1_276	galE	galE, GALE; UDP-glucose 4-epimerase [EC:5.1.3.2]	Carbohydrate metabolism%Glycan biosynthesis and metabolism
Viruses_Ref_Refdb_seq_2341__full-cat_1_56	galE	galE, GALE; UDP-glucose 4-epimerase [EC:5.1.3.2]	Carbohydrate metabolism%Glycan biosynthesis and metabolism
Viruses_Ref_Refdb_seq_2367__full-cat_1_260	galE	galE, GALE; UDP-glucose 4-epimerase [EC:5.1.3.2]	Carbohydrate metabolism%Glycan biosynthesis and metabolism
Viruses_Ref_Refdb_seq_2368__full-cat_1_183	galE	galE, GALE; UDP-glucose 4-epimerase [EC:5.1.3.2]	Carbohydrate metabolism%Glycan biosynthesis and metabolism
Viruses_Ref_Refdb_seq_2371__full-cat_1_524	galE	galE, GALE; UDP-glucose 4-epimerase [EC:5.1.3.2]	Carbohydrate metabolism%Glycan biosynthesis and metabolism
Viruses_Ref_Refdb_seq_2375__full-cat_1_105	galE	galE, GALE; UDP-glucose 4-epimerase [EC:5.1.3.2]	Carbohydrate metabolism%Glycan biosynthesis and metabolism
Viruses_Ref_Refdb_seq_2375__full-cat_1_16	galE	galE, GALE; UDP-glucose 4-epimerase [EC:5.1.3.2]	Carbohydrate metabolism%Glycan biosynthesis and metabolism
Viruses_Ref_Refdb_seq_2378__full-cat_1_48	galE	galE, GALE; UDP-glucose 4-epimerase [EC:5.1.3.2]	Carbohydrate metabolism%Glycan biosynthesis and metabolism
Viruses_Ref_Refdb_seq_2382__full-cat_1_154	galE	galE, GALE; UDP-glucose 4-epimerase [EC:5.1.3.2]	Carbohydrate metabolism%Glycan biosynthesis and metabolism
Viruses_Ref_Refdb_seq_2389__full-cat_1_164	galE	galE, GALE; UDP-glucose 4-epimerase [EC:5.1.3.2]	Carbohydrate metabolism%Glycan biosynthesis and metabolism
Viruses_Ref_Refdb_seq_2390__full-cat_1_62	galE	galE, GALE; UDP-glucose 4-epimerase [EC:5.1.3.2]	Carbohydrate metabolism%Glycan biosynthesis and metabolism
Viruses_Ref_Refdb_seq_2396__full-cat_1_216	galE	galE, GALE; UDP-glucose 4-epimerase [EC:5.1.3.2]	Carbohydrate metabolism%Glycan biosynthesis and metabolism
Viruses_Ref_Refdb_seq_241__full-cat_1_267	galE	galE, GALE; UDP-glucose 4-epimerase [EC:5.1.3.2]	Carbohydrate metabolism%Glycan biosynthesis and metabolism
Viruses_Ref_Refdb_seq_2412__full-cat_1_274	galE	galE, GALE; UDP-glucose 4-epimerase [EC:5.1.3.2]	Carbohydrate metabolism%Glycan biosynthesis and metabolism
Viruses_Ref_Refdb_seq_242__full-cat_1_215	galE	galE, GALE; UDP-glucose 4-epimerase [EC:5.1.3.2]	Carbohydrate metabolism%Glycan biosynthesis and metabolism
Viruses_Ref_Refdb_seq_2438__full-cat_1_63	galE	galE, GALE; UDP-glucose 4-epimerase [EC:5.1.3.2]	Carbohydrate metabolism%Glycan biosynthesis and metabolism
Viruses_Ref_Refdb_seq_2486__full-cat_1_112	galE	galE, GALE; UDP-glucose 4-epimerase [EC:5.1.3.2]	Carbohydrate metabolism%Glycan biosynthesis and metabolism
Viruses_Ref_Refdb_seq_2492__full-cat_1_231	galE	galE, GALE; UDP-glucose 4-epimerase [EC:5.1.3.2]	Carbohydrate metabolism%Glycan biosynthesis and metabolism
Viruses_Ref_Refdb_seq_2492__full-cat_1_234	galE	galE, GALE; UDP-glucose 4-epimerase [EC:5.1.3.2]	Carbohydrate metabolism%Glycan biosynthesis and metabolism
Viruses_Ref_Refdb_seq_2494__full-cat_1_223	galE	galE, GALE; UDP-glucose 4-epimerase [EC:5.1.3.2]	Carbohydrate metabolism%Glycan biosynthesis and metabolism
Viruses_Ref_Refdb_seq_2499__full-cat_1_105	galE	galE, GALE; UDP-glucose 4-epimerase [EC:5.1.3.2]	Carbohydrate metabolism%Glycan biosynthesis and metabolism
Viruses_Ref_Refdb_seq_251__full-cat_1_312	galE	galE, GALE; UDP-glucose 4-epimerase [EC:5.1.3.2]	Carbohydrate metabolism%Glycan biosynthesis and metabolism
Viruses_Ref_Refdb_seq_251__full-cat_1_6	galE	galE, GALE; UDP-glucose 4-epimerase [EC:5.1.3.2]	Carbohydrate metabolism%Glycan biosynthesis and metabolism
Viruses_Ref_Refdb_seq_2514__full-cat_1_148	galE	galE, GALE; UDP-glucose 4-epimerase [EC:5.1.3.2]	Carbohydrate metabolism%Glycan biosynthesis and metabolism
Viruses_Ref_Refdb_seq_2514__full-cat_1_63	galE	galE, GALE; UDP-glucose 4-epimerase [EC:5.1.3.2]	Carbohydrate metabolism%Glycan biosynthesis and metabolism
Viruses_Ref_Refdb_seq_2518__full-cat_1_104	galE	galE, GALE; UDP-glucose 4-epimerase [EC:5.1.3.2]	Carbohydrate metabolism%Glycan biosynthesis and metabolism
Viruses_Ref_Refdb_seq_2518__full-cat_1_106	galE	galE, GALE; UDP-glucose 4-epimerase [EC:5.1.3.2]	Carbohydrate metabolism%Glycan biosynthesis and metabolism
Viruses_Ref_Refdb_seq_2518__full-cat_1_27	galE	galE, GALE; UDP-glucose 4-epimerase [EC:5.1.3.2]	Carbohydrate metabolism%Glycan biosynthesis and metabolism
Viruses_Ref_Refdb_seq_2552__full-cat_1_175	galE	galE, GALE; UDP-glucose 4-epimerase [EC:5.1.3.2]	Carbohydrate metabolism%Glycan biosynthesis and metabolism
Viruses_Ref_Refdb_seq_2556__full-cat_1_291	galE	galE, GALE; UDP-glucose 4-epimerase [EC:5.1.3.2]	Carbohydrate metabolism%Glycan biosynthesis and metabolism
Viruses_Ref_Refdb_seq_2572__full-cat_1_256	galE	galE, GALE; UDP-glucose 4-epimerase [EC:5.1.3.2]	Carbohydrate metabolism%Glycan biosynthesis and metabolism
Viruses_Ref_Refdb_seq_2585__full-cat_1_202	galE	galE, GALE; UDP-glucose 4-epimerase [EC:5.1.3.2]	Carbohydrate metabolism%Glycan biosynthesis and metabolism
Viruses_Ref_Refdb_seq_2602__full-cat_1_493	galE	galE, GALE; UDP-glucose 4-epimerase [EC:5.1.3.2]	Carbohydrate metabolism%Glycan biosynthesis and metabolism
Viruses_Ref_Refdb_seq_2602__full-cat_1_500	galE	galE, GALE; UDP-glucose 4-epimerase [EC:5.1.3.2]	Carbohydrate metabolism%Glycan biosynthesis and metabolism
Viruses_Ref_Refdb_seq_2616__full-cat_1_381	galE	galE, GALE; UDP-glucose 4-epimerase [EC:5.1.3.2]	Carbohydrate metabolism%Glycan biosynthesis and metabolism
Viruses_Ref_Refdb_seq_2624__full-cat_1_88	galE	galE, GALE; UDP-glucose 4-epimerase [EC:5.1.3.2]	Carbohydrate metabolism%Glycan biosynthesis and metabolism
Viruses_Ref_Refdb_seq_2627__full-cat_1_254	galE	galE, GALE; UDP-glucose 4-epimerase [EC:5.1.3.2]	Carbohydrate metabolism%Glycan biosynthesis and metabolism
Viruses_Ref_Refdb_seq_2627__full-cat_1_495	galE	galE, GALE; UDP-glucose 4-epimerase [EC:5.1.3.2]	Carbohydrate metabolism%Glycan biosynthesis and metabolism
Viruses_Ref_Refdb_seq_2634__full-cat_1_110	galE	galE, GALE; UDP-glucose 4-epimerase [EC:5.1.3.2]	Carbohydrate metabolism%Glycan biosynthesis and metabolism
Viruses_Ref_Refdb_seq_2635__full-cat_1_52	galE	galE, GALE; UDP-glucose 4-epimerase [EC:5.1.3.2]	Carbohydrate metabolism%Glycan biosynthesis and metabolism
Viruses_Ref_Refdb_seq_2659__full-cat_1_339	galE	galE, GALE; UDP-glucose 4-epimerase [EC:5.1.3.2]	Carbohydrate metabolism%Glycan biosynthesis and metabolism
Viruses_Ref_Refdb_seq_2662__full-cat_1_282	galE	galE, GALE; UDP-glucose 4-epimerase [EC:5.1.3.2]	Carbohydrate metabolism%Glycan biosynthesis and metabolism
Viruses_Ref_Refdb_seq_2686__full-cat_1_324	galE	galE, GALE; UDP-glucose 4-epimerase [EC:5.1.3.2]	Carbohydrate metabolism%Glycan biosynthesis and metabolism
Viruses_Ref_Refdb_seq_2699__full-cat_1_107	galE	galE, GALE; UDP-glucose 4-epimerase [EC:5.1.3.2]	Carbohydrate metabolism%Glycan biosynthesis and metabolism
Viruses_Ref_Refdb_seq_2699__full-cat_1_149	galE	galE, GALE; UDP-glucose 4-epimerase [EC:5.1.3.2]	Carbohydrate metabolism%Glycan biosynthesis and metabolism
Viruses_Ref_Refdb_seq_2711__full-cat_1_71	galE	galE, GALE; UDP-glucose 4-epimerase [EC:5.1.3.2]	Carbohydrate metabolism%Glycan biosynthesis and metabolism
Viruses_Ref_Refdb_seq_2712__full-cat_1_321	galE	galE, GALE; UDP-glucose 4-epimerase [EC:5.1.3.2]	Carbohydrate metabolism%Glycan biosynthesis and metabolism
Viruses_Ref_Refdb_seq_2712__full-cat_1_86	galE	galE, GALE; UDP-glucose 4-epimerase [EC:5.1.3.2]	Carbohydrate metabolism%Glycan biosynthesis and metabolism
Viruses_Ref_Refdb_seq_2717__full-cat_1_264	galE	galE, GALE; UDP-glucose 4-epimerase [EC:5.1.3.2]	Carbohydrate metabolism%Glycan biosynthesis and metabolism
Viruses_Ref_Refdb_seq_2719__full-cat_1_182	galE	galE, GALE; UDP-glucose 4-epimerase [EC:5.1.3.2]	Carbohydrate metabolism%Glycan biosynthesis and metabolism
Viruses_Ref_Refdb_seq_2719__full-cat_1_187	galE	galE, GALE; UDP-glucose 4-epimerase [EC:5.1.3.2]	Carbohydrate metabolism%Glycan biosynthesis and metabolism
Viruses_Ref_Refdb_seq_2719__full-cat_1_188	galE	galE, GALE; UDP-glucose 4-epimerase [EC:5.1.3.2]	Carbohydrate metabolism%Glycan biosynthesis and metabolism
Viruses_Ref_Refdb_seq_2722__full-cat_1_79	galE	galE, GALE; UDP-glucose 4-epimerase [EC:5.1.3.2]	Carbohydrate metabolism%Glycan biosynthesis and metabolism
Viruses_Ref_Refdb_seq_2729__full-cat_1_299	galE	galE, GALE; UDP-glucose 4-epimerase [EC:5.1.3.2]	Carbohydrate metabolism%Glycan biosynthesis and metabolism
Viruses_Ref_Refdb_seq_2729__full-cat_1_302	galE	galE, GALE; UDP-glucose 4-epimerase [EC:5.1.3.2]	Carbohydrate metabolism%Glycan biosynthesis and metabolism
Viruses_Ref_Refdb_seq_2730__full-cat_1_240	galE	galE, GALE; UDP-glucose 4-epimerase [EC:5.1.3.2]	Carbohydrate metabolism%Glycan biosynthesis and metabolism
Viruses_Ref_Refdb_seq_2732__full-cat_1_181	galE	galE, GALE; UDP-glucose 4-epimerase [EC:5.1.3.2]	Carbohydrate metabolism%Glycan biosynthesis and metabolism
Viruses_Ref_Refdb_seq_2752__full-cat_1_192	galE	galE, GALE; UDP-glucose 4-epimerase [EC:5.1.3.2]	Carbohydrate metabolism%Glycan biosynthesis and metabolism
Viruses_Ref_Refdb_seq_2765__full-cat_1_115	galE	galE, GALE; UDP-glucose 4-epimerase [EC:5.1.3.2]	Carbohydrate metabolism%Glycan biosynthesis and metabolism
Viruses_Ref_Refdb_seq_2765__full-cat_1_116	galE	galE, GALE; UDP-glucose 4-epimerase [EC:5.1.3.2]	Carbohydrate metabolism%Glycan biosynthesis and metabolism
Viruses_Ref_Refdb_seq_2829__full-cat_1_128	galE	galE, GALE; UDP-glucose 4-epimerase [EC:5.1.3.2]	Carbohydrate metabolism%Glycan biosynthesis and metabolism
Viruses_Ref_Refdb_seq_2829__full-cat_1_139	galE	galE, GALE; UDP-glucose 4-epimerase [EC:5.1.3.2]	Carbohydrate metabolism%Glycan biosynthesis and metabolism
Viruses_Ref_Refdb_seq_2838__full-cat_1_377	galE	galE, GALE; UDP-glucose 4-epimerase [EC:5.1.3.2]	Carbohydrate metabolism%Glycan biosynthesis and metabolism
Viruses_Ref_Refdb_seq_286__full-cat_1_107	galE	galE, GALE; UDP-glucose 4-epimerase [EC:5.1.3.2]	Carbohydrate metabolism%Glycan biosynthesis and metabolism
Viruses_Ref_Refdb_seq_2860__full-cat_1_150	galE	galE, GALE; UDP-glucose 4-epimerase [EC:5.1.3.2]	Carbohydrate metabolism%Glycan biosynthesis and metabolism
Viruses_Ref_Refdb_seq_2871__full-cat_1_75	galE	galE, GALE; UDP-glucose 4-epimerase [EC:5.1.3.2]	Carbohydrate metabolism%Glycan biosynthesis and metabolism
Viruses_Ref_Refdb_seq_2892__full-cat_1_160	galE	galE, GALE; UDP-glucose 4-epimerase [EC:5.1.3.2]	Carbohydrate metabolism%Glycan biosynthesis and metabolism
Viruses_Ref_Refdb_seq_2892__full-cat_1_202	galE	galE, GALE; UDP-glucose 4-epimerase [EC:5.1.3.2]	Carbohydrate metabolism%Glycan biosynthesis and metabolism
Viruses_Ref_Refdb_seq_2897__full-cat_1_143	galE	galE, GALE; UDP-glucose 4-epimerase [EC:5.1.3.2]	Carbohydrate metabolism%Glycan biosynthesis and metabolism
Viruses_Ref_Refdb_seq_2901__full-cat_1_131	galE	galE, GALE; UDP-glucose 4-epimerase [EC:5.1.3.2]	Carbohydrate metabolism%Glycan biosynthesis and metabolism
Viruses_Ref_Refdb_seq_291__full-cat_1_247	galE	galE, GALE; UDP-glucose 4-epimerase [EC:5.1.3.2]	Carbohydrate metabolism%Glycan biosynthesis and metabolism
Viruses_Ref_Refdb_seq_2916__full-cat_1_28	galE	galE, GALE; UDP-glucose 4-epimerase [EC:5.1.3.2]	Carbohydrate metabolism%Glycan biosynthesis and metabolism
Viruses_Ref_Refdb_seq_2916__full-cat_1_438	galE	galE, GALE; UDP-glucose 4-epimerase [EC:5.1.3.2]	Carbohydrate metabolism%Glycan biosynthesis and metabolism
Viruses_Ref_Refdb_seq_2921__full-cat_1_154	galE	galE, GALE; UDP-glucose 4-epimerase [EC:5.1.3.2]	Carbohydrate metabolism%Glycan biosynthesis and metabolism
Viruses_Ref_Refdb_seq_2964__full-cat_1_154	galE	galE, GALE; UDP-glucose 4-epimerase [EC:5.1.3.2]	Carbohydrate metabolism%Glycan biosynthesis and metabolism
Viruses_Ref_Refdb_seq_2983__full-cat_1_166	galE	galE, GALE; UDP-glucose 4-epimerase [EC:5.1.3.2]	Carbohydrate metabolism%Glycan biosynthesis and metabolism
Viruses_Ref_Refdb_seq_3005__full-cat_1_237	galE	galE, GALE; UDP-glucose 4-epimerase [EC:5.1.3.2]	Carbohydrate metabolism%Glycan biosynthesis and metabolism
Viruses_Ref_Refdb_seq_3012__full-cat_1_178	galE	galE, GALE; UDP-glucose 4-epimerase [EC:5.1.3.2]	Carbohydrate metabolism%Glycan biosynthesis and metabolism
Viruses_Ref_Refdb_seq_3012__full-cat_1_193	galE	galE, GALE; UDP-glucose 4-epimerase [EC:5.1.3.2]	Carbohydrate metabolism%Glycan biosynthesis and metabolism
Viruses_Ref_Refdb_seq_3012__full-cat_1_391	galE	galE, GALE; UDP-glucose 4-epimerase [EC:5.1.3.2]	Carbohydrate metabolism%Glycan biosynthesis and metabolism
Viruses_Ref_Refdb_seq_3012__full-cat_1_406	galE	galE, GALE; UDP-glucose 4-epimerase [EC:5.1.3.2]	Carbohydrate metabolism%Glycan biosynthesis and metabolism
Viruses_Ref_Refdb_seq_3020__full-cat_1_171	galE	galE, GALE; UDP-glucose 4-epimerase [EC:5.1.3.2]	Carbohydrate metabolism%Glycan biosynthesis and metabolism
Viruses_Ref_Refdb_seq_3027__full-cat_1_90	galE	galE, GALE; UDP-glucose 4-epimerase [EC:5.1.3.2]	Carbohydrate metabolism%Glycan biosynthesis and metabolism
Viruses_Ref_Refdb_seq_3066__full-cat_1_26	galE	galE, GALE; UDP-glucose 4-epimerase [EC:5.1.3.2]	Carbohydrate metabolism%Glycan biosynthesis and metabolism
Viruses_Ref_Refdb_seq_3074__full-cat_1_126	galE	galE, GALE; UDP-glucose 4-epimerase [EC:5.1.3.2]	Carbohydrate metabolism%Glycan biosynthesis and metabolism
Viruses_Ref_Refdb_seq_3100__full-cat_1_20	galE	galE, GALE; UDP-glucose 4-epimerase [EC:5.1.3.2]	Carbohydrate metabolism%Glycan biosynthesis and metabolism
Viruses_Ref_Refdb_seq_3110__full-cat_1_427	galE	galE, GALE; UDP-glucose 4-epimerase [EC:5.1.3.2]	Carbohydrate metabolism%Glycan biosynthesis and metabolism
Viruses_Ref_Refdb_seq_3111__full-cat_1_154	galE	galE, GALE; UDP-glucose 4-epimerase [EC:5.1.3.2]	Carbohydrate metabolism%Glycan biosynthesis and metabolism
Viruses_Ref_Refdb_seq_3113__full-cat_1_244	galE	galE, GALE; UDP-glucose 4-epimerase [EC:5.1.3.2]	Carbohydrate metabolism%Glycan biosynthesis and metabolism
Viruses_Ref_Refdb_seq_3113__full-cat_1_78	galE	galE, GALE; UDP-glucose 4-epimerase [EC:5.1.3.2]	Carbohydrate metabolism%Glycan biosynthesis and metabolism
Viruses_Ref_Refdb_seq_3120__full-cat_1_113	galE	galE, GALE; UDP-glucose 4-epimerase [EC:5.1.3.2]	Carbohydrate metabolism%Glycan biosynthesis and metabolism
Viruses_Ref_Refdb_seq_3120__full-cat_1_116	galE	galE, GALE; UDP-glucose 4-epimerase [EC:5.1.3.2]	Carbohydrate metabolism%Glycan biosynthesis and metabolism
Viruses_Ref_Refdb_seq_3123__full-cat_1_154	galE	galE, GALE; UDP-glucose 4-epimerase [EC:5.1.3.2]	Carbohydrate metabolism%Glycan biosynthesis and metabolism
Viruses_Ref_Refdb_seq_3123__full-cat_1_157	galE	galE, GALE; UDP-glucose 4-epimerase [EC:5.1.3.2]	Carbohydrate metabolism%Glycan biosynthesis and metabolism
Viruses_Ref_Refdb_seq_3131__full-cat_1_164	galE	galE, GALE; UDP-glucose 4-epimerase [EC:5.1.3.2]	Carbohydrate metabolism%Glycan biosynthesis and metabolism
Viruses_Ref_Refdb_seq_3169__full-cat_1_14	galE	galE, GALE; UDP-glucose 4-epimerase [EC:5.1.3.2]	Carbohydrate metabolism%Glycan biosynthesis and metabolism
Viruses_Ref_Refdb_seq_3185__full-cat_1_199	galE	galE, GALE; UDP-glucose 4-epimerase [EC:5.1.3.2]	Carbohydrate metabolism%Glycan biosynthesis and metabolism
Viruses_Ref_Refdb_seq_3220__full-cat_1_54	galE	galE, GALE; UDP-glucose 4-epimerase [EC:5.1.3.2]	Carbohydrate metabolism%Glycan biosynthesis and metabolism
Viruses_Ref_Refdb_seq_3222__full-cat_1_12	galE	galE, GALE; UDP-glucose 4-epimerase [EC:5.1.3.2]	Carbohydrate metabolism%Glycan biosynthesis and metabolism
Viruses_Ref_Refdb_seq_3223__full-cat_1_25	galE	galE, GALE; UDP-glucose 4-epimerase [EC:5.1.3.2]	Carbohydrate metabolism%Glycan biosynthesis and metabolism
Viruses_Ref_Refdb_seq_3240__full-cat_1_68	galE	galE, GALE; UDP-glucose 4-epimerase [EC:5.1.3.2]	Carbohydrate metabolism%Glycan biosynthesis and metabolism
Viruses_Ref_Refdb_seq_3248__full-cat_1_71	galE	galE, GALE; UDP-glucose 4-epimerase [EC:5.1.3.2]	Carbohydrate metabolism%Glycan biosynthesis and metabolism
Viruses_Ref_Refdb_seq_3253__full-cat_1_36	galE	galE, GALE; UDP-glucose 4-epimerase [EC:5.1.3.2]	Carbohydrate metabolism%Glycan biosynthesis and metabolism
Viruses_Ref_Refdb_seq_3255__full-cat_1_129	galE	galE, GALE; UDP-glucose 4-epimerase [EC:5.1.3.2]	Carbohydrate metabolism%Glycan biosynthesis and metabolism
Viruses_Ref_Refdb_seq_3256__full-cat_1_239	galE	galE, GALE; UDP-glucose 4-epimerase [EC:5.1.3.2]	Carbohydrate metabolism%Glycan biosynthesis and metabolism
Viruses_Ref_Refdb_seq_3275__full-cat_1_249	galE	galE, GALE; UDP-glucose 4-epimerase [EC:5.1.3.2]	Carbohydrate metabolism%Glycan biosynthesis and metabolism
Viruses_Ref_Refdb_seq_3276__full-cat_1_141	galE	galE, GALE; UDP-glucose 4-epimerase [EC:5.1.3.2]	Carbohydrate metabolism%Glycan biosynthesis and metabolism
Viruses_Ref_Refdb_seq_3276__full-cat_1_226	galE	galE, GALE; UDP-glucose 4-epimerase [EC:5.1.3.2]	Carbohydrate metabolism%Glycan biosynthesis and metabolism
Viruses_Ref_Refdb_seq_3277__full-cat_1_34	galE	galE, GALE; UDP-glucose 4-epimerase [EC:5.1.3.2]	Carbohydrate metabolism%Glycan biosynthesis and metabolism
Viruses_Ref_Refdb_seq_3298__full-cat_1_240	galE	galE, GALE; UDP-glucose 4-epimerase [EC:5.1.3.2]	Carbohydrate metabolism%Glycan biosynthesis and metabolism
Viruses_Ref_Refdb_seq_331__full-cat_1_86	galE	galE, GALE; UDP-glucose 4-epimerase [EC:5.1.3.2]	Carbohydrate metabolism%Glycan biosynthesis and metabolism
Viruses_Ref_Refdb_seq_3319__full-cat_1_224	galE	galE, GALE; UDP-glucose 4-epimerase [EC:5.1.3.2]	Carbohydrate metabolism%Glycan biosynthesis and metabolism
Viruses_Ref_Refdb_seq_3321__full-cat_1_164	galE	galE, GALE; UDP-glucose 4-epimerase [EC:5.1.3.2]	Carbohydrate metabolism%Glycan biosynthesis and metabolism
Viruses_Ref_Refdb_seq_3334__full-cat_1_152	galE	galE, GALE; UDP-glucose 4-epimerase [EC:5.1.3.2]	Carbohydrate metabolism%Glycan biosynthesis and metabolism
Viruses_Ref_Refdb_seq_3334__full-cat_1_257	galE	galE, GALE; UDP-glucose 4-epimerase [EC:5.1.3.2]	Carbohydrate metabolism%Glycan biosynthesis and metabolism
Viruses_Ref_Refdb_seq_334__full-cat_1_313	galE	galE, GALE; UDP-glucose 4-epimerase [EC:5.1.3.2]	Carbohydrate metabolism%Glycan biosynthesis and metabolism
Viruses_Ref_Refdb_seq_3353__full-cat_1_306	galE	galE, GALE; UDP-glucose 4-epimerase [EC:5.1.3.2]	Carbohydrate metabolism%Glycan biosynthesis and metabolism
Viruses_Ref_Refdb_seq_3371__full-cat_1_257	galE	galE, GALE; UDP-glucose 4-epimerase [EC:5.1.3.2]	Carbohydrate metabolism%Glycan biosynthesis and metabolism
Viruses_Ref_Refdb_seq_3372__full-cat_1_255	galE	galE, GALE; UDP-glucose 4-epimerase [EC:5.1.3.2]	Carbohydrate metabolism%Glycan biosynthesis and metabolism
Viruses_Ref_Refdb_seq_3379__full-cat_1_93	galE	galE, GALE; UDP-glucose 4-epimerase [EC:5.1.3.2]	Carbohydrate metabolism%Glycan biosynthesis and metabolism
Viruses_Ref_Refdb_seq_3382__full-cat_1_333	galE	galE, GALE; UDP-glucose 4-epimerase [EC:5.1.3.2]	Carbohydrate metabolism%Glycan biosynthesis and metabolism
Viruses_Ref_Refdb_seq_3382__full-cat_1_336	galE	galE, GALE; UDP-glucose 4-epimerase [EC:5.1.3.2]	Carbohydrate metabolism%Glycan biosynthesis and metabolism
Viruses_Ref_Refdb_seq_3389__full-cat_1_25	galE	galE, GALE; UDP-glucose 4-epimerase [EC:5.1.3.2]	Carbohydrate metabolism%Glycan biosynthesis and metabolism
Viruses_Ref_Refdb_seq_3402__full-cat_1_243	galE	galE, GALE; UDP-glucose 4-epimerase [EC:5.1.3.2]	Carbohydrate metabolism%Glycan biosynthesis and metabolism
Viruses_Ref_Refdb_seq_3416__full-cat_1_123	galE	galE, GALE; UDP-glucose 4-epimerase [EC:5.1.3.2]	Carbohydrate metabolism%Glycan biosynthesis and metabolism
Viruses_Ref_Refdb_seq_3425__full-cat_1_72	galE	galE, GALE; UDP-glucose 4-epimerase [EC:5.1.3.2]	Carbohydrate metabolism%Glycan biosynthesis and metabolism
Viruses_Ref_Refdb_seq_3428__full-cat_1_172	galE	galE, GALE; UDP-glucose 4-epimerase [EC:5.1.3.2]	Carbohydrate metabolism%Glycan biosynthesis and metabolism
Viruses_Ref_Refdb_seq_3428__full-cat_1_176	galE	galE, GALE; UDP-glucose 4-epimerase [EC:5.1.3.2]	Carbohydrate metabolism%Glycan biosynthesis and metabolism
Viruses_Ref_Refdb_seq_3428__full-cat_1_180	galE	galE, GALE; UDP-glucose 4-epimerase [EC:5.1.3.2]	Carbohydrate metabolism%Glycan biosynthesis and metabolism
Viruses_Ref_Refdb_seq_3430__full-cat_1_82	galE	galE, GALE; UDP-glucose 4-epimerase [EC:5.1.3.2]	Carbohydrate metabolism%Glycan biosynthesis and metabolism
Viruses_Ref_Refdb_seq_3435__full-cat_1_206	galE	galE, GALE; UDP-glucose 4-epimerase [EC:5.1.3.2]	Carbohydrate metabolism%Glycan biosynthesis and metabolism
Viruses_Ref_Refdb_seq_3459__full-cat_1_6	galE	galE, GALE; UDP-glucose 4-epimerase [EC:5.1.3.2]	Carbohydrate metabolism%Glycan biosynthesis and metabolism
Viruses_Ref_Refdb_seq_348__full-cat_1_64	galE	galE, GALE; UDP-glucose 4-epimerase [EC:5.1.3.2]	Carbohydrate metabolism%Glycan biosynthesis and metabolism
Viruses_Ref_Refdb_seq_349__full-cat_1_49	galE	galE, GALE; UDP-glucose 4-epimerase [EC:5.1.3.2]	Carbohydrate metabolism%Glycan biosynthesis and metabolism
Viruses_Ref_Refdb_seq_3496__full-cat_1_100	galE	galE, GALE; UDP-glucose 4-epimerase [EC:5.1.3.2]	Carbohydrate metabolism%Glycan biosynthesis and metabolism
Viruses_Ref_Refdb_seq_3496__full-cat_1_290	galE	galE, GALE; UDP-glucose 4-epimerase [EC:5.1.3.2]	Carbohydrate metabolism%Glycan biosynthesis and metabolism
Viruses_Ref_Refdb_seq_3506__full-cat_1_270	galE	galE, GALE; UDP-glucose 4-epimerase [EC:5.1.3.2]	Carbohydrate metabolism%Glycan biosynthesis and metabolism
Viruses_Ref_Refdb_seq_3513__full-cat_1_33	galE	galE, GALE; UDP-glucose 4-epimerase [EC:5.1.3.2]	Carbohydrate metabolism%Glycan biosynthesis and metabolism
Viruses_Ref_Refdb_seq_3513__full-cat_1_36	galE	galE, GALE; UDP-glucose 4-epimerase [EC:5.1.3.2]	Carbohydrate metabolism%Glycan biosynthesis and metabolism
Viruses_Ref_Refdb_seq_3527__full-cat_1_149	galE	galE, GALE; UDP-glucose 4-epimerase [EC:5.1.3.2]	Carbohydrate metabolism%Glycan biosynthesis and metabolism
Viruses_Ref_Refdb_seq_3530__full-cat_1_214	galE	galE, GALE; UDP-glucose 4-epimerase [EC:5.1.3.2]	Carbohydrate metabolism%Glycan biosynthesis and metabolism
Viruses_Ref_Refdb_seq_3544__full-cat_1_92	galE	galE, GALE; UDP-glucose 4-epimerase [EC:5.1.3.2]	Carbohydrate metabolism%Glycan biosynthesis and metabolism
Viruses_Ref_Refdb_seq_3547__full-cat_1_152	galE	galE, GALE; UDP-glucose 4-epimerase [EC:5.1.3.2]	Carbohydrate metabolism%Glycan biosynthesis and metabolism
Viruses_Ref_Refdb_seq_3575__full-cat_1_231	galE	galE, GALE; UDP-glucose 4-epimerase [EC:5.1.3.2]	Carbohydrate metabolism%Glycan biosynthesis and metabolism
Viruses_Ref_Refdb_seq_3575__full-cat_1_234	galE	galE, GALE; UDP-glucose 4-epimerase [EC:5.1.3.2]	Carbohydrate metabolism%Glycan biosynthesis and metabolism
Viruses_Ref_Refdb_seq_3578__full-cat_1_102	galE	galE, GALE; UDP-glucose 4-epimerase [EC:5.1.3.2]	Carbohydrate metabolism%Glycan biosynthesis and metabolism
Viruses_Ref_Refdb_seq_3585__full-cat_1_83	galE	galE, GALE; UDP-glucose 4-epimerase [EC:5.1.3.2]	Carbohydrate metabolism%Glycan biosynthesis and metabolism
Viruses_Ref_Refdb_seq_3597__full-cat_1_240	galE	galE, GALE; UDP-glucose 4-epimerase [EC:5.1.3.2]	Carbohydrate metabolism%Glycan biosynthesis and metabolism
Viruses_Ref_Refdb_seq_3643__full-cat_1_224	galE	galE, GALE; UDP-glucose 4-epimerase [EC:5.1.3.2]	Carbohydrate metabolism%Glycan biosynthesis and metabolism
Viruses_Ref_Refdb_seq_3647__full-cat_1_256	galE	galE, GALE; UDP-glucose 4-epimerase [EC:5.1.3.2]	Carbohydrate metabolism%Glycan biosynthesis and metabolism
Viruses_Ref_Refdb_seq_3654__full-cat_1_2	galE	galE, GALE; UDP-glucose 4-epimerase [EC:5.1.3.2]	Carbohydrate metabolism%Glycan biosynthesis and metabolism
Viruses_Ref_Refdb_seq_3658__full-cat_1_338	galE	galE, GALE; UDP-glucose 4-epimerase [EC:5.1.3.2]	Carbohydrate metabolism%Glycan biosynthesis and metabolism
Viruses_Ref_Refdb_seq_3665__full-cat_1_109	galE	galE, GALE; UDP-glucose 4-epimerase [EC:5.1.3.2]	Carbohydrate metabolism%Glycan biosynthesis and metabolism
Viruses_Ref_Refdb_seq_3672__full-cat_1_206	galE	galE, GALE; UDP-glucose 4-epimerase [EC:5.1.3.2]	Carbohydrate metabolism%Glycan biosynthesis and metabolism
Viruses_Ref_Refdb_seq_3673__full-cat_1_94	galE	galE, GALE; UDP-glucose 4-epimerase [EC:5.1.3.2]	Carbohydrate metabolism%Glycan biosynthesis and metabolism
Viruses_Ref_Refdb_seq_3690__full-cat_1_114	galE	galE, GALE; UDP-glucose 4-epimerase [EC:5.1.3.2]	Carbohydrate metabolism%Glycan biosynthesis and metabolism
Viruses_Ref_Refdb_seq_3690__full-cat_1_175	galE	galE, GALE; UDP-glucose 4-epimerase [EC:5.1.3.2]	Carbohydrate metabolism%Glycan biosynthesis and metabolism
Viruses_Ref_Refdb_seq_3700__full-cat_1_504	galE	galE, GALE; UDP-glucose 4-epimerase [EC:5.1.3.2]	Carbohydrate metabolism%Glycan biosynthesis and metabolism
Viruses_Ref_Refdb_seq_3702__full-cat_1_125	galE	galE, GALE; UDP-glucose 4-epimerase [EC:5.1.3.2]	Carbohydrate metabolism%Glycan biosynthesis and metabolism
Viruses_Ref_Refdb_seq_3702__full-cat_1_126	galE	galE, GALE; UDP-glucose 4-epimerase [EC:5.1.3.2]	Carbohydrate metabolism%Glycan biosynthesis and metabolism
Viruses_Ref_Refdb_seq_3708__full-cat_1_221	galE	galE, GALE; UDP-glucose 4-epimerase [EC:5.1.3.2]	Carbohydrate metabolism%Glycan biosynthesis and metabolism
Viruses_Ref_Refdb_seq_3710__full-cat_1_11	galE	galE, GALE; UDP-glucose 4-epimerase [EC:5.1.3.2]	Carbohydrate metabolism%Glycan biosynthesis and metabolism
Viruses_Ref_Refdb_seq_3712__full-cat_1_47	galE	galE, GALE; UDP-glucose 4-epimerase [EC:5.1.3.2]	Carbohydrate metabolism%Glycan biosynthesis and metabolism
Viruses_Ref_Refdb_seq_372__full-cat_1_166	galE	galE, GALE; UDP-glucose 4-epimerase [EC:5.1.3.2]	Carbohydrate metabolism%Glycan biosynthesis and metabolism
Viruses_Ref_Refdb_seq_372__full-cat_1_169	galE	galE, GALE; UDP-glucose 4-epimerase [EC:5.1.3.2]	Carbohydrate metabolism%Glycan biosynthesis and metabolism
Viruses_Ref_Refdb_seq_3729__full-cat_1_154	galE	galE, GALE; UDP-glucose 4-epimerase [EC:5.1.3.2]	Carbohydrate metabolism%Glycan biosynthesis and metabolism
Viruses_Ref_Refdb_seq_3739__full-cat_1_243	galE	galE, GALE; UDP-glucose 4-epimerase [EC:5.1.3.2]	Carbohydrate metabolism%Glycan biosynthesis and metabolism
Viruses_Ref_Refdb_seq_3739__full-cat_1_305	galE	galE, GALE; UDP-glucose 4-epimerase [EC:5.1.3.2]	Carbohydrate metabolism%Glycan biosynthesis and metabolism
Viruses_Ref_Refdb_seq_3751__full-cat_1_294	galE	galE, GALE; UDP-glucose 4-epimerase [EC:5.1.3.2]	Carbohydrate metabolism%Glycan biosynthesis and metabolism
Viruses_Ref_Refdb_seq_3805__full-cat_1_32	galE	galE, GALE; UDP-glucose 4-epimerase [EC:5.1.3.2]	Carbohydrate metabolism%Glycan biosynthesis and metabolism
Viruses_Ref_Refdb_seq_3808__full-cat_1_189	galE	galE, GALE; UDP-glucose 4-epimerase [EC:5.1.3.2]	Carbohydrate metabolism%Glycan biosynthesis and metabolism
Viruses_Ref_Refdb_seq_3809__full-cat_1_261	galE	galE, GALE; UDP-glucose 4-epimerase [EC:5.1.3.2]	Carbohydrate metabolism%Glycan biosynthesis and metabolism
Viruses_Ref_Refdb_seq_3813__full-cat_1_173	galE	galE, GALE; UDP-glucose 4-epimerase [EC:5.1.3.2]	Carbohydrate metabolism%Glycan biosynthesis and metabolism
Viruses_Ref_Refdb_seq_385__full-cat_1_353	galE	galE, GALE; UDP-glucose 4-epimerase [EC:5.1.3.2]	Carbohydrate metabolism%Glycan biosynthesis and metabolism
Viruses_Ref_Refdb_seq_3855__full-cat_1_255	galE	galE, GALE; UDP-glucose 4-epimerase [EC:5.1.3.2]	Carbohydrate metabolism%Glycan biosynthesis and metabolism
Viruses_Ref_Refdb_seq_3858__full-cat_1_232	galE	galE, GALE; UDP-glucose 4-epimerase [EC:5.1.3.2]	Carbohydrate metabolism%Glycan biosynthesis and metabolism
Viruses_Ref_Refdb_seq_3858__full-cat_1_244	galE	galE, GALE; UDP-glucose 4-epimerase [EC:5.1.3.2]	Carbohydrate metabolism%Glycan biosynthesis and metabolism
Viruses_Ref_Refdb_seq_3864__full-cat_1_133	galE	galE, GALE; UDP-glucose 4-epimerase [EC:5.1.3.2]	Carbohydrate metabolism%Glycan biosynthesis and metabolism
Viruses_Ref_Refdb_seq_3868__full-cat_1_141	galE	galE, GALE; UDP-glucose 4-epimerase [EC:5.1.3.2]	Carbohydrate metabolism%Glycan biosynthesis and metabolism
Viruses_Ref_Refdb_seq_3869__full-cat_1_195	galE	galE, GALE; UDP-glucose 4-epimerase [EC:5.1.3.2]	Carbohydrate metabolism%Glycan biosynthesis and metabolism
Viruses_Ref_Refdb_seq_3869__full-cat_1_256	galE	galE, GALE; UDP-glucose 4-epimerase [EC:5.1.3.2]	Carbohydrate metabolism%Glycan biosynthesis and metabolism
Viruses_Ref_Refdb_seq_3874__full-cat_1_219	galE	galE, GALE; UDP-glucose 4-epimerase [EC:5.1.3.2]	Carbohydrate metabolism%Glycan biosynthesis and metabolism
Viruses_Ref_Refdb_seq_3881__full-cat_1_131	galE	galE, GALE; UDP-glucose 4-epimerase [EC:5.1.3.2]	Carbohydrate metabolism%Glycan biosynthesis and metabolism
Viruses_Ref_Refdb_seq_3886__full-cat_1_560	galE	galE, GALE; UDP-glucose 4-epimerase [EC:5.1.3.2]	Carbohydrate metabolism%Glycan biosynthesis and metabolism
Viruses_Ref_Refdb_seq_3892__full-cat_1_218	galE	galE, GALE; UDP-glucose 4-epimerase [EC:5.1.3.2]	Carbohydrate metabolism%Glycan biosynthesis and metabolism
Viruses_Ref_Refdb_seq_3948__full-cat_1_131	galE	galE, GALE; UDP-glucose 4-epimerase [EC:5.1.3.2]	Carbohydrate metabolism%Glycan biosynthesis and metabolism
Viruses_Ref_Refdb_seq_3948__full-cat_1_370	galE	galE, GALE; UDP-glucose 4-epimerase [EC:5.1.3.2]	Carbohydrate metabolism%Glycan biosynthesis and metabolism
Viruses_Ref_Refdb_seq_3948__full-cat_1_83	galE	galE, GALE; UDP-glucose 4-epimerase [EC:5.1.3.2]	Carbohydrate metabolism%Glycan biosynthesis and metabolism
Viruses_Ref_Refdb_seq_3951__full-cat_1_113	galE	galE, GALE; UDP-glucose 4-epimerase [EC:5.1.3.2]	Carbohydrate metabolism%Glycan biosynthesis and metabolism
Viruses_Ref_Refdb_seq_3951__full-cat_1_198	galE	galE, GALE; UDP-glucose 4-epimerase [EC:5.1.3.2]	Carbohydrate metabolism%Glycan biosynthesis and metabolism
Viruses_Ref_Refdb_seq_3957__full-cat_1_52	galE	galE, GALE; UDP-glucose 4-epimerase [EC:5.1.3.2]	Carbohydrate metabolism%Glycan biosynthesis and metabolism
Viruses_Ref_Refdb_seq_3959__full-cat_1_156	galE	galE, GALE; UDP-glucose 4-epimerase [EC:5.1.3.2]	Carbohydrate metabolism%Glycan biosynthesis and metabolism
Viruses_Ref_Refdb_seq_3961__full-cat_1_162	galE	galE, GALE; UDP-glucose 4-epimerase [EC:5.1.3.2]	Carbohydrate metabolism%Glycan biosynthesis and metabolism
Viruses_Ref_Refdb_seq_3962__full-cat_1_254	galE	galE, GALE; UDP-glucose 4-epimerase [EC:5.1.3.2]	Carbohydrate metabolism%Glycan biosynthesis and metabolism
Viruses_Ref_Refdb_seq_3969__full-cat_1_301	galE	galE, GALE; UDP-glucose 4-epimerase [EC:5.1.3.2]	Carbohydrate metabolism%Glycan biosynthesis and metabolism
Viruses_Ref_Refdb_seq_3988__full-cat_1_164	galE	galE, GALE; UDP-glucose 4-epimerase [EC:5.1.3.2]	Carbohydrate metabolism%Glycan biosynthesis and metabolism
Viruses_Ref_Refdb_seq_4018__full-cat_1_126	galE	galE, GALE; UDP-glucose 4-epimerase [EC:5.1.3.2]	Carbohydrate metabolism%Glycan biosynthesis and metabolism
Viruses_Ref_Refdb_seq_4037__full-cat_1_172	galE	galE, GALE; UDP-glucose 4-epimerase [EC:5.1.3.2]	Carbohydrate metabolism%Glycan biosynthesis and metabolism
Viruses_Ref_Refdb_seq_4037__full-cat_1_290	galE	galE, GALE; UDP-glucose 4-epimerase [EC:5.1.3.2]	Carbohydrate metabolism%Glycan biosynthesis and metabolism
Viruses_Ref_Refdb_seq_4037__full-cat_1_296	galE	galE, GALE; UDP-glucose 4-epimerase [EC:5.1.3.2]	Carbohydrate metabolism%Glycan biosynthesis and metabolism
Viruses_Ref_Refdb_seq_4038__full-cat_1_188	galE	galE, GALE; UDP-glucose 4-epimerase [EC:5.1.3.2]	Carbohydrate metabolism%Glycan biosynthesis and metabolism
Viruses_Ref_Refdb_seq_4043__full-cat_1_93	galE	galE, GALE; UDP-glucose 4-epimerase [EC:5.1.3.2]	Carbohydrate metabolism%Glycan biosynthesis and metabolism
Viruses_Ref_Refdb_seq_4061__full-cat_1_287	galE	galE, GALE; UDP-glucose 4-epimerase [EC:5.1.3.2]	Carbohydrate metabolism%Glycan biosynthesis and metabolism
Viruses_Ref_Refdb_seq_4081__full-cat_1_158	galE	galE, GALE; UDP-glucose 4-epimerase [EC:5.1.3.2]	Carbohydrate metabolism%Glycan biosynthesis and metabolism
Viruses_Ref_Refdb_seq_4081__full-cat_1_297	galE	galE, GALE; UDP-glucose 4-epimerase [EC:5.1.3.2]	Carbohydrate metabolism%Glycan biosynthesis and metabolism
Viruses_Ref_Refdb_seq_409__full-cat_1_33	galE	galE, GALE; UDP-glucose 4-epimerase [EC:5.1.3.2]	Carbohydrate metabolism%Glycan biosynthesis and metabolism
Viruses_Ref_Refdb_seq_4094__full-cat_1_157	galE	galE, GALE; UDP-glucose 4-epimerase [EC:5.1.3.2]	Carbohydrate metabolism%Glycan biosynthesis and metabolism
Viruses_Ref_Refdb_seq_410__full-cat_1_149	galE	galE, GALE; UDP-glucose 4-epimerase [EC:5.1.3.2]	Carbohydrate metabolism%Glycan biosynthesis and metabolism
Viruses_Ref_Refdb_seq_410__full-cat_1_50	galE	galE, GALE; UDP-glucose 4-epimerase [EC:5.1.3.2]	Carbohydrate metabolism%Glycan biosynthesis and metabolism
Viruses_Ref_Refdb_seq_4113__full-cat_1_138	galE	galE, GALE; UDP-glucose 4-epimerase [EC:5.1.3.2]	Carbohydrate metabolism%Glycan biosynthesis and metabolism
Viruses_Ref_Refdb_seq_4125__full-cat_1_234	galE	galE, GALE; UDP-glucose 4-epimerase [EC:5.1.3.2]	Carbohydrate metabolism%Glycan biosynthesis and metabolism
Viruses_Ref_Refdb_seq_4142__full-cat_1_302	galE	galE, GALE; UDP-glucose 4-epimerase [EC:5.1.3.2]	Carbohydrate metabolism%Glycan biosynthesis and metabolism
Viruses_Ref_Refdb_seq_4144__full-cat_1_318	galE	galE, GALE; UDP-glucose 4-epimerase [EC:5.1.3.2]	Carbohydrate metabolism%Glycan biosynthesis and metabolism
Viruses_Ref_Refdb_seq_4154__full-cat_1_181	galE	galE, GALE; UDP-glucose 4-epimerase [EC:5.1.3.2]	Carbohydrate metabolism%Glycan biosynthesis and metabolism
Viruses_Ref_Refdb_seq_4161__full-cat_1_294	galE	galE, GALE; UDP-glucose 4-epimerase [EC:5.1.3.2]	Carbohydrate metabolism%Glycan biosynthesis and metabolism
Viruses_Ref_Refdb_seq_4174__full-cat_1_405	galE	galE, GALE; UDP-glucose 4-epimerase [EC:5.1.3.2]	Carbohydrate metabolism%Glycan biosynthesis and metabolism
Viruses_Ref_Refdb_seq_4174__full-cat_1_50	galE	galE, GALE; UDP-glucose 4-epimerase [EC:5.1.3.2]	Carbohydrate metabolism%Glycan biosynthesis and metabolism
Viruses_Ref_Refdb_seq_4190__full-cat_1_124	galE	galE, GALE; UDP-glucose 4-epimerase [EC:5.1.3.2]	Carbohydrate metabolism%Glycan biosynthesis and metabolism
Viruses_Ref_Refdb_seq_4190__full-cat_1_135	galE	galE, GALE; UDP-glucose 4-epimerase [EC:5.1.3.2]	Carbohydrate metabolism%Glycan biosynthesis and metabolism
Viruses_Ref_Refdb_seq_4199__full-cat_1_29	galE	galE, GALE; UDP-glucose 4-epimerase [EC:5.1.3.2]	Carbohydrate metabolism%Glycan biosynthesis and metabolism
Viruses_Ref_Refdb_seq_420__full-cat_1_126	galE	galE, GALE; UDP-glucose 4-epimerase [EC:5.1.3.2]	Carbohydrate metabolism%Glycan biosynthesis and metabolism
Viruses_Ref_Refdb_seq_420__full-cat_1_18	galE	galE, GALE; UDP-glucose 4-epimerase [EC:5.1.3.2]	Carbohydrate metabolism%Glycan biosynthesis and metabolism
Viruses_Ref_Refdb_seq_4201__full-cat_1_77	galE	galE, GALE; UDP-glucose 4-epimerase [EC:5.1.3.2]	Carbohydrate metabolism%Glycan biosynthesis and metabolism
Viruses_Ref_Refdb_seq_4239__full-cat_1_144	galE	galE, GALE; UDP-glucose 4-epimerase [EC:5.1.3.2]	Carbohydrate metabolism%Glycan biosynthesis and metabolism
Viruses_Ref_Refdb_seq_4278__full-cat_1_148	galE	galE, GALE; UDP-glucose 4-epimerase [EC:5.1.3.2]	Carbohydrate metabolism%Glycan biosynthesis and metabolism
Viruses_Ref_Refdb_seq_4278__full-cat_1_63	galE	galE, GALE; UDP-glucose 4-epimerase [EC:5.1.3.2]	Carbohydrate metabolism%Glycan biosynthesis and metabolism
Viruses_Ref_Refdb_seq_4312__full-cat_1_25	galE	galE, GALE; UDP-glucose 4-epimerase [EC:5.1.3.2]	Carbohydrate metabolism%Glycan biosynthesis and metabolism
Viruses_Ref_Refdb_seq_4312__full-cat_1_26	galE	galE, GALE; UDP-glucose 4-epimerase [EC:5.1.3.2]	Carbohydrate metabolism%Glycan biosynthesis and metabolism
Viruses_Ref_Refdb_seq_4313__full-cat_1_248	galE	galE, GALE; UDP-glucose 4-epimerase [EC:5.1.3.2]	Carbohydrate metabolism%Glycan biosynthesis and metabolism
Viruses_Ref_Refdb_seq_4313__full-cat_1_29	galE	galE, GALE; UDP-glucose 4-epimerase [EC:5.1.3.2]	Carbohydrate metabolism%Glycan biosynthesis and metabolism
Viruses_Ref_Refdb_seq_4330__full-cat_1_244	galE	galE, GALE; UDP-glucose 4-epimerase [EC:5.1.3.2]	Carbohydrate metabolism%Glycan biosynthesis and metabolism
Viruses_Ref_Refdb_seq_435__full-cat_1_304	galE	galE, GALE; UDP-glucose 4-epimerase [EC:5.1.3.2]	Carbohydrate metabolism%Glycan biosynthesis and metabolism
Viruses_Ref_Refdb_seq_4408__full-cat_1_97	galE	galE, GALE; UDP-glucose 4-epimerase [EC:5.1.3.2]	Carbohydrate metabolism%Glycan biosynthesis and metabolism
Viruses_Ref_Refdb_seq_4419__full-cat_1_181	galE	galE, GALE; UDP-glucose 4-epimerase [EC:5.1.3.2]	Carbohydrate metabolism%Glycan biosynthesis and metabolism
Viruses_Ref_Refdb_seq_4447__full-cat_1_395	galE	galE, GALE; UDP-glucose 4-epimerase [EC:5.1.3.2]	Carbohydrate metabolism%Glycan biosynthesis and metabolism
Viruses_Ref_Refdb_seq_447__full-cat_1_146	galE	galE, GALE; UDP-glucose 4-epimerase [EC:5.1.3.2]	Carbohydrate metabolism%Glycan biosynthesis and metabolism
Viruses_Ref_Refdb_seq_4475__full-cat_1_328	galE	galE, GALE; UDP-glucose 4-epimerase [EC:5.1.3.2]	Carbohydrate metabolism%Glycan biosynthesis and metabolism
Viruses_Ref_Refdb_seq_4475__full-cat_1_389	galE	galE, GALE; UDP-glucose 4-epimerase [EC:5.1.3.2]	Carbohydrate metabolism%Glycan biosynthesis and metabolism
Viruses_Ref_Refdb_seq_45__full-cat_1_394	galE	galE, GALE; UDP-glucose 4-epimerase [EC:5.1.3.2]	Carbohydrate metabolism%Glycan biosynthesis and metabolism
Viruses_Ref_Refdb_seq_4516__full-cat_1_112	galE	galE, GALE; UDP-glucose 4-epimerase [EC:5.1.3.2]	Carbohydrate metabolism%Glycan biosynthesis and metabolism
Viruses_Ref_Refdb_seq_4527__full-cat_1_231	galE	galE, GALE; UDP-glucose 4-epimerase [EC:5.1.3.2]	Carbohydrate metabolism%Glycan biosynthesis and metabolism
Viruses_Ref_Refdb_seq_4530__full-cat_1_308	galE	galE, GALE; UDP-glucose 4-epimerase [EC:5.1.3.2]	Carbohydrate metabolism%Glycan biosynthesis and metabolism
Viruses_Ref_Refdb_seq_4571__full-cat_1_140	galE	galE, GALE; UDP-glucose 4-epimerase [EC:5.1.3.2]	Carbohydrate metabolism%Glycan biosynthesis and metabolism
Viruses_Ref_Refdb_seq_4571__full-cat_1_151	galE	galE, GALE; UDP-glucose 4-epimerase [EC:5.1.3.2]	Carbohydrate metabolism%Glycan biosynthesis and metabolism
Viruses_Ref_Refdb_seq_4572__full-cat_1_48	galE	galE, GALE; UDP-glucose 4-epimerase [EC:5.1.3.2]	Carbohydrate metabolism%Glycan biosynthesis and metabolism
Viruses_Ref_Refdb_seq_4572__full-cat_1_97	galE	galE, GALE; UDP-glucose 4-epimerase [EC:5.1.3.2]	Carbohydrate metabolism%Glycan biosynthesis and metabolism
Viruses_Ref_Refdb_seq_46__full-cat_1_82	galE	galE, GALE; UDP-glucose 4-epimerase [EC:5.1.3.2]	Carbohydrate metabolism%Glycan biosynthesis and metabolism
Viruses_Ref_Refdb_seq_4604__full-cat_1_263	galE	galE, GALE; UDP-glucose 4-epimerase [EC:5.1.3.2]	Carbohydrate metabolism%Glycan biosynthesis and metabolism
Viruses_Ref_Refdb_seq_4620__full-cat_1_308	galE	galE, GALE; UDP-glucose 4-epimerase [EC:5.1.3.2]	Carbohydrate metabolism%Glycan biosynthesis and metabolism
Viruses_Ref_Refdb_seq_4629__full-cat_1_120	galE	galE, GALE; UDP-glucose 4-epimerase [EC:5.1.3.2]	Carbohydrate metabolism%Glycan biosynthesis and metabolism
Viruses_Ref_Refdb_seq_4639__full-cat_1_20	galE	galE, GALE; UDP-glucose 4-epimerase [EC:5.1.3.2]	Carbohydrate metabolism%Glycan biosynthesis and metabolism
Viruses_Ref_Refdb_seq_4661__full-cat_1_126	galE	galE, GALE; UDP-glucose 4-epimerase [EC:5.1.3.2]	Carbohydrate metabolism%Glycan biosynthesis and metabolism
Viruses_Ref_Refdb_seq_4666__full-cat_1_280	galE	galE, GALE; UDP-glucose 4-epimerase [EC:5.1.3.2]	Carbohydrate metabolism%Glycan biosynthesis and metabolism
Viruses_Ref_Refdb_seq_4667__full-cat_1_55	galE	galE, GALE; UDP-glucose 4-epimerase [EC:5.1.3.2]	Carbohydrate metabolism%Glycan biosynthesis and metabolism
Viruses_Ref_Refdb_seq_4667__full-cat_1_57	galE	galE, GALE; UDP-glucose 4-epimerase [EC:5.1.3.2]	Carbohydrate metabolism%Glycan biosynthesis and metabolism
Viruses_Ref_Refdb_seq_4685__full-cat_1_321	galE	galE, GALE; UDP-glucose 4-epimerase [EC:5.1.3.2]	Carbohydrate metabolism%Glycan biosynthesis and metabolism
Viruses_Ref_Refdb_seq_4685__full-cat_1_354	galE	galE, GALE; UDP-glucose 4-epimerase [EC:5.1.3.2]	Carbohydrate metabolism%Glycan biosynthesis and metabolism
Viruses_Ref_Refdb_seq_4689__full-cat_1_120	galE	galE, GALE; UDP-glucose 4-epimerase [EC:5.1.3.2]	Carbohydrate metabolism%Glycan biosynthesis and metabolism
Viruses_Ref_Refdb_seq_469__full-cat_1_32	galE	galE, GALE; UDP-glucose 4-epimerase [EC:5.1.3.2]	Carbohydrate metabolism%Glycan biosynthesis and metabolism
Viruses_Ref_Refdb_seq_4696__full-cat_1_122	galE	galE, GALE; UDP-glucose 4-epimerase [EC:5.1.3.2]	Carbohydrate metabolism%Glycan biosynthesis and metabolism
Viruses_Ref_Refdb_seq_470__full-cat_1_250	galE	galE, GALE; UDP-glucose 4-epimerase [EC:5.1.3.2]	Carbohydrate metabolism%Glycan biosynthesis and metabolism
Viruses_Ref_Refdb_seq_4701__full-cat_1_393	galE	galE, GALE; UDP-glucose 4-epimerase [EC:5.1.3.2]	Carbohydrate metabolism%Glycan biosynthesis and metabolism
Viruses_Ref_Refdb_seq_4702__full-cat_1_274	galE	galE, GALE; UDP-glucose 4-epimerase [EC:5.1.3.2]	Carbohydrate metabolism%Glycan biosynthesis and metabolism
Viruses_Ref_Refdb_seq_4703__full-cat_1_178	galE	galE, GALE; UDP-glucose 4-epimerase [EC:5.1.3.2]	Carbohydrate metabolism%Glycan biosynthesis and metabolism
Viruses_Ref_Refdb_seq_4730__full-cat_1_130	galE	galE, GALE; UDP-glucose 4-epimerase [EC:5.1.3.2]	Carbohydrate metabolism%Glycan biosynthesis and metabolism
Viruses_Ref_Refdb_seq_474__full-cat_1_133	galE	galE, GALE; UDP-glucose 4-epimerase [EC:5.1.3.2]	Carbohydrate metabolism%Glycan biosynthesis and metabolism
Viruses_Ref_Refdb_seq_475__full-cat_1_206	galE	galE, GALE; UDP-glucose 4-epimerase [EC:5.1.3.2]	Carbohydrate metabolism%Glycan biosynthesis and metabolism
Viruses_Ref_Refdb_seq_4762__full-cat_1_262	galE	galE, GALE; UDP-glucose 4-epimerase [EC:5.1.3.2]	Carbohydrate metabolism%Glycan biosynthesis and metabolism
Viruses_Ref_Refdb_seq_4780__full-cat_1_50	galE	galE, GALE; UDP-glucose 4-epimerase [EC:5.1.3.2]	Carbohydrate metabolism%Glycan biosynthesis and metabolism
Viruses_Ref_Refdb_seq_4796__full-cat_1_100	galE	galE, GALE; UDP-glucose 4-epimerase [EC:5.1.3.2]	Carbohydrate metabolism%Glycan biosynthesis and metabolism
Viruses_Ref_Refdb_seq_4796__full-cat_1_103	galE	galE, GALE; UDP-glucose 4-epimerase [EC:5.1.3.2]	Carbohydrate metabolism%Glycan biosynthesis and metabolism
Viruses_Ref_Refdb_seq_481__full-cat_1_136	galE	galE, GALE; UDP-glucose 4-epimerase [EC:5.1.3.2]	Carbohydrate metabolism%Glycan biosynthesis and metabolism
Viruses_Ref_Refdb_seq_484__full-cat_1_126	galE	galE, GALE; UDP-glucose 4-epimerase [EC:5.1.3.2]	Carbohydrate metabolism%Glycan biosynthesis and metabolism
Viruses_Ref_Refdb_seq_4906__full-cat_1_187	galE	galE, GALE; UDP-glucose 4-epimerase [EC:5.1.3.2]	Carbohydrate metabolism%Glycan biosynthesis and metabolism
Viruses_Ref_Refdb_seq_4912__full-cat_1_16	galE	galE, GALE; UDP-glucose 4-epimerase [EC:5.1.3.2]	Carbohydrate metabolism%Glycan biosynthesis and metabolism
Viruses_Ref_Refdb_seq_4919__full-cat_1_112	galE	galE, GALE; UDP-glucose 4-epimerase [EC:5.1.3.2]	Carbohydrate metabolism%Glycan biosynthesis and metabolism
Viruses_Ref_Refdb_seq_492__full-cat_1_138	galE	galE, GALE; UDP-glucose 4-epimerase [EC:5.1.3.2]	Carbohydrate metabolism%Glycan biosynthesis and metabolism
Viruses_Ref_Refdb_seq_4926__full-cat_1_11	galE	galE, GALE; UDP-glucose 4-epimerase [EC:5.1.3.2]	Carbohydrate metabolism%Glycan biosynthesis and metabolism
Viruses_Ref_Refdb_seq_493__full-cat_1_315	galE	galE, GALE; UDP-glucose 4-epimerase [EC:5.1.3.2]	Carbohydrate metabolism%Glycan biosynthesis and metabolism
Viruses_Ref_Refdb_seq_4932__full-cat_1_208	galE	galE, GALE; UDP-glucose 4-epimerase [EC:5.1.3.2]	Carbohydrate metabolism%Glycan biosynthesis and metabolism
Viruses_Ref_Refdb_seq_494__full-cat_1_178	galE	galE, GALE; UDP-glucose 4-epimerase [EC:5.1.3.2]	Carbohydrate metabolism%Glycan biosynthesis and metabolism
Viruses_Ref_Refdb_seq_494__full-cat_1_182	galE	galE, GALE; UDP-glucose 4-epimerase [EC:5.1.3.2]	Carbohydrate metabolism%Glycan biosynthesis and metabolism
Viruses_Ref_Refdb_seq_4956__full-cat_1_137	galE	galE, GALE; UDP-glucose 4-epimerase [EC:5.1.3.2]	Carbohydrate metabolism%Glycan biosynthesis and metabolism
Viruses_Ref_Refdb_seq_4979__full-cat_1_154	galE	galE, GALE; UDP-glucose 4-epimerase [EC:5.1.3.2]	Carbohydrate metabolism%Glycan biosynthesis and metabolism
Viruses_Ref_Refdb_seq_4984__full-cat_1_317	galE	galE, GALE; UDP-glucose 4-epimerase [EC:5.1.3.2]	Carbohydrate metabolism%Glycan biosynthesis and metabolism
Viruses_Ref_Refdb_seq_4996__full-cat_1_155	galE	galE, GALE; UDP-glucose 4-epimerase [EC:5.1.3.2]	Carbohydrate metabolism%Glycan biosynthesis and metabolism
Viruses_Ref_Refdb_seq_4996__full-cat_1_188	galE	galE, GALE; UDP-glucose 4-epimerase [EC:5.1.3.2]	Carbohydrate metabolism%Glycan biosynthesis and metabolism
Viruses_Ref_Refdb_seq_5009__full-cat_1_275	galE	galE, GALE; UDP-glucose 4-epimerase [EC:5.1.3.2]	Carbohydrate metabolism%Glycan biosynthesis and metabolism
Viruses_Ref_Refdb_seq_5011__full-cat_1_301	galE	galE, GALE; UDP-glucose 4-epimerase [EC:5.1.3.2]	Carbohydrate metabolism%Glycan biosynthesis and metabolism
Viruses_Ref_Refdb_seq_5011__full-cat_1_335	galE	galE, GALE; UDP-glucose 4-epimerase [EC:5.1.3.2]	Carbohydrate metabolism%Glycan biosynthesis and metabolism
Viruses_Ref_Refdb_seq_503__full-cat_1_175	galE	galE, GALE; UDP-glucose 4-epimerase [EC:5.1.3.2]	Carbohydrate metabolism%Glycan biosynthesis and metabolism
Viruses_Ref_Refdb_seq_5031__full-cat_1_232	galE	galE, GALE; UDP-glucose 4-epimerase [EC:5.1.3.2]	Carbohydrate metabolism%Glycan biosynthesis and metabolism
Viruses_Ref_Refdb_seq_5055__full-cat_1_307	galE	galE, GALE; UDP-glucose 4-epimerase [EC:5.1.3.2]	Carbohydrate metabolism%Glycan biosynthesis and metabolism
Viruses_Ref_Refdb_seq_508__full-cat_1_133	galE	galE, GALE; UDP-glucose 4-epimerase [EC:5.1.3.2]	Carbohydrate metabolism%Glycan biosynthesis and metabolism
Viruses_Ref_Refdb_seq_5081__full-cat_1_266	galE	galE, GALE; UDP-glucose 4-epimerase [EC:5.1.3.2]	Carbohydrate metabolism%Glycan biosynthesis and metabolism
Viruses_Ref_Refdb_seq_5081__full-cat_1_76	galE	galE, GALE; UDP-glucose 4-epimerase [EC:5.1.3.2]	Carbohydrate metabolism%Glycan biosynthesis and metabolism
Viruses_Ref_Refdb_seq_509__full-cat_1_405	galE	galE, GALE; UDP-glucose 4-epimerase [EC:5.1.3.2]	Carbohydrate metabolism%Glycan biosynthesis and metabolism
Viruses_Ref_Refdb_seq_5095__full-cat_1_54	galE	galE, GALE; UDP-glucose 4-epimerase [EC:5.1.3.2]	Carbohydrate metabolism%Glycan biosynthesis and metabolism
Viruses_Ref_Refdb_seq_5170__full-cat_1_280	galE	galE, GALE; UDP-glucose 4-epimerase [EC:5.1.3.2]	Carbohydrate metabolism%Glycan biosynthesis and metabolism
Viruses_Ref_Refdb_seq_5193__full-cat_1_101	galE	galE, GALE; UDP-glucose 4-epimerase [EC:5.1.3.2]	Carbohydrate metabolism%Glycan biosynthesis and metabolism
Viruses_Ref_Refdb_seq_5193__full-cat_1_104	galE	galE, GALE; UDP-glucose 4-epimerase [EC:5.1.3.2]	Carbohydrate metabolism%Glycan biosynthesis and metabolism
Viruses_Ref_Refdb_seq_5195__full-cat_1_238	galE	galE, GALE; UDP-glucose 4-epimerase [EC:5.1.3.2]	Carbohydrate metabolism%Glycan biosynthesis and metabolism
Viruses_Ref_Refdb_seq_5204__full-cat_1_11	galE	galE, GALE; UDP-glucose 4-epimerase [EC:5.1.3.2]	Carbohydrate metabolism%Glycan biosynthesis and metabolism
Viruses_Ref_Refdb_seq_5205__full-cat_1_210	galE	galE, GALE; UDP-glucose 4-epimerase [EC:5.1.3.2]	Carbohydrate metabolism%Glycan biosynthesis and metabolism
Viruses_Ref_Refdb_seq_5205__full-cat_1_213	galE	galE, GALE; UDP-glucose 4-epimerase [EC:5.1.3.2]	Carbohydrate metabolism%Glycan biosynthesis and metabolism
Viruses_Ref_Refdb_seq_5206__full-cat_1_180	galE	galE, GALE; UDP-glucose 4-epimerase [EC:5.1.3.2]	Carbohydrate metabolism%Glycan biosynthesis and metabolism
Viruses_Ref_Refdb_seq_5208__full-cat_1_297	galE	galE, GALE; UDP-glucose 4-epimerase [EC:5.1.3.2]	Carbohydrate metabolism%Glycan biosynthesis and metabolism
Viruses_Ref_Refdb_seq_5242__full-cat_1_64	galE	galE, GALE; UDP-glucose 4-epimerase [EC:5.1.3.2]	Carbohydrate metabolism%Glycan biosynthesis and metabolism
Viruses_Ref_Refdb_seq_5243__full-cat_1_240	galE	galE, GALE; UDP-glucose 4-epimerase [EC:5.1.3.2]	Carbohydrate metabolism%Glycan biosynthesis and metabolism
Viruses_Ref_Refdb_seq_5244__full-cat_1_119	galE	galE, GALE; UDP-glucose 4-epimerase [EC:5.1.3.2]	Carbohydrate metabolism%Glycan biosynthesis and metabolism
Viruses_Ref_Refdb_seq_5244__full-cat_1_80	galE	galE, GALE; UDP-glucose 4-epimerase [EC:5.1.3.2]	Carbohydrate metabolism%Glycan biosynthesis and metabolism
Viruses_Ref_Refdb_seq_5244__full-cat_1_81	galE	galE, GALE; UDP-glucose 4-epimerase [EC:5.1.3.2]	Carbohydrate metabolism%Glycan biosynthesis and metabolism
Viruses_Ref_Refdb_seq_5265__full-cat_1_73	galE	galE, GALE; UDP-glucose 4-epimerase [EC:5.1.3.2]	Carbohydrate metabolism%Glycan biosynthesis and metabolism
Viruses_Ref_Refdb_seq_5265__full-cat_1_77	galE	galE, GALE; UDP-glucose 4-epimerase [EC:5.1.3.2]	Carbohydrate metabolism%Glycan biosynthesis and metabolism
Viruses_Ref_Refdb_seq_5265__full-cat_1_81	galE	galE, GALE; UDP-glucose 4-epimerase [EC:5.1.3.2]	Carbohydrate metabolism%Glycan biosynthesis and metabolism
Viruses_Ref_Refdb_seq_5287__full-cat_1_125	galE	galE, GALE; UDP-glucose 4-epimerase [EC:5.1.3.2]	Carbohydrate metabolism%Glycan biosynthesis and metabolism
Viruses_Ref_Refdb_seq_5287__full-cat_1_167	galE	galE, GALE; UDP-glucose 4-epimerase [EC:5.1.3.2]	Carbohydrate metabolism%Glycan biosynthesis and metabolism
Viruses_Ref_Refdb_seq_530__full-cat_1_179	galE	galE, GALE; UDP-glucose 4-epimerase [EC:5.1.3.2]	Carbohydrate metabolism%Glycan biosynthesis and metabolism
Viruses_Ref_Refdb_seq_5304__full-cat_1_150	galE	galE, GALE; UDP-glucose 4-epimerase [EC:5.1.3.2]	Carbohydrate metabolism%Glycan biosynthesis and metabolism
Viruses_Ref_Refdb_seq_5304__full-cat_1_153	galE	galE, GALE; UDP-glucose 4-epimerase [EC:5.1.3.2]	Carbohydrate metabolism%Glycan biosynthesis and metabolism
Viruses_Ref_Refdb_seq_5351__full-cat_1_248	galE	galE, GALE; UDP-glucose 4-epimerase [EC:5.1.3.2]	Carbohydrate metabolism%Glycan biosynthesis and metabolism
Viruses_Ref_Refdb_seq_5380__full-cat_1_178	galE	galE, GALE; UDP-glucose 4-epimerase [EC:5.1.3.2]	Carbohydrate metabolism%Glycan biosynthesis and metabolism
Viruses_Ref_Refdb_seq_5389__full-cat_1_66	galE	galE, GALE; UDP-glucose 4-epimerase [EC:5.1.3.2]	Carbohydrate metabolism%Glycan biosynthesis and metabolism
Viruses_Ref_Refdb_seq_5389__full-cat_1_70	galE	galE, GALE; UDP-glucose 4-epimerase [EC:5.1.3.2]	Carbohydrate metabolism%Glycan biosynthesis and metabolism
Viruses_Ref_Refdb_seq_5412__full-cat_1_260	galE	galE, GALE; UDP-glucose 4-epimerase [EC:5.1.3.2]	Carbohydrate metabolism%Glycan biosynthesis and metabolism
Viruses_Ref_Refdb_seq_5427__full-cat_1_246	galE	galE, GALE; UDP-glucose 4-epimerase [EC:5.1.3.2]	Carbohydrate metabolism%Glycan biosynthesis and metabolism
Viruses_Ref_Refdb_seq_5428__full-cat_1_21	galE	galE, GALE; UDP-glucose 4-epimerase [EC:5.1.3.2]	Carbohydrate metabolism%Glycan biosynthesis and metabolism
Viruses_Ref_Refdb_seq_544__full-cat_1_340	galE	galE, GALE; UDP-glucose 4-epimerase [EC:5.1.3.2]	Carbohydrate metabolism%Glycan biosynthesis and metabolism
Viruses_Ref_Refdb_seq_5443__full-cat_1_39	galE	galE, GALE; UDP-glucose 4-epimerase [EC:5.1.3.2]	Carbohydrate metabolism%Glycan biosynthesis and metabolism
Viruses_Ref_Refdb_seq_5444__full-cat_1_206	galE	galE, GALE; UDP-glucose 4-epimerase [EC:5.1.3.2]	Carbohydrate metabolism%Glycan biosynthesis and metabolism
Viruses_Ref_Refdb_seq_545__full-cat_1_434	galE	galE, GALE; UDP-glucose 4-epimerase [EC:5.1.3.2]	Carbohydrate metabolism%Glycan biosynthesis and metabolism
Viruses_Ref_Refdb_seq_545__full-cat_1_441	galE	galE, GALE; UDP-glucose 4-epimerase [EC:5.1.3.2]	Carbohydrate metabolism%Glycan biosynthesis and metabolism
Viruses_Ref_Refdb_seq_5452__full-cat_1_255	galE	galE, GALE; UDP-glucose 4-epimerase [EC:5.1.3.2]	Carbohydrate metabolism%Glycan biosynthesis and metabolism
Viruses_Ref_Refdb_seq_5452__full-cat_1_265	galE	galE, GALE; UDP-glucose 4-epimerase [EC:5.1.3.2]	Carbohydrate metabolism%Glycan biosynthesis and metabolism
Viruses_Ref_Refdb_seq_5453__full-cat_1_174	galE	galE, GALE; UDP-glucose 4-epimerase [EC:5.1.3.2]	Carbohydrate metabolism%Glycan biosynthesis and metabolism
Viruses_Ref_Refdb_seq_5453__full-cat_1_177	galE	galE, GALE; UDP-glucose 4-epimerase [EC:5.1.3.2]	Carbohydrate metabolism%Glycan biosynthesis and metabolism
Viruses_Ref_Refdb_seq_546__full-cat_1_75	galE	galE, GALE; UDP-glucose 4-epimerase [EC:5.1.3.2]	Carbohydrate metabolism%Glycan biosynthesis and metabolism
Viruses_Ref_Refdb_seq_546__full-cat_1_82	galE	galE, GALE; UDP-glucose 4-epimerase [EC:5.1.3.2]	Carbohydrate metabolism%Glycan biosynthesis and metabolism
Viruses_Ref_Refdb_seq_5466__full-cat_1_247	galE	galE, GALE; UDP-glucose 4-epimerase [EC:5.1.3.2]	Carbohydrate metabolism%Glycan biosynthesis and metabolism
Viruses_Ref_Refdb_seq_551__full-cat_1_23	galE	galE, GALE; UDP-glucose 4-epimerase [EC:5.1.3.2]	Carbohydrate metabolism%Glycan biosynthesis and metabolism
Viruses_Ref_Refdb_seq_5537__full-cat_1_124	galE	galE, GALE; UDP-glucose 4-epimerase [EC:5.1.3.2]	Carbohydrate metabolism%Glycan biosynthesis and metabolism
Viruses_Ref_Refdb_seq_5537__full-cat_1_135	galE	galE, GALE; UDP-glucose 4-epimerase [EC:5.1.3.2]	Carbohydrate metabolism%Glycan biosynthesis and metabolism
Viruses_Ref_Refdb_seq_5553__full-cat_1_17	galE	galE, GALE; UDP-glucose 4-epimerase [EC:5.1.3.2]	Carbohydrate metabolism%Glycan biosynthesis and metabolism
Viruses_Ref_Refdb_seq_5558__full-cat_1_149	galE	galE, GALE; UDP-glucose 4-epimerase [EC:5.1.3.2]	Carbohydrate metabolism%Glycan biosynthesis and metabolism
Viruses_Ref_Refdb_seq_5558__full-cat_1_64	galE	galE, GALE; UDP-glucose 4-epimerase [EC:5.1.3.2]	Carbohydrate metabolism%Glycan biosynthesis and metabolism
Viruses_Ref_Refdb_seq_5589__full-cat_1_272	galE	galE, GALE; UDP-glucose 4-epimerase [EC:5.1.3.2]	Carbohydrate metabolism%Glycan biosynthesis and metabolism
Viruses_Ref_Refdb_seq_5602__full-cat_1_310	galE	galE, GALE; UDP-glucose 4-epimerase [EC:5.1.3.2]	Carbohydrate metabolism%Glycan biosynthesis and metabolism
Viruses_Ref_Refdb_seq_5608__full-cat_1_117	galE	galE, GALE; UDP-glucose 4-epimerase [EC:5.1.3.2]	Carbohydrate metabolism%Glycan biosynthesis and metabolism
Viruses_Ref_Refdb_seq_5611__full-cat_1_183	galE	galE, GALE; UDP-glucose 4-epimerase [EC:5.1.3.2]	Carbohydrate metabolism%Glycan biosynthesis and metabolism
Viruses_Ref_Refdb_seq_5611__full-cat_1_190	galE	galE, GALE; UDP-glucose 4-epimerase [EC:5.1.3.2]	Carbohydrate metabolism%Glycan biosynthesis and metabolism
Viruses_Ref_Refdb_seq_5623__full-cat_1_278	galE	galE, GALE; UDP-glucose 4-epimerase [EC:5.1.3.2]	Carbohydrate metabolism%Glycan biosynthesis and metabolism
Viruses_Ref_Refdb_seq_5627__full-cat_1_185	galE	galE, GALE; UDP-glucose 4-epimerase [EC:5.1.3.2]	Carbohydrate metabolism%Glycan biosynthesis and metabolism
Viruses_Ref_Refdb_seq_5636__full-cat_1_327	galE	galE, GALE; UDP-glucose 4-epimerase [EC:5.1.3.2]	Carbohydrate metabolism%Glycan biosynthesis and metabolism
Viruses_Ref_Refdb_seq_5636__full-cat_1_330	galE	galE, GALE; UDP-glucose 4-epimerase [EC:5.1.3.2]	Carbohydrate metabolism%Glycan biosynthesis and metabolism
Viruses_Ref_Refdb_seq_5644__full-cat_1_223	galE	galE, GALE; UDP-glucose 4-epimerase [EC:5.1.3.2]	Carbohydrate metabolism%Glycan biosynthesis and metabolism
Viruses_Ref_Refdb_seq_5644__full-cat_1_253	galE	galE, GALE; UDP-glucose 4-epimerase [EC:5.1.3.2]	Carbohydrate metabolism%Glycan biosynthesis and metabolism
Viruses_Ref_Refdb_seq_5656__full-cat_1_75	galE	galE, GALE; UDP-glucose 4-epimerase [EC:5.1.3.2]	Carbohydrate metabolism%Glycan biosynthesis and metabolism
Viruses_Ref_Refdb_seq_5674__full-cat_1_200	galE	galE, GALE; UDP-glucose 4-epimerase [EC:5.1.3.2]	Carbohydrate metabolism%Glycan biosynthesis and metabolism
Viruses_Ref_Refdb_seq_5674__full-cat_1_28	galE	galE, GALE; UDP-glucose 4-epimerase [EC:5.1.3.2]	Carbohydrate metabolism%Glycan biosynthesis and metabolism
Viruses_Ref_Refdb_seq_5679__full-cat_1_22	galE	galE, GALE; UDP-glucose 4-epimerase [EC:5.1.3.2]	Carbohydrate metabolism%Glycan biosynthesis and metabolism
Viruses_Ref_Refdb_seq_5681__full-cat_1_146	galE	galE, GALE; UDP-glucose 4-epimerase [EC:5.1.3.2]	Carbohydrate metabolism%Glycan biosynthesis and metabolism
Viruses_Ref_Refdb_seq_5681__full-cat_1_20	galE	galE, GALE; UDP-glucose 4-epimerase [EC:5.1.3.2]	Carbohydrate metabolism%Glycan biosynthesis and metabolism
Viruses_Ref_Refdb_seq_5682__full-cat_1_19	galE	galE, GALE; UDP-glucose 4-epimerase [EC:5.1.3.2]	Carbohydrate metabolism%Glycan biosynthesis and metabolism
Viruses_Ref_Refdb_seq_5682__full-cat_1_29	galE	galE, GALE; UDP-glucose 4-epimerase [EC:5.1.3.2]	Carbohydrate metabolism%Glycan biosynthesis and metabolism
Viruses_Ref_Refdb_seq_5686__full-cat_1_27	galE	galE, GALE; UDP-glucose 4-epimerase [EC:5.1.3.2]	Carbohydrate metabolism%Glycan biosynthesis and metabolism
Viruses_Ref_Refdb_seq_5687__full-cat_1_82	galE	galE, GALE; UDP-glucose 4-epimerase [EC:5.1.3.2]	Carbohydrate metabolism%Glycan biosynthesis and metabolism
Viruses_Ref_Refdb_seq_573__full-cat_1_34	galE	galE, GALE; UDP-glucose 4-epimerase [EC:5.1.3.2]	Carbohydrate metabolism%Glycan biosynthesis and metabolism
Viruses_Ref_Refdb_seq_573__full-cat_1_35	galE	galE, GALE; UDP-glucose 4-epimerase [EC:5.1.3.2]	Carbohydrate metabolism%Glycan biosynthesis and metabolism
Viruses_Ref_Refdb_seq_576__full-cat_1_426	galE	galE, GALE; UDP-glucose 4-epimerase [EC:5.1.3.2]	Carbohydrate metabolism%Glycan biosynthesis and metabolism
Viruses_Ref_Refdb_seq_5791__full-cat_1_296	galE	galE, GALE; UDP-glucose 4-epimerase [EC:5.1.3.2]	Carbohydrate metabolism%Glycan biosynthesis and metabolism
Viruses_Ref_Refdb_seq_5791__full-cat_1_63	galE	galE, GALE; UDP-glucose 4-epimerase [EC:5.1.3.2]	Carbohydrate metabolism%Glycan biosynthesis and metabolism
Viruses_Ref_Refdb_seq_5798__full-cat_1_109	galE	galE, GALE; UDP-glucose 4-epimerase [EC:5.1.3.2]	Carbohydrate metabolism%Glycan biosynthesis and metabolism
Viruses_Ref_Refdb_seq_5802__full-cat_1_31	galE	galE, GALE; UDP-glucose 4-epimerase [EC:5.1.3.2]	Carbohydrate metabolism%Glycan biosynthesis and metabolism
Viruses_Ref_Refdb_seq_5808__full-cat_1_138	galE	galE, GALE; UDP-glucose 4-epimerase [EC:5.1.3.2]	Carbohydrate metabolism%Glycan biosynthesis and metabolism
Viruses_Ref_Refdb_seq_581__full-cat_1_112	galE	galE, GALE; UDP-glucose 4-epimerase [EC:5.1.3.2]	Carbohydrate metabolism%Glycan biosynthesis and metabolism
Viruses_Ref_Refdb_seq_5817__full-cat_1_205	galE	galE, GALE; UDP-glucose 4-epimerase [EC:5.1.3.2]	Carbohydrate metabolism%Glycan biosynthesis and metabolism
Viruses_Ref_Refdb_seq_5817__full-cat_1_208	galE	galE, GALE; UDP-glucose 4-epimerase [EC:5.1.3.2]	Carbohydrate metabolism%Glycan biosynthesis and metabolism
Viruses_Ref_Refdb_seq_5844__full-cat_1_339	galE	galE, GALE; UDP-glucose 4-epimerase [EC:5.1.3.2]	Carbohydrate metabolism%Glycan biosynthesis and metabolism
Viruses_Ref_Refdb_seq_5856__full-cat_1_71	galE	galE, GALE; UDP-glucose 4-epimerase [EC:5.1.3.2]	Carbohydrate metabolism%Glycan biosynthesis and metabolism
Viruses_Ref_Refdb_seq_5887__full-cat_1_186	galE	galE, GALE; UDP-glucose 4-epimerase [EC:5.1.3.2]	Carbohydrate metabolism%Glycan biosynthesis and metabolism
Viruses_Ref_Refdb_seq_5887__full-cat_1_31	galE	galE, GALE; UDP-glucose 4-epimerase [EC:5.1.3.2]	Carbohydrate metabolism%Glycan biosynthesis and metabolism
Viruses_Ref_Refdb_seq_5907__full-cat_1_94	galE	galE, GALE; UDP-glucose 4-epimerase [EC:5.1.3.2]	Carbohydrate metabolism%Glycan biosynthesis and metabolism
Viruses_Ref_Refdb_seq_5941__full-cat_1_243	galE	galE, GALE; UDP-glucose 4-epimerase [EC:5.1.3.2]	Carbohydrate metabolism%Glycan biosynthesis and metabolism
Viruses_Ref_Refdb_seq_5941__full-cat_1_398	galE	galE, GALE; UDP-glucose 4-epimerase [EC:5.1.3.2]	Carbohydrate metabolism%Glycan biosynthesis and metabolism
Viruses_Ref_Refdb_seq_5944__full-cat_1_339	galE	galE, GALE; UDP-glucose 4-epimerase [EC:5.1.3.2]	Carbohydrate metabolism%Glycan biosynthesis and metabolism
Viruses_Ref_Refdb_seq_595__full-cat_1_25	galE	galE, GALE; UDP-glucose 4-epimerase [EC:5.1.3.2]	Carbohydrate metabolism%Glycan biosynthesis and metabolism
Viruses_Ref_Refdb_seq_5957__full-cat_1_236	galE	galE, GALE; UDP-glucose 4-epimerase [EC:5.1.3.2]	Carbohydrate metabolism%Glycan biosynthesis and metabolism
Viruses_Ref_Refdb_seq_5959__full-cat_1_125	galE	galE, GALE; UDP-glucose 4-epimerase [EC:5.1.3.2]	Carbohydrate metabolism%Glycan biosynthesis and metabolism
Viruses_Ref_Refdb_seq_5959__full-cat_1_167	galE	galE, GALE; UDP-glucose 4-epimerase [EC:5.1.3.2]	Carbohydrate metabolism%Glycan biosynthesis and metabolism
Viruses_Ref_Refdb_seq_5961__full-cat_1_170	galE	galE, GALE; UDP-glucose 4-epimerase [EC:5.1.3.2]	Carbohydrate metabolism%Glycan biosynthesis and metabolism
Viruses_Ref_Refdb_seq_5961__full-cat_1_81	galE	galE, GALE; UDP-glucose 4-epimerase [EC:5.1.3.2]	Carbohydrate metabolism%Glycan biosynthesis and metabolism
Viruses_Ref_Refdb_seq_5962__full-cat_1_217	galE	galE, GALE; UDP-glucose 4-epimerase [EC:5.1.3.2]	Carbohydrate metabolism%Glycan biosynthesis and metabolism
Viruses_Ref_Refdb_seq_599__full-cat_1_233	galE	galE, GALE; UDP-glucose 4-epimerase [EC:5.1.3.2]	Carbohydrate metabolism%Glycan biosynthesis and metabolism
Viruses_Ref_Refdb_seq_614__full-cat_1_90	galE	galE, GALE; UDP-glucose 4-epimerase [EC:5.1.3.2]	Carbohydrate metabolism%Glycan biosynthesis and metabolism
Viruses_Ref_Refdb_seq_614__full-cat_1_93	galE	galE, GALE; UDP-glucose 4-epimerase [EC:5.1.3.2]	Carbohydrate metabolism%Glycan biosynthesis and metabolism
Viruses_Ref_Refdb_seq_619__full-cat_1_157	galE	galE, GALE; UDP-glucose 4-epimerase [EC:5.1.3.2]	Carbohydrate metabolism%Glycan biosynthesis and metabolism
Viruses_Ref_Refdb_seq_62__full-cat_1_86	galE	galE, GALE; UDP-glucose 4-epimerase [EC:5.1.3.2]	Carbohydrate metabolism%Glycan biosynthesis and metabolism
Viruses_Ref_Refdb_seq_627__full-cat_1_194	galE	galE, GALE; UDP-glucose 4-epimerase [EC:5.1.3.2]	Carbohydrate metabolism%Glycan biosynthesis and metabolism
Viruses_Ref_Refdb_seq_636__full-cat_1_206	galE	galE, GALE; UDP-glucose 4-epimerase [EC:5.1.3.2]	Carbohydrate metabolism%Glycan biosynthesis and metabolism
Viruses_Ref_Refdb_seq_639__full-cat_1_344	galE	galE, GALE; UDP-glucose 4-epimerase [EC:5.1.3.2]	Carbohydrate metabolism%Glycan biosynthesis and metabolism
Viruses_Ref_Refdb_seq_656__full-cat_1_139	galE	galE, GALE; UDP-glucose 4-epimerase [EC:5.1.3.2]	Carbohydrate metabolism%Glycan biosynthesis and metabolism
Viruses_Ref_Refdb_seq_66__full-cat_1_139	galE	galE, GALE; UDP-glucose 4-epimerase [EC:5.1.3.2]	Carbohydrate metabolism%Glycan biosynthesis and metabolism
Viruses_Ref_Refdb_seq_704__full-cat_1_124	galE	galE, GALE; UDP-glucose 4-epimerase [EC:5.1.3.2]	Carbohydrate metabolism%Glycan biosynthesis and metabolism
Viruses_Ref_Refdb_seq_704__full-cat_1_208	galE	galE, GALE; UDP-glucose 4-epimerase [EC:5.1.3.2]	Carbohydrate metabolism%Glycan biosynthesis and metabolism
Viruses_Ref_Refdb_seq_705__full-cat_1_135	galE	galE, GALE; UDP-glucose 4-epimerase [EC:5.1.3.2]	Carbohydrate metabolism%Glycan biosynthesis and metabolism
Viruses_Ref_Refdb_seq_717__full-cat_1_155	galE	galE, GALE; UDP-glucose 4-epimerase [EC:5.1.3.2]	Carbohydrate metabolism%Glycan biosynthesis and metabolism
Viruses_Ref_Refdb_seq_729__full-cat_1_153	galE	galE, GALE; UDP-glucose 4-epimerase [EC:5.1.3.2]	Carbohydrate metabolism%Glycan biosynthesis and metabolism
Viruses_Ref_Refdb_seq_729__full-cat_1_83	galE	galE, GALE; UDP-glucose 4-epimerase [EC:5.1.3.2]	Carbohydrate metabolism%Glycan biosynthesis and metabolism
Viruses_Ref_Refdb_seq_736__full-cat_1_332	galE	galE, GALE; UDP-glucose 4-epimerase [EC:5.1.3.2]	Carbohydrate metabolism%Glycan biosynthesis and metabolism
[truncated: 12,856 more rows]
